# Supplementary material for: The role of oxygen-permeable ionomer for polymer electrolyte fuel cells
Source: Nat Commun. 2021 Aug 16;12:4956. doi: 10.1038/s41467-021-25301-3 (PMC8368003; doi:10.1038/s41467-021-25301-3)
Supplement: Supplementary file 4 — Source Data [file 41467_2021_25301_MOESM4_ESM.zip]

Archive with 30 entries (30 files):
- Source_Data_Jinnouchi_2021/Source_Data_Fig3a.xlsx
- Source_Data_Jinnouchi_2021/Source_Data_Fig3b.xlsx
- Source_Data_Jinnouchi_2021/Source_Data_Fig3c.xlsx
- Source_Data_Jinnouchi_2021/Source_Data_Fig4a.xlsx
- Source_Data_Jinnouchi_2021/Source_Data_Fig4b.xlsx
- Source_Data_Jinnouchi_2021/Source_Data_Fig4c.xlsx
- Source_Data_Jinnouchi_2021/Source_Data_Fig4d.xlsx
- Source_Data_Jinnouchi_2021/Source_Data_Fig5a.xlsx
- Source_Data_Jinnouchi_2021/Source_Data_Fig5b.xlsx
- Source_Data_Jinnouchi_2021/Source_Data_Fig5c.xlsx
- Source_Data_Jinnouchi_2021/Source_Data_Fig5d.xlsx
- Source_Data_Jinnouchi_2021/Source_Data_Fig5f.xlsx
- Source_Data_Jinnouchi_2021/Source_Data_Fig6a.xlsx
- Source_Data_Jinnouchi_2021/Source_Data_Fig6b.xlsx
- Source_Data_Jinnouchi_2021/Source_Data_Fig6c.xlsx
- Source_Data_Jinnouchi_2021/Source_Data_Fig6d.xlsx
- Source_Data_Jinnouchi_2021/Source_Data_Supp_Fig2a.xlsx
- Source_Data_Jinnouchi_2021/Source_Data_Supp_Fig2b.xlsx
- Source_Data_Jinnouchi_2021/Source_Data_Supp_Fig2c.xlsx
- Source_Data_Jinnouchi_2021/Source_Data_Supp_Fig3a.xlsx
- Source_Data_Jinnouchi_2021/Source_Data_Supp_Fig3b.xlsx
- Source_Data_Jinnouchi_2021/Source_Data_Supp_Fig4.xlsx
- Source_Data_Jinnouchi_2021/Source_Data_Supp_Fig5.xlsx
- Source_Data_Jinnouchi_2021/Source_Data_Supp_Fig6a.xlsx
- Source_Data_Jinnouchi_2021/Source_Data_Supp_Fig6b.xlsx
- Source_Data_Jinnouchi_2021/Source_Data_Supp_Fig6c.xlsx
- Source_Data_Jinnouchi_2021/Source_Data_Supp_Fig6d.xlsx
- Source_Data_Jinnouchi_2021/Source_Data_Supp_Fig7.xlsx
- Source_Data_Jinnouchi_2021/Source_Data_Supp_Fig8.xlsx
- Source_Data_Jinnouchi_2021/Source_Data_Supp_Fig9.xlsx
