# Supplementary material for: The role of oxygen-permeable ionomer for polymer electrolyte fuel cells
Source: Nat Commun. 2021 Aug 16;12:4956. doi: 10.1038/s41467-021-25301-3 (PMC8368003; doi:10.1038/s41467-021-25301-3)
Supplement: Supplementary file 4 — Source Data [file 41467_2021_25301_MOESM4_ESM.zip › Source_Data_Jinnouchi_2021/Source_Data_Fig3a.xlsx]

## Sheet: Sheet1
HOPI				Nafion
30%RH				30%RH
IR-corrected voltage (V)	Error bar in IR-corrected voltage (V)	Current desnsity (A cm^-2)	Error bar in current density (A cm^-2)	IR-corrected voltage (V)	Error bar in IR-corrected voltage (V)	Current desnsity (A cm^-2)	Error bar in current density (A cm^-2)
0.418961	0.00107944	1.46932	0.00317078	0.377051	0.00788459	1.3828	0.0314726
0.45818	0.000781957	1.25082	0.025147	0.426595	0.00507474	1.16124	0.0328016
0.498448	0.000483373	0.983691	0.0300573	0.472908	0.000292975	0.89534	0.0359702
0.540302	0.000245068	0.700542	0.0249507	0.522659	0.0016335	0.634769	0.0350011
0.590861	9.75038e-05	0.441735	0.0110426	0.579115	0.00294747	0.401236	0.0304907
0.651563	2.76929e-05	0.235349	0.0018425	0.64409	0.00205548	0.218484	0.0190873
0.72564	5.06171e-06	0.101179	0.0106675	0.720104	0.00187527	0.0946068	0.0121991
0.807902	2.89164e-07	0.025124	0.00727248	0.805288	0.000487291	0.0227494	0.00324595
0.900986	4.27084e-09	-0.000386615	0.00294808	0.900657	3.11539e-07	0.000950898	8.77419e-05
HOPI				Nafion
60%RH				60%RH
IR-corrected voltage (V)	Error bar in IR-corrected voltage (V)	Current desnsity (A cm^-2)	Error bar in current density (A cm^-2)	IR-corrected voltage (V)	Error bar in IR-corrected voltage (V)	Current desnsity (A cm^-2)	Error bar in current density (A cm^-2)
0.370277	0.00300022	2.4507	0.0741706	0.347294	0.0102305	2.44929	0.0461642
0.428595	0.00236171	2.17456	0.0726606	0.405652	0.00731986	2.15629	0.0455569
0.480641	0.00161709	1.79945	0.0620994	0.457363	0.00396832	1.7441	0.0492015
0.530521	0.000899761	1.34247	0.0520316	0.508782	0.000106545	1.24788	0.0569543
0.582778	0.000370372	0.861723	0.0426847	0.56415	0.0019762	0.747423	0.050327
0.645194	0.000100971	0.450735	0.034923	0.630323	0.00162175	0.353168	0.0327985
0.718691	1.5798e-05	0.178918	0.0203854	0.711274	0.000787406	0.125534	0.0144507
0.804007	4.99345e-07	0.0322435	0.00639944	0.802224	0.000100746	0.0204395	0.00182367
0.900469	2.5258e-09	-0.00108223	0.00249456	0.900487	9.85424e-06	0.00049042	4.4914e-05
HOPI				Nafion
90%RH				90%RH
IR-corrected voltage (V)	Error bar in IR-corrected voltage (V)	Current desnsity (A cm^-2)	Error bar in current density (A cm^-2)	IR-corrected voltage (V)	Error bar in IR-corrected voltage (V)	Current desnsity (A cm^-2)	Error bar in current density (A cm^-2)
0.322635	0.00481198	3.10227	0.0108156	0.288938	0.00474621	2.92324	0.0532268
0.396923	0.00412009	2.87059	0.00912712	0.371575	0.00316682	2.74229	0.0663166
0.458792	0.00311839	2.49744	0.0210885	0.445201	0.00108818	2.44586	0.106521
0.515779	0.00191402	1.95762	0.0650799	0.509496	0.002563	1.96866	0.108057
0.569878	0.000844697	1.30386	0.103199	0.569635	0.00372668	1.30503	0.0946049
0.632835	0.000215168	0.662867	0.0951678	0.632735	0.00236641	0.632728	0.063442
0.710848	2.21083e-05	0.213279	0.035653	0.710623	0.000703488	0.20248	0.018972
0.802647	3.29677e-07	0.0257149	0.00138019	0.801626	2.8529e-05	0.0236628	0.0015802
0.900359	1.24326e-09	-0.00208595	0.0026149	0.900458	2.91112e-05	0.000366239	2.65682e-05
