# Supplementary material for: The role of oxygen-permeable ionomer for polymer electrolyte fuel cells
Source: Nat Commun. 2021 Aug 16;12:4956. doi: 10.1038/s41467-021-25301-3 (PMC8368003; doi:10.1038/s41467-021-25301-3)
Supplement: Supplementary file 4 — Source Data [file 41467_2021_25301_MOESM4_ESM.zip › Source_Data_Jinnouchi_2021/Source_Data_Fig3b.xlsx]

## Sheet: Sheet1
	HOPI		Nafion
RH(%)	Rother (s m^-1)	Error bar in Rother (s m^-1)	Rother (s m^-1)	Error bar in Rother (s m^-1)
90	7.9122	0.3746	14.015	0.104
60	11.7555	0.9605	18.9965	0.4265
30	14.221	1.625	28.765	0.367
