# Supplementary material for: The role of oxygen-permeable ionomer for polymer electrolyte fuel cells
Source: Nat Commun. 2021 Aug 16;12:4956. doi: 10.1038/s41467-021-25301-3 (PMC8368003; doi:10.1038/s41467-021-25301-3)
Supplement: Supplementary file 4 — Source Data [file 41467_2021_25301_MOESM4_ESM.zip › Source_Data_Jinnouchi_2021/Source_Data_Fig3c.xlsx]

## Sheet: Sheet1
	HOPI		Nafion
RH (%)	Rion (Omega cm^2)	Error bar in Rion (Omega cm^2)
90	0.060141	0.005274	0.021696	0.001959
60	0.290016	0.012186	0.145584	0.009747
30	1.74728	0.052665	0.54963	0.00174
