# Supplementary material for: The role of oxygen-permeable ionomer for polymer electrolyte fuel cells
Source: Nat Commun. 2021 Aug 16;12:4956. doi: 10.1038/s41467-021-25301-3 (PMC8368003; doi:10.1038/s41467-021-25301-3)
Supplement: Supplementary file 4 — Source Data [file 41467_2021_25301_MOESM4_ESM.zip › Source_Data_Jinnouchi_2021/Source_Data_Fig4a.xlsx]

## Sheet: Sheet1
HOPI		Nafion
Thickness (nm)	Inverse of current density (cm^2 atm mA^-1)	Thickness (nm)	Inverse of current density (cm^2 atm mA^-1)
135.771	3.07927	84.5024	6.84932
50.053	1.48997	156.036	7.40741
64.846	2.9561	79.2337	6.25
96.2557	3.28456	52.7887	6.09756
25.4626	1.48997	22.7974	4.9505
