# Supplementary material for: The role of oxygen-permeable ionomer for polymer electrolyte fuel cells
Source: Nat Commun. 2021 Aug 16;12:4956. doi: 10.1038/s41467-021-25301-3 (PMC8368003; doi:10.1038/s41467-021-25301-3)
Supplement: Supplementary file 4 — Source Data [file 41467_2021_25301_MOESM4_ESM.zip › Source_Data_Jinnouchi_2021/Source_Data_Fig4b.xlsx]

## Sheet: Sheet1
	HOPI		Nafion		HOPI		Nafion
RH	Interfacial resistance (s m^-1)	Error bar in interfacial resistance (s m^-1)	Interfacial resistance (s m^-1)	Error bar in interfacial resistance (s m^-1)	Bulk resistance (s m^-1)	Error bar in bulk resistance (s m^-1)	Bulk resistance (s m^-1)	Error bar in bulk resistance (s m^-1)
30	1598.16	795.395	6502.56	473.577	109.872	47.4949	113.574	26.126
60	1417.56	498.032	6057.52	691.285	137.93	28.904	85.5211	37.0736
90	1563.76	1420.59	3209.29	321.569	131.446	71.3283	147.497	16.1461
