# Supplementary material for: The role of oxygen-permeable ionomer for polymer electrolyte fuel cells
Source: Nat Commun. 2021 Aug 16;12:4956. doi: 10.1038/s41467-021-25301-3 (PMC8368003; doi:10.1038/s41467-021-25301-3)
Supplement: Supplementary file 4 — Source Data [file 41467_2021_25301_MOESM4_ESM.zip › Source_Data_Jinnouchi_2021/Source_Data_Fig4c.xlsx]

## Sheet: Sheet1
	HOPI		Nafion
RH	Solubility (micro-mol cm^-3 atm^-1)	Error bar in solubility (micro-mol cm^-3 atm^-1)	Solubility (micro-mol cm^-3 atm^-1)	Error bar in solubility (micro-mol cm^-3 atm^-1)
30	9.96298	0.056222	4.44481	0.0760955
60	8.51194	0.159368	3.8163	0.205846
90	6.8289	0.391903	3.4297	0.284812
