# Supplementary material for: The role of oxygen-permeable ionomer for polymer electrolyte fuel cells
Source: Nat Commun. 2021 Aug 16;12:4956. doi: 10.1038/s41467-021-25301-3 (PMC8368003; doi:10.1038/s41467-021-25301-3)
Supplement: Supplementary file 4 — Source Data [file 41467_2021_25301_MOESM4_ESM.zip › Source_Data_Jinnouchi_2021/Source_Data_Fig4d.xlsx]

## Sheet: Sheet1
	HOPI		Nafion
RH	Diffusion coefficient*10^10 (m^2 s^-1)	Error bar in diffusion coefficient*10^10 (m^2 s^-1)	Diffusion coefficient*10^10 (m^2 s^-1)	Error bar in diffusion coefficient*10^10 (m^2 s^-1)
30	2.9395	0.1305	2.0475	0.100094
60	3.96	0.08	3.5575	0.0920258
90	5.56	0.03	5.81	0.29266
