# Supplementary material for: The role of oxygen-permeable ionomer for polymer electrolyte fuel cells
Source: Nat Commun. 2021 Aug 16;12:4956. doi: 10.1038/s41467-021-25301-3 (PMC8368003; doi:10.1038/s41467-021-25301-3)
Supplement: Supplementary file 4 — Source Data [file 41467_2021_25301_MOESM4_ESM.zip › Source_Data_Jinnouchi_2021/Source_Data_Fig5a.xlsx]

## Sheet: Sheet1
	Nafion		HOPI
RH	Resistance (s m^-1)	Error bar in resistance (s m^-1)	Resistance (s m^-1)	Error bar in resistance (s m^-1)
0	1158.12	245.127	4.5139	5.34734
57.0981	1077.54	699.107	49.2759	29.9649
94.6303	1279.97	527.107	349.754	189.65
