# Supplementary material for: The role of oxygen-permeable ionomer for polymer electrolyte fuel cells
Source: Nat Commun. 2021 Aug 16;12:4956. doi: 10.1038/s41467-021-25301-3 (PMC8368003; doi:10.1038/s41467-021-25301-3)
Supplement: Supplementary file 4 — Source Data [file 41467_2021_25301_MOESM4_ESM.zip › Source_Data_Jinnouchi_2021/Source_Data_Fig5b.xlsx]

## Sheet: Sheet1
	HOPI		Nafion
RH (%)	Solubility (micro-mol cm^-3 atm^-1)	Error bar in solubility (micro-mol cm^-3 atm^-1)	Solubility (micro-mol cm^-3 atm^-1)	Error bar in solubility (micro-mol cm^-3 atm^-1)
0	11.8228	0.366205	0	3.06917	0.474771
57.29	5.88418	0.466712	57.0981	2.83349	0.44392
88	3.25705	0.284972	94.63	2.36411	0.0496259
