# Supplementary material for: The role of oxygen-permeable ionomer for polymer electrolyte fuel cells
Source: Nat Commun. 2021 Aug 16;12:4956. doi: 10.1038/s41467-021-25301-3 (PMC8368003; doi:10.1038/s41467-021-25301-3)
Supplement: Supplementary file 4 — Source Data [file 41467_2021_25301_MOESM4_ESM.zip › Source_Data_Jinnouchi_2021/Source_Data_Fig5c.xlsx]

## Sheet: Sheet1
	HOPI		Nafion
RH (%)	Diffusion coefficient*10^10 (m^2 s^-1)	Error bar in diffusion coefficient*10^10 (m^2 s^-1)	RH (%)	Diffusion coefficient*10^10 (m^2 s^-1)	Error bar in diffusion coefficient*10^10 (m^2 s^-1)
0	2.35	0.6241	0	1.51333	0.00284444
57.2949	2.226	0.030976	57.0981	3.74556	0.0310151
88.5905	2.645	0.004225	94.6303	3.87917	0.519601
