# Supplementary material for: The role of oxygen-permeable ionomer for polymer electrolyte fuel cells
Source: Nat Commun. 2021 Aug 16;12:4956. doi: 10.1038/s41467-021-25301-3 (PMC8368003; doi:10.1038/s41467-021-25301-3)
Supplement: Supplementary file 4 — Source Data [file 41467_2021_25301_MOESM4_ESM.zip › Source_Data_Jinnouchi_2021/Source_Data_Fig5d.xlsx]

## Sheet: Sheet1
	HOPI	Nafion
Z (nm)	rho (g cm^-3)	rho (g cm^-3)
0	0	0
0.01	0	0
0.02	0	0
0.03	0	0
0.04	0	0
0.05	0	0
0.06	0	0
0.07	0	0
0.08	0	0
0.09	0	0
0.1	0	0
0.11	0	4.42303e-09
0.12	3.65637e-08	2.0334e-07
0.13	6.12442e-07	2.20114e-06
0.14	4.2871e-06	1.38382e-05
0.15	2.06128e-05	6.60391e-05
0.16	8.01202e-05	0.000241462
0.17	0.000238331	0.00067432
0.18	0.000574993	0.00151293
0.19	0.00122558	0.00288653
0.2	0.00258918	0.0051319
0.21	0.00583503	0.00984305
0.22	0.0147043	0.0217993
0.23	0.0355175	0.0513953
0.24	0.075454	0.113132
0.25	0.135435	0.219287
0.26	0.208747	0.368458
0.27	0.293362	0.539427
0.28	0.427279	0.719621
0.29	0.703273	0.963472
0.3	1.17851	1.38946
0.31	1.75926	2.05373
0.32	2.25408	2.82415
0.33	2.51742	3.44597
0.34	2.53743	3.74206
0.35	2.39226	3.70445
0.36	2.21201	3.43928
0.37	2.09236	3.07427
0.38	2.05077	2.71506
0.39	2.03816	2.43732
0.4	2.02731	2.28295
0.41	2.01883	2.24462
0.42	1.99882	2.26781
0.43	1.93527	2.29499
0.44	1.83405	2.29374
0.45	1.72591	2.26041
0.46	1.64818	2.20764
0.47	1.62463	2.16138
0.48	1.67361	2.17713
0.49	1.81314	2.31526
0.5	2.01922	2.56716
0.51	2.24525	2.8262
0.52	2.42425	3.01059
0.53	2.50625	3.11597
0.54	2.48017	3.18041
0.55	2.41167	3.22077
0.56	2.38593	3.24251
0.57	2.42733	3.23584
0.58	2.49336	3.18916
0.59	2.53581	3.09502
0.6	2.54391	2.9448
0.61	2.5184	2.73921
0.62	2.46293	2.49505
0.63	2.36758	2.24363
0.64	2.24375	2.00767
0.65	2.1234	1.79049
0.66	2.0483	1.60175
0.67	2.02859	1.45889
0.68	2.03312	1.37561
0.69	2.01588	1.34447
0.7	1.98645	1.34588
0.71	1.97881	1.36068
0.72	2.00553	1.38638
0.73	2.04874	1.42414
0.74	2.06847	1.47395
0.75	2.03849	1.53277
0.76	1.95597	1.59533
0.77	1.86005	1.66326
0.78	1.79803	1.73088
0.79	1.79079	1.78972
0.8	1.80218	1.83828
0.81	1.77841	1.87943
0.82	1.72058	1.91989
0.83	1.68214	1.96302
0.84	1.68062	2.01441
0.85	1.70065	2.07123
0.86	1.71446	2.128
0.87	1.71268	2.17705
0.88	1.70385	2.21547
0.89	1.71424	2.24157
0.9	1.74684	2.26162
0.91	1.79477	2.28128
0.92	1.85263	2.30813
0.93	1.91729	2.34507
0.94	1.99838	2.38738
0.95	2.10291	2.42643
0.96	2.22807	2.45563
0.97	2.3454	2.47168
0.98	2.42863	2.47082
0.99	2.45735	2.45298
1	2.44297	2.41943
1.01	2.40725	2.37463
1.02	2.37396	2.32093
1.03	2.35284	2.26525
1.04	2.34549	2.21396
1.05	2.33849	2.1716
1.06	2.31701	2.13851
1.07	2.25812	2.11618
1.08	2.16399	2.10333
1.09	2.05283	2.09759
1.1	1.94968	2.09897
1.11	1.87218	2.09954
1.12	1.82866	2.09777
1.13	1.81946	2.09101
1.14	1.8417	2.07479
1.15	1.88253	2.04955
1.16	1.93075	2.01831
1.17	1.97085	1.98482
1.18	2.001	1.95316
1.19	2.02453	1.92804
1.2	2.043	1.9145
1.21	2.0535	1.91208
1.22	2.0539	1.9173
1.23	2.03256	1.92545
1.24	1.99225	1.9317
1.25	1.94362	1.92974
1.26	1.88851	1.92399
1.27	1.82762	1.91621
1.28	1.75272	1.91002
1.29	1.66328	1.91123
1.3	1.56736	1.92251
1.31	1.47968	1.94351
1.32	1.41227	1.97351
1.33	1.36768	2.00273
1.34	1.34787	2.02761
1.35	1.35034	2.04715
1.36	1.37842	2.0578
1.37	1.43327	2.06339
1.38	1.51276	2.06626
1.39	1.60969	2.07334
1.4	1.70908	2.084
1.41	1.80108	2.10416
1.42	1.87716	2.13365
1.43	1.92733	2.16732
1.44	1.94543	2.20045
1.45	1.93189	2.22753
1.46	1.88941	2.24263
1.47	1.82806	2.24696
1.48	1.76117	2.24151
1.49	1.71055	2.23145
1.5	1.67791	2.21837
1.51	1.66669	2.20421
1.52	1.66957	2.18855
1.53	1.68066	2.17224
1.54	1.69958	2.15631
1.55	1.71701	2.13665
1.56	1.72632	2.11405
1.57	1.72423	2.08961
1.58	1.71197	2.05941
1.59	1.70269	2.02764
1.6	1.70571	1.99649
1.61	1.72354	1.96655
1.62	1.75963	1.9406
1.63	1.80786	1.92181
1.64	1.85708	1.90631
1.65	1.90322	1.89473
1.66	1.94102	1.88652
1.67	1.97225	1.87984
1.68	1.99806	1.87501
1.69	2.0223	1.87024
1.7	2.05164	1.86758
1.71	2.08634	1.86416
1.72	2.12173	1.86182
1.73	2.15702	1.86044
1.74	2.18536	1.86039
1.75	2.20313	1.86268
1.76	2.21477	1.86569
1.77	2.22204	1.86866
1.78	2.22539	1.87161
1.79	2.22771	1.87761
1.8	2.22694	1.88226
1.81	2.22736	1.8871
1.82	2.22536	1.89148
1.83	2.23052	1.8996
1.84	2.23523	1.90681
1.85	2.24168	1.91602
1.86	2.24578	1.92801
1.87	2.24338	1.94123
1.88	2.23389	1.95311
1.89	2.2166	1.96663
1.9	2.19537	1.9801
1.91	2.16831	1.99054
1.92	2.13657	1.99924
1.93	2.09899	2.00667
1.94	2.06012	2.01037
1.95	2.02376	2.01189
1.96	1.9904	2.00957
1.97	1.95699	2.00362
1.98	1.92562	1.99778
1.99	1.90226	1.98968
2	1.884	1.97864
2.01	1.86871	1.96562
2.02	1.8582	1.9507
2.03	1.8513	1.93341
2.04	1.84496	1.91285
2.05	1.8393	1.88933
2.06	1.83747	1.86361
2.07	1.84307	1.83602
2.08	1.85491	1.80564
2.09	1.87402	1.77312
2.1	1.89801	1.74131
2.11	1.92345	1.71046
2.12	1.94752	1.67921
2.13	1.96998	1.64944
2.14	1.98895	1.61825
2.15	2.01209	1.58775
2.16	2.03508	1.55794
2.17	2.0529	1.52645
2.18	2.06845	1.49474
2.19	2.07788	1.46118
2.2	2.08017	1.42672
2.21	2.07907	1.39256
2.22	2.07061	1.35664
2.23	2.05806	1.31858
2.24	2.04302	1.28012
2.25	2.02682	1.24059
2.26	2.00793	1.20137
2.27	1.9837	1.16125
2.28	1.95836	1.12093
2.29	1.92856	1.08053
2.3	1.89643	1.04114
2.31	1.85766	1.00116
2.32	1.82252	0.961287
2.33	1.78011	0.922865
2.34	1.7319	0.885617
2.35	1.68026	0.849601
2.36	1.62666	0.812318
2.37	1.57475	0.774237
2.38	1.52332	0.736652
2.39	1.46845	0.69886
2.4	1.42014	0.661213
2.41	1.37207	0.62418
2.42	1.32872	0.588023
2.43	1.28449	0.552266
2.44	1.24344	0.517569
2.45	1.20452	0.482828
2.46	1.16903	0.45036
2.47	1.13701	0.418878
2.48	1.11062	0.388316
2.49	1.08975	0.358861
2.5	1.07146	0.330669
2.51	1.0529	0.303007
2.52	1.03182	0.276965
2.53	1.00597	0.251504
2.54	0.975276	0.227318
2.55	0.938388	0.204406
2.56	0.894645	0.182716
2.57	0.8447	0.162243
2.58	0.791045	0.143432
2.59	0.737456	0.126169
2.6	0.6832	0.110543
2.61	0.632362	0.0959016
2.62	0.579061	0.0832811
2.63	0.532193	0.0723069
2.64	0.485733	0.0621922
2.65	0.442643	0.0533925
2.66	0.402954	0.0457122
2.67	0.3664	0.039315
2.68	0.333875	0.0335392
2.69	0.302301	0.028507
2.7	0.273557	0.0241564
2.71	0.247023	0.0205282
2.72	0.222658	0.0173624
2.73	0.199775	0.0146754
2.74	0.178781	0.0124339
2.75	0.157039	0.0104656
2.76	0.138975	0.00885522
2.77	0.121563	0.00741155
2.78	0.106643	0.00628999
2.79	0.0926275	0.00536159
2.8	0.0797748	0.00467199
2.81	0.0685203	0.00395712
2.82	0.057935	0.00334383
2.83	0.0490562	0.00295836
2.84	0.0413662	0.00256632
2.85	0.0348599	0.00224104
2.86	0.0292965	0.00194187
2.87	0.0242935	0.00162681
2.88	0.0200563	0.00140368
2.89	0.0162704	0.00123674
2.9	0.0130612	0.00109229
2.91	0.0103131	0.000983221
2.92	0.00795112	0.000864989
2.93	0.00612606	0.000742278
2.94	0.00468488	0.000673867
2.95	0.00351223	0.000590535
2.96	0.00268527	0.00049543
2.97	0.00188809	0.000431589
2.98	0.00126794	0.000354983
2.99	0.000977748	0.000315164
3	0.000591295	0.000242682
3.01	0.000437804	0.00021433
3.02	0.000299913	0.000186199
3.03	0.00015978	0.000166043
3.04	8.67825e-05	0.000135677
3.05	0.000179986	0.000125187
3.06	0.000134754	0.000102139
3.07	7.10326e-05	0.000102083
3.08	2.46633e-05	7.34876e-05
3.09	3.34484e-05	5.64672e-05
3.1	5.85435e-05	4.98966e-05
3.11	5.48786e-05	4.8892e-05
3.12	0.000113207	4.83664e-05
3.13	0.000179769	4.8307e-05
3.14	0.000216479	3.7773e-05
3.15	0.000107743	3.37621e-05
3.16	0.000100851	3.35625e-05
3.17	0.00015326	1.30504e-05
3.18	0.000142529	1.78864e-05
3.19	0.000107977	4.11918e-06
3.2	0.000172056	5.44997e-06
3.21	0.000178312	1.89345e-05
3.22	0.000157217	2.24376e-05
3.23	0.000106071	2.95064e-05
3.24	0.000131654	2.19359e-05
3.25	0.000103801	1.67927e-05
3.26	0.000109226	1.27023e-05
3.27	0.000103858	1.98552e-05
3.28	0.000106989	2.00175e-05
3.29	7.09167e-05	3.58414e-05
3.3	1.86004e-05	3.4949e-05
3.31	1.50715e-05	3.26372e-05
3.32	-3.44316e-05	2.84072e-05
3.33	-0.000112855	2.10649e-05
3.34	-0.000122902	2.09116e-05
3.35	-1.64895e-05	3.52282e-05
3.36	-2.41895e-05	3.99628e-05
3.37	8.18232e-06	4.23802e-05
3.38	9.81974e-05	2.81799e-05
3.39	-4.06688e-05	3.28376e-05
3.4	0.000133632	1.7367e-05
3.41	0.000101162	2.46414e-05
3.42	0.000101987	2.76408e-05
3.43	0.0001101	2.70756e-05
3.44	7.11869e-05	4.02478e-05
3.45	4.83933e-05	2.80923e-05
3.46	3.56202e-05	2.9394e-05
3.47	2.10572e-05	3.97935e-05
3.48	8.96575e-05	2.77713e-05
3.49	0.000156342	9.12581e-06
3.5	8.32729e-05	6.83882e-06
3.51	3.89507e-05	1.32654e-05
3.52	0.000109446	1.60551e-05
3.53	0.000182743	1.49414e-05
3.54	0.000181153	1.75187e-05
3.55	0.000186684	2.44569e-05
3.56	0.000143833	2.28342e-06
3.57	0.000140227	-8.08952e-06
3.58	0.000141388	-1.13893e-05
3.59	4.54364e-05	9.03373e-06
3.6	0.000115797	1.07647e-05
3.61	8.83123e-05	9.7254e-06
3.62	0.000125513	1.62099e-05
3.63	7.86885e-05	5.40829e-06
3.64	8.5687e-05	8.07688e-06
3.65	0.000106266	1.70371e-06
3.66	4.41271e-05	-8.96451e-07
3.67	9.99641e-05	-1.32905e-05
3.68	0.000164884	-2.14013e-05
3.69	4.29182e-05	1.26e-06
3.7	0.000110753	-5.51176e-06
3.71	0.000165796	4.38645e-06
3.72	0.000179019	-2.24861e-06
3.73	0.000107264	-2.58206e-05
3.74	4.34205e-05	-1.3494e-05
3.75	9.31759e-05	-4.1456e-06
3.76	9.55773e-05	-2.4861e-06
3.77	9.45817e-05	-2.46247e-05
3.78	0.000166122	-2.93138e-05
3.79	0.000110423	-2.69236e-05
3.8	0.000124509	-1.96692e-05
3.81	0.00017946	-1.44227e-05
3.82	8.29218e-05	-2.77788e-05
3.83	7.50175e-05	-1.48896e-05
3.84	4.29242e-05	-7.34568e-06
3.85	4.89196e-05	-4.72458e-06
3.86	9.46356e-05	-9.30855e-06
3.87	0.00010521	7.64378e-06
3.88	6.71521e-05	-3.19086e-06
3.89	0.000143842	-2.12163e-05
3.9	0.000142264	-1.67745e-05
3.91	0.000134665	-1.6984e-05
3.92	0.000158708	-2.30348e-05
3.93	0.000124182	-2.14071e-05
3.94	3.05209e-05	-6.29266e-06
3.95	8.86949e-05	-1.72197e-05
3.96	0.000154557	-9.84218e-06
3.97	0.000154668	-7.39648e-06
3.98	0.000141999	-2.37842e-05
3.99	0.000242209	-3.94358e-05
4	0.000189662	-3.1289e-05
4.01	0.000139185	-1.69845e-05
4.02	0.000217186	-2.30844e-05
4.03	0.000148919	-2.87187e-05
4.04	0.000147255	-1.49844e-05
4.05	0.00012344	-1.38183e-05
4.06	0.000170846	-1.39305e-05
4.07	0.000144132	-1.82401e-05
4.08	0.000150408	-2.03012e-05
4.09	0.000131614	-7.0434e-06
4.1	9.22065e-05	-4.99179e-06
4.11	5.19671e-05	-6.48674e-06
4.12	6.14733e-05	-3.44066e-06
4.13	1.85749e-05	-1.6529e-05
4.14	1.06182e-05	-2.25976e-05
4.15	4.84704e-05	-1.42996e-05
4.16	6.58361e-05	-2.47215e-06
4.17	1.62229e-05	7.80272e-06
4.18	1.43574e-05	1.20672e-06
4.19	2.63453e-05	1.05971e-05
4.2	-4.28277e-05	9.96363e-06
4.21	-3.99015e-05	1.30217e-05
4.22	5.36692e-06	1.67973e-05
4.23	-2.52554e-05	1.68752e-05
4.24	-1.24533e-06	1.34044e-05
4.25	3.78291e-06	-2.55597e-06
4.26	2.0986e-06	-4.07464e-06
4.27	3.29246e-05	-3.06596e-06
4.28	-4.20522e-05	5.68328e-06
4.29	-3.17434e-05	-6.27873e-06
4.3	-4.89377e-05	-7.55772e-06
4.31	8.27816e-06	-2.01497e-05
4.32	-0.000104274	-2.14059e-05
4.33	-3.87361e-06	-1.82113e-05
4.34	6.94854e-05	-4.50057e-05
4.35	4.02876e-05	-3.96343e-05
4.36	2.70504e-05	-1.99331e-05
4.37	6.09553e-05	-1.63653e-05
4.38	0.00010632	2.13692e-06
4.39	0.000127691	5.5358e-06
4.4	9.78358e-05	5.01422e-06
4.41	0.000149166	-1.03879e-05
4.42	0.000116096	-1.00516e-05
4.43	8.44452e-05	-1.30045e-05
4.44	9.11779e-05	-3.84244e-06
4.45	0.00015714	-9.68554e-06
4.46	7.35211e-05	-1.30191e-05
4.47	5.38999e-05	-6.54273e-06
4.48	4.27773e-06	-1.33544e-05
4.49	3.53485e-05	2.16885e-06
4.5	0.0001654	1.76806e-05
4.51	0.000200701	1.16581e-05
4.52	0.000161523	-1.55892e-07
4.53	0.000103601	1.17232e-05
4.54	0.000169722	1.26864e-05
4.55	0.000168076	1.69775e-05
4.56	0.000205654	2.94889e-05
4.57	0.000198512	1.12638e-05
4.58	0.00015744	1.12872e-06
4.59	0.000160194	3.58263e-06
4.6	0.000154543	8.3912e-06
4.61	0.000140944	-2.95548e-06
4.62	0.000112129	1.19486e-05
4.63	0.000104328	1.0231e-05
4.64	0.000113288	1.56143e-05
4.65	8.90048e-05	1.42247e-05
4.66	0.000151586	7.06283e-06
4.67	0.000215368	-9.64525e-06
4.68	0.000130729	-1.96251e-06
4.69	0.000145308	-6.3835e-06
4.7	9.31684e-05	-3.73764e-06
4.71	4.94593e-05	-6.76164e-06
4.72	6.35581e-05	-1.06527e-05
4.73	5.62026e-05	-1.30633e-05
4.74	5.30727e-05	-9.307e-06
4.75	6.28268e-05	-1.26623e-05
4.76	9.91024e-05	-2.5526e-05
4.77	8.34698e-05	-2.84044e-05
4.78	3.46695e-05	-2.56418e-05
4.79	1.72814e-05	1.89702e-06
4.8	3.72761e-05	-4.16488e-06
4.81	4.80235e-05	-8.83455e-06
4.82	7.48273e-05	-4.08404e-06
4.83	9.79167e-05	-7.81894e-07
4.84	0.000107445	2.71401e-06
4.85	9.98121e-05	-3.13826e-06
4.86	0.000116499	-1.09091e-05
4.87	9.92447e-05	1.07992e-05
4.88	8.52918e-05	1.48557e-05
4.89	8.51997e-05	3.75811e-07
4.9	0.000145947	7.79119e-06
4.91	0.000157403	7.83506e-06
4.92	0.000144084	-1.29559e-05
4.93	0.000164717	-9.34932e-06
4.94	8.33492e-05	-5.81756e-06
4.95	1.37023e-06	-1.34445e-05
4.96	-6.54081e-06	-2.35111e-05
4.97	7.35068e-05	-1.82112e-05
4.98	5.73546e-05	-1.63801e-05
4.99	6.44774e-05	-2.61887e-05
5	2.46684e-05	-2.75133e-05
5.01	3.92935e-05	-1.89722e-05
5.02	2.58991e-05	-7.889e-06
5.03	7.94109e-05	-2.98496e-05
5.04	4.18949e-05	-4.51683e-05
5.05	7.37987e-06	-3.14841e-05
5.06	6.71806e-07	-2.95037e-05
5.07	6.67569e-05	-3.07781e-06
5.08	3.38611e-05	-3.11867e-06
5.09	4.78933e-05	-9.74954e-06
5.1	6.66206e-05	1.61873e-05
5.11	0.000125429	2.11206e-05
5.12	0.000120525	4.38451e-06
5.13	7.84423e-05	1.52558e-05
5.14	0.000167025	1.86994e-05
5.15	0.000151195	5.78554e-06
5.16	0.00017451	-1.08949e-06
5.17	0.000262263	-1.09889e-05
5.18	0.000230702	-1.73844e-05
5.19	0.000216814	-3.23281e-05
5.2	0.000172607	-2.51338e-05
5.21	0.000231474	-2.06985e-05
5.22	0.000233991	-8.64776e-06
5.23	0.000176741	-1.56863e-05
5.24	0.000188664	-2.1088e-05
5.25	0.000204355	-2.91629e-05
5.26	0.000182144	-1.46308e-05
5.27	0.000223708	-1.46761e-05
5.28	0.000179101	-1.90926e-05
5.29	0.000207517	-2.45248e-05
5.3	0.000204044	-2.58917e-05
5.31	0.000187239	-2.989e-05
5.32	0.000166646	-1.94427e-05
5.33	0.000147345	-1.22201e-05
5.63
5.64
5.65
5.66
5.67
5.68
5.69
5.7
5.71
5.72
5.73
5.74
5.75
5.76
5.77
5.78
5.79
5.8
5.81
5.82
5.83
5.84
5.85
5.86
5.87
5.88
5.89
5.9
5.91
5.92
5.93
5.94
5.95
5.96
5.97
5.98
5.99
6
6.01
6.02
6.03
6.04
6.05
6.06
6.07
6.08
6.09
6.1
6.11
6.12
6.13
6.14
6.15
6.16
6.17
6.18
6.19
6.2
6.21
6.22
6.23
6.24
6.25
6.26
6.27
6.28
6.29
6.3
6.31
6.32
6.33
6.34
6.35
6.36
6.37
6.38
6.39
6.4
6.41
6.42
6.43
6.44
6.45
6.46
6.47
6.48
6.49
6.5
6.51
6.52
6.53
6.54
6.55
6.56
6.57
6.58
6.59
6.6
6.61
6.62
6.63
6.64
6.65
6.66
6.67
6.68
6.69
6.7
6.71
6.72
6.73
6.74
6.75
6.76
6.77
6.78
6.79
6.8
6.81
6.82
6.83
6.84
6.85
6.86
6.87
6.88
6.89
6.9
6.91
6.92
6.93
6.94
6.95
