# Supplementary material for: The role of oxygen-permeable ionomer for polymer electrolyte fuel cells
Source: Nat Commun. 2021 Aug 16;12:4956. doi: 10.1038/s41467-021-25301-3 (PMC8368003; doi:10.1038/s41467-021-25301-3)
Supplement: Supplementary file 4 — Source Data [file 41467_2021_25301_MOESM4_ESM.zip › Source_Data_Jinnouchi_2021/Source_Data_Fig5f.xlsx]

## Sheet: Sheet1
	Nafion	HOPI
	qS (ML)	qS (ML)
average	0.0833424	0.0515833
1st	0.075	0.05625
2nd	0.0875136	0.05
3rd	0.0875136	0.0485
