# Supplementary material for: The role of oxygen-permeable ionomer for polymer electrolyte fuel cells
Source: Nat Commun. 2021 Aug 16;12:4956. doi: 10.1038/s41467-021-25301-3 (PMC8368003; doi:10.1038/s41467-021-25301-3)
Supplement: Supplementary file 4 — Source Data [file 41467_2021_25301_MOESM4_ESM.zip › Source_Data_Jinnouchi_2021/Source_Data_Fig6a.xlsx]

## Sheet: Sheet1
	Nafion (MEA)								Average (A cm^-2)	1st (A cm^-2)	2nd (A cm^-2)	3rd (A cm^-2)	4th (A cm^-2)
	Average (A gPt^-1)	Error bar (A gPt^-1)	1st (A gPt^-1)	2nd (A gPt^-1)	3rd (A gPt^-1)			Nafion(Single crystal)	0.868301	1.0491	0.90145	0.75376	0.768893
30%RH	318.636	61.5986	284.036	407.233	264.64
60%RH	261.808	27.9658	258.276	314.207	212.94				Average (A cm^-2)	1st (A cm^-2)	2nd (A cm^-2)
90%RH	391.648	37.4015	319.956	394.759	460.23			Aquivion(Single crystal)	1.10265	1.19266	1.01264
	HOPI (MEA)								Average (A cm^-2)	1st (A cm^-2)	2nd (A cm^-2)
	Average (A gPt^-1)	Error bar (A gPt^-1)	1st (A gPt^-1)	2nd (A gPt^-1)	3rd (A gPt^-1)			HOPI(Single crystal)	1.34167	1.58458	1.09875
30%RH	446.611	119.136	272.067	533.883	533.88
60%RH	526.427	102.424	393.984	541.854	643.45
90%RH	570.99	14.8754	580.268	582.702	550
