# Supplementary material for: The role of oxygen-permeable ionomer for polymer electrolyte fuel cells
Source: Nat Commun. 2021 Aug 16;12:4956. doi: 10.1038/s41467-021-25301-3 (PMC8368003; doi:10.1038/s41467-021-25301-3)
Supplement: Supplementary file 4 — Source Data [file 41467_2021_25301_MOESM4_ESM.zip › Source_Data_Jinnouchi_2021/Source_Data_Fig6b.xlsx]

## Sheet: Sheet1
Nafion		Aquivion		HOPI
Potential (V)	Current density (mA cm^-2)	Potential (V)	Current density (mA cm^-2)	Potential (V)	Current density (mA cm^-2)
0.0701904	-3.03619	0.0649377	-3.07707	0.0701599	-3.05206
0.0706177	-3.04397	0.065365	-3.08466	0.0706177	-3.05621
0.0709228	-3.0502	0.0657617	-3.0932	0.0709228	-3.06133
0.071228	-3.05331	0.0657922	-3.10234	0.0711975	-3.06712
0.0715332	-3.06266	0.066189	-3.11199	0.0715332	-3.07367
0.0718689	-3.07511	0.0663416	-3.12175	0.0718079	-3.08063
0.0721436	-3.06577	0.0666467	-3.13147	0.072113	-3.08803
0.0724487	-3.0829	0.0669824	-3.14081	0.0723877	-3.09552
0.0727539	-3.07044	0.0675623	-3.14967	0.0727234	-3.10314
0.0730591	-3.10158	0.0676233	-3.15778	0.072998	-3.11055
0.0733337	-3.09535	0.06802	-3.16517	0.0733032	-3.11785
0.0736694	-3.1156	0.0680505	-3.1717	0.0736389	-3.12476
0.0739746	-3.11715	0.0684778	-3.17751	0.0739746	-3.13141
0.0742493	-3.12649	0.0686914	-3.18257	0.0742188	-3.13757
0.0745544	-3.10625	0.0689355	-3.18713	0.0745239	-3.14342
0.0748901	-3.10937	0.0696985	-3.19123	0.0748291	-3.14877
0.0751953	-3.12649	0.0695764	-3.19515	0.0751648	-3.15382
0.0755005	-3.13739	0.0706445	-3.19892	0.0754395	-3.15839
0.0757751	-3.14051	0.0701562	-3.20279	0.0757141	-3.16269
0.0760803	-3.14362	0.0705225	-3.20676	0.0760498	-3.16655
0.0763855	-3.12494	0.0710718	-3.21102	0.0763245	-3.17021
0.0767212	-3.14362	0.0711023	-3.21547	0.0766296	-3.17352
0.0769653	-3.16231	0.0716516	-3.22023	0.0769348	-3.17672
0.077301	-3.15452	0.0717432	-3.22516	0.07724	-3.17969
0.0775757	-3.17632	0.0722925	-3.23033	0.0775452	-3.18273
0.0778809	-3.18722	0.0724756	-3.23556	0.0778503	-3.18572
0.078186	-3.17009	0.0729333	-3.24091	0.078186	-3.18899
0.0784607	-3.1841	0.0729639	-3.24622	0.0784607	-3.19244
0.0787659	-3.18722	0.0729639	-3.25158	0.0787659	-3.19638
0.079071	-3.19033	0.0741846	-3.25684	0.0790405	-3.2007
0.0793762	-3.19812	0.0741846	-3.26213	0.0793457	-3.20564
0.0796814	-3.19656	0.0744897	-3.26734	0.0796509	-3.21104
0.0799866	-3.20902	0.0743372	-3.2726	0.0799255	-3.21708
0.0802917	-3.19345	0.074856	-3.27781	0.0802612	-3.2235
0.0805664	-3.22614	0.0751001	-3.2831	0.0805359	-3.23039
0.0808716	-3.21836	0.0754968	-3.28836	0.0808411	-3.23741
0.0811768	-3.24483	0.075802	-3.29368	0.0811768	-3.24461
0.0814819	-3.24794	0.0761377	-3.29892	0.0814819	-3.25159
0.0817871	-3.26351	0.0760156	-3.30417	0.0817566	-3.2584
0.0820618	-3.22926	0.0765344	-3.30924	0.0820312	-3.26467
0.0823975	-3.2386	0.0770532	-3.31422	0.0823669	-3.27048
0.0827026	-3.25884	0.07745	-3.31895	0.0826721	-3.27556
0.0829773	-3.26974	0.0783655	-3.3235	0.0829773	-3.28008
0.0832825	-3.27285	0.0776941	-3.32776	0.083252	-3.28388
0.0835876	-3.28531	0.0780603	-3.33185	0.0835876	-3.28722
0.0838928	-3.25884	0.0782434	-3.33571	0.0838623	-3.29004
0.0842285	-3.27285	0.0789148	-3.3395	0.0841675	-3.2927
0.0845032	-3.28843	0.0789148	-3.34319	0.0844727	-3.29518
0.0848084	-3.28687	0.0795557	-3.34699	0.0847778	-3.29786
0.0851135	-3.30711	0.0797998	-3.35088	0.085083	-3.30073
0.0854187	-3.30711	0.080166	-3.35507	0.0853882	-3.30413
0.0856934	-3.30244	0.080166	-3.3595	0.0857239	-3.30798
0.0859985	-3.30244	0.0803796	-3.36435	0.086029	-3.31254
0.0863037	-3.31334	0.0818445	-3.36951	0.0862732	-3.31764
0.0865784	-3.31334	0.0810815	-3.3751	0.0865784	-3.32345
0.0868835	-3.32735	0.0814172	-3.38095	0.0868835	-3.3297
0.0872192	-3.31334	0.0817529	-3.38712	0.0871582	-3.3365
0.0874939	-3.32735	0.081936	-3.39339	0.0874329	-3.34352
0.0877991	-3.31178	0.0822107	-3.39979	0.0877991	-3.35082
0.0881042	-3.33514	0.0825464	-3.40609	0.0880737	-3.35805
0.0884094	-3.33514	0.0828516	-3.41231	0.0883789	-3.36528
0.0887146	-3.36005	0.0829431	-3.41827	0.0886841	-3.37217
0.0889893	-3.36005	0.083584	-3.42401	0.0890198	-3.37883
0.0892944	-3.37095	0.0837976	-3.42938	0.0892944	-3.38498
0.0895996	-3.33981	0.0842249	-3.4345	0.0895691	-3.39077
0.0899353	-3.34292	0.0843164	-3.43926	0.0898743	-3.39596
0.09021	-3.36783	0.0846216	-3.44381	0.09021	-3.40077
0.0905151	-3.36783	0.0850183	-3.44809	0.0904846	-3.40503
0.0908203	-3.3725	0.0855676	-3.45228	0.0907593	-3.40899
0.0911255	-3.3834	0.085415	-3.45633	0.091095	-3.41252
0.0914307	-3.35693	0.0859949	-3.46043	0.0914001	-3.41591
0.0917358	-3.38807	0.0866968	-3.46451	0.0916748	-3.41907
0.0920105	-3.38807	0.0861169	-3.46875	0.0920105	-3.42229
0.0923157	-3.3943	0.0867883	-3.47305	0.0923157	-3.42552
0.0926209	-3.4052	0.0872766	-3.47757	0.0926209	-3.42904
0.092926	-3.41766	0.0875513	-3.4822	0.092926	-3.43277
0.0932312	-3.40832	0.0876733	-3.48706	0.0932312	-3.437
0.0935364	-3.41454	0.087948	-3.49203	0.0935669	-3.44159
0.093811	-3.43011	0.0894739	-3.49722	0.093811	-3.44678
0.0941162	-3.42544	0.0886499	-3.50249	0.0940857	-3.45239
0.0944214	-3.43167	0.0890771	-3.50795	0.0944214	-3.45858
0.0947571	-3.43323	0.0895044	-3.51345	0.094696	-3.46509
0.0950317	-3.4488	0.0898706	-3.51908	0.0949707	-3.47203
0.0953369	-3.42544	0.089657	-3.5247	0.0953064	-3.47907
0.0956116	-3.4488	0.0899011	-3.53039	0.0955811	-3.48626
0.0959473	-3.45191	0.0903284	-3.53597	0.0958862	-3.49324
0.0962219	-3.47994	0.0905725	-3.54153	0.0961914	-3.50007
0.0965271	-3.47371	0.0911829	-3.54689	0.0965271	-3.50639
0.0968323	-3.49551	0.0918237	-3.55212	0.0968323	-3.5123
0.0971375	-3.46125	0.0917017	-3.55705	0.0971069	-3.51749
0.0974426	-3.47215	0.0919458	-3.56176	0.0974121	-3.52215
0.0977478	-3.49084	0.0923425	-3.56611	0.0977173	-3.52607
0.098053	-3.49084	0.0923425	-3.57023	0.0980225	-3.5295
0.0983276	-3.49551	0.0924646	-3.574	0.0982971	-3.53236
0.0986633	-3.50329	0.0936548	-3.57761	0.0986023	-3.53496
0.098938	-3.48461	0.0934106	-3.58098	0.0989075	-3.53729
0.0992432	-3.50641	0.0935632	-3.58435	0.0992432	-3.53972
0.0995483	-3.51108	0.0937463	-3.58769	0.0995483	-3.54222
0.0998535	-3.52042	0.0944177	-3.59124	0.0998535	-3.54516
0.100128	-3.54222	0.0946008	-3.59499	0.100159	-3.54849
0.100464	-3.52509	0.0949365	-3.59918	0.100433	-3.5525
0.100738	-3.53288	0.0953333	-3.60375	0.100769	-3.55706
0.101074	-3.53132	0.0958215	-3.60889	0.101105	-3.56238
0.101349	-3.55156	0.0953943	-3.61449	0.101349	-3.56822
0.101654	-3.54222	0.0961267	-3.62065	0.101624	-3.5747
0.101929	-3.55779	0.0963403	-3.62718	0.101929	-3.58152
0.102264	-3.55467	0.0967065	-3.63409	0.102234	-3.58871
0.102539	-3.56246	0.0969507	-3.64114	0.102509	-3.59592
0.102844	-3.54378	0.0978662	-3.64828	0.102844	-3.60317
0.103149	-3.55623	0.0978967	-3.65524	0.103119	-3.61011
0.103455	-3.5718	0.0977136	-3.66197	0.103424	-3.61677
0.10376	-3.58893	0.098446	-3.66822	0.103729	-3.62284
0.104034	-3.5936	0.0987512	-3.67398	0.104034	-3.62842
0.10434	-3.60294	0.0985986	-3.67906	0.104401	-3.63326
0.104645	-3.5827	0.0995447	-3.68356	0.104645	-3.63756
0.10495	-3.58737	0.09927	-3.68737	0.104919	-3.64115
0.105255	-3.59983	0.0995752	-3.69069	0.105255	-3.6443
0.10556	-3.59827	0.0993921	-3.6935	0.10553	-3.64691
0.105866	-3.61384	0.10043	-3.69606	0.105835	-3.64933
0.106171	-3.62007	0.100247	-3.69842	0.10614	-3.6515
0.106476	-3.59827	0.10101	-3.70088	0.106445	-3.65378
0.106781	-3.61851	0.101284	-3.70348	0.10675	-3.65616
0.107086	-3.62318	0.101895	-3.70649	0.107086	-3.65897
0.107391	-3.63097	0.10162	-3.70992	0.107391	-3.66215
0.107666	-3.64498	0.102261	-3.71396	0.107666	-3.666
0.107971	-3.64343	0.102719	-3.71854	0.107971	-3.67037
0.108276	-3.64965	0.102932	-3.72377	0.108276	-3.6755
0.108581	-3.63097	0.103237	-3.72948	0.108612	-3.68115
0.108856	-3.66367	0.103237	-3.73569	0.108887	-3.68743
0.109161	-3.6481	0.104061	-3.74217	0.109131	-3.69405
0.109497	-3.66834	0.104183	-3.74889	0.109467	-3.70104
0.109802	-3.66678	0.104153	-3.75558	0.109772	-3.70802
0.110046	-3.68391	0.104672	-3.7622	0.110046	-3.71501
0.110382	-3.64498	0.104946	-3.76849	0.110352	-3.72162
0.110687	-3.65121	0.104916	-3.77445	0.110657	-3.72786
0.110992	-3.67457	0.105526	-3.77987	0.110962	-3.7334
0.111298	-3.69169	0.105831	-3.78481	0.111267	-3.73833
0.111572	-3.70103	0.105496	-3.78913	0.111572	-3.74238
0.111877	-3.71038	0.106686	-3.79296	0.111938	-3.74577
0.112183	-3.68079	0.106777	-3.79624	0.112183	-3.74834
0.112488	-3.68858	0.106686	-3.79915	0.112457	-3.75039
0.112793	-3.69636	0.107418	-3.80169	0.112763	-3.75189
0.113098	-3.69014	0.107174	-3.80409	0.113068	-3.75322
0.113403	-3.70882	0.10812	-3.80636	0.113373	-3.7544
0.113709	-3.70103	0.108578	-3.80875	0.113678	-3.75582
0.114014	-3.69169	0.108761	-3.81126	0.113983	-3.75751
0.114319	-3.69792	0.108792	-3.81411	0.114319	-3.75983
0.114624	-3.70726	0.109005	-3.81728	0.114624	-3.76273
0.114899	-3.71661	0.109463	-3.82094	0.114929	-3.76649
0.115204	-3.73062	0.109524	-3.82502	0.115234	-3.77094
0.11554	-3.72283	0.110043	-3.82963	0.115509	-3.77627
0.115814	-3.73529	0.110409	-3.83463	0.115784	-3.78218
0.116119	-3.71505	0.110562	-3.84009	0.11615	-3.78874
0.116363	-3.74307	0.111172	-3.84581	0.116394	-3.79557
0.116699	-3.72595	0.111233	-3.85182	0.116669	-3.80269
0.117035	-3.74619	0.111447	-3.85789	0.117004	-3.80966
0.11731	-3.75086	0.111752	-3.86401	0.117279	-3.81649
0.117584	-3.75086	0.112515	-3.86996	0.117584	-3.82276
0.117889	-3.7275	0.112545	-3.87574	0.117859	-3.82853
0.118225	-3.72906	0.112759	-3.88114	0.118164	-3.83347
0.1185	-3.75242	0.11343	-3.88621	0.1185	-3.8377
0.118805	-3.7602	0.113552	-3.89078	0.118805	-3.84101
0.11911	-3.76799	0.113735	-3.89494	0.11908	-3.84363
0.119385	-3.78356	0.113796	-3.89861	0.119446	-3.84545
0.11972	-3.76643	0.114041	-3.90192	0.11972	-3.8468
0.120026	-3.78044	0.114559	-3.90484	0.119995	-3.84765
0.1203	-3.77733	0.114865	-3.90757	0.1203	-3.8484
0.120636	-3.76954	0.115719	-3.9101	0.120606	-3.84905
0.120911	-3.77733	0.114987	-3.91266	0.120911	-3.85001
0.121216	-3.79446	0.115933	-3.91524	0.121185	-3.85125
0.121521	-3.782	0.116726	-3.91808	0.121521	-3.85315
0.121826	-3.77733	0.116451	-3.92113	0.121826	-3.85562
0.122131	-3.79913	0.116513	-3.92458	0.122131	-3.85894
0.122437	-3.80068	0.117184	-3.92835	0.122467	-3.86294
0.122711	-3.81314	0.117184	-3.93258	0.122772	-3.86778
0.123047	-3.8147	0.117275	-3.93712	0.123047	-3.87318
0.123322	-3.83805	0.117947	-3.94205	0.123291	-3.8792
0.123657	-3.80068	0.118252	-3.94719	0.123657	-3.88549
0.123901	-3.82715	0.118588	-3.95255	0.123932	-3.89205
0.124237	-3.82093	0.11874	-3.95794	0.124206	-3.89845
0.124542	-3.83805	0.118893	-3.96337	0.124512	-3.90469
0.124847	-3.84272	0.119839	-3.96862	0.124817	-3.91037
0.125122	-3.85674	0.119747	-3.97374	0.125153	-3.9155
0.125427	-3.8147	0.119442	-3.97851	0.125397	-3.91975
0.125763	-3.81158	0.120175	-3.98303	0.125732	-3.92322
0.126038	-3.84428	0.120358	-3.98714	0.126038	-3.9257
0.126343	-3.84428	0.120571	-3.99094	0.126312	-3.92739
0.126648	-3.85985	0.121212	-3.99435	0.126617	-3.92818
0.126953	-3.86141	0.121823	-3.99751	0.126984	-3.9284
0.127228	-3.84739	0.121914	-4.00034	0.127228	-3.92802
0.127563	-3.85362	0.122219	-4.00305	0.127533	-3.92745
0.127838	-3.85518	0.122006	-4.00557	0.127838	-3.92672
0.128143	-3.84895	0.122128	-4.00811	0.128143	-3.92626
0.128448	-3.87854	0.122647	-4.0106	0.128448	-3.92607
0.128754	-3.85207	0.123257	-4.01325	0.128723	-3.92656
0.129059	-3.85051	0.123501	-4.016	0.129059	-3.92767
0.129364	-3.84428	0.123593	-4.01901	0.129364	-3.92969
0.129669	-3.87075	0.123959	-4.0222	0.129669	-3.93248
0.129944	-3.86452	0.124539	-4.02572	0.130005	-3.9362
0.130249	-3.88476	0.125027	-4.02945	0.13031	-3.94059
0.130585	-3.88321	0.124935	-4.03351	0.130585	-3.94572
0.130859	-3.88943	0.125729	-4.03774	0.130829	-3.95121
0.131165	-3.87386	0.12579	-4.04224	0.131195	-3.95706
0.131439	-3.88165	0.126339	-4.04682	0.13147	-3.96284
0.131775	-3.88009	0.126248	-4.05154	0.131744	-3.96851
0.13208	-3.89255	0.127346	-4.05622	0.13205	-3.97368
0.132385	-3.89878	0.127224	-4.06089	0.132355	-3.97836
0.13266	-3.90189	0.127285	-4.06536	0.13269	-3.98219
0.132965	-3.87386	0.127529	-4.06968	0.132935	-3.98528
0.133301	-3.87075	0.128079	-4.07366	0.13327	-3.98739
0.133575	-3.89878	0.128323	-4.07737	0.133545	-3.98876
0.133881	-3.88943	0.128445	-4.08066	0.133881	-3.98925
0.134155	-3.91435	0.128842	-4.08363	0.134155	-3.9892
0.13446	-3.92057	0.128903	-4.08618	0.134521	-3.98859
0.134766	-3.90189	0.129299	-4.08846	0.134766	-3.98782
0.135071	-3.9159	0.12994	-4.09039	0.135071	-3.98691
0.135376	-3.91123	0.129421	-4.09218	0.135376	-3.98628
0.135681	-3.90968	0.130886	-4.09379	0.135681	-3.98593
0.135986	-3.9268	0.130978	-4.09544	0.135986	-3.98625
0.136292	-3.91746	0.130795	-4.09708	0.136261	-3.98716
0.136597	-3.91902	0.130917	-4.09894	0.136597	-3.98893
0.136902	-3.90033	0.131252	-4.10097	0.136902	-3.99139
0.137177	-3.93459	0.131832	-4.10335	0.137207	-3.99469
0.137482	-3.92057	0.132168	-4.10599	0.137512	-3.99855
0.137787	-3.9377	0.132443	-4.10903	0.137848	-4.00302
0.138092	-3.94704	0.131924	-4.11232	0.138092	-4.00772
0.138367	-3.96417	0.132809	-4.11595	0.138367	-4.01264
0.138702	-3.92836	0.133419	-4.11973	0.138702	-4.01738
0.138977	-3.93459	0.133145	-4.1237	0.138977	-4.02192
0.139282	-3.94549	0.133724	-4.12765	0.139282	-4.02588
0.139587	-3.95639	0.134182	-4.13161	0.139587	-4.02932
0.139893	-3.96261	0.134487	-4.13536	0.139893	-4.03192
0.140198	-3.96729	0.134396	-4.13894	0.140228	-4.03384
0.140503	-3.93147	0.135159	-4.14217	0.140472	-4.03487
0.140808	-3.92992	0.135311	-4.14512	0.140808	-4.03527
0.141083	-3.9595	0.135433	-4.14765	0.141083	-4.03494
0.141388	-3.9486	0.135525	-4.14988	0.141419	-4.03424
0.141693	-3.96573	0.136227	-4.15172	0.141693	-4.03313
0.141998	-3.9704	0.136379	-4.15333	0.142029	-4.03201
0.142303	-3.96729	0.136807	-4.15467	0.142334	-4.03089
0.142578	-3.96261	0.137417	-4.15594	0.142609	-4.03015
0.142914	-3.97351	0.137539	-4.15709	0.142914	-4.02977
0.143188	-3.97196	0.137203	-4.15835	0.143219	-4.03009
0.143494	-3.98441	0.138607	-4.15967	0.143524	-4.03101
0.143829	-3.96106	0.13818	-4.16125	0.143829	-4.03277
0.144134	-3.97818	0.138973	-4.16303	0.144134	-4.03519
0.14444	-3.95171	0.13879	-4.16518	0.14444	-4.03842
0.144714	-3.98597	0.139706	-4.16759	0.144745	-4.04217
0.145019	-3.9704	0.139187	-4.1704	0.145019	-4.0465
0.145325	-3.9922	0.140164	-4.17347	0.145386	-4.05107
0.14563	-3.99843	0.140225	-4.17686	0.14563	-4.05588
0.145904	-3.99998	0.141049	-4.1804	0.145904	-4.06054
0.14621	-3.9813	0.14053	-4.18414	0.14621	-4.06505
0.146545	-3.97974	0.141384	-4.18788	0.146515	-4.06903
0.14682	-3.99687	0.141445	-4.19163	0.14682	-4.07253
0.147125	-3.99687	0.142147	-4.19519	0.147095	-4.07523
0.14743	-4.00621	0.142056	-4.19859	0.1474	-4.07724
0.147736	-4.0031	0.142208	-4.20164	0.147797	-4.07835
0.148041	-3.98908	0.142117	-4.2044	0.148041	-4.07878
0.148346	-3.98286	0.143124	-4.20671	0.148346	-4.07841
0.148621	-3.99687	0.143032	-4.20866	0.148621	-4.07755
0.148926	-3.98597	0.14346	-4.21016	0.148926	-4.07617
0.149261	-4.00154	0.144192	-4.21134	0.149231	-4.07467
0.149536	-4.01711	0.144406	-4.21217	0.149536	-4.07306
0.149811	-4.01555	0.143643	-4.21282	0.149841	-4.07175
0.150116	-4.01088	0.145169	-4.21329	0.150146	-4.07075
0.150452	-4.02489	0.144589	-4.21379	0.150452	-4.07043
0.150726	-4.02178	0.144894	-4.21432	0.150757	-4.07072
0.151001	-4.02645	0.145413	-4.2151	0.151062	-4.07193
0.151337	-4.02645	0.146115	-4.2161	0.151367	-4.07387
0.151642	-4.03112	0.145962	-4.21753	0.151642	-4.07672
0.151947	-4.00154	0.146481	-4.21931	0.151977	-4.0802
0.152222	-4.03424	0.147274	-4.22158	0.152252	-4.08437
0.152527	-4.014	0.147122	-4.22423	0.152557	-4.08885
0.152863	-4.03891	0.147549	-4.22733	0.152924	-4.09365
0.153107	-4.07628	0.147549	-4.2307	0.153168	-4.09833
0.153442	-4.06226	0.147885	-4.23438	0.153442	-4.10288
0.153717	-4.02801	0.147824	-4.23813	0.153717	-4.10691
0.154053	-4.02334	0.148525	-4.24196	0.154053	-4.11044
0.154358	-4.04981	0.149502	-4.24564	0.154358	-4.11315
0.154663	-4.05292	0.149136	-4.24916	0.154633	-4.11517
0.154938	-4.04825	0.14938	-4.25231	0.154938	-4.11626
0.155243	-4.06071	0.149777	-4.25513	0.155304	-4.11667
0.155548	-4.04358	0.150112	-4.25743	0.155579	-4.11628
0.155884	-4.03735	0.15057	-4.25932	0.155884	-4.11541
0.156189	-4.04825	0.150692	-4.26067	0.156189	-4.11405
0.156464	-4.04669	0.150997	-4.26164	0.156464	-4.11256
0.156769	-4.06849	0.151455	-4.26218	0.156769	-4.11096
0.157044	-4.06849	0.151852	-4.26248	0.157044	-4.10963
0.157349	-4.07161	0.152523	-4.26254	0.157379	-4.10856
0.157654	-4.05292	0.151852	-4.26259	0.157654	-4.1081
0.157959	-4.07939	0.152432	-4.26264	0.157959	-4.1082
0.158234	-4.07161	0.152798	-4.26291	0.158264	-4.10912
0.158539	-4.08095	0.15295	-4.26341	0.1586	-4.11072
0.158875	-4.06849	0.153042	-4.26432	0.158875	-4.11319
0.15918	-4.08562	0.154171	-4.26561	0.15918	-4.11629
0.159454	-4.04669	0.153897	-4.26744	0.159485	-4.12011
0.159759	-4.07472	0.154232	-4.26968	0.15979	-4.12434
0.160065	-4.06538	0.154202	-4.27243	0.160065	-4.12901
0.16037	-4.09185	0.154659	-4.27553	0.1604	-4.13373
0.160675	-4.09963	0.155209	-4.279	0.160706	-4.13851
0.16095	-4.10275	0.155667	-4.28263	0.16098	-4.14294
0.161255	-4.0825	0.15585	-4.28642	0.161255	-4.14703
0.161591	-4.07316	0.156491	-4.29011	0.16156	-4.15043
0.161865	-4.09496	0.156216	-4.2937	0.161865	-4.15319
0.162201	-4.08873	0.156887	-4.29693	0.16217	-4.15503
0.162476	-4.09652	0.157315	-4.29984	0.162445	-4.15612
0.162781	-4.10119	0.157376	-4.30221	0.162811	-4.15627
0.163086	-4.09185	0.157742	-4.30411	0.163086	-4.15578
0.163391	-4.08718	0.157833	-4.30541	0.163391	-4.15459
0.163696	-4.09185	0.157925	-4.30623	0.163727	-4.15307
0.164001	-4.09029	0.158138	-4.30652	0.164001	-4.15126
0.164276	-4.10742	0.158962	-4.30648	0.164307	-4.14959
0.164581	-4.11209	0.159115	-4.30611	0.164581	-4.14812
0.164886	-4.11832	0.158352	-4.30565	0.164917	-4.14728
0.165161	-4.10119	0.159664	-4.30514	0.165192	-4.14705
0.165497	-4.12922	0.160305	-4.30483	0.165497	-4.14778
0.165741	-4.11832	0.160275	-4.30476	0.165802	-4.14935
0.166077	-4.12454	0.160824	-4.30514	0.166138	-4.15197
0.166382	-4.12922	0.160702	-4.30595	0.166412	-4.15536
0.166687	-4.137	0.160946	-4.30736	0.166687	-4.15959
0.166992	-4.10119	0.161495	-4.30927	0.167023	-4.16427
0.167297	-4.12143	0.16174	-4.31177	0.167297	-4.16935
0.167602	-4.11832	0.162106	-4.31468	0.167602	-4.17436
0.167908	-4.137	0.162106	-4.31801	0.167938	-4.17926
0.168182	-4.15101	0.162991	-4.32152	0.168213	-4.18358
0.168488	-4.16191	0.163082	-4.3252	0.168518	-4.18733
0.168793	-4.13077	0.163204	-4.32876	0.168762	-4.19016
0.169128	-4.12454	0.163449	-4.3322	0.169098	-4.19219
0.169403	-4.14946	0.163876	-4.33526	0.169434	-4.19321
0.169708	-4.14479	0.164181	-4.33796	0.169708	-4.19349
0.170013	-4.15101	0.164547	-4.34011	0.169983	-4.19296
0.170319	-4.16347	0.164425	-4.3418	0.170349	-4.192
0.170624	-4.15257	0.165463	-4.34292	0.170624	-4.19061
0.170929	-4.14011	0.165066	-4.34364	0.170929	-4.18924
0.171234	-4.1479	0.165371	-4.3439	0.171265	-4.1879
0.171539	-4.15101	0.166043	-4.34395	0.171539	-4.18702
0.171814	-4.17593	0.166928	-4.34379	0.171845	-4.18655
0.172119	-4.16347	0.166409	-4.34366	0.172119	-4.18683
0.172424	-4.18215	0.166622	-4.34358	0.172455	-4.18772
0.172699	-4.15101	0.16708	-4.34379	0.17276	-4.18945
0.173004	-4.18994	0.167599	-4.34428	0.173035	-4.1918
0.173279	-4.17437	0.168026	-4.34522	0.173309	-4.19487
0.173615	-4.18994	0.168331	-4.34656	0.173676	-4.19837
0.17392	-4.18994	0.168484	-4.34842	0.17395	-4.20237
0.174225	-4.19305	0.168789	-4.35065	0.174225	-4.20651
0.17453	-4.1588	0.169247	-4.35333	0.174561	-4.21084
0.174835	-4.17281	0.169399	-4.35627	0.174835	-4.21502
0.17514	-4.17437	0.169277	-4.3595	0.17514	-4.21912
0.175446	-4.19305	0.169888	-4.36279	0.175446	-4.22282
0.17572	-4.21329	0.17004	-4.36616	0.175751	-4.22622
0.176025	-4.20707	0.170559	-4.36941	0.176086	-4.22905
0.176331	-4.19461	0.170864	-4.37256	0.1763	-4.23145
0.176666	-4.18994	0.171108	-4.37542	0.176636	-4.2332
0.176941	-4.20239	0.171322	-4.37807	0.176971	-4.2345
0.177246	-4.19617	0.171597	-4.38035	0.177246	-4.23517
0.177551	-4.20862	0.171932	-4.38239	0.177551	-4.23545
0.177856	-4.22419	0.172177	-4.38407	0.177887	-4.23524
0.178131	-4.20395	0.172878	-4.38555	0.178192	-4.23483
0.178436	-4.20084	0.173062	-4.38676	0.178467	-4.23414
0.178772	-4.20707	0.173184	-4.38787	0.178803	-4.23353
0.179047	-4.21952	0.173886	-4.38883	0.179077	-4.23294
0.179321	-4.22731	0.173886	-4.38984	0.179382	-4.23275
0.179657	-4.22731	0.174252	-4.39083	0.179657	-4.2329
0.179932	-4.24132	0.175289	-4.39199	0.179993	-4.23373
0.180237	-4.21174	0.174465	-4.39326	0.180298	-4.23514
0.180511	-4.25845	0.174404	-4.39482	0.180572	-4.23741
0.180817	-4.22886	0.175381	-4.39656	0.180847	-4.24036
0.181152	-4.24443	0.175198	-4.39865	0.181213	-4.24413
0.181457	-4.25845	0.175869	-4.40096	0.181488	-4.24845
0.181763	-4.25533	0.176693	-4.4036	0.181763	-4.25336
0.182037	-4.21641	0.176571	-4.40644	0.182068	-4.25848
0.182342	-4.22419	0.176846	-4.40954	0.182373	-4.26378
0.182678	-4.23821	0.177304	-4.41274	0.182648	-4.26884
0.182983	-4.25222	0.177426	-4.41608	0.182953	-4.27362
0.183258	-4.26156	0.178005	-4.41937	0.183289	-4.27771
0.183563	-4.2709	0.178585	-4.42263	0.183624	-4.28114
0.183838	-4.25845	0.178402	-4.42567	0.183838	-4.2836
0.184174	-4.25066	0.179318	-4.42851	0.184174	-4.28524
0.184448	-4.26468	0.178921	-4.43098	0.184479	-4.28588
0.184784	-4.26312	0.179287	-4.43313	0.184784	-4.28581
0.185059	-4.28025	0.179745	-4.43481	0.185059	-4.28498
0.185364	-4.28025	0.179623	-4.43615	0.185394	-4.28381
0.185669	-4.27869	0.179867	-4.43703	0.185699	-4.28234
0.185974	-4.26001	0.180447	-4.43765	0.186005	-4.28102
0.186279	-4.27713	0.180752	-4.43796	0.18634	-4.27991
0.186584	-4.28336	0.180721	-4.43818	0.186615	-4.27945
0.186859	-4.29893	0.180813	-4.43832	0.18692	-4.27963
0.187195	-4.28336	0.18179	-4.43863	0.187195	-4.28078
0.1875	-4.30983	0.181271	-4.43912	0.18753	-4.28279
0.187775	-4.27713	0.182827	-4.44002	0.187836	-4.28587
0.188049	-4.31917	0.182736	-4.44132	0.18811	-4.28975
0.188355	-4.29893	0.183193	-4.4432	0.188385	-4.29451
0.18869	-4.31917	0.183285	-4.44557	0.188721	-4.29979
0.188965	-4.32229	0.183224	-4.44854	0.189026	-4.30558
0.18927	-4.32696	0.183804	-4.45194	0.189301	-4.31146
0.189575	-4.29737	0.183682	-4.45581	0.189606	-4.31737
0.189911	-4.2927	0.184109	-4.45991	0.189911	-4.3229
0.190186	-4.31294	0.184384	-4.46423	0.190216	-4.32804
0.190491	-4.32073	0.18478	-4.46849	0.190491	-4.33242
0.190796	-4.33474	0.185391	-4.47269	0.190826	-4.33612
0.191101	-4.34564	0.186215	-4.47656	0.191162	-4.33887
0.191376	-4.32851	0.185757	-4.48012	0.191376	-4.34084
0.191711	-4.3363	0.185818	-4.48319	0.191711	-4.34189
0.191986	-4.33786	0.186855	-4.48583	0.192017	-4.34229
0.192322	-4.33786	0.18652	-4.48794	0.192322	-4.342
0.192596	-4.3472	0.186917	-4.48969	0.192627	-4.34136
0.192902	-4.36588	0.187222	-4.49101	0.192902	-4.34041
0.193207	-4.35343	0.18774	-4.49215	0.193237	-4.33954
0.193512	-4.34097	0.188259	-4.49309	0.193543	-4.33877
0.193817	-4.36121	0.18829	-4.49409	0.193878	-4.33853
0.194092	-4.36277	0.188717	-4.49515	0.194183	-4.33879
0.194397	-4.37055	0.188625	-4.49651	0.194458	-4.33991
0.194733	-4.37211	0.189877	-4.49813	0.194733	-4.34179
0.195007	-4.39235	0.188442	-4.50021	0.195068	-4.34467
0.195312	-4.35654	0.189968	-4.50266	0.195374	-4.34836
0.195587	-4.39547	0.19006	-4.50563	0.195648	-4.35298
0.195892	-4.38145	0.190273	-4.50898	0.195923	-4.35822
0.196197	-4.40169	0.190731	-4.51279	0.196259	-4.36409
0.196503	-4.40325	0.191342	-4.51689	0.196533	-4.3702
0.196808	-4.41571	0.191219	-4.52132	0.196838	-4.3765
0.197113	-4.37678	0.191616	-4.52589	0.197144	-4.38257
0.197418	-4.37367	0.191799	-4.53062	0.197418	-4.38836
0.197723	-4.39547	0.192135	-4.53531	0.197723	-4.39347
0.198029	-4.40948	0.192471	-4.53998	0.197998	-4.39794
0.198303	-4.40948	0.19241	-4.54444	0.198334	-4.40146
0.198639	-4.42972	0.193203	-4.54873	0.198669	-4.40417
0.198914	-4.42505	0.193478	-4.55265	0.198944	-4.40592
0.199219	-4.42038	0.193264	-4.55626	0.199219	-4.40697
0.199524	-4.42349	0.19418	-4.55941	0.199554	-4.40727
0.199829	-4.43439	0.193905	-4.56218	0.19986	-4.40721
0.200104	-4.45308	0.194668	-4.56444	0.200165	-4.40682
0.200439	-4.44373	0.194729	-4.56633	0.200439	-4.40653
0.200714	-4.44529	0.195431	-4.56777	0.200775	-4.40639
0.20105	-4.42816	0.1954	-4.56894	0.20108	-4.40681
0.201324	-4.45619	0.195858	-4.56981	0.201385	-4.40777
0.20163	-4.44996	0.195797	-4.57063	0.201691	-4.4096
0.201904	-4.46397	0.196713	-4.57139	0.201996	-4.41218
0.20227	-4.46397	0.196438	-4.57237	0.20227	-4.41572
0.202545	-4.48422	0.197323	-4.57357	0.202576	-4.41997
0.20285	-4.45463	0.197354	-4.57526	0.202881	-4.42503
0.203125	-4.48266	0.197323	-4.57741	0.203155	-4.43055
0.20343	-4.47332	0.197811	-4.58022	0.20343	-4.43654
0.203735	-4.49667	0.1983	-4.58361	0.203796	-4.44259
0.20401	-4.50446	0.198391	-4.58769	0.204102	-4.44871
0.204315	-4.50446	0.198849	-4.59228	0.204346	-4.4545
0.20462	-4.48422	0.199337	-4.59739	0.204651	-4.45997
0.204956	-4.47332	0.199551	-4.60276	0.204956	-4.46479
0.205231	-4.49667	0.199795	-4.60834	0.205292	-4.46907
0.205566	-4.49823	0.200436	-4.61382	0.205566	-4.47255
0.205841	-4.50601	0.200161	-4.61913	0.205872	-4.47543
0.206146	-4.53248	0.201168	-4.624	0.206207	-4.47755
0.206421	-4.5247	0.200924	-4.6284	0.206482	-4.4792
0.206726	-4.53248	0.201412	-4.63211	0.206757	-4.48031
0.207062	-4.52937	0.201656	-4.63522	0.207092	-4.48122
0.207367	-4.54183	0.20187	-4.63762	0.207398	-4.48189
0.207642	-4.55584	0.202542	-4.6395	0.207703	-4.48272
0.207947	-4.55584	0.202633	-4.64085	0.207977	-4.48365
0.208252	-4.55272	0.20306	-4.64195	0.208313	-4.48506
0.208557	-4.53248	0.202816	-4.64286	0.208618	-4.48687
0.208862	-4.56985	0.203213	-4.64389	0.208923	-4.4894
0.209168	-4.5574	0.203457	-4.64509	0.209229	-4.49252
0.209473	-4.57452	0.204006	-4.64674	0.209534	-4.49644
0.209778	-4.58231	0.20425	-4.64886	0.209808	-4.50098
0.210053	-4.60099	0.205013	-4.65163	0.210114	-4.50627
0.210388	-4.56674	0.20541	-4.65498	0.210419	-4.51202
0.210663	-4.58542	0.205197	-4.65901	0.210693	-4.51832
0.210968	-4.59476	0.20538	-4.66354	0.210968	-4.5248
0.211243	-4.61501	0.205959	-4.66861	0.211304	-4.53149
0.211548	-4.61501	0.20657	-4.67396	0.211609	-4.53802
0.211853	-4.62902	0.20657	-4.6796	0.211914	-4.5444
0.212158	-4.59788	0.206478	-4.68526	0.212189	-4.55027
0.212494	-4.59476	0.207028	-4.69093	0.212494	-4.55569
0.212769	-4.61501	0.207333	-4.69637	0.212799	-4.56035
0.213074	-4.61656	0.207394	-4.70161	0.213074	-4.56439
0.213379	-4.6368	0.207974	-4.70645	0.213379	-4.56759
0.213684	-4.65237	0.208035	-4.71096	0.213745	-4.57018
0.213959	-4.64147	0.208279	-4.715	0.21402	-4.57205
0.214264	-4.64615	0.208798	-4.71869	0.214264	-4.57352
0.214569	-4.64615	0.208767	-4.72191	0.21463	-4.57455
0.214874	-4.6586	0.209591	-4.72483	0.214905	-4.57553
0.215149	-4.68507	0.209652	-4.72738	0.215241	-4.57647
0.215485	-4.66172	0.209835	-4.72973	0.215485	-4.57777
0.215759	-4.6804	0.210293	-4.73183	0.215851	-4.57943
0.216125	-4.64926	0.210598	-4.73389	0.216156	-4.58181
0.21637	-4.68663	0.210598	-4.73588	0.216461	-4.58483
0.216675	-4.67729	0.210995	-4.738	0.216736	-4.58876
0.21698	-4.69908	0.211575	-4.74024	0.217072	-4.59345
0.217316	-4.69908	0.212216	-4.74281	0.217346	-4.59904
0.21759	-4.71621	0.212795	-4.74569	0.21759	-4.60525
0.217895	-4.6913	0.212673	-4.74905	0.217956	-4.61214
0.21817	-4.7022	0.212521	-4.75285	0.218231	-4.61933
0.218506	-4.72088	0.213192	-4.75722	0.218506	-4.62681
0.21878	-4.72244	0.213101	-4.76204	0.218842	-4.63418
0.219086	-4.73801	0.21368	-4.76739	0.219147	-4.6414
0.21936	-4.74735	0.214016	-4.77306	0.219452	-4.64807
0.219696	-4.71933	0.214047	-4.77906	0.219727	-4.65423
0.220001	-4.72555	0.214413	-4.78513	0.220032	-4.65954
0.220276	-4.73022	0.215328	-4.79123	0.220337	-4.66412
0.220612	-4.72244	0.214871	-4.79706	0.220612	-4.66776
0.220886	-4.76448	0.215206	-4.80259	0.220917	-4.67069
0.221191	-4.77849	0.215389	-4.80757	0.221283	-4.67282
0.221497	-4.75981	0.215908	-4.812	0.221527	-4.67449
0.221771	-4.77226	0.215786	-4.81572	0.221802	-4.67569
0.222107	-4.77071	0.216519	-4.81884	0.222137	-4.67682
0.222412	-4.78628	0.216946	-4.8213	0.222443	-4.67794
0.222656	-4.80185	0.216885	-4.82331	0.222778	-4.67946
0.223023	-4.78939	0.217678	-4.82492	0.223023	-4.68139
0.223297	-4.80185	0.21777	-4.82643	0.223389	-4.68412
0.223633	-4.77538	0.218105	-4.82791	0.223694	-4.68757
0.223908	-4.8143	0.218777	-4.82968	0.223968	-4.69204
0.224213	-4.79251	0.218716	-4.83179	0.224274	-4.69735
0.224518	-4.82209	0.219296	-4.83452	0.224579	-4.70365
0.224823	-4.82987	0.219113	-4.83783	0.224854	-4.71065
0.225098	-4.85167	0.21954	-4.84188	0.225128	-4.7184
0.225403	-4.81586	0.219723	-4.84654	0.225464	-4.72652
0.225708	-4.82053	0.219814	-4.85186	0.225739	-4.73497
0.226013	-4.85167	0.220638	-4.85759	0.226044	-4.74333
0.226318	-4.86569	0.22073	-4.86372	0.226349	-4.75156
0.226624	-4.8688	0.220822	-4.86995	0.226685	-4.75925
0.226898	-4.88126	0.221493	-4.87622	0.22699	-4.7664
0.227203	-4.85634	0.221646	-4.88228	0.227234	-4.77268
0.227539	-4.86101	0.22189	-4.88811	0.227539	-4.7782
0.227814	-4.86413	0.222042	-4.8935	0.227844	-4.78274
0.228119	-4.86724	0.222561	-4.89852	0.228119	-4.78653
0.228424	-4.89838	0.223263	-4.90306	0.228424	-4.78946
0.228729	-4.90461	0.223019	-4.90728	0.22879	-4.79189
0.229004	-4.89994	0.223965	-4.91112	0.229065	-4.7938
0.229309	-4.89527	0.224117	-4.91481	0.22934	-4.79561
0.229645	-4.91395	0.224056	-4.91833	0.229675	-4.79736
0.229919	-4.93264	0.224484	-4.92191	0.229981	-4.79948
0.230194	-4.94665	0.224789	-4.92553	0.230286	-4.80198
0.23056	-4.92641	0.22488	-4.92938	0.23056	-4.80525
0.230835	-4.94976	0.225643	-4.93342	0.230896	-4.80921
0.23114	-4.92018	0.225552	-4.93778	0.231201	-4.81414
0.231415	-4.95132	0.225521	-4.94236	0.231506	-4.81988
0.23175	-4.94042	0.226162	-4.94728	0.231781	-4.82657
0.232056	-4.97156	0.226406	-4.95238	0.232086	-4.83392
0.232361	-4.97312	0.22604	-4.95777	0.232361	-4.84198
0.232635	-4.98713	0.227566	-4.96327	0.232635	-4.85036
0.232941	-4.96689	0.227413	-4.96898	0.233002	-4.85905
0.233246	-4.96222	0.227535	-4.97476	0.233276	-4.86762
0.233551	-4.99648	0.228054	-4.98069	0.233581	-4.87606
0.233856	-4.99336	0.228146	-4.98664	0.233856	-4.88397
0.234161	-5.01672	0.22842	-4.99271	0.234222	-4.89138
0.234436	-5.01983	0.228604	-4.99875	0.234528	-4.89798
0.234741	-4.99648	0.229092	-5.00486	0.234772	-4.90392
0.235046	-5.01204	0.229641	-5.01088	0.235077	-4.90899
0.235352	-5.00426	0.230007	-5.01687	0.235382	-4.91344
0.235687	-4.99959	0.230099	-5.02267	0.235657	-4.91718
0.235962	-5.03851	0.23019	-5.02833	0.235962	-4.92058
0.236237	-5.05097	0.230831	-5.03367	0.236298	-4.92361
0.236542	-5.03851	0.230831	-5.03876	0.236603	-4.92668
0.236847	-5.04163	0.231808	-5.04342	0.236847	-4.9298
0.237152	-5.06187	0.231838	-5.04777	0.237213	-4.93339
0.237427	-5.07433	0.232113	-5.05169	0.237518	-4.93741
0.237732	-5.08522	0.232205	-5.05534	0.237823	-4.94221
0.238068	-5.08055	0.23254	-5.05868	0.238098	-4.94769
0.238342	-5.09768	0.232723	-5.06193	0.238434	-4.95409
0.238678	-5.05876	0.233303	-5.06511	0.238739	-4.96121
0.238953	-5.09145	0.233273	-5.06847	0.239014	-4.96918
0.239258	-5.08522	0.23373	-5.07205	0.239319	-4.97772
0.239563	-5.11014	0.234585	-5.07612	0.239654	-4.98686
0.239868	-5.11325	0.234646	-5.08067	0.239899	-4.99623
0.240143	-5.13661	0.23547	-5.08591	0.240143	-5.00585
0.240448	-5.10391	0.234921	-5.09177	0.240509	-5.01531
0.240784	-5.10858	0.234799	-5.09837	0.240784	-5.02462
0.241058	-5.14906	0.235378	-5.10553	0.241089	-5.03341
0.241364	-5.14439	0.235836	-5.11327	0.241394	-5.04175
0.241669	-5.16152	0.235989	-5.12133	0.24173	-5.04932
0.241974	-5.17553	0.236294	-5.12966	0.242065	-5.05627
0.242249	-5.16308	0.236874	-5.13795	0.24231	-5.06238
0.242554	-5.16463	0.237057	-5.14614	0.242615	-5.06789
0.242889	-5.16463	0.237667	-5.15392	0.242889	-5.07268
0.243164	-5.17709	0.23785	-5.16129	0.243195	-5.07705
0.243469	-5.2129	0.238278	-5.168	0.2435	-5.08097
0.243774	-5.19733	0.238522	-5.17413	0.243805	-5.08481
0.24408	-5.20823	0.238461	-5.17957	0.244141	-5.08856
0.244385	-5.202	0.23901	-5.18448	0.244415	-5.09262
0.24469	-5.23003	0.239254	-5.18885	0.244721	-5.09696
0.244965	-5.23626	0.239071	-5.19295	0.245056	-5.10196
0.24527	-5.25806	0.23959	-5.19684	0.245361	-5.10755
0.245606	-5.24871	0.240078	-5.20083	0.245636	-5.11404
0.24588	-5.26428	0.239681	-5.20497	0.245941	-5.12128
0.246185	-5.23781	0.240414	-5.2096	0.246277	-5.12948
0.246491	-5.25494	0.241177	-5.21471	0.246521	-5.13841
0.246796	-5.26117	0.241055	-5.22057	0.246826	-5.14816
0.247101	-5.27674	0.241543	-5.2271	0.247162	-5.1584
0.247406	-5.28764	0.241512	-5.23445	0.247437	-5.16915
0.247681	-5.30009	0.241451	-5.24246	0.247681	-5.18001
0.247986	-5.27207	0.242703	-5.25119	0.248016	-5.19096
0.248322	-5.28141	0.243282	-5.2604	0.248322	-5.20159
0.248596	-5.31255	0.242886	-5.27005	0.248657	-5.21187
0.248932	-5.29542	0.242947	-5.27986	0.248901	-5.22143
0.249206	-5.3359	0.243527	-5.28977	0.249237	-5.23032
0.249481	-5.34992	0.24432	-5.29949	0.249603	-5.23825
0.249786	-5.31878	0.244045	-5.30901	0.249847	-5.24538
0.250092	-5.33279	0.244442	-5.31804	0.250122	-5.25154
0.250427	-5.32345	0.244869	-5.32662	0.250427	-5.25701
0.250702	-5.34213	0.244961	-5.33457	0.250732	-5.26174
0.251007	-5.3686	0.245449	-5.34198	0.251038	-5.26614
0.251312	-5.35926	0.245785	-5.34876	0.251343	-5.27022
0.251617	-5.37171	0.24548	-5.35506	0.251648	-5.27444
0.251923	-5.35926	0.24609	-5.36084	0.251923	-5.27887
0.252197	-5.40441	0.246884	-5.36634	0.252258	-5.28393
0.252472	-5.39352	0.247036	-5.37156	0.252594	-5.28964
0.252808	-5.41998	0.247585	-5.37674	0.252899	-5.29635
0.253113	-5.40753	0.247799	-5.3819	0.253204	-5.30397
0.253387	-5.43556	0.247982	-5.38727	0.253479	-5.31273
0.253723	-5.39507	0.248196	-5.39286	0.253784	-5.32239
0.253998	-5.41376	0.247921	-5.39887	0.254059	-5.33304
0.254333	-5.434	0.248379	-5.40525	0.254364	-5.34429
0.254639	-5.45268	0.248959	-5.41217	0.2547	-5.35613
0.254944	-5.45891	0.24963	-5.41953	0.254974	-5.36808
0.255219	-5.46981	0.249722	-5.42743	0.255219	-5.38008
0.255524	-5.46046	0.250027	-5.43572	0.255554	-5.39164
0.255859	-5.46203	0.250118	-5.44447	0.255859	-5.4027
0.256134	-5.49472	0.25079	-5.45348	0.256195	-5.41286
0.256439	-5.49161	0.250942	-5.46278	0.256439	-5.42216
0.256744	-5.52119	0.251309	-5.47212	0.256775	-5.43031
0.257019	-5.52586	0.251339	-5.48153	0.257141	-5.43749
0.257324	-5.51963	0.251492	-5.49077	0.257385	-5.4436
0.257629	-5.51963	0.252102	-5.49983	0.25766	-5.44895
0.257965	-5.52431	0.252346	-5.50851	0.257965	-5.45356
0.25824	-5.54766	0.252926	-5.51682	0.25824	-5.45787
0.258514	-5.57413	0.253597	-5.52457	0.258545	-5.46197
0.25885	-5.557	0.253048	-5.53184	0.25885	-5.46635
0.259155	-5.57569	0.253628	-5.53849	0.259186	-5.47107
0.25946	-5.55856	0.253842	-5.54465	0.259491	-5.47659
0.259735	-5.60215	0.25433	-5.55025	0.259796	-5.48291
0.26001	-5.59593	0.253933	-5.55548	0.260132	-5.49034
0.260346	-5.62395	0.255154	-5.56033	0.260437	-5.49875
0.260651	-5.62707	0.255062	-5.56505	0.260742	-5.50831
0.260925	-5.6333	0.254757	-5.56967	0.260986	-5.51872
0.26123	-5.60838	0.255703	-5.57446	0.261322	-5.53001
0.261536	-5.60838	0.256008	-5.57948	0.261566	-5.54176
0.261871	-5.64108	0.25668	-5.58499	0.261871	-5.55389
0.262146	-5.64575	0.256771	-5.59101	0.262207	-5.56592
0.262451	-5.66132	0.256832	-5.59773	0.262512	-5.57776
0.262756	-5.68001	0.257137	-5.60511	0.262787	-5.58894
0.263062	-5.65665	0.257778	-5.61328	0.263062	-5.59944
0.263367	-5.67689	0.257595	-5.62207	0.263397	-5.60888
0.263641	-5.69246	0.25787	-5.63153	0.263702	-5.61735
0.263977	-5.68623	0.258663	-5.6414	0.263977	-5.62462
0.264252	-5.71738	0.258663	-5.65164	0.264282	-5.63092
0.264526	-5.74229	0.258724	-5.66194	0.264648	-5.63617
0.264862	-5.71426	0.259518	-5.67223	0.264893	-5.64073
0.265137	-5.71582	0.258969	-5.68219	0.265198	-5.64462
0.265503	-5.72983	0.259579	-5.69176	0.265503	-5.64829
0.265778	-5.74229	0.260189	-5.70067	0.265778	-5.65181
0.266052	-5.7672	0.26025	-5.70895	0.266083	-5.65562
0.266357	-5.74696	0.260891	-5.71643	0.266388	-5.65979
0.266693	-5.77031	0.261318	-5.72324	0.266754	-5.66471
0.266998	-5.74384	0.26141	-5.72933	0.267059	-5.67036
0.267242	-5.79834	0.261868	-5.73493	0.267334	-5.67703
0.267548	-5.79056	0.262325	-5.7401	0.26767	-5.68457
0.267883	-5.82637	0.26257	-5.74513	0.267975	-5.69317
0.268158	-5.82014	0.262783	-5.75014	0.268249	-5.70255
0.268463	-5.83727	0.263424	-5.75543	0.268494	-5.71278
0.268768	-5.79834	0.263058	-5.76109	0.26886	-5.72348
0.269074	-5.79522	0.263149	-5.7674	0.269104	-5.73465
0.269379	-5.83415	0.263546	-5.77436	0.269379	-5.74587
0.269684	-5.83727	0.264797	-5.78215	0.269714	-5.75709
0.269989	-5.85439	0.264553	-5.79067	0.27005	-5.76787
0.270294	-5.85906	0.265011	-5.79997	0.270325	-5.77821
0.270569	-5.84661	0.264736	-5.80985	0.270599	-5.78772
0.270904	-5.85284	0.265469	-5.82027	0.270935	-5.79645
0.271179	-5.86373	0.265774	-5.83094	0.27124	-5.80412
0.271515	-5.86529	0.26611	-5.84177	0.271545	-5.81087
0.27179	-5.912	0.26553	-5.85245	0.27182	-5.81652
0.272064	-5.89955	0.266293	-5.86289	0.272156	-5.82134
0.2724	-5.88397	0.266567	-5.87282	0.27243	-5.82527
0.272705	-5.87619	0.26733	-5.8822	0.272736	-5.82868
0.273041	-5.89955	0.267513	-5.89082	0.273041	-5.83158
0.273285	-5.90578	0.267483	-5.89876	0.273346	-5.8344
0.27359	-5.9229	0.268429	-5.90588	0.273621	-5.8372
0.273926	-5.90422	0.268215	-5.91235	0.273895	-5.84042
0.2742	-5.9229	0.268307	-5.91814	0.274261	-5.84408
0.274506	-5.90733	0.269131	-5.92348	0.274567	-5.84857
0.27475	-5.95093	0.26907	-5.92839	0.274841	-5.85383
0.275085	-5.93691	0.269192	-5.93314	0.275177	-5.86012
0.275391	-5.9665	0.269772	-5.93777	0.275513	-5.86726
0.275665	-5.96961	0.269955	-5.94254	0.275787	-5.87537
0.276001	-5.97584	0.270229	-5.94746	0.276001	-5.88413
0.276276	-5.93691	0.270687	-5.95276	0.276367	-5.89354
0.276642	-5.93847	0.271023	-5.95838	0.276611	-5.90315
0.276917	-5.98051	0.271206	-5.9645	0.276917	-5.91289
0.277222	-5.9665	0.271755	-5.97099	0.277252	-5.92228
0.277527	-5.9883	0.271694	-5.97795	0.277588	-5.93124
0.277801	-6.01477	0.272488	-5.9852	0.277863	-5.93932
0.278107	-5.9883	0.273068	-5.99279	0.278137	-5.94651
0.278412	-6.00698	0.272579	-6.00047	0.278473	-5.95248
0.278717	-6.01321	0.27322	-6.00827	0.278778	-5.95736
0.279022	-6.01632	0.27319	-6.01594	0.279053	-5.96095
0.279297	-6.04746	0.273709	-6.02348	0.279327	-5.96356
0.279602	-6.05369	0.274075	-6.03068	0.279694	-5.96513
0.279907	-6.03812	0.274105	-6.03755	0.279968	-5.96608
0.280212	-6.02255	0.274624	-6.04391	0.280243	-5.96648
0.280518	-6.06459	0.27496	-6.04985	0.280579	-5.96681
0.280823	-6.05369	0.274746	-6.05521	0.280884	-5.96717
0.281128	-6.07705	0.27499	-6.06016	0.281189	-5.96802
0.281433	-6.06303	0.276272	-6.0646	0.281433	-5.96941
0.281708	-6.09262	0.276669	-6.06872	0.281799	-5.97174
0.282013	-6.05681	0.276516	-6.0725	0.282104	-5.97493
0.282288	-6.09417	0.27673	-6.07615	0.282379	-5.97924
0.282623	-6.09262	0.276577	-6.07967	0.282715	-5.98446
0.282898	-6.12843	0.277645	-6.08329	0.28302	-5.9907
0.283203	-6.1113	0.277462	-6.08697	0.283295	-5.99764
0.283508	-6.12376	0.277493	-6.09095	0.283508	-6.00528
0.283813	-6.08794	0.278317	-6.09515	0.283874	-6.01317
0.284149	-6.08172	0.278439	-6.09976	0.284149	-6.02129
0.284424	-6.12064	0.278683	-6.10466	0.284424	-6.02915
0.284759	-6.10196	0.278774	-6.10997	0.284759	-6.03673
0.285034	-6.1222	0.279537	-6.11555	0.285095	-6.0436
0.285339	-6.13621	0.278866	-6.12144	0.285431	-6.04977
0.285614	-6.1222	0.28027	-6.12747	0.285645	-6.05491
0.285919	-6.12532	0.280575	-6.13365	0.28598	-6.05915
0.286255	-6.12376	0.280026	-6.13978	0.286285	-6.06228
0.286529	-6.13466	0.28085	-6.14588	0.286591	-6.06454
0.286835	-6.17047	0.280819	-6.15174	0.286865	-6.06583
0.28714	-6.14244	0.281338	-6.1574	0.287201	-6.06651
0.287445	-6.13466	0.281704	-6.16267	0.287476	-6.06658
0.28775	-6.12843	0.282192	-6.16763	0.287781	-6.06648
0.288055	-6.16891	0.282345	-6.17212	0.288116	-6.06626
0.28833	-6.14244	0.282437	-6.17626	0.288391	-6.06636
0.288666	-6.17203	0.282925	-6.17994	0.288696	-6.06681
0.288971	-6.16113	0.283566	-6.18332	0.289002	-6.06803
0.289246	-6.1658	0.283779	-6.18634	0.289337	-6.06996
0.289551	-6.15022	0.284054	-6.18917	0.289642	-6.07291
0.289825	-6.17358	0.284695	-6.19178	0.289917	-6.07671
0.290131	-6.17514	0.285061	-6.19437	0.290222	-6.08153
0.290436	-6.19071	0.285092	-6.19691	0.290558	-6.08706
0.29071	-6.20161	0.285214	-6.19961	0.290802	-6.09334
0.291046	-6.19849	0.285336	-6.20242	0.291046	-6.09996
0.291321	-6.17203	0.285885	-6.20553	0.291382	-6.10686
0.291687	-6.17358	0.285854	-6.20888	0.291656	-6.11355
0.291962	-6.19227	0.28619	-6.21262	0.291962	-6.11997
0.292267	-6.17358	0.286434	-6.21664	0.292267	-6.12566
0.292542	-6.19382	0.286709	-6.22106	0.292633	-6.1306
0.292847	-6.23119	0.288052	-6.22571	0.292938	-6.13443
0.293152	-6.19694	0.287808	-6.23068	0.293182	-6.13724
0.293426	-6.21407	0.287655	-6.23576	0.293518	-6.13884
0.293762	-6.20161	0.288235	-6.24099	0.293823	-6.13946
0.294067	-6.21407	0.288357	-6.24614	0.294128	-6.13904
0.294342	-6.24365	0.288326	-6.25124	0.294373	-6.13796
0.294647	-6.22652	0.288937	-6.25605	0.294708	-6.13628
0.294983	-6.22341	0.289242	-6.26061	0.295013	-6.13446
0.295288	-6.19849	0.289242	-6.26471	0.295319	-6.13259
0.295563	-6.25143	0.290157	-6.26842	0.295624	-6.13115
0.295837	-6.21873	0.289944	-6.27159	0.295959	-6.13018
0.296173	-6.2452	0.29028	-6.27432	0.296234	-6.13008
0.296478	-6.23275	0.290829	-6.27653	0.296539	-6.1308
0.296783	-6.25299	0.290829	-6.27839	0.296875	-6.13262
0.297058	-6.22341	0.2915	-6.27986	0.29718	-6.13533
0.297363	-6.22963	0.291958	-6.28116	0.297424	-6.13908
0.297669	-6.24988	0.292141	-6.28228	0.297729	-6.14354
0.297974	-6.25922	0.292416	-6.28345	0.298065	-6.14871
0.298248	-6.26233	0.29269	-6.28467	0.29834	-6.1542
0.298584	-6.27012	0.293026	-6.28616	0.298584	-6.15995
0.298859	-6.24676	0.293362	-6.28788	0.29892	-6.16552
0.299194	-6.23742	0.293514	-6.29	0.299194	-6.17084
0.299469	-6.25299	0.293728	-6.29243	0.299499	-6.17551
0.299805	-6.23586	0.294064	-6.29529	0.299774	-6.17955
0.300079	-6.26701	0.294583	-6.29843	0.30014	-6.18262
0.300384	-6.26856	0.29443	-6.30192	0.300507	-6.18485
0.300659	-6.26078	0.294979	-6.30555	0.30072	-6.186
0.300964	-6.26078	0.295101	-6.30934	0.301025	-6.18633
0.3013	-6.25922	0.295803	-6.31308	0.301361	-6.18572
0.301575	-6.27635	0.296047	-6.31678	0.301666	-6.18453
0.30188	-6.29191	0.296749	-6.32022	0.30191	-6.18273
0.302185	-6.26701	0.296475	-6.32343	0.302216	-6.18074
0.30249	-6.27635	0.296749	-6.32621	0.302551	-6.1786
0.302826	-6.25455	0.297146	-6.32865	0.302826	-6.17674
0.30307	-6.30126	0.297634	-6.3306	0.303162	-6.17517
0.303406	-6.26701	0.297573	-6.33216	0.303497	-6.1743
0.303711	-6.28413	0.298611	-6.33326	0.303772	-6.17406
0.304016	-6.28569	0.298886	-6.33404	0.304077	-6.17478
0.304321	-6.2888	0.298611	-6.33447	0.304382	-6.17628
0.304596	-6.26856	0.299526	-6.33474	0.304718	-6.17877
0.304901	-6.27167	0.299313	-6.33483	0.304962	-6.18195
0.305206	-6.29347	0.299465	-6.33496	0.305237	-6.18592
0.305511	-6.28724	0.300015	-6.33512	0.305603	-6.19028
0.305817	-6.2997	0.29974	-6.33553	0.305847	-6.19501
0.306122	-6.30748	0.300594	-6.33615	0.306122	-6.19969
0.306397	-6.28724	0.300839	-6.33718	0.306427	-6.20428
0.306732	-6.2888	0.300869	-6.33855	0.306732	-6.20835
0.307007	-6.29036	0.301083	-6.34041	0.307007	-6.2119
0.307343	-6.2779	0.301571	-6.34264	0.307312	-6.21459
0.307617	-6.29814	0.301785	-6.34534	0.307648	-6.21649
0.307892	-6.32772	0.303036	-6.34831	0.308014	-6.2174
0.308197	-6.30126	0.302548	-6.3516	0.308227	-6.21752
0.308502	-6.29036	0.303005	-6.35497	0.308563	-6.21674
0.308838	-6.30748	0.302853	-6.35842	0.308868	-6.21541
0.309113	-6.31216	0.303188	-6.3617	0.309174	-6.21351
0.309387	-6.32617	0.303311	-6.36479	0.309448	-6.21143
0.309723	-6.30904	0.304104	-6.36745	0.309753	-6.20922
0.310028	-6.32617	0.304043	-6.3697	0.310059	-6.20729
0.310333	-6.29191	0.304897	-6.37135	0.310364	-6.20565
0.310608	-6.33084	0.30502	-6.37248	0.3107	-6.20465
0.310944	-6.2997	0.305508	-6.37298	0.311005	-6.20423
0.311249	-6.32929	0.306027	-6.37303	0.311279	-6.20467
0.311523	-6.31994	0.305386	-6.37258	0.311584	-6.20579
0.311829	-6.32617	0.306301	-6.37187	0.31189	-6.20774
0.312134	-6.30282	0.306393	-6.37094	0.312225	-6.21027
0.31247	-6.29814	0.306942	-6.37007	0.3125	-6.21344
0.312714	-6.32929	0.306606	-6.3693	0.312744	-6.21691
0.313019	-6.31994	0.307369	-6.36889	0.31311	-6.2207
0.313324	-6.33084	0.307614	-6.36884	0.313354	-6.22443
0.313629	-6.33707	0.307583	-6.36938	0.313629	-6.22812
0.313904	-6.32461	0.308529	-6.37041	0.313965	-6.23141
0.31424	-6.32461	0.308712	-6.37206	0.31427	-6.23435
0.314545	-6.30748	0.308804	-6.37416	0.314545	-6.23663
0.31488	-6.30437	0.309414	-6.37676	0.31485	-6.23836
0.315124	-6.33551	0.309475	-6.37959	0.315155	-6.23932
0.31543	-6.34018	0.309323	-6.38264	0.315552	-6.23967
0.315735	-6.31683	0.309811	-6.38563	0.315765	-6.23929
0.31604	-6.31371	0.310024	-6.38855	0.316071	-6.23841
0.316345	-6.33551	0.310391	-6.39112	0.316376	-6.23697
0.31665	-6.3324	0.310879	-6.39337	0.316681	-6.23529
0.316925	-6.33707	0.310696	-6.39509	0.316956	-6.23332
0.317261	-6.33863	0.311611	-6.39637	0.317261	-6.23142
0.317535	-6.33707	0.311794	-6.3971	0.317596	-6.22957
0.317871	-6.31371	0.312222	-6.39742	0.317871	-6.2281
0.318115	-6.34641	0.312313	-6.39729	0.318207	-6.22697
0.318451	-6.31683	0.312802	-6.39692	0.318543	-6.22649
0.318756	-6.33863	0.312802	-6.39628	0.318817	-6.22653
0.319061	-6.34641	0.313381	-6.39561	0.319122	-6.22733
0.319366	-6.34797	0.312802	-6.39488	0.319397	-6.22867
0.319672	-6.31994	0.313931	-6.39431	0.319733	-6.2307
0.319977	-6.31527	0.314205	-6.39383	0.320007	-6.23312
0.320252	-6.34485	0.314968	-6.39363	0.320282	-6.23601
0.320557	-6.3324	0.315243	-6.39362	0.320618	-6.23899
0.320862	-6.34174	0.315548	-6.39392	0.320892	-6.24211
0.321136	-6.36821	0.315426	-6.39442	0.321167	-6.24496
0.321442	-6.34641	0.315762	-6.39522	0.321472	-6.24759
0.321747	-6.34018	0.316036	-6.39617	0.321808	-6.24965
0.322052	-6.32772	0.316677	-6.39738	0.322082	-6.25123
0.322388	-6.32772	0.316555	-6.39867	0.322388	-6.25206
0.322662	-6.35576	0.316799	-6.40014	0.322693	-6.25231
0.322937	-6.35108	0.316616	-6.40164	0.323059	-6.25182
0.323242	-6.33863	0.317959	-6.40324	0.323273	-6.25086
0.323578	-6.32461	0.317684	-6.40479	0.323608	-6.24934
0.323883	-6.35887	0.318356	-6.40637	0.323914	-6.24762
0.324127	-6.34797	0.318447	-6.40781	0.324219	-6.24566
0.324463	-6.35887	0.318722	-6.40918	0.324524	-6.24383
0.324799	-6.35108	0.318875	-6.41033	0.324799	-6.2421
0.325073	-6.36042	0.319485	-6.41132	0.325134	-6.24081
0.325378	-6.33707	0.319668	-6.41203	0.325409	-6.23989
0.325653	-6.35264	0.32037	-6.41253	0.325745	-6.23961
0.325989	-6.33707	0.320706	-6.41271	0.32608	-6.23982
0.326263	-6.35731	0.319729	-6.4127	0.326355	-6.24071
0.326569	-6.35419	0.320828	-6.41244	0.32663	-6.24205
0.326874	-6.36042	0.321407	-6.41208	0.326935	-6.24394
0.327179	-6.34174	0.321102	-6.41158	0.327271	-6.24611
0.327515	-6.33863	0.321957	-6.41114	0.327545	-6.24861
0.327759	-6.36042	0.322048	-6.41074	0.327789	-6.25111
0.328095	-6.34018	0.322323	-6.41058	0.328125	-6.25367
0.328369	-6.35731	0.322109	-6.41061	0.32843	-6.25597
0.328674	-6.37444	0.322659	-6.41101	0.328735	-6.25808
0.328949	-6.35576	0.323544	-6.41167	0.32901	-6.2597
0.329254	-6.36042	0.323635	-6.41273	0.329346	-6.26097
0.32959	-6.3324	0.323971	-6.41403	0.32962	-6.26163
0.329895	-6.3433	0.324551	-6.41563	0.329925	-6.26187
0.33017	-6.35731	0.324581	-6.41731	0.330231	-6.2615
0.330475	-6.35264	0.324154	-6.4191	0.330597	-6.26076
0.33078	-6.3433	0.325405	-6.42078	0.330811	-6.25951
0.331116	-6.33863	0.325405	-6.42235	0.331116	-6.25804
0.33139	-6.37132	0.325802	-6.4236	0.331421	-6.25624
0.331665	-6.35731	0.32629	-6.4246	0.331726	-6.25445
0.332001	-6.35731	0.326443	-6.42517	0.332031	-6.25258
0.332306	-6.37132	0.326168	-6.42544	0.332336	-6.25095
0.332581	-6.36354	0.326992	-6.4253	0.332672	-6.24948
0.332916	-6.3433	0.32745	-6.42492	0.332947	-6.24847
0.333191	-6.35576	0.327664	-6.42427	0.333282	-6.2478
0.333527	-6.35108	0.327786	-6.42355	0.333588	-6.24772
0.333801	-6.35576	0.328549	-6.42274	0.333893	-6.24807
0.334106	-6.34797	0.328243	-6.42204	0.334168	-6.24902
0.334412	-6.37132	0.328884	-6.42142	0.334442	-6.25033
0.334717	-6.34953	0.328915	-6.42106	0.334778	-6.25213
0.335022	-6.34953	0.329739	-6.42088	0.335052	-6.25412
0.335297	-6.3651	0.329189	-6.42102	0.335327	-6.25638
0.335632	-6.34485	0.330074	-6.42135	0.335663	-6.25857
0.335907	-6.36042	0.330349	-6.42196	0.335968	-6.26075
0.336182	-6.38378	0.330258	-6.4227	0.336243	-6.26261
0.336487	-6.36665	0.331173	-6.42365	0.336548	-6.26423
0.336792	-6.36198	0.331417	-6.42463	0.336853	-6.26534
0.337128	-6.34485	0.331539	-6.42572	0.337158	-6.26608
0.337402	-6.36042	0.332546	-6.42676	0.337463	-6.26622
0.337677	-6.37288	0.332302	-6.42783	0.337738	-6.26602
0.338013	-6.36042	0.331936	-6.4288	0.338104	-6.2653
0.338318	-6.36042	0.332607	-6.42975	0.338348	-6.26436
0.338623	-6.35108	0.332852	-6.43056	0.338654	-6.2631
0.338898	-6.38378	0.333462	-6.43135	0.338959	-6.26185
0.339203	-6.36198	0.334316	-6.43197	0.339264	-6.26052
0.339508	-6.37288	0.334042	-6.43255	0.339569	-6.25943
0.339813	-6.37755	0.333981	-6.43293	0.339874	-6.2585
0.340118	-6.37755	0.334469	-6.43324	0.34021	-6.25798
0.340424	-6.35731	0.334866	-6.43333	0.340454	-6.25776
0.340698	-6.35887	0.335171	-6.43333	0.34079	-6.25803
0.341034	-6.36665	0.335415	-6.43309	0.341126	-6.2586
0.341309	-6.36977	0.336544	-6.43276	0.341431	-6.25963
0.341644	-6.37288	0.33627	-6.43223	0.341675	-6.26088
0.341919	-6.36665	0.336025	-6.43167	0.34195	-6.26247
0.342224	-6.36821	0.336483	-6.43099	0.342285	-6.26411
0.34256	-6.36354	0.33691	-6.43038	0.34256	-6.2659
0.342834	-6.36821	0.33746	-6.42978	0.342865	-6.26756
0.34317	-6.35108	0.337155	-6.42938	0.34317	-6.26919
0.343445	-6.37599	0.337368	-6.42913	0.343506	-6.27052
0.34375	-6.38845	0.338436	-6.42919	0.34378	-6.27168
0.343994	-6.36821	0.338314	-6.42947	0.344086	-6.27243
0.344299	-6.3651	0.338955	-6.4301	0.344391	-6.27294
0.344635	-6.35108	0.339108	-6.43093	0.344696	-6.27299
0.34494	-6.37288	0.339047	-6.43207	0.344971	-6.27281
0.345184	-6.36977	0.339108	-6.43331	0.345276	-6.27219
0.34552	-6.37288	0.340359	-6.43469	0.345612	-6.27141
0.345825	-6.36198	0.339871	-6.43602	0.345856	-6.2703
0.346161	-6.35731	0.340603	-6.43731	0.346191	-6.26915
0.346405	-6.38845	0.340786	-6.43837	0.346466	-6.26782
0.346741	-6.36198	0.340725	-6.43926	0.346771	-6.26661
0.347046	-6.37755	0.341458	-6.43979	0.347107	-6.26538
0.347351	-6.38378	0.341763	-6.44008	0.347382	-6.26442
0.347626	-6.37911	0.34219	-6.44001	0.347748	-6.26361
0.347931	-6.35731	0.342098	-6.43972	0.347992	-6.26318
0.348236	-6.35887	0.343014	-6.43915	0.348328	-6.26299
0.348541	-6.37132	0.342495	-6.43848	0.348633	-6.26324
0.348846	-6.37132	0.342678	-6.43768	0.348969	-6.26374
0.349152	-6.37755	0.34335	-6.43693	0.349182	-6.26464
0.349457	-6.37288	0.343899	-6.4362	0.349487	-6.26571
0.349762	-6.37444	0.343807	-6.43566	0.349823	-6.26707
0.350037	-6.37288	0.344265	-6.43524	0.350098	-6.26843
0.350342	-6.37132	0.344937	-6.43511	0.350403	-6.2699
0.350677	-6.35576	0.345364	-6.43514	0.350677	-6.2712
0.350983	-6.38066	0.345394	-6.43546	0.351013	-6.27242
0.351257	-6.39468	0.346066	-6.43592	0.351318	-6.27329
0.351532	-6.37444	0.345883	-6.43663	0.351623	-6.27395
0.351837	-6.36665	0.346371	-6.43743	0.351929	-6.27417
0.352173	-6.36354	0.346981	-6.43839	0.352203	-6.27412
0.352448	-6.37911	0.346676	-6.43934	0.352509	-6.27362
0.352722	-6.37288	0.347134	-6.44038	0.352814	-6.27291
0.353058	-6.37755	0.346646	-6.44134	0.353119	-6.27185
0.353332	-6.37132	0.347683	-6.44229	0.353394	-6.27072
0.353668	-6.36665	0.347897	-6.44309	0.353699	-6.26939
0.353943	-6.39312	0.348416	-6.44383	0.354004	-6.26818
0.354248	-6.36977	0.348477	-6.44434	0.354309	-6.26696
0.354553	-6.37911	0.348477	-6.44474	0.354614	-6.26602
0.354858	-6.38689	0.348843	-6.44489	0.354919	-6.26523
0.355164	-6.37911	0.349331	-6.44489	0.355286	-6.26485
0.355469	-6.36977	0.349758	-6.44463	0.35553	-6.26469
0.355774	-6.36198	0.35043	-6.44424	0.355835	-6.26496
0.356049	-6.37755	0.350338	-6.44364	0.35614	-6.26546
0.356354	-6.36665	0.351162	-6.44297	0.356506	-6.26634
0.356659	-6.37444	0.35101	-6.44219	0.356689	-6.26733
0.356964	-6.37288	0.350948	-6.44146	0.356995	-6.26858
0.357269	-6.37911	0.351681	-6.44074	0.3573	-6.26981
0.357575	-6.37755	0.351711	-6.44021	0.357605	-6.27113
0.35788	-6.36977	0.352169	-6.43982	0.35791	-6.27226
0.358215	-6.35419	0.352749	-6.43974	0.358215	-6.27333
0.35849	-6.37599	0.353176	-6.43988	0.358551	-6.27408
0.358765	-6.39468	0.35281	-6.44036	0.358826	-6.27467
0.35907	-6.37288	0.353329	-6.44105	0.359161	-6.27488
0.359375	-6.36977	0.353512	-6.44204	0.359436	-6.27489
0.35968	-6.36977	0.354183	-6.44312	0.359741	-6.27453
0.359955	-6.37911	0.353665	-6.44435	0.360046	-6.27402
0.36026	-6.37132	0.354092	-6.44551	0.360321	-6.27323
0.360565	-6.38534	0.35516	-6.44662	0.360626	-6.27243
0.36087	-6.36977	0.355648	-6.44749	0.360931	-6.27147
0.361206	-6.36977	0.355099	-6.44816	0.361237	-6.27065
0.361481	-6.39001	0.355709	-6.44846	0.361511	-6.26984
0.361786	-6.37288	0.356106	-6.4485	0.361816	-6.26929
0.362061	-6.38066	0.356259	-6.44816	0.362122	-6.26886
0.362366	-6.40246	0.356777	-6.44762	0.362457	-6.26879
0.362671	-6.38534	0.357205	-6.4468	0.362793	-6.26889
0.362976	-6.36665	0.357144	-6.44591	0.363068	-6.26935
0.363281	-6.36665	0.357479	-6.44492	0.363373	-6.26995
0.363586	-6.38378	0.35809	-6.44405	0.363678	-6.27084
0.363892	-6.37132	0.358181	-6.44325	0.364014	-6.27176
0.364197	-6.37599	0.358425	-6.44271	0.364227	-6.27285
0.364502	-6.38222	0.358608	-6.44235	0.364532	-6.27382
0.364807	-6.38534	0.359341	-6.4423	0.364838	-6.27482
0.365082	-6.38378	0.359036	-6.44243	0.365143	-6.27557
0.365387	-6.37599	0.359829	-6.44284	0.365448	-6.27624
0.365723	-6.36821	0.359646	-6.44333	0.365723	-6.27659
0.365997	-6.39001	0.360531	-6.44398	0.366089	-6.27679
0.366302	-6.39157	0.360958	-6.4446	0.366364	-6.27667
0.366608	-6.37755	0.360989	-6.44523	0.366699	-6.27642
0.366913	-6.36665	0.361202	-6.44572	0.366974	-6.2759
0.367218	-6.37755	0.361904	-6.44615	0.367279	-6.27534
0.367462	-6.37911	0.36163	-6.44638	0.367554	-6.2746
0.367798	-6.37911	0.362423	-6.44653	0.367859	-6.27392
0.368103	-6.38534	0.363094	-6.44651	0.368164	-6.27316
0.368408	-6.37288	0.362789	-6.44645	0.368439	-6.27257
0.368713	-6.37755	0.362789	-6.44629	0.368774	-6.27199
0.368988	-6.39001	0.363827	-6.44616	0.369049	-6.27164
0.369293	-6.37911	0.363979	-6.44599	0.369354	-6.27134
0.369598	-6.37911	0.363979	-6.44592	0.369659	-6.2713
0.369904	-6.39312	0.364163	-6.44584	0.369995	-6.27133
0.370209	-6.38378	0.364254	-6.44586	0.370331	-6.2716
0.370514	-6.37599	0.364498	-6.44586	0.370575	-6.27192
0.370789	-6.36821	0.365231	-6.44593	0.370911	-6.27245
0.371094	-6.38378	0.365383	-6.44593	0.371185	-6.27297
0.371399	-6.36665	0.366543	-6.44597	0.371551	-6.27366
0.371735	-6.37288	0.365902	-6.4459	0.371765	-6.27429
0.372009	-6.38222	0.366879	-6.44584	0.37207	-6.27502
0.372314	-6.38222	0.366635	-6.44568	0.372345	-6.27561
0.372589	-6.38534	0.367184	-6.44555	0.37265	-6.27622
0.372925	-6.37132	0.367459	-6.44536	0.372986	-6.27664
0.37323	-6.37132	0.367428	-6.44526	0.37326	-6.27702
0.373535	-6.38066	0.36816	-6.44517	0.373596	-6.27713
0.373779	-6.38534	0.367764	-6.44524	0.373901	-6.27716
0.374146	-6.37911	0.368679	-6.44538	0.374206	-6.2769
0.37442	-6.36665	0.369137	-6.44571	0.374481	-6.27654
0.374725	-6.38066	0.36871	-6.44613	0.374817	-6.27589
0.375	-6.37755	0.369534	-6.44674	0.375092	-6.27519
0.375336	-6.37755	0.369259	-6.44737	0.375397	-6.27428
0.375641	-6.38845	0.370022	-6.44812	0.375671	-6.2734
0.375916	-6.37288	0.370022	-6.44881	0.375977	-6.27242
0.376221	-6.37599	0.370785	-6.44951	0.376312	-6.27159
0.376495	-6.38066	0.370602	-6.45005	0.376587	-6.27078
0.376831	-6.37755	0.371273	-6.45052	0.376892	-6.27023
0.377106	-6.37911	0.371426	-6.45078	0.377167	-6.2698
0.377441	-6.39312	0.372158	-6.45092	0.377533	-6.2697
0.377716	-6.38066	0.372097	-6.45084	0.377838	-6.26976
0.378052	-6.37755	0.372799	-6.45069	0.378113	-6.27015
0.378326	-6.37288	0.372616	-6.45038	0.378418	-6.27064
0.378632	-6.38222	0.372799	-6.45008	0.378693	-6.2714
0.378937	-6.36665	0.374355	-6.4497	0.379059	-6.27215
0.379242	-6.37132	0.37344	-6.44943	0.379303	-6.27304
0.379547	-6.39001	0.373409	-6.44918	0.379578	-6.27379
0.379822	-6.38066	0.374172	-6.4491	0.379883	-6.27454
0.380127	-6.38222	0.3746	-6.44908	0.380188	-6.27504
0.380463	-6.37444	0.37524	-6.44924	0.380493	-6.27543
0.380768	-6.37599	0.375363	-6.44946	0.380798	-6.27551
0.381043	-6.38222	0.37521	-6.44984	0.381103	-6.27544
0.381348	-6.38534	0.375393	-6.45021	0.381439	-6.27507
0.381653	-6.38066	0.375759	-6.45067	0.381744	-6.2746
0.381958	-6.36977	0.375942	-6.45106	0.382019	-6.27389
0.382263	-6.38689	0.3764	-6.45146	0.382355	-6.27316
0.382538	-6.37755	0.376614	-6.45174	0.382629	-6.2723
0.382873	-6.38222	0.377712	-6.45199	0.382935	-6.27154
0.383148	-6.39157	0.376888	-6.4521	0.383148	-6.27073
0.383453	-6.37599	0.377529	-6.45216	0.383484	-6.27014
0.383759	-6.37755	0.377651	-6.45209	0.38382	-6.26958
0.384033	-6.38066	0.378689	-6.45199	0.384094	-6.26928
0.384338	-6.38222	0.378811	-6.45179	0.384399	-6.26906
0.384644	-6.38066	0.379452	-6.45161	0.384674	-6.26912
0.384949	-6.39468	0.379421	-6.45135	0.38504	-6.26926
0.385223	-6.37599	0.379299	-6.45113	0.385346	-6.26966
0.385559	-6.38378	0.379513	-6.45087	0.38562	-6.2701
0.385864	-6.37755	0.38052	-6.45067	0.385925	-6.27075
0.386139	-6.38534	0.380642	-6.45044	0.38623	-6.27138
0.386444	-6.36821	0.38113	-6.4503	0.386536	-6.27215
0.38678	-6.38222	0.381283	-6.45012	0.386841	-6.27282
0.387054	-6.38845	0.381466	-6.45004	0.387085	-6.27354
0.38736	-6.38066	0.38171	-6.44993	0.387421	-6.27408
0.387634	-6.38222	0.381863	-6.44993	0.387726	-6.2746
0.38797	-6.37755	0.382534	-6.44991	0.388031	-6.27486
0.388275	-6.38066	0.382656	-6.45001	0.388306	-6.27504
0.38855	-6.38066	0.383053	-6.45008	0.388641	-6.27492
0.388855	-6.38689	0.38345	-6.45026	0.388977	-6.2747
0.38916	-6.38378	0.383785	-6.4504	0.389252	-6.2742
0.389465	-6.37444	0.383969	-6.45063	0.389526	-6.27362
0.389771	-6.38845	0.383633	-6.4508	0.389862	-6.27281
0.390076	-6.37755	0.383999	-6.45101	0.390137	-6.27202
0.390381	-6.37911	0.384884	-6.45111	0.390472	-6.2711
0.390655	-6.39157	0.385891	-6.45121	0.390686	-6.27033
0.390961	-6.37911	0.385586	-6.45116	0.391022	-6.26956
0.391266	-6.37599	0.38583	-6.45108	0.391327	-6.26904
0.391571	-6.37911	0.385739	-6.45083	0.391632	-6.26864
0.391876	-6.38534	0.386563	-6.45054	0.391968	-6.26857
0.392181	-6.38222	0.38644	-6.4501	0.392212	-6.26865
0.392487	-6.40246	0.386654	-6.44965	0.392578	-6.26907
0.392761	-6.37288	0.387142	-6.4491	0.392853	-6.26961
0.393097	-6.38222	0.387448	-6.44862	0.393188	-6.27041
0.393372	-6.38066	0.387661	-6.44811	0.393433	-6.27122
0.393677	-6.38222	0.388119	-6.44773	0.393738	-6.27218
0.393982	-6.3651	0.38876	-6.4474	0.394043	-6.273
0.394287	-6.38066	0.389248	-6.44727	0.394379	-6.27382
0.394562	-6.38689	0.388943	-6.44722	0.394623	-6.27439
0.394867	-6.37911	0.389187	-6.4474	0.394928	-6.27485
0.395172	-6.37911	0.38937	-6.44766	0.395264	-6.27498
0.395508	-6.37599	0.389706	-6.44812	0.395569	-6.27498
0.395782	-6.37911	0.389614	-6.44862	0.395844	-6.27467
0.396088	-6.37755	0.390347	-6.44924	0.396149	-6.27426
0.396362	-6.38689	0.390804	-6.44983	0.396484	-6.2736
0.396698	-6.37911	0.390804	-6.45045	0.39679	-6.27294
0.397003	-6.37444	0.391262	-6.45096	0.397064	-6.27214
0.397308	-6.38689	0.392208	-6.45143	0.397369	-6.27145
0.397614	-6.37755	0.391659	-6.45171	0.397644	-6.27072
0.397888	-6.37911	0.391995	-6.45192	0.39798	-6.27019
0.398193	-6.38378	0.391751	-6.45191	0.398254	-6.26968
0.398498	-6.37911	0.39288	-6.45181	0.39856	-6.26941
0.398773	-6.37599	0.393398	-6.45152	0.398865	-6.26917
0.399109	-6.37288	0.393398	-6.45117	0.39917	-6.26916
0.399384	-6.38378	0.393551	-6.45067	0.399506	-6.26915
0.399689	-6.37755	0.393795	-6.45017	0.39975	-6.26933
0.399963	-6.37599	0.394131	-6.4496	0.400055	-6.26945
0.400299	-6.36977	0.395107	-6.4491	0.40036	-6.2697
0.400604	-6.38534	0.394955	-6.44859	0.400696	-6.26986
0.400879	-6.37911	0.394863	-6.44822	0.40094	-6.27008
0.401184	-6.37911	0.395321	-6.4479	0.401276	-6.27017
0.401489	-6.3651	0.39642	-6.44776	0.40155	-6.27031
0.401855	-6.38222	0.396542	-6.44768	0.401917	-6.27029
0.402069	-6.38378	0.396542	-6.44781	0.40213	-6.2703
0.402405	-6.37444	0.396633	-6.448	0.402466	-6.27015
0.40271	-6.37288	0.396694	-6.44837	0.402771	-6.27004
0.403015	-6.37755	0.397183	-6.44878	0.403076	-6.26978
0.40329	-6.37755	0.397	-6.44932	0.403381	-6.26957
0.403595	-6.37444	0.398281	-6.44984	0.403656	-6.26923
0.403931	-6.38845	0.398403	-6.45043	0.404022	-6.26897
0.404205	-6.37599	0.398373	-6.45094	0.404266	-6.26861
0.40451	-6.37444	0.398709	-6.45145	0.404602	-6.26835
0.404816	-6.38222	0.399502	-6.45181	0.404907	-6.26804
0.405121	-6.37444	0.399502	-6.45212	0.405182	-6.26787
0.405426	-6.37599	0.399655	-6.45223	0.405518	-6.26766
0.405731	-6.39779	0.400021	-6.45226	0.405792	-6.26764
0.406036	-6.37755	0.400662	-6.45208	0.406097	-6.2676
0.406311	-6.37132	0.400875	-6.45182	0.406372	-6.26776
0.406616	-6.36977	0.401303	-6.45137	0.406677	-6.26789
0.406921	-6.38222	0.40115	-6.45087	0.407013	-6.26819
0.407227	-6.37444	0.401333	-6.45024	0.407288	-6.26844
0.407501	-6.37132	0.40173	-6.44962	0.407562	-6.2688
0.407806	-6.37288	0.402188	-6.44892	0.407898	-6.26905
0.408112	-6.38378	0.402706	-6.44831	0.408203	-6.26935
0.408417	-6.37911	0.402737	-6.44769	0.408478	-6.26947
0.408722	-6.37599	0.402828	-6.44721	0.408783	-6.2696
0.408997	-6.3651	0.403774	-6.44678	0.409088	-6.2695
0.409332	-6.38378	0.403652	-6.44653	0.409424	-6.26937
0.409607	-6.38066	0.403652	-6.44635	0.409668	-6.26903
0.409912	-6.37755	0.404019	-6.44636	0.410004	-6.26867
0.410217	-6.37288	0.404354	-6.44643	0.410309	-6.26814
0.410553	-6.37911	0.404995	-6.44669	0.410583	-6.26767
0.410828	-6.37599	0.405361	-6.44697	0.410919	-6.26709
0.411133	-6.37911	0.405544	-6.4474	0.411163	-6.26664
0.411438	-6.38689	0.405117	-6.44782	0.411529	-6.26617
0.411743	-6.37444	0.406185	-6.44832	0.411774	-6.2659
0.412048	-6.37444	0.406521	-6.44876	0.412109	-6.26566
0.412323	-6.38222	0.406002	-6.44922	0.412384	-6.26566
0.412628	-6.37599	0.406887	-6.44957	0.412689	-6.26569
0.412933	-6.37599	0.406918	-6.4499	0.412994	-6.26594
0.413239	-6.38689	0.407009	-6.45007	0.41333	-6.2662
0.413544	-6.37599	0.407925	-6.45018	0.413635	-6.26663
0.413849	-6.37444	0.407803	-6.45011	0.41391	-6.267
0.414154	-6.36977	0.408322	-6.44997	0.414215	-6.26747
0.414429	-6.38066	0.40884	-6.44966	0.41452	-6.26782
0.414734	-6.36977	0.409115	-6.4493	0.414825	-6.2682
0.415039	-6.36977	0.40942	-6.44879	0.41507	-6.2684
0.415344	-6.37599	0.409756	-6.44828	0.415405	-6.2686
0.415649	-6.38222	0.410214	-6.44767	0.41571	-6.26859
0.415924	-6.37599	0.410214	-6.44714	0.416016	-6.26858
0.416229	-6.37444	0.410244	-6.44658	0.416321	-6.26836
0.416534	-6.36821	0.411038	-6.44615	0.416596	-6.26814
0.41684	-6.37911	0.411068	-6.44576	0.416931	-6.26776
0.417145	-6.37599	0.411343	-6.44555	0.417206	-6.26741
0.41745	-6.37599	0.411679	-6.4454	0.417511	-6.26692
0.417725	-6.3651	0.411923	-6.44545	0.417816	-6.26651
0.41806	-6.37911	0.412319	-6.44555	0.418121	-6.26601
0.418335	-6.37132	0.413052	-6.44582	0.418457	-6.26562
0.418671	-6.37599	0.413052	-6.44609	0.418732	-6.26516
0.418945	-6.38222	0.413448	-6.44646	0.419037	-6.26487
0.419251	-6.37288	0.413662	-6.44676	0.419312	-6.26456
0.419556	-6.37288	0.413723	-6.44709	0.419647	-6.26443
0.419861	-6.37755	0.413235	-6.44728	0.419922	-6.2643
0.420166	-6.37288	0.414517	-6.44743	0.420227	-6.26439
0.420441	-6.37288	0.4147	-6.44741	0.420502	-6.2645
0.420776	-6.39001	0.415188	-6.44734	0.420868	-6.26482
0.421051	-6.37132	0.41528	-6.4471	0.421143	-6.26515
0.421356	-6.37288	0.415585	-6.44683	0.421448	-6.26568
0.421661	-6.37132	0.415859	-6.44643	0.421753	-6.26618
0.421967	-6.38222	0.416439	-6.44608	0.422028	-6.26682
0.422241	-6.36977	0.416714	-6.44567	0.422333	-6.26737
0.422546	-6.37444	0.416836	-6.44538	0.422638	-6.26798
0.422852	-6.37755	0.417141	-6.4451	0.422943	-6.26843
0.423157	-6.38066	0.41769	-6.44498	0.423218	-6.26887
0.423462	-6.37911	0.417416	-6.44493	0.423523	-6.26906
0.423767	-6.37755	0.418148	-6.44506	0.423828	-6.26919
0.424072	-6.37132	0.418392	-6.44524	0.424133	-6.26903
0.424377	-6.38066	0.418942	-6.44558	0.424438	-6.26879
0.424652	-6.37911	0.419308	-6.44594	0.424744	-6.26826
0.424988	-6.38066	0.418972	-6.44642	0.425049	-6.26767
0.425262	-6.36821	0.419979	-6.44686	0.425354	-6.26685
0.425568	-6.38222	0.420101	-6.44737	0.425659	-6.26603
0.425873	-6.37444	0.419979	-6.4478	0.425964	-6.26507
0.426178	-6.38222	0.420193	-6.44826	0.42627	-6.26421
0.426453	-6.38222	0.420834	-6.44861	0.426544	-6.26331
0.426788	-6.37755	0.421444	-6.44897	0.426849	-6.26261
0.427063	-6.37599	0.4212	-6.44923	0.427154	-6.26196
0.427368	-6.37755	0.42181	-6.44949	0.427429	-6.26159
0.427673	-6.37599	0.421566	-6.44965	0.427795	-6.26133
0.427978	-6.37288	0.422726	-6.44982	0.42804	-6.26138
0.428284	-6.38378	0.421841	-6.44988	0.428375	-6.26155
0.428589	-6.37288	0.422787	-6.44992	0.42865	-6.26203
0.428894	-6.37599	0.423275	-6.44984	0.428986	-6.26258
0.429169	-6.37444	0.423641	-6.44972	0.429291	-6.26338
0.429474	-6.37911	0.423733	-6.44945	0.429535	-6.26418
0.429779	-6.36665	0.424069	-6.44914	0.429871	-6.26513
0.430084	-6.37599	0.424496	-6.44866	0.430145	-6.26598
0.430389	-6.37911	0.424526	-6.44814	0.430481	-6.26688
0.430664	-6.37911	0.425045	-6.44749	0.430725	-6.26757
0.430969	-6.37599	0.425198	-6.44686	0.431061	-6.26821
0.431274	-6.37599	0.425472	-6.44616	0.431366	-6.26858
0.43158	-6.36977	0.426693	-6.44557	0.431671	-6.26883
0.431854	-6.37288	0.426357	-6.44502	0.431946	-6.26877
0.432159	-6.37444	0.426327	-6.44467	0.432281	-6.26859
0.432495	-6.37599	0.426754	-6.44445	0.432587	-6.26811
0.43277	-6.3651	0.426968	-6.44452	0.432892	-6.26757
0.433075	-6.37911	0.427304	-6.44477	0.433167	-6.2668
0.43338	-6.36977	0.427456	-6.4453	0.433472	-6.26605
0.433685	-6.37599	0.4277	-6.44597	0.433807	-6.26519
0.433991	-6.37911	0.428524	-6.44687	0.434051	-6.26447
0.434296	-6.37599	0.42889	-6.44781	0.434357	-6.26373
0.434601	-6.37132	0.428951	-6.44882	0.434692	-6.26324
0.434906	-6.37288	0.429501	-6.44971	0.434967	-6.26282
0.435181	-6.37288	0.429257	-6.45052	0.435303	-6.26268
0.435486	-6.37755	0.429653	-6.45106	0.435577	-6.26266
0.435821	-6.38222	0.430203	-6.4514	0.435883	-6.26292
0.436096	-6.36977	0.430355	-6.45137	0.436157	-6.26326
0.436401	-6.37444	0.431149	-6.4511	0.436523	-6.26382
0.436706	-6.37288	0.431271	-6.45048	0.436798	-6.26437
0.437012	-6.37755	0.431027	-6.44967	0.437073	-6.26506
0.437317	-6.3651	0.431545	-6.4486	0.437378	-6.26562
0.437592	-6.37599	0.431729	-6.44748	0.437683	-6.26622
0.437897	-6.37911	0.432095	-6.44626	0.437988	-6.2666
0.438202	-6.37599	0.432308	-6.44515	0.438263	-6.26693
0.438477	-6.37599	0.432553	-6.44411	0.438599	-6.26698
0.438782	-6.37444	0.433163	-6.44332	0.438873	-6.26696
0.439087	-6.36977	0.433529	-6.44269	0.439209	-6.26665
0.439392	-6.37132	0.433865	-6.44238	0.439453	-6.26628
0.439697	-6.37444	0.434231	-6.44227	0.439819	-6.26567
0.440002	-6.37444	0.434139	-6.44245	0.440094	-6.26506
0.440308	-6.36665	0.434323	-6.44278	0.440399	-6.26428
0.440582	-6.37755	0.434994	-6.44331	0.440704	-6.26357
0.440918	-6.36977	0.434994	-6.44388	0.440979	-6.26278
0.441223	-6.37599	0.435543	-6.44455	0.441315	-6.26214
0.441498	-6.36977	0.435726	-6.44515	0.441589	-6.26149
0.441803	-6.37288	0.436245	-6.44576	0.441895	-6.26106
0.442108	-6.36977	0.436215	-6.44621	0.442169	-6.26065
0.442413	-6.36821	0.436306	-6.44661	0.442505	-6.26049
0.442719	-6.37288	0.436611	-6.44683	0.44281	-6.26039
0.443024	-6.36821	0.436611	-6.44699	0.443146	-6.26053
0.443329	-6.37288	0.437344	-6.44698	0.44339	-6.26071
0.443603	-6.36821	0.437313	-6.44694	0.443695	-6.26111
0.443909	-6.37132	0.438381	-6.44676	0.444031	-6.26152
0.444214	-6.36977	0.438534	-6.44658	0.444305	-6.2621
0.444519	-6.37132	0.439144	-6.4463	0.444611	-6.26263
0.444824	-6.35887	0.43887	-6.44606	0.444916	-6.26328
0.445129	-6.37288	0.439358	-6.44575	0.44519	-6.26382
0.445404	-6.37444	0.439846	-6.44549	0.445496	-6.26442
0.445709	-6.36977	0.44009	-6.44519	0.44577	-6.26484
0.446014	-6.36821	0.440457	-6.44497	0.446106	-6.26528
0.44632	-6.37132	0.440609	-6.44472	0.446411	-6.2655
0.446594	-6.3651	0.441433	-6.44458	0.446716	-6.2657
0.446899	-6.36977	0.441738	-6.44444	0.446991	-6.26567
0.447235	-6.37599	0.441647	-6.44444	0.447327	-6.26563
0.44751	-6.36977	0.441708	-6.44446	0.447601	-6.26538
0.447815	-6.36354	0.442074	-6.44466	0.447906	-6.26513
0.44812	-6.37444	0.442379	-6.4449	0.448212	-6.26472
0.448425	-6.36665	0.442837	-6.44531	0.448517	-6.26437
0.44873	-6.37132	0.442959	-6.44575	0.448822	-6.26391
0.449005	-6.36977	0.443417	-6.44634	0.449127	-6.26357
0.449341	-6.37132	0.443569	-6.44691	0.449432	-6.26315
0.449616	-6.36821	0.443478	-6.44756	0.449707	-6.26289
0.449951	-6.3651	0.444882	-6.44812	0.450043	-6.26258
0.450226	-6.37132	0.444607	-6.44867	0.450348	-6.26243
0.450531	-6.36665	0.445584	-6.44905	0.450653	-6.26224
0.450836	-6.37132	0.44595	-6.44934	0.450897	-6.26218
0.451141	-6.36665	0.445584	-6.4494	0.451233	-6.26206
0.451416	-6.36977	0.446224	-6.44933	0.451538	-6.26205
0.451721	-6.36821	0.445675	-6.44902	0.451813	-6.26194
0.452026	-6.36977	0.446316	-6.44858	0.452118	-6.26191
0.452362	-6.36198	0.447079	-6.44792	0.452423	-6.26176
0.452637	-6.36977	0.44653	-6.4472	0.452759	-6.26168
0.452942	-6.36821	0.447628	-6.44634	0.453033	-6.26149
0.453217	-6.36821	0.447293	-6.4455	0.453339	-6.26138
0.453522	-6.36198	0.447903	-6.4446	0.453613	-6.26118
0.453827	-6.36977	0.4483	-6.4438	0.453919	-6.26108
0.454132	-6.36042	0.448086	-6.44301	0.454224	-6.26092
0.454437	-6.3651	0.448727	-6.44239	0.454529	-6.26089
0.454742	-6.36977	0.449337	-6.44182	0.454865	-6.26082
0.455048	-6.36665	0.449642	-6.44143	0.455139	-6.2609
0.455353	-6.35731	0.449887	-6.44111	0.455444	-6.26093
0.455627	-6.36665	0.450161	-6.44095	0.455749	-6.26111
0.455963	-6.36042	0.450649	-6.44085	0.456024	-6.26122
0.456238	-6.36354	0.450527	-6.44089	0.456329	-6.26146
0.456543	-6.36665	0.451138	-6.44094	0.456665	-6.2616
0.456848	-6.36354	0.450833	-6.4411	0.45697	-6.26182
0.457153	-6.36042	0.451748	-6.44124	0.457245	-6.26192
0.457458	-6.36198	0.452328	-6.44146	0.457581	-6.26208
0.457764	-6.36354	0.451901	-6.44163	0.457855	-6.26209
0.458038	-6.35419	0.45184	-6.44185	0.458191	-6.26213
0.458344	-6.35264	0.45184	-6.44198	0.458435	-6.26202
0.458649	-6.36354	0.453335	-6.44214	0.458771	-6.26194
0.458954	-6.36354	0.453152	-6.44218	0.459076	-6.26171
0.459259	-6.36042	0.453243	-6.44221	0.459351	-6.26151
0.459564	-6.36198	0.453915	-6.4421	0.459656	-6.26115
0.459869	-6.35731	0.454434	-6.44196	0.459961	-6.26084
0.460175	-6.36354	0.454556	-6.44167	0.460266	-6.26039
0.460449	-6.36042	0.454617	-6.44135	0.460571	-6.25999
0.460785	-6.36198	0.455166	-6.4409	0.460877	-6.25945
0.46106	-6.35419	0.45538	-6.44046	0.461151	-6.259
0.461334	-6.3651	0.455593	-6.43995	0.461456	-6.25844
0.461639	-6.35419	0.455258	-6.43952	0.461761	-6.25798
0.461975	-6.36198	0.456753	-6.43908	0.462067	-6.25746
0.46225	-6.36198	0.456814	-6.43881	0.462341	-6.25709
0.462555	-6.36198	0.456814	-6.43861	0.462647	-6.25669
0.46286	-6.35264	0.456875	-6.43863	0.462982	-6.25649
0.463165	-6.36042	0.457394	-6.43878	0.463257	-6.25632
0.463471	-6.35887	0.457516	-6.43916	0.463562	-6.25637
0.463745	-6.35887	0.458035	-6.43966	0.463867	-6.25647
0.46405	-6.36198	0.458218	-6.44036	0.464172	-6.2568
0.464386	-6.36198	0.458767	-6.44109	0.464477	-6.25716
0.464661	-6.35731	0.458889	-6.44193	0.464783	-6.25772
0.464996	-6.36198	0.459286	-6.44268	0.465088	-6.25825
0.465271	-6.36354	0.459561	-6.44342	0.465363	-6.25892
0.465576	-6.35419	0.459652	-6.44395	0.465698	-6.25947
0.465881	-6.35731	0.459408	-6.44435	0.466003	-6.26009
0.466187	-6.36198	0.460232	-6.44447	0.466309	-6.26052
0.466461	-6.36354	0.460903	-6.4444	0.466583	-6.26092
0.466766	-6.36042	0.461361	-6.44404	0.466888	-6.26109
0.467071	-6.36198	0.461025	-6.44349	0.467194	-6.26121
0.467407	-6.36198	0.461148	-6.44271	0.467468	-6.26108
0.467682	-6.36354	0.462155	-6.44184	0.467804	-6.26092
0.467987	-6.3651	0.461971	-6.44082	0.468079	-6.26055
0.468292	-6.36665	0.462765	-6.43984	0.468414	-6.26019
0.468597	-6.36042	0.462979	-6.43884	0.468689	-6.25968
0.468872	-6.36977	0.46307	-6.43799	0.468994	-6.25928
0.469177	-6.36042	0.463253	-6.43723	0.469299	-6.25879
0.469482	-6.36665	0.463589	-6.4367	0.469574	-6.25845
0.469788	-6.37132	0.464321	-6.43632	0.469879	-6.2581
0.470093	-6.36821	0.464077	-6.4362	0.470184	-6.25792
0.470398	-6.35887	0.464627	-6.43623	0.47049	-6.25776
0.470673	-6.3651	0.464932	-6.43649	0.470795	-6.25777
0.470978	-6.3651	0.46542	-6.43685	0.4711	-6.25777
0.471283	-6.3651	0.465328	-6.43739	0.471374	-6.25793
0.471588	-6.36821	0.465756	-6.43793	0.47168	-6.25804
0.471893	-6.36665	0.46661	-6.43857	0.471985	-6.25827
0.472199	-6.36354	0.466763	-6.43913	0.472321	-6.25841
0.472504	-6.36977	0.466305	-6.4397	0.472595	-6.25864
0.472809	-6.36665	0.467404	-6.4401	0.4729	-6.25874
0.473083	-6.35731	0.467434	-6.44044	0.473206	-6.2589
0.473389	-6.35419	0.467434	-6.44057	0.473511	-6.25891
0.473694	-6.36977	0.46777	-6.44058	0.473816	-6.25896
0.473999	-6.3651	0.468319	-6.44035	0.474091	-6.25886
0.474304	-6.36354	0.468563	-6.44	0.474426	-6.2588
0.474609	-6.36042	0.468807	-6.43942	0.474701	-6.25856
0.474915	-6.36198	0.469296	-6.43876	0.475006	-6.25837
0.475189	-6.35887	0.46954	-6.43792	0.475311	-6.25801
0.475494	-6.36042	0.469784	-6.43707	0.475616	-6.25769
0.4758	-6.36354	0.47012	-6.43613	0.475922	-6.25722
0.476105	-6.35731	0.470761	-6.43527	0.476227	-6.2568
0.47641	-6.3651	0.470608	-6.43442	0.476532	-6.25626
0.476685	-6.35264	0.470638	-6.43374	0.476807	-6.25579
0.47699	-6.35576	0.471066	-6.43317	0.477142	-6.25522
0.477295	-6.35731	0.471188	-6.43283	0.477386	-6.25477
0.4776	-6.35731	0.471951	-6.43263	0.477722	-6.25426
0.477905	-6.34797	0.472561	-6.43268	0.477997	-6.25391
0.47821	-6.34953	0.472653	-6.43285	0.478332	-6.25353
0.478516	-6.34953	0.472714	-6.43322	0.478638	-6.25334
0.478821	-6.34641	0.473751	-6.43363	0.478912	-6.25314
0.479096	-6.3433	0.473294	-6.43415	0.479218	-6.25314
0.479401	-6.33551	0.474056	-6.43459	0.479523	-6.25313
0.479706	-6.33707	0.473751	-6.43501	0.479828	-6.2533
0.480011	-6.33707	0.473782	-6.43524	0.480102	-6.25343
0.480316	-6.33084	0.47424	-6.43536	0.480408	-6.25371
0.480621	-6.3215	0.474423	-6.43522	0.480743	-6.25391
0.480926	-6.32617	0.474667	-6.43493	0.481049	-6.25421
0.481232	-6.32929	0.475796	-6.43436	0.481323	-6.2544
0.481506	-6.32461	0.47604	-6.43366	0.481628	-6.25465
0.481812	-6.32617	0.476284	-6.43274	0.481934	-6.25476
0.482117	-6.32306	0.476528	-6.43176	0.482239	-6.25492
0.482422	-6.32306	0.476834	-6.43064	0.482544	-6.25492
0.482727	-6.3215	0.477291	-6.42957	0.482849	-6.25497
0.483032	-6.32461	0.476956	-6.42845	0.483154	-6.25489
0.483337	-6.32617	0.478054	-6.42746	0.483459	-6.25487
0.483643	-6.32306	0.477535	-6.42649	0.483765	-6.25473
0.483917	-6.32461	0.478329	-6.4257	0.48407	-6.2547
0.484222	-6.31527	0.478543	-6.42497	0.484345	-6.25459
0.484497	-6.31838	0.478573	-6.42442	0.48465	-6.2546
0.484802	-6.31994	0.479244	-6.42392	0.484955	-6.25456
0.485138	-6.31838	0.479672	-6.42358	0.48526	-6.25467
0.485413	-6.31683	0.479763	-6.42327	0.485535	-6.25476
0.485718	-6.3106	0.480099	-6.42308	0.48584	-6.25501
0.486023	-6.31527	0.480038	-6.42288	0.486145	-6.25524
0.486328	-6.3106	0.48077	-6.42278	0.486481	-6.25565
0.486633	-6.30282	0.480862	-6.42264	0.486725	-6.25602
0.486938	-6.30904	0.481075	-6.42257	0.487061	-6.25656
0.487244	-6.3106	0.48193	-6.42242	0.487366	-6.25704
0.487518	-6.3106	0.481228	-6.42232	0.48764	-6.25764
0.487824	-6.2997	0.481899	-6.42211	0.487976	-6.25815
0.488129	-6.29347	0.48309	-6.4219	0.488251	-6.25874
0.488434	-6.29659	0.482327	-6.42155	0.488556	-6.25918
0.488739	-6.29191	0.483059	-6.42115	0.488861	-6.25965
0.489044	-6.29191	0.483425	-6.42057	0.489166	-6.25993
0.489349	-6.2888	0.4837	-6.41989	0.489471	-6.26019
0.489624	-6.28569	0.484036	-6.41901	0.489777	-6.26023
0.489929	-6.28102	0.484036	-6.41804	0.490082	-6.26025
0.490265	-6.28257	0.484127	-6.41686	0.490356	-6.26005
0.49057	-6.29347	0.484432	-6.41563	0.490692	-6.25985
0.490875	-6.29659	0.485623	-6.41427	0.490997	-6.25947
0.49115	-6.2997	0.48544	-6.41294	0.491272	-6.25914
0.491455	-6.30282	0.485958	-6.41157	0.491577	-6.25869
0.49176	-6.2997	0.485775	-6.41035	0.491882	-6.25836
0.492035	-6.2997	0.486172	-6.40921	0.492188	-6.25797
0.49234	-6.30437	0.486843	-6.40831	0.492493	-6.25774
0.492645	-6.3106	0.487332	-6.40758	0.492798	-6.25749
0.49295	-6.30904	0.487423	-6.40714	0.493042	-6.25742
0.493256	-6.30748	0.487515	-6.4069	0.493378	-6.25733
0.49353	-6.31371	0.487728	-6.40694	0.493652	-6.2574
0.493866	-6.30904	0.48785	-6.40712	0.493988	-6.25741
0.494141	-6.31216	0.488491	-6.40752	0.494263	-6.25754
0.494446	-6.31683	0.488674	-6.40794	0.494598	-6.25755
0.494751	-6.31994	0.488857	-6.40847	0.494873	-6.25762
0.495056	-6.32306	0.490139	-6.40893	0.495178	-6.25755
0.495361	-6.31838	0.489834	-6.40937	0.495483	-6.2575
0.495667	-6.31683	0.490353	-6.40964	0.495789	-6.25729
0.495941	-6.31994	0.490017	-6.40983	0.496094	-6.25711
0.496277	-6.32306	0.49075	-6.40982	0.496399	-6.25679
0.496551	-6.32306	0.490292	-6.40972	0.496704	-6.25654
0.496857	-6.3215	0.491299	-6.40945	0.497009	-6.25618
0.497162	-6.32461	0.491696	-6.40914	0.497314	-6.25593
0.497467	-6.31994	0.491757	-6.40873	0.49762	-6.25561
0.497772	-6.32306	0.492245	-6.40836	0.497894	-6.25543
0.498077	-6.32772	0.492489	-6.40797	0.4982	-6.2552
0.498383	-6.32617	0.492459	-6.4077	0.498505	-6.25511
0.498688	-6.32306	0.492855	-6.40749	0.49881	-6.25496
0.498962	-6.32461	0.493374	-6.40746	0.499115	-6.25494
0.499298	-6.32306	0.494381	-6.40751	0.49942	-6.25483
0.499573	-6.3215	0.494503	-6.40777	0.499695	-6.2548
0.499878	-6.32617	0.494015	-6.40812	0.500488	-6.25466
0.500488	-6.32617	0.494473	-6.40867	0.500794	-6.2546
0.500794	-6.3215	0.494686	-6.40929	0.501099	-6.25441
0.501099	-6.3215	0.495358	-6.41008	0.501404	-6.2543
0.501404	-6.32461	0.495114	-6.41089	0.501709	-6.25408
0.501709	-6.31838	0.495541	-6.41183	0.502014	-6.25396
0.502014	-6.31838	0.49551	-6.41275	0.502319	-6.25375
0.502319	-6.32772	0.495968	-6.41374	0.502625	-6.25366
0.502625	-6.32306	0.496334	-6.41465	0.50293	-6.25351
0.50293	-6.32772	0.497585	-6.41557	0.503235	-6.25347
0.503235	-6.32306	0.497219	-6.41634	0.50354	-6.25337
0.50354	-6.3215	0.497433	-6.41707	0.503845	-6.25336
0.503845	-6.3215	0.497799	-6.41761	0.50415	-6.25324
0.50415	-6.32461	0.498623	-6.41804	0.504456	-6.25319
0.504456	-6.32461	0.498104	-6.41824	0.504761	-6.253
0.504761	-6.3215	0.498562	-6.41834	0.505066	-6.25285
0.505066	-6.32461	0.498654	-6.41819	0.505371	-6.25255
0.505371	-6.31838	0.499294	-6.41796	0.505676	-6.25229
0.505676	-6.32461	0.499478	-6.41755	0.505981	-6.25191
0.505981	-6.32772	0.500027	-6.41712	0.506287	-6.25163
0.506287	-6.32617	0.500179	-6.41659	0.506592	-6.2513
0.506592	-6.32306	0.500363	-6.41614	0.506897	-6.25115
0.506897	-6.32461	0.500851	-6.4157	0.507202	-6.25102
0.507202	-6.32461	0.501675	-6.41543	0.507507	-6.25114
0.507507	-6.32306	0.501766	-6.41526	0.507812	-6.25133
0.507812	-6.33084	0.501736	-6.41532	0.508118	-6.25179
0.508118	-6.32617	0.501644	-6.41551	0.508423	-6.25231
0.508423	-6.32461	0.502194	-6.41594	0.508728	-6.25304
0.508728	-6.32772	0.502651	-6.41647	0.509033	-6.25374
0.509033	-6.32772	0.502896	-6.41719	0.509338	-6.25457
0.509338	-6.31994	0.503018	-6.41793	0.509644	-6.25524
0.509644	-6.32772	0.503048	-6.41878	0.509949	-6.25591
0.509949	-6.3324	0.503903	-6.41955	0.510254	-6.25633
0.510254	-6.32929	0.504513	-6.42032	0.510559	-6.25666
0.510559	-6.33395	0.505154	-6.42093	0.510864	-6.2567
0.510864	-6.32929	0.504696	-6.42148	0.511169	-6.25665
0.511169	-6.32929	0.504879	-6.42184	0.511475	-6.25635
0.511475	-6.32772	0.506039	-6.4221	0.51178	-6.25603
0.51178	-6.33084	0.505673	-6.42217	0.512085	-6.25556
0.512085	-6.3324	0.505581	-6.42219	0.51239	-6.25519
0.51239	-6.32929	0.506161	-6.42204	0.512695	-6.25478
0.512695	-6.3324	0.506375	-6.42189	0.513	-6.25455
0.513	-6.32772	0.506649	-6.42164	0.513306	-6.25432
0.513306	-6.33084	0.50726	-6.42143	0.513611	-6.25428
0.513611	-6.33551	0.507504	-6.42117	0.513916	-6.25418
0.513916	-6.3324	0.508114	-6.421	0.514221	-6.25418
0.514221	-6.32772	0.508236	-6.42081	0.514526	-6.25399
0.514526	-6.32772	0.50845	-6.42074	0.514831	-6.25373
0.514831	-6.32772	0.508358	-6.42067	0.515137	-6.25313
0.515137	-6.32617	0.508755	-6.42073	0.515442	-6.25231
0.515442	-6.33084	0.508785	-6.4208	0.515747	-6.25103
0.515747	-6.32772	0.50967	-6.42102	0.516052	-6.24946
0.516052	-6.32617	0.509884	-6.42126	0.516357	-6.24743
0.516357	-6.32772	0.510311	-6.42164	0.516663	-6.24519
0.516663	-6.32461	0.51025	-6.42205	0.516968	-6.24261
0.516968	-6.31527	0.510952	-6.42259	0.517273	-6.24001
0.517273	-6.32306	0.510952	-6.42314	0.517578	-6.23731
0.517578	-6.32772	0.511135	-6.4238	0.517883	-6.23483
0.517883	-6.3215	0.512112	-6.42441	0.518189	-6.23249
0.518189	-6.32306	0.511746	-6.42507	0.518494	-6.23059
0.518494	-6.31994	0.512234	-6.42561	0.518799	-6.229
0.518799	-6.31994	0.512417	-6.42612	0.519104	-6.22796
0.519104	-6.31527	0.512448	-6.42642	0.519409	-6.22729
0.519409	-6.32306	0.513455	-6.42661	0.519714	-6.22716
0.519714	-6.31838	0.513607	-6.42654	0.520019	-6.22731
0.519714	-6.31527	0.513821	-6.42633	0.520325	-6.22786
0.520019	-6.31838	0.51376	-6.42584	0.52063	-6.22855
0.52063	-6.31371	0.514736	-6.42522	0.520935	-6.22947
0.520935	-6.31683	0.514675	-6.4244	0.52124	-6.23036
0.52124	-6.31994	0.514981	-6.42353	0.52124	-6.23134
0.521545	-6.31683	0.515682	-6.42256	0.521851	-6.23217
0.521851	-6.31371	0.515621	-6.42166	0.521851	-6.23304
0.521851	-6.31216	0.516018	-6.42079	0.522461	-6.23372
0.522156	-6.31838	0.516476	-6.42011	0.522461	-6.23444
0.522461	-6.31527	0.516384	-6.41955	0.523071	-6.23502
0.522766	-6.31683	0.516537	-6.41927	0.523071	-6.23567
0.523071	-6.31527	0.517117	-6.41914	0.523377	-6.23622
0.523377	-6.31838	0.516781	-6.41931	0.523682	-6.23689
0.523682	-6.31994	0.517666	-6.4196	0.523987	-6.23748
0.523987	-6.31838	0.518093	-6.42012	0.524292	-6.23819
0.524292	-6.31683	0.518246	-6.42069	0.524597	-6.2388
0.524597	-6.32461	0.518704	-6.42138	0.525208	-6.23948
0.524902	-6.32306	0.518765	-6.42202	0.525208	-6.24002
0.525208	-6.3215	0.519131	-6.42265	0.525513	-6.24057
0.525513	-6.32461	0.51849	-6.42314	0.526123	-6.24092
0.525818	-6.32461	0.519497	-6.42355	0.526123	-6.24127
0.526123	-6.32306	0.519436	-6.42376	0.526428	-6.24141
0.526428	-6.31994	0.52084	-6.42385	0.526733	-6.24156
0.526733	-6.32617	0.520626	-6.42372	0.527039	-6.24156
0.527039	-6.32461	0.52084	-6.42349	0.527344	-6.24164
0.527344	-6.32617	0.520962	-6.42308	0.527649	-6.24165
0.527649	-6.32461	0.521542	-6.42261	0.527954	-6.24185
0.527954	-6.32306	0.522213	-6.42201	0.528259	-6.24205
0.528259	-6.32461	0.522213	-6.42141	0.528564	-6.24249
0.528564	-6.32929	0.522335	-6.42073	0.52887	-6.24299
0.52887	-6.32461	0.522763	-6.42013	0.529175	-6.24372
0.529175	-6.32306	0.522671	-6.41951	0.52948	-6.24448
0.52948	-6.3215	0.523464	-6.41903	0.529785	-6.24541
0.529785	-6.32772	0.524105	-6.41858	0.53009	-6.24627
0.53009	-6.31838	0.523556	-6.41831	0.530396	-6.24719
0.530396	-6.3215	0.524014	-6.41813	0.530701	-6.24793
0.530701	-6.32461	0.524563	-6.41816	0.531006	-6.24863
0.531006	-6.32306	0.52499	-6.41831	0.531311	-6.24906
0.531311	-6.32306	0.525265	-6.41868	0.531616	-6.2494
0.531616	-6.31994	0.525295	-6.41915	0.531921	-6.24943
0.531921	-6.31838	0.526211	-6.41981	0.532227	-6.24937
0.532227	-6.3215	0.525845	-6.42053	0.532532	-6.24904
0.532532	-6.3215	0.526333	-6.42137	0.532837	-6.24867
0.532837	-6.31683	0.526852	-6.42217	0.533142	-6.24812
0.533142	-6.31683	0.527432	-6.42299	0.533447	-6.24763
0.533447	-6.3215	0.526882	-6.42367	0.533752	-6.24705
0.533752	-6.31371	0.52731	-6.42427	0.534058	-6.24661
0.534058	-6.31216	0.528317	-6.42462	0.534363	-6.24615
0.534363	-6.31683	0.528469	-6.42482	0.534668	-6.2459
0.534668	-6.31527	0.52853	-6.42471	0.534973	-6.24566
0.534973	-6.31527	0.528958	-6.42443	0.535278	-6.24565
0.535278	-6.31216	0.52908	-6.42385	0.535583	-6.24566
0.535583	-6.31216	0.529568	-6.42314	0.535889	-6.24587
0.535889	-6.3106	0.529934	-6.42222	0.536194	-6.24608
0.536194	-6.31683	0.530453	-6.42124	0.536499	-6.24647
0.536499	-6.31216	0.530483	-6.42017	0.536804	-6.24681
0.536804	-6.3106	0.530667	-6.41916	0.537109	-6.24729
0.537109	-6.30904	0.530911	-6.41815	0.537415	-6.24767
0.537415	-6.31683	0.530667	-6.41732	0.53772	-6.24814
0.53772	-6.30748	0.531674	-6.41656	0.538025	-6.24846
0.538025	-6.30748	0.531948	-6.41603	0.53833	-6.24881
0.53833	-6.3106	0.532284	-6.4156	0.538635	-6.24895
0.538635	-6.31371	0.532253	-6.41541	0.53894	-6.24907
0.53894	-6.31371	0.532467	-6.41531	0.539246	-6.24894
0.539246	-6.30904	0.532986	-6.41541	0.539551	-6.24873
0.539551	-6.30904	0.533077	-6.41556	0.539856	-6.24826
0.539856	-6.3106	0.533505	-6.41585	0.540161	-6.24772
0.540161	-6.31371	0.534146	-6.41614	0.540466	-6.24692
0.540466	-6.3106	0.534359	-6.41652	0.540771	-6.24609
0.540771	-6.30748	0.534634	-6.41684	0.541077	-6.24508
0.541077	-6.31527	0.534481	-6.41722	0.541382	-6.24413
0.541382	-6.30748	0.535	-6.41751	0.541687	-6.24311
0.541687	-6.30593	0.535702	-6.41782	0.541992	-6.24227
0.541992	-6.31527	0.535855	-6.418	0.542297	-6.24147
0.542297	-6.30904	0.535183	-6.41817	0.542602	-6.24096
0.542602	-6.30748	0.536434	-6.41819	0.542908	-6.24059
0.542908	-6.30437	0.536923	-6.41818	0.543213	-6.24058
0.543213	-6.30593	0.536984	-6.418	0.543518	-6.24071
0.543518	-6.30437	0.537441	-6.41778	0.543823	-6.24119
0.543823	-6.3106	0.537136	-6.41739	0.544128	-6.24179
0.543823	-6.30593	0.537655	-6.41698	0.544434	-6.24264
0.544128	-6.30437	0.537899	-6.41646	0.544739	-6.24351
0.544739	-6.30437	0.538693	-6.41597	0.545044	-6.24452
0.544739	-6.30904	0.538754	-6.41543	0.545349	-6.24541
0.545044	-6.29814	0.538845	-6.41502	0.545654	-6.24635
0.545349	-6.29347	0.539242	-6.41465	0.54596	-6.24707
0.54596	-6.30748	0.539181	-6.41449	0.546265	-6.24774
0.546265	-6.30282	0.53973	-6.41446	0.54657	-6.24815
0.54657	-6.30437	0.540371	-6.41468	0.546875	-6.2485
0.546875	-6.2997	0.541042	-6.41506	0.54718	-6.24859
0.546875	-6.2997	0.540646	-6.41567	0.54718	-6.24865
0.54718	-6.2997	0.541592	-6.41639	0.547485	-6.24851
0.547485	-6.30126	0.541836	-6.41728	0.54779	-6.24838
0.54779	-6.30282	0.541683	-6.41815	0.548096	-6.24812
0.548096	-6.29814	0.541714	-6.41906	0.548401	-6.24794
0.548401	-6.30593	0.542538	-6.41982	0.548706	-6.24767
0.548706	-6.29659	0.542721	-6.42049	0.549011	-6.24754
0.549011	-6.29814	0.543392	-6.42091	0.549316	-6.24734
0.549316	-6.30282	0.543087	-6.42115	0.549622	-6.2473
0.549622	-6.30126	0.543514	-6.4211	0.549927	-6.24721
0.549927	-6.29814	0.54382	-6.42087	0.550232	-6.24729
0.550232	-6.29503	0.54446	-6.42039	0.550537	-6.24732
0.550537	-6.2997	0.544521	-6.41982	0.550842	-6.24751
0.550842	-6.29814	0.54446	-6.4191	0.551148	-6.24766
0.551148	-6.30437	0.544552	-6.41841	0.551453	-6.24796
0.551453	-6.2997	0.545376	-6.41771	0.551758	-6.2482
0.551758	-6.30126	0.545773	-6.41718	0.552063	-6.24858
0.552063	-6.30282	0.545651	-6.41672	0.552368	-6.24888
0.552368	-6.30282	0.546353	-6.41649	0.552673	-6.24928
0.552673	-6.29503	0.546169	-6.41639	0.552979	-6.24956
0.552979	-6.30126	0.546505	-6.41652	0.553284	-6.24989
0.553284	-6.30437	0.547482	-6.41672	0.553589	-6.25005
0.553589	-6.30126	0.547482	-6.4171	0.553894	-6.2502
0.553894	-6.30282	0.54736	-6.41747	0.554199	-6.25015
0.554199	-6.30126	0.548245	-6.41792	0.554504	-6.25006
0.554504	-6.2997	0.548092	-6.41827	0.55481	-6.24973
0.554504	-6.29814	0.548641	-6.41861	0.555115	-6.24938
0.555115	-6.30282	0.548855	-6.4188	0.55542	-6.24883
0.555115	-6.30437	0.54913	-6.41891	0.555725	-6.24831
0.555725	-6.30126	0.548641	-6.41885	0.55603	-6.24765
0.55603	-6.30593	0.549679	-6.41871	0.556335	-6.2471
0.556335	-6.2997	0.549587	-6.41839	0.556641	-6.24651
0.556335	-6.30126	0.549923	-6.41802	0.556946	-6.2461
0.556946	-6.30282	0.55093	-6.41749	0.557251	-6.2457
0.556946	-6.30437	0.550808	-6.41695	0.557556	-6.24555
0.557251	-6.2997	0.551174	-6.41628	0.557556	-6.24542
0.557556	-6.29503	0.551113	-6.41561	0.558167	-6.24552
0.557861	-6.30282	0.551998	-6.41483	0.558472	-6.2456
0.558472	-6.30282	0.552242	-6.41409	0.558777	-6.24583
0.558777	-6.30593	0.552334	-6.41327	0.558777	-6.24597
0.558777	-6.30126	0.552487	-6.41252	0.559387	-6.24615
0.559082	-6.30437	0.553188	-6.41173	0.559692	-6.24615
0.559387	-6.30126	0.553433	-6.41107	0.559998	-6.24612
0.559692	-6.30437	0.554562	-6.41044	0.559998	-6.24584
0.559998	-6.29503	0.554226	-6.41001	0.560608	-6.24551
0.560303	-6.30126	0.554653	-6.40967	0.560913	-6.24494
0.560608	-6.30282	0.554775	-6.40958	0.561218	-6.24436
0.560913	-6.29814	0.554928	-6.40963	0.561523	-6.24361
0.561218	-6.29659	0.555752	-6.40995	0.561829	-6.24293
0.561523	-6.30126	0.55563	-6.41041	0.561829	-6.24219
0.561829	-6.29347	0.55624	-6.41108	0.562439	-6.24163
0.562134	-6.29503	0.556332	-6.41181	0.562744	-6.24109
0.562439	-6.2997	0.55621	-6.41265	0.562744	-6.24082
0.562744	-6.30126	0.556301	-6.41341	0.563049	-6.24062
0.563049	-6.29814	0.557003	-6.41415	0.563354	-6.2407
0.563354	-6.30126	0.55679	-6.41468	0.56366	-6.24086
0.56366	-6.29503	0.557919	-6.41505	0.563965	-6.24127
0.563965	-6.29191	0.556851	-6.41511	0.56427	-6.2417
0.56427	-6.29191	0.558102	-6.41495	0.564575	-6.24233
0.564575	-6.2997	0.558071	-6.41447	0.56488	-6.24291
0.56488	-6.29347	0.558987	-6.41381	0.565186	-6.24362
0.565186	-6.2888	0.558834	-6.41289	0.565491	-6.24422
0.565491	-6.29814	0.559628	-6.4119	0.565796	-6.24489
0.565796	-6.29191	0.559719	-6.41081	0.566101	-6.24543
0.566101	-6.29503	0.55978	-6.40981	0.566406	-6.24601
0.566406	-6.29347	0.560482	-6.40885	0.566711	-6.24644
0.566711	-6.2997	0.560604	-6.40814	0.567017	-6.24691
0.567017	-6.29191	0.560757	-6.4076	0.567322	-6.24721
0.567322	-6.29659	0.561001	-6.40737	0.567627	-6.24755
0.567627	-6.29191	0.561855	-6.40735	0.567932	-6.24771
0.567932	-6.29659	0.561672	-6.40764	0.568237	-6.2479
0.568237	-6.29347	0.562008	-6.40808	0.568542	-6.24789
0.568542	-6.29503	0.561764	-6.40873	0.568848	-6.24789
0.568848	-6.2888	0.56271	-6.40942	0.569153	-6.24768
0.569153	-6.29659	0.56271	-6.41018	0.569458	-6.24747
0.569458	-6.28569	0.563931	-6.41083	0.569763	-6.24707
0.569763	-6.29191	0.5639	-6.41141	0.570068	-6.2467
0.570068	-6.2997	0.564236	-6.41177	0.570373	-6.24618
0.570373	-6.29659	0.564083	-6.41198	0.570679	-6.24574
0.570679	-6.29191	0.564327	-6.4119	0.570984	-6.24523
0.570984	-6.29503	0.564327	-6.41166	0.571289	-6.24488
0.571289	-6.2888	0.565182	-6.41114	0.571594	-6.24454
0.571594	-6.2888	0.565212	-6.41049	0.571899	-6.24442
0.571899	-6.29659	0.565792	-6.40965	0.572205	-6.24436
0.572205	-6.29036	0.565853	-6.40876	0.57251	-6.24456
0.57251	-6.28724	0.566403	-6.40778	0.572815	-6.24481
0.572815	-6.28569	0.566616	-6.40686	0.57312	-6.24528
0.57312	-6.29191	0.566738	-6.40594	0.573425	-6.24574
0.573425	-6.27635	0.567135	-6.40518	0.573731	-6.24635
0.573731	-6.28413	0.567501	-6.40451	0.574036	-6.24684
0.574036	-6.29347	0.567837	-6.40405	0.574341	-6.24737
0.574036	-6.29036	0.567501	-6.40371	0.574646	-6.24769
0.574646	-6.2888	0.568173	-6.40361	0.574951	-6.24795
0.574951	-6.2888	0.568813	-6.40363	0.575256	-6.24794
0.575256	-6.28724	0.569058	-6.40387	0.575561	-6.24782
0.575561	-6.2888	0.569576	-6.40417	0.575867	-6.24741
0.575867	-6.28569	0.569882	-6.40463	0.576172	-6.24692
0.576172	-6.29191	0.570553	-6.40509	0.576477	-6.24619
0.576477	-6.28102	0.570553	-6.40562	0.576782	-6.24545
0.576782	-6.29347	0.57037	-6.40606	0.577087	-6.24456
0.577087	-6.2779	0.570828	-6.40649	0.577393	-6.24374
0.577393	-6.28724	0.57153	-6.40676	0.577698	-6.24286
0.577698	-6.28413	0.571224	-6.40693	0.578003	-6.24215
0.578003	-6.29347	0.571499	-6.4069	0.578308	-6.24142
0.578308	-6.28413	0.572109	-6.40676	0.578613	-6.24091
0.578613	-6.28413	0.572628	-6.40639	0.578919	-6.24042
0.578919	-6.28102	0.57272	-6.40593	0.579224	-6.24015
0.579224	-6.28413	0.572933	-6.40529	0.579529	-6.23988
0.579529	-6.29503	0.573178	-6.40461	0.579834	-6.2398
0.579834	-6.28569	0.573727	-6.40383	0.580139	-6.2397
0.579834	-6.28257	0.573971	-6.4031	0.580444	-6.23975
0.580444	-6.27946	0.574459	-6.40235	0.58075	-6.23974
0.580444	-6.28413	0.574459	-6.40173	0.581055	-6.23985
0.581055	-6.27479	0.575009	-6.40116	0.58136	-6.23987
0.581055	-6.28257	0.574734	-6.4008	0.581665	-6.23999
0.581665	-6.28569	0.575314	-6.40052	0.58197	-6.24
0.581665	-6.28569	0.575955	-6.40046	0.582275	-6.2401
0.58197	-6.28413	0.576138	-6.40051	0.582581	-6.24009
0.582275	-6.28413	0.57568	-6.40074	0.582886	-6.24016
0.582581	-6.28257	0.576687	-6.40105	0.583191	-6.24012
0.582886	-6.28102	0.577145	-6.40152	0.583496	-6.24018
0.583191	-6.27946	0.57748	-6.40199	0.583801	-6.24012
0.583801	-6.29036	0.577419	-6.40257	0.584106	-6.24017
0.583801	-6.27946	0.577847	-6.40311	0.584412	-6.24013
0.584106	-6.29191	0.577694	-6.40369	0.584717	-6.2402
0.584412	-6.27479	0.578274	-6.40419	0.584717	-6.24021
0.584717	-6.28569	0.578091	-6.40468	0.585327	-6.24037
0.585022	-6.28724	0.578945	-6.40504	0.585632	-6.24048
0.585327	-6.29347	0.579098	-6.40536	0.585938	-6.24077
0.585632	-6.28257	0.579464	-6.40551	0.585938	-6.24104
0.585938	-6.2779	0.579739	-6.4056	0.586548	-6.24149
0.586243	-6.28257	0.580349	-6.40549	0.586853	-6.24192
0.586548	-6.28413	0.581265	-6.40531	0.587158	-6.24252
0.586853	-6.28724	0.580471	-6.40493	0.587463	-6.24307
0.587158	-6.28257	0.581295	-6.40448	0.587769	-6.24375
0.587463	-6.28102	0.581448	-6.40386	0.588074	-6.24432
0.587769	-6.28257	0.581539	-6.40321	0.588074	-6.24495
0.588074	-6.28102	0.58215	-6.40244	0.588684	-6.24542
0.588379	-6.27323	0.582485	-6.40171	0.588684	-6.24587
0.588684	-6.27635	0.582699	-6.40095	0.589294	-6.2461
0.588989	-6.2888	0.583035	-6.40031	0.589294	-6.24627
0.589294	-6.27946	0.583676	-6.39972	0.589905	-6.24619
0.5896	-6.2779	0.583584	-6.39934	0.589905	-6.24606
0.589905	-6.27946	0.582943	-6.39907	0.59021	-6.24568
0.59021	-6.2779	0.584011	-6.39905	0.59082	-6.2453
0.590515	-6.2779	0.584438	-6.39916	0.591125	-6.24473
0.59082	-6.27946	0.584591	-6.39952	0.591125	-6.24422
0.591125	-6.28102	0.584774	-6.39996	0.591431	-6.24361
0.591431	-6.27479	0.585201	-6.40057	0.592041	-6.24313
0.591736	-6.28569	0.585995	-6.40119	0.592041	-6.24262
0.592041	-6.26701	0.585995	-6.40187	0.592346	-6.24229
0.592346	-6.27167	0.586148	-6.40244	0.592651	-6.24197
0.592651	-6.27323	0.586727	-6.40296	0.592956	-6.24186
0.592956	-6.28724	0.587063	-6.40327	0.593262	-6.24176
0.593262	-6.27012	0.586758	-6.40345	0.593567	-6.24184
0.593567	-6.26701	0.587643	-6.40336	0.593872	-6.24189
0.593872	-6.27479	0.588009	-6.40313	0.594177	-6.24209
0.594177	-6.2779	0.587673	-6.40263	0.594482	-6.2422
0.594482	-6.27012	0.588375	-6.40203	0.594788	-6.2424
0.594788	-6.27167	0.588619	-6.40123	0.595093	-6.24246
0.595093	-6.27479	0.588772	-6.4004	0.595398	-6.24256
0.595398	-6.27167	0.589169	-6.39948	0.595703	-6.24247
0.595703	-6.26856	0.590176	-6.39863	0.596008	-6.2424
0.596008	-6.26544	0.589871	-6.39778	0.596314	-6.24212
0.596314	-6.27479	0.590237	-6.39709	0.596619	-6.24184
0.596619	-6.27323	0.590481	-6.39647	0.596924	-6.24137
0.596924	-6.27012	0.591	-6.39606	0.597229	-6.24091
0.597229	-6.26389	0.591183	-6.39573	0.597534	-6.24027
0.597534	-6.27012	0.591732	-6.39563	0.597839	-6.23967
0.597839	-6.26544	0.592221	-6.39559	0.598144	-6.23893
0.598144	-6.26701	0.591854	-6.39573	0.59845	-6.23828
0.59845	-6.27012	0.591793	-6.3959	0.598755	-6.23753
0.598755	-6.27167	0.592373	-6.39617	0.59906	-6.23691
0.59906	-6.26389	0.592465	-6.3964	0.599365	-6.23626
0.599365	-6.27479	0.592678	-6.39666	0.59967	-6.23579
0.59967	-6.25455	0.593197	-6.39681	0.599976	-6.23534
0.599976	-6.26078	0.593899	-6.39693	0.600281	-6.23512
0.600281	-6.26701	0.594021	-6.39686	0.600586	-6.23494
0.600586	-6.27635	0.594296	-6.39672	0.600891	-6.23502
0.600891	-6.25766	0.594723	-6.39637	0.601196	-6.23514
0.601196	-6.25766	0.595333	-6.39593	0.601502	-6.23548
0.601502	-6.26389	0.595333	-6.39528	0.601807	-6.23584
0.601807	-6.25766	0.596066	-6.39456	0.602112	-6.23637
0.602112	-6.25922	0.595913	-6.39369	0.602417	-6.23683
0.602417	-6.27012	0.596035	-6.39283	0.602722	-6.23737
0.602722	-6.26389	0.596188	-6.39189	0.603027	-6.23775
0.603027	-6.26701	0.596707	-6.39106	0.603333	-6.23812
0.603333	-6.25922	0.597103	-6.39027	0.603638	-6.23826
0.603638	-6.26078	0.597469	-6.38968	0.603943	-6.23833
0.603943	-6.26389	0.597439	-6.38922	0.604248	-6.23812
0.604248	-6.26078	0.597805	-6.38905	0.604553	-6.23784
0.604553	-6.26701	0.598294	-6.38906	0.604858	-6.23731
0.604858	-6.25455	0.598477	-6.38938	0.605164	-6.23676
0.605164	-6.26856	0.598751	-6.38986	0.605469	-6.23603
0.605164	-6.25766	0.599209	-6.3906	0.605774	-6.23537
0.605774	-6.26078	0.599179	-6.39142	0.606079	-6.23465
0.606079	-6.26544	0.599972	-6.39238	0.606384	-6.23412
0.606384	-6.26701	0.600216	-6.3933	0.606689	-6.23362
0.606689	-6.25766	0.600186	-6.39423	0.606995	-6.2334
0.606995	-6.26233	0.600491	-6.39498	0.6073	-6.23328
0.606995	-6.25143	0.601101	-6.39562	0.607605	-6.23346
0.607605	-6.25922	0.601254	-6.39598	0.60791	-6.23373
0.607605	-6.26544	0.60162	-6.39617	0.608215	-6.23427
0.608215	-6.26856	0.601986	-6.39606	0.608521	-6.23483
0.608521	-6.25455	0.60223	-6.39579	0.608826	-6.23556
0.608826	-6.2561	0.602261	-6.39526	0.609131	-6.2362
0.609131	-6.25922	0.60281	-6.39464	0.609436	-6.23691
0.609131	-6.2561	0.602841	-6.39386	0.609741	-6.23741
0.609436	-6.25143	0.602963	-6.39311	0.610046	-6.23787
0.609741	-6.26544	0.603817	-6.39229	0.610046	-6.23805
0.610046	-6.2561	0.603695	-6.39159	0.610657	-6.23813
0.610657	-6.26078	0.604214	-6.39092	0.610962	-6.23792
0.610657	-6.25143	0.604336	-6.39042	0.611267	-6.23762
0.610962	-6.25766	0.604916	-6.38997	0.611572	-6.23707
0.611267	-6.25299	0.605129	-6.38971	0.611877	-6.23649
0.611572	-6.25143	0.605099	-6.38949	0.612183	-6.23576
0.612183	-6.26389	0.605496	-6.38941	0.612488	-6.2351
0.612183	-6.24988	0.605892	-6.38934	0.612793	-6.23437
0.612488	-6.26389	0.606259	-6.38937	0.613098	-6.23383
0.612793	-6.24988	0.606472	-6.38935	0.613403	-6.23331
0.613098	-6.25455	0.606991	-6.38941	0.613708	-6.23304
0.613403	-6.25766	0.607174	-6.38939	0.614014	-6.23283
0.613708	-6.25922	0.60812	-6.38943	0.614319	-6.23289
0.614014	-6.25143	0.607907	-6.38939	0.614624	-6.233
0.614319	-6.24988	0.608425	-6.38939	0.614624	-6.23335
0.614624	-6.24676	0.60812	-6.38932	0.615234	-6.23369
0.614929	-6.25143	0.609005	-6.3893	0.61554	-6.2342
0.615234	-6.2561	0.608761	-6.38918	0.61554	-6.23462
0.61554	-6.26233	0.608914	-6.38909	0.61615	-6.23511
0.615845	-6.25299	0.609615	-6.38889	0.61615	-6.23542
0.61615	-6.25143	0.610104	-6.38868	0.616455	-6.23571
0.616455	-6.25143	0.610317	-6.38833	0.617065	-6.23577
0.61676	-6.24676	0.610287	-6.38794	0.617065	-6.23574
0.617065	-6.23586	0.610592	-6.38739	0.617371	-6.23543
0.617371	-6.26544	0.611202	-6.38679	0.617676	-6.23504
0.617676	-6.2452	0.611599	-6.38603	0.618286	-6.23437
0.617981	-6.25143	0.612026	-6.38525	0.618286	-6.23364
0.618286	-6.2452	0.612179	-6.38437	0.618896	-6.23268
0.618591	-6.25143	0.612362	-6.38354	0.618896	-6.23172
0.618896	-6.24209	0.611996	-6.38269	0.619202	-6.23062
0.619202	-6.24676	0.613369	-6.382	0.619507	-6.22961
0.619507	-6.25299	0.613278	-6.38137	0.619812	-6.22854
0.619812	-6.24365	0.614041	-6.38097	0.620117	-6.22765
0.620117	-6.25766	0.613217	-6.3807	0.620422	-6.22679
0.620422	-6.24054	0.614224	-6.3807	0.620727	-6.2262
0.620727	-6.24365	0.613888	-6.38084	0.621033	-6.2257
0.621033	-6.25299	0.614712	-6.3812	0.621338	-6.22551
0.621338	-6.25922	0.614498	-6.38164	0.621643	-6.22542
0.621643	-6.24054	0.615811	-6.38222	0.621948	-6.22564
0.621948	-6.23586	0.615688	-6.38277	0.622253	-6.22595
0.622253	-6.24054	0.615536	-6.38332	0.622559	-6.22651
0.622559	-6.2452	0.616299	-6.3837	0.622864	-6.22709
0.622864	-6.24365	0.615963	-6.38399	0.623169	-6.22782
0.623169	-6.2452	0.61694	-6.38401	0.623474	-6.22845
0.623474	-6.24832	0.616848	-6.38385	0.623779	-6.22913
0.623779	-6.24365	0.617367	-6.38338	0.624085	-6.22961
0.624085	-6.24209	0.617886	-6.38274	0.62439	-6.23002
0.62439	-6.23742	0.61752	-6.38184	0.624695	-6.23012
0.624695	-6.24676	0.618496	-6.38084	0.625	-6.23009
0.625	-6.24832	0.618771	-6.37967	0.625305	-6.22972
0.625305	-6.23431	0.618893	-6.37855	0.62561	-6.22922
0.62561	-6.24054	0.619503	-6.3774	0.625915	-6.2284
0.62561	-6.23742	0.619167	-6.37643	0.626221	-6.2275
0.625915	-6.24365	0.619992	-6.37558	0.626221	-6.22638
0.626221	-6.23431	0.619717	-6.37502	0.626831	-6.22532
0.626526	-6.24209	0.620571	-6.37467	0.627136	-6.22417
0.626831	-6.24676	0.620907	-6.37467	0.627441	-6.22323
0.627136	-6.24209	0.621151	-6.37489	0.627441	-6.22235
0.627441	-6.25143	0.621029	-6.37543	0.627747	-6.22181
0.627747	-6.23742	0.621426	-6.37613	0.628357	-6.22145
0.628052	-6.23897	0.622097	-6.37706	0.628357	-6.2215
0.628357	-6.24988	0.622341	-6.37802	0.628967	-6.22177
0.628662	-6.25455	0.62286	-6.37905	0.628967	-6.22243
0.628967	-6.23586	0.622677	-6.37997	0.629578	-6.22327
0.629273	-6.23275	0.622982	-6.38081	0.629578	-6.22441
0.629578	-6.24054	0.623471	-6.38139	0.629883	-6.22558
0.629883	-6.23897	0.623562	-6.38179	0.630188	-6.22691
0.630188	-6.24054	0.62405	-6.38184	0.630798	-6.2281
0.630493	-6.25143	0.624508	-6.38166	0.630798	-6.22927
0.630798	-6.24676	0.6246	-6.38114	0.631104	-6.23014
0.631104	-6.24988	0.624569	-6.38043	0.631409	-6.23085
0.631409	-6.23897	0.625332	-6.37947	0.631714	-6.23115
0.631714	-6.24209	0.625118	-6.37843	0.632019	-6.23122
0.632019	-6.24832	0.625759	-6.37727	0.632324	-6.23086
0.632324	-6.24676	0.6264	-6.37618	0.632629	-6.2303
0.632629	-6.23586	0.626309	-6.37512	0.632935	-6.22937
0.632935	-6.23431	0.626705	-6.37426	0.63324	-6.22834
0.63324	-6.23897	0.626919	-6.37355	0.633545	-6.22707
0.633545	-6.23897	0.627438	-6.37313	0.63385	-6.22584
0.63385	-6.23119	0.628262	-6.37289	0.634155	-6.22453
0.634155	-6.23119	0.627865	-6.37295	0.63446	-6.22342
0.63446	-6.24209	0.627987	-6.37317	0.634766	-6.22237
0.634766	-6.23742	0.628201	-6.37362	0.635071	-6.22163
0.635071	-6.23742	0.628262	-6.37414	0.635376	-6.22104
0.635376	-6.22808	0.629299	-6.37478	0.635681	-6.2208
0.635681	-6.22808	0.629452	-6.37536	0.635986	-6.22072
0.635986	-6.23119	0.629696	-6.37596	0.636292	-6.22099
0.636292	-6.23897	0.62991	-6.3764	0.636597	-6.22136
0.636597	-6.22185	0.630245	-6.37678	0.636902	-6.22197
0.636902	-6.21251	0.630734	-6.37693	0.637207	-6.22257
0.637207	-6.22652	0.630886	-6.37698	0.637512	-6.2233
0.637512	-6.21718	0.631588	-6.3768	0.637817	-6.22388
0.637817	-6.21562	0.631832	-6.37652	0.638123	-6.22444
0.638123	-6.22808	0.631985	-6.37604	0.638428	-6.22474
0.638428	-6.22808	0.632229	-6.37548	0.638733	-6.22491
0.638733	-6.22808	0.63168	-6.37477	0.639038	-6.22473
0.638733	-6.21562	0.632626	-6.37404	0.639343	-6.22439
0.639343	-6.22808	0.632382	-6.37317	0.639648	-6.22367
0.639648	-6.22496	0.633328	-6.37233	0.639954	-6.2228
0.639954	-6.22029	0.634365	-6.3714	0.640259	-6.22161
0.640259	-6.22341	0.633328	-6.37053	0.640564	-6.22036
0.640564	-6.21407	0.634213	-6.3696	0.640869	-6.21891
0.640869	-6.22652	0.634701	-6.36876	0.641174	-6.21754
0.641174	-6.22185	0.634335	-6.36792	0.641479	-6.21612
0.641479	-6.21562	0.635708	-6.36722	0.641785	-6.21492
0.641785	-6.22496	0.635372	-6.36658	0.64209	-6.21381
0.64209	-6.22963	0.635952	-6.36612	0.642395	-6.21304
0.642395	-6.22808	0.635983	-6.36576	0.6427	-6.21244
0.6427	-6.22496	0.63644	-6.36562	0.643005	-6.21224
0.643005	-6.22029	0.63641	-6.36561	0.643311	-6.21222
0.643311	-6.22185	0.636929	-6.36581	0.643616	-6.21256
0.643311	-6.23897	0.637875	-6.36611	0.643921	-6.21301
0.643616	-6.23275	0.637661	-6.36657	0.644226	-6.21369
0.643921	-6.22341	0.637783	-6.36704	0.644531	-6.21434
0.644226	-6.21407	0.637875	-6.36757	0.644836	-6.21507
0.644836	-6.23119	0.638577	-6.36799	0.645142	-6.21561
0.644836	-6.21718	0.638729	-6.36837	0.645447	-6.21607
0.645447	-6.21095	0.63876	-6.36852	0.645752	-6.21619
0.645447	-6.2452	0.639584	-6.36854	0.646057	-6.21615
0.645752	-6.23119	0.639584	-6.36827	0.646362	-6.21572
0.646057	-6.23275	0.639797	-6.36783	0.646667	-6.21512
0.646362	-6.22496	0.64053	-6.36711	0.646973	-6.21416
0.646973	-6.23431	0.640164	-6.36628	0.647278	-6.21312
0.646973	-6.22963	0.640804	-6.36527	0.647583	-6.21186
0.647278	-6.22808	0.641232	-6.36425	0.647888	-6.21067
0.647583	-6.23431	0.641232	-6.36318	0.648193	-6.20944
0.647888	-6.21873	0.641812	-6.36224	0.648498	-6.20846
0.648193	-6.23431	0.641934	-6.36139	0.648804	-6.20762
0.648498	-6.22496	0.642483	-6.36078	0.649109	-6.20718
0.648804	-6.22029	0.642788	-6.36032	0.649109	-6.20698
0.649109	-6.22185	0.643063	-6.36016	0.649719	-6.20727
0.649414	-6.24054	0.643215	-6.36016	0.650024	-6.20782
0.649719	-6.22496	0.643368	-6.36042	0.65033	-6.20883
0.650024	-6.21718	0.64407	-6.36078	0.650635	-6.21003
0.65033	-6.21873	0.643917	-6.36131	0.65094	-6.21155
0.650635	-6.21873	0.6441	-6.36182	0.651245	-6.21311
0.65094	-6.22652	0.644741	-6.36238	0.65155	-6.21481
0.651245	-6.21562	0.645199	-6.36282	0.651856	-6.21633
0.65155	-6.22185	0.64523	-6.36321	0.652161	-6.21778
0.651856	-6.20628	0.645687	-6.3634	0.652466	-6.21885
0.652161	-6.21407	0.646328	-6.36348	0.652466	-6.21966
0.652466	-6.20472	0.646023	-6.36332	0.653076	-6.21996
0.652771	-6.21251	0.646664	-6.36305	0.653381	-6.2199
0.653076	-6.21718	0.646633	-6.36254	0.653381	-6.21928
0.653381	-6.21095	0.646786	-6.36195	0.653686	-6.2183
0.653686	-6.20628	0.646969	-6.36118	0.653992	-6.21683
0.653992	-6.20316	0.647915	-6.36038	0.654602	-6.21513
0.654297	-6.21095	0.648464	-6.35945	0.654602	-6.21311
0.654602	-6.20161	0.648281	-6.35855	0.655212	-6.21109
0.654907	-6.20316	0.648617	-6.35759	0.655212	-6.20897
0.655212	-6.20628	0.649044	-6.35672	0.655518	-6.2071
0.655518	-6.19849	0.649197	-6.35586	0.656128	-6.2054
0.655823	-6.21095	0.649532	-6.35516	0.656128	-6.20416
0.656128	-6.19538	0.650112	-6.35453	0.656738	-6.20327
0.656433	-6.19382	0.649746	-6.35411	0.656738	-6.20296
0.656738	-6.20784	0.650784	-6.3538	0.657044	-6.20307
0.657044	-6.21407	0.650997	-6.35372	0.657349	-6.20376
0.657349	-6.19694	0.650753	-6.35376	0.657654	-6.20476
0.657654	-6.19071	0.651516	-6.35403	0.657959	-6.20618
0.657959	-6.20005	0.652035	-6.35436	0.658264	-6.2077
0.658264	-6.20005	0.651394	-6.35485	0.658569	-6.20938
0.658569	-6.20472	0.652554	-6.35532	0.658875	-6.21087
0.658875	-6.20472	0.652462	-6.35584	0.65918	-6.21223
0.65918	-6.20472	0.652798	-6.35621	0.659485	-6.21314
0.659485	-6.19382	0.653103	-6.35651	0.65979	-6.21368
0.65979	-6.19538	0.653805	-6.35656	0.660095	-6.21361
0.660095	-6.18604	0.653439	-6.35644	0.6604	-6.21309
0.6604	-6.20161	0.654171	-6.35603	0.660706	-6.21193
0.660706	-6.20161	0.654263	-6.35543	0.661011	-6.2104
0.661011	-6.19849	0.654385	-6.35458	0.661316	-6.20839
0.661316	-6.18915	0.654995	-6.35362	0.661621	-6.20621
0.661621	-6.19538	0.655117	-6.35251	0.661926	-6.2038
0.661926	-6.19849	0.655667	-6.35143	0.662231	-6.20151
0.662231	-6.19382	0.656307	-6.35035	0.662537	-6.19928
0.662537	-6.1876	0.655697	-6.34946	0.662842	-6.19743
0.662842	-6.20005	0.656643	-6.3487	0.663147	-6.19586
0.663147	-6.19227	0.656948	-6.34822	0.663452	-6.19486
0.663452	-6.20316	0.657162	-6.34793	0.663757	-6.19425
0.663757	-6.1876	0.657498	-6.34794	0.664062	-6.19424
0.664062	-6.18915	0.657711	-6.34808	0.664368	-6.19461
0.664368	-6.19071	0.658138	-6.34843	0.664673	-6.19549
0.664673	-6.20628	0.658138	-6.34879	0.664978	-6.19661
0.664978	-6.19227	0.658932	-6.34921	0.665283	-6.19808
0.665283	-6.17981	0.658962	-6.34948	0.665588	-6.19958
0.665588	-6.19849	0.659451	-6.34968	0.665894	-6.20122
0.665894	-6.1876	0.65939	-6.34962	0.666199	-6.2027
0.666199	-6.19538	0.66	-6.34939	0.666504	-6.20413
0.666504	-6.19849	0.659878	-6.34888	0.666809	-6.20524
0.666809	-6.20005	0.660641	-6.34822	0.667114	-6.20617
0.667114	-6.19227	0.660671	-6.34733	0.667419	-6.20668
0.667419	-6.18915	0.661465	-6.34639	0.667725	-6.20697
0.667725	-6.18292	0.661434	-6.34533	0.66803	-6.20683
0.66803	-6.19849	0.662014	-6.34433	0.668335	-6.20647
0.668335	-6.19538	0.661892	-6.34333	0.66864	-6.20573
0.66864	-6.19694	0.662228	-6.34248	0.668945	-6.20488
0.668945	-6.18292	0.662808	-6.34168	0.66925	-6.20377
0.66925	-6.19227	0.662838	-6.34108	0.669556	-6.20267
0.669556	-6.19227	0.663021	-6.34052	0.669861	-6.20146
0.669861	-6.1876	0.663662	-6.34011	0.670166	-6.20045
0.670166	-6.1876	0.663479	-6.3397	0.670471	-6.19951
0.670471	-6.19227	0.664059	-6.33938	0.670776	-6.1989
0.670471	-6.18448	0.664059	-6.339	0.671081	-6.19852
0.671081	-6.19382	0.664791	-6.33867	0.671387	-6.19859
0.671081	-6.17826	0.664944	-6.33828	0.671692	-6.19895
0.671387	-6.17981	0.664822	-6.33795	0.671997	-6.1998
0.671692	-6.18137	0.665432	-6.33759	0.672302	-6.20091
[truncated: 1,033 more rows]
