# Supplementary material for: The role of oxygen-permeable ionomer for polymer electrolyte fuel cells
Source: Nat Commun. 2021 Aug 16;12:4956. doi: 10.1038/s41467-021-25301-3 (PMC8368003; doi:10.1038/s41467-021-25301-3)
Supplement: Supplementary file 4 — Source Data [file 41467_2021_25301_MOESM4_ESM.zip › Source_Data_Jinnouchi_2021/Source_Data_Fig6c.xlsx]

## Sheet: Sheet1
Nafion		Aquivion		HOPI		w/o ionmer
Potential (V)	Current density (micro-A cm^-2)	Potential (V)	Current density (micro-A cm^-2)	Potential (V)	Current density (micro-A cm^-2)	Potential (V)	Current density (micro-A cm^-2)
0.0701904	13.7506	0.0703125	4.93575	0.0701294	4.63992	0.0701294	11.4865
0.0706177	16.7389	0.0707398	23.5888	0.0705566	24.4452	0.0705872	14.5013
0.0709228	19.7304	0.0710449	26.1112	0.0708618	26.5472	0.0708618	17.5135
0.071228	22.5941	0.0713501	27.2011	0.071167	27.6215	0.071167	20.3768
0.0715332	25.1954	0.0716553	27.0766	0.0714722	29.2408	0.0714722	22.9505
0.0718384	27.4398	0.0719604	28.618	0.0717773	29.054	0.0717773	25.1323
0.0721436	29.2482	0.0722656	28.4312	0.072052	29.8325	0.0720825	26.8468
0.0724487	30.5944	0.0725708	27.9952	0.0723877	29.8014	0.0723877	28.0712
0.0727539	31.474	0.072876	28.8983	0.0726624	30.066	0.0726929	28.8152
0.0730286	31.934	0.0731812	28.7737	0.072998	30.7823	0.072998	29.1368
0.0733337	32.0344	0.0734863	28.6647	0.0732727	30.8134	0.0733032	29.1145
0.0736389	31.8716	0.0737915	29.6145	0.0735779	31.2494	0.0736084	28.8557
0.0739746	31.5366	0.0740967	29.381	0.0738831	31.9656	0.0739136	28.4651
0.0742493	31.1359	0.0744019	29.4899	0.0741882	31.2182	0.0741882	28.0518
0.0745544	30.7503	0.0746765	29.6924	0.0744934	31.0937	0.0745239	27.6989
0.0748596	30.4581	0.0749817	29.0851	0.0747986	31.7943	0.0747986	27.4755
0.0751648	30.2986	0.0752869	29.8481	0.0751038	31.2027	0.0751038	27.4122
0.07547	30.3013	0.0755615	30.2217	0.0754089	31.7788	0.0754089	27.5204
0.0757751	30.4547	0.0758972	29.7235	0.0757141	32.059	0.0757141	27.7755
0.0760803	30.7421	0.0761719	30.2062	0.0760193	31.8878	0.0760193	28.1426
0.0763855	31.115	0.0764771	30.393	0.0763245	32.3081	0.0763245	28.5649
0.0766602	31.5326	0.0767822	30.4086	0.0765991	32.6507	0.0766296	28.9919
0.0769653	31.9368	0.0770874	31.1092	0.0769043	32.3081	0.0769043	29.3683
0.0772705	32.2914	0.0773926	31.0314	0.0772095	32.6818	0.0772095	29.6605
0.0775757	32.5555	0.0776977	30.72	0.0775147	32.7753	0.0775147	29.8416
0.0778809	32.7188	0.0780029	31.5296	0.0778198	32.4016	0.0778198	29.9127
0.0781555	32.7712	0.0782776	31.0781	0.078125	33.0555	0.078125	29.8822
0.0784607	32.7335	0.0785828	31.156	0.0783997	32.4794	0.0783997	29.7824
0.0787659	32.6227	0.0788879	32.0279	0.0787048	33.3046	0.0787048	29.6444
0.079071	32.4794	0.0791931	30.7978	0.07901	33.2112	0.07901	29.5115
0.0793762	32.3305	0.0794983	31.4829	0.0793152	32.8064	0.0793152	29.4141
0.0796814	32.2167	0.0797729	31.6698	0.0795898	33.3514	0.0796204	29.3834
0.0799561	32.1554	0.0800781	31.2494	0.079895	33.6472	0.0799255	29.4291
0.0802917	32.1698	0.0803833	31.8255	0.0802002	33.1489	0.0802307	29.557
0.0805664	32.2557	0.0806885	31.7009	0.0805054	33.943	0.0805054	29.7503
0.0808716	32.4128	0.0809937	31.2494	0.0808105	33.6005	0.0808105	29.9917
0.0811768	32.6157	0.0812988	32.1992	0.0811157	33.2112	0.0811157	30.2477
0.0814819	32.8479	0.081604	32.0279	0.0814209	33.6783	0.0814209	30.4931
0.0817871	33.0742	0.0819092	32.0746	0.0817261	33.1334	0.0817261	30.6958
0.0820923	33.2769	0.0822144	32.3237	0.0820007	33.1022	0.0820312	30.8405
0.0823975	33.4268	0.082489	31.7321	0.0823059	33.5382	0.0823364	30.9119
0.0827026	33.5187	0.0828247	31.7476	0.0826111	33.3669	0.0826416	30.9152
0.0829773	33.5404	0.0830994	32.5573	0.0829163	33.616	0.0829163	30.8559
0.0832825	33.5051	0.0834045	31.9345	0.0832214	33.7717	0.0832214	30.7574
0.0835876	33.4183	0.0837097	31.8255	0.0835266	33.5538	0.0835266	30.6379
0.0838928	33.3072	0.0840149	31.7165	0.0838318	34.1921	0.0838318	30.5265
0.084198	33.186	0.0843201	31.9033	0.084137	33.9897	0.084137	30.4397
0.0845032	33.0844	0.0846252	32.3549	0.0844421	33.725	0.0844421	30.3977
0.0848084	33.0124	0.0849304	32.168	0.0847473	34.052	0.0847473	30.4031
0.0851135	32.9901	0.0852356	32.2303	0.0850525	33.8185	0.0850525	30.4596
0.0853882	33.0141	0.0855102	32.4794	0.0853272	33.8185	0.0853577	30.553
0.0856934	33.0891	0.0858154	32.4483	0.0856323	33.7406	0.0856628	30.6728
0.0859985	33.1969	0.0861206	32.386	0.0859375	33.4292	0.085968	30.7956
0.0863037	33.3299	0.0864258	32.7597	0.0862122	33.8807	0.0862427	30.9075
0.0866089	33.462	0.086731	32.1524	0.0865173	33.834	0.0865173	30.9878
0.0868835	33.5829	0.0870361	32.3237	0.0868225	33.6005	0.086853	31.0311
0.0871887	33.6693	0.0873413	32.386	0.0871277	33.6005	0.0871277	31.029
0.0874939	33.7186	0.087616	32.3549	0.0874329	34.5347	0.0874329	30.9901
0.0877991	33.7187	0.0879517	32.8842	0.087738	33.6316	0.087738	30.92
0.0881042	33.6802	0.0882263	32.4483	0.0880432	33.7406	0.0880432	30.8382
0.0884094	33.6037	0.0885315	32.0123	0.0883484	34.2077	0.0883484	30.7569
0.0887146	33.5107	0.0888367	32.8375	0.0886536	33.8496	0.0886536	30.697
0.0889893	33.4092	0.0891418	32.6818	0.0889587	34.161	0.0889587	30.6665
0.089325	33.3234	0.089447	32.5261	0.0892639	33.6939	0.0892639	30.6779
0.0895996	33.2593	0.0897522	32.9465	0.0895386	33.9274	0.0895691	30.7271
0.0899048	33.2346	0.0900269	32.1992	0.0898438	33.5538	0.0898438	30.8135
0.09021	33.2455	0.090332	32.4327	0.0901489	33.1801	0.0901794	30.9213
0.0905151	33.2981	0.0906372	32.8064	0.0904541	33.9274	0.0904541	31.0404
0.0908203	33.3772	0.0909424	31.9033	0.0907288	34.2077	0.0907593	31.1497
0.0911255	33.4787	0.0912476	32.3081	0.0910339	33.7406	0.0910645	31.2392
0.0914307	33.5804	0.0915527	32.2926	0.0913696	33.8496	0.0913696	31.2924
0.0917358	33.6756	0.0918579	32.2147	0.0916443	34.3946	0.0916748	31.308
0.092041	33.7431	0.0921631	32.604	0.0919495	34.0053	0.09198	31.2808
0.0923157	33.7816	0.0924683	32.5261	0.0922546	34.1454	0.0922852	31.2216
0.0926209	33.7789	0.0927429	32.3393	0.0925598	34.0676	0.0925903	31.1365
0.092926	33.7439	0.0930481	33.0399	0.092865	33.6316	0.092865	31.0443
0.0932312	33.6751	0.0933533	32.604	0.0931702	34.3323	0.0931702	30.9555
0.0935364	33.5909	0.0936585	32.713	0.0934753	33.9119	0.0934753	30.889
0.0938415	33.4968	0.0939636	32.9621	0.0937805	33.616	0.0937805	30.8503
0.0941162	33.4144	0.0942688	32.3549	0.0940552	33.616	0.0940552	30.8503
0.0944214	33.3486	0.094574	32.6818	0.0943603	33.616	0.0943603	30.8841
0.0947266	33.3168	0.0948486	32.6351	0.094635	33.7095	0.0946655	30.9515
0.0950317	33.3161	0.0951538	32.1524	0.0949707	34.3946	0.0949707	31.0376
0.0953369	33.3546	0.095459	32.8375	0.0952759	33.8652	0.0952759	31.1348
0.0956421	33.4196	0.0957642	32.6507	0.0955505	34.1921	0.0955811	31.2245
0.0959473	33.5102	0.0960693	32.4327	0.0958557	33.8652	0.0958862	31.2991
0.0962524	33.6067	0.0963745	33.0088	0.0961609	34.161	0.0961914	31.3443
0.0965576	33.7044	0.0966797	32.6818	0.0964661	34.488	0.0964661	31.3597
0.0968323	33.7836	0.0969849	32.822	0.0967712	33.9897	0.0967712	31.34
0.0971375	33.8428	0.09729	33.2424	0.0970764	33.6472	0.0970764	31.2945
0.0974426	33.8686	0.0975647	32.5884	0.0973511	33.7873	0.0973816	31.2264
0.0977478	33.8677	0.0979004	32.6663	0.0976562	33.6783	0.0976868	31.1512
0.098053	33.8355	0.098175	33.0399	0.0979614	33.5382	0.0979919	31.0752
0.0983582	33.7873	0.0984802	32.1213	0.0982666	33.9274	0.0982971	31.0134
0.0986633	33.7249	0.0987854	32.604	0.0985718	33.8185	0.0986023	30.9686
0.0989685	33.6675	0.0990906	32.6351	0.098877	34.1299	0.0989075	30.9496
0.0992737	33.6177	0.0993958	31.8722	0.0991821	34.4257	0.0992126	30.9517
0.0995483	33.592	0.0997009	33.1178	0.0994873	33.9119	0.0994873	30.9759
0.0998535	33.5879	0.100006	32.7597	0.0997925	34.0832	0.0997925	31.0107
0.100159	33.6145	0.100281	32.3393	0.100098	33.7406	0.100098	31.0529
0.100464	33.6613	0.100586	33.2891	0.100403	33.7873	0.100403	31.0888
0.100769	33.7299	0.100891	32.822	0.100678	34.4257	0.100708	31.1164
0.101074	33.8034	0.101196	32.7441	0.100983	33.2735	0.101013	31.1257
0.101379	33.8797	0.101501	33.4603	0.101288	34.0053	0.101318	31.1201
0.101654	33.9408	0.101807	32.4016	0.101593	34.0364	0.101593	31.0962
0.101959	33.9867	0.102112	32.4639	0.101868	33.6939	0.101898	31.0633
0.102264	34.0042	0.102387	32.8687	0.102173	33.9274	0.102203	31.023
0.10257	33.9998	0.102722	32.3704	0.102478	34.4568	0.102509	30.9873
0.102875	33.9677	0.102997	32.8531	0.102783	33.834	0.102783	30.9581
0.103149	33.9218	0.103302	32.4016	0.103088	34.1454	0.103088	30.9453
0.103455	33.8624	0.103607	32.277	0.103394	34.4568	0.103394	30.9466
0.10376	33.8073	0.103912	33.0867	0.103699	33.9897	0.103699	30.9664
0.104065	33.7582	0.104218	32.7285	0.103973	34.2077	0.104004	30.9965
0.10437	33.7313	0.104523	32.5261	0.104309	34.2544	0.104309	31.0363
0.104675	33.7244	0.104797	33.2424	0.104584	33.8029	0.104614	31.0741
0.104981	33.7478	0.105103	32.5573	0.104889	34.0676	0.104919	31.1078
0.105286	33.7921	0.105408	33.1334	0.105194	33.7717	0.105225	31.1268
0.105591	33.8606	0.105713	33.4136	0.105499	33.7562	0.10553	31.1323
0.105896	33.938	0.106018	32.2303	0.105804	34.27	0.105835	31.1184
0.106171	34.0233	0.106323	32.8842	0.10611	34.3634	0.10611	31.092
0.106476	34.0992	0.106628	32.9621	0.106415	34.2856	0.106415	31.0527
0.106781	34.1653	0.106934	32.4016	0.10672	34.052	0.10672	31.012
0.107086	34.2076	0.107208	32.9621	0.107025	34.1921	0.107025	30.9721
0.107391	34.2308	0.107544	32.6663	0.10733	34.5814	0.10733	30.9447
0.107697	34.227	0.107819	32.4171	0.107605	34.0676	0.107635	30.9301
0.108002	34.2075	0.108124	33.5071	0.10791	34.2856	0.107941	30.936
0.108307	34.1704	0.108429	32.7441	0.108215	34.5658	0.108246	30.9573
0.108612	34.1313	0.108734	32.9777	0.108521	34.0053	0.108551	30.9958
0.108887	34.0907	0.109039	33.2112	0.108826	34.3323	0.108826	31.0408
0.109192	34.0645	0.109344	32.6974	0.109131	34.2389	0.109131	31.0902
0.109497	34.0508	0.109619	32.4327	0.109406	33.834	0.109436	31.1313
0.109802	34.0615	0.109924	33.2268	0.109711	34.6281	0.109741	31.1623
0.110107	34.0895	0.110229	32.5884	0.110016	34.8149	0.110046	31.1735
0.110413	34.1411	0.110535	33.0244	0.110321	33.9742	0.110321	31.1676
0.110687	34.2039	0.11084	32.8687	0.110626	34.8149	0.110626	31.1408
0.110992	34.2798	0.111145	32.5261	0.110931	34.706	0.110931	31.102
0.111298	34.3539	0.11142	33.1178	0.111206	34.4568	0.111237	31.0528
0.111603	34.4277	0.111755	33.0399	0.111511	35.0174	0.111542	31.006
0.111908	34.4877	0.11203	32.5728	0.111816	34.5658	0.111847	30.9646
0.112213	34.5382	0.112335	33.8496	0.112122	34.5191	0.112152	30.9407
0.112518	34.5701	0.11264	33.1022	0.112427	34.9707	0.112457	30.934
0.112793	34.5923	0.112946	32.8687	0.112732	34.3478	0.112763	30.9512
0.113098	34.6001	0.113251	33.7406	0.113037	34.706	0.113037	30.9859
0.113434	34.606	0.113556	32.6196	0.113342	34.9862	0.113342	31.0385
0.113709	34.6074	0.113861	33.1645	0.113647	34.4568	0.113647	31.0971
0.114014	34.6175	0.114166	33.3825	0.113953	35.4533	0.113953	31.1581
0.114319	34.6326	0.114471	32.5106	0.114227	35.1731	0.114258	31.2083
0.114624	34.6635	0.114746	33.2424	0.114532	34.6281	0.114563	31.2454
0.114929	34.7029	0.115051	33.0399	0.114838	35.4066	0.114868	31.2594
0.115234	34.7578	0.115356	33.1645	0.115143	35.1731	0.115173	31.2536
0.11554	34.8176	0.115662	33.4292	0.115448	35.0796	0.115448	31.2243
0.115814	34.8864	0.115967	33.1489	0.115753	35.1886	0.115753	31.1812
0.116119	34.952	0.116272	33.3825	0.116028	34.7994	0.116058	31.1263
0.116425	35.0185	0.116577	33.5538	0.116363	35.0018	0.116363	31.073
0.11673	35.0749	0.116882	33.2579	0.116669	35.4845	0.116669	31.0248
0.117035	35.1276	0.117188	33.1022	0.116943	34.9239	0.116974	30.994
0.11734	35.1686	0.117462	33.4448	0.117249	35.2198	0.117279	30.9807
0.117615	35.2076	0.117767	33.3046	0.117523	35.9204	0.117554	30.992
0.11792	35.2396	0.118072	33.3825	0.117828	35.4533	0.117859	31.0216
0.118225	35.2763	0.118378	33.4448	0.118134	35.5467	0.118164	31.0703
0.11853	35.3135	0.118683	33.2268	0.118439	35.6869	0.118469	31.1267
0.118835	35.3622	0.118988	33.834	0.118744	35.5156	0.118774	31.1875
0.119141	35.4166	0.119263	33.5538	0.119049	35.9671	0.11908	31.2399
0.119446	35.4851	0.119598	33.4603	0.119354	35.2353	0.119385	31.2818
0.119751	35.5582	0.119873	34.3011	0.119659	35.1264	0.11969	31.3033
0.120026	35.6412	0.120178	33.7562	0.119934	35.9204	0.119965	31.3072
0.120331	35.7219	0.120483	33.8029	0.120239	35.3443	0.12027	31.2897
0.120636	35.8037	0.120789	34.1921	0.120544	35.9049	0.120575	31.2593
0.120941	35.874	0.121094	33.4448	0.12085	35.936	0.12088	31.2173
0.121246	35.9372	0.121399	33.8185	0.121155	35.5467	0.121185	31.1759
0.121552	35.9832	0.121704	33.8029	0.12146	36.481	0.121491	31.1376
0.121857	36.0196	0.121979	33.5071	0.121765	36.3408	0.121796	31.1138
0.122162	36.0401	0.122315	34.2389	0.12207	36.3253	0.122101	31.1042
0.122467	36.0563	0.122589	33.6005	0.122375	36.3875	0.122406	31.1157
0.122772	36.0649	0.122894	33.5226	0.122681	36.3253	0.122711	31.1428
0.123047	36.0794	0.1232	34.161	0.122955	36.2007	0.123016	31.1871
0.123352	36.0974	0.123505	34.1766	0.12326	36.6367	0.123322	31.2382
0.123657	36.1314	0.12381	33.8807	0.123566	36.2474	0.123596	31.2946
0.123962	36.1761	0.124115	34.3946	0.123871	36.1228	0.123901	31.3448
0.124268	36.2403	0.12439	33.8963	0.124176	36.6367	0.124206	31.3879
0.124573	36.3146	0.124695	34.0987	0.124481	36.3253	0.124512	31.4148
0.124878	36.4034	0.125	34.6125	0.124786	37.0103	0.124817	31.4285
0.125153	36.4931	0.125305	33.8496	0.125092	37.0415	0.125092	31.4244
0.125458	36.5856	0.12561	34.0987	0.125366	36.6678	0.125397	31.4102
0.125763	36.6661	0.125885	34.1454	0.125671	37.2906	0.125702	31.385
0.126068	36.7369	0.12619	33.8185	0.125977	37.4152	0.126007	31.359
0.126373	36.7855	0.126526	34.8461	0.126282	37.0726	0.126312	31.3326
0.126678	36.8176	0.126801	34.379	0.126587	36.9792	0.126617	31.3151
0.126984	36.8253	0.127106	33.9897	0.126892	37.1038	0.126923	31.3046
0.127289	36.8188	0.127411	34.8617	0.127167	36.8546	0.127197	31.3074
0.127563	36.7946	0.127716	34.2389	0.127472	37.3996	0.127533	31.3179
0.127869	36.7662	0.128021	34.5503	0.127777	37.0571	0.127808	31.3385
0.128174	36.732	0.128326	34.6748	0.128082	37.3996	0.128113	31.3608
0.128479	36.7058	0.128601	34.2233	0.128387	37.4152	0.128418	31.3858
0.128784	36.6843	0.128906	34.488	0.128693	37.1505	0.128723	31.4044
0.129089	36.6783	0.129211	34.9395	0.128998	37.5242	0.129028	31.4186
0.129394	36.6805	0.129517	34.3323	0.129303	37.6799	0.129333	31.4218
0.1297	36.6971	0.129822	34.7215	0.129608	36.8702	0.129639	31.4188
0.130005	36.7164	0.130127	34.2389	0.129913	37.4775	0.129944	31.406
0.130279	36.7412	0.130432	33.9742	0.130218	37.3529	0.130249	31.3911
0.130585	36.7574	0.130737	35.3288	0.130493	37.0882	0.130524	31.3726
0.13089	36.7672	0.131043	34.6904	0.130798	37.2283	0.130829	31.3589
0.131195	36.7577	0.131317	34.488	0.131104	36.8702	0.131134	31.3483
0.1315	36.7336	0.131622	35.2198	0.131409	36.8391	0.131439	31.3478
0.131805	36.6858	0.131928	34.4257	0.131714	37.0103	0.131744	31.3533
0.132111	36.6236	0.132233	35.0018	0.132019	37.1349	0.13205	31.369
0.132416	36.5424	0.132538	35.4066	0.132324	36.9636	0.132355	31.3883
0.13269	36.4553	0.132843	33.9742	0.132629	37.1972	0.13266	31.4134
0.132996	36.3605	0.133148	34.8617	0.132904	36.4965	0.132935	31.4362
0.133301	36.2724	0.133453	34.5814	0.133209	36.8858	0.13324	31.4587
0.133606	36.1888	0.133728	33.616	0.133484	36.6989	0.133514	31.4741
0.133911	36.1221	0.134064	35.0952	0.13382	36.8702	0.13385	31.4861
0.134216	36.0667	0.134338	34.6904	0.134094	37.3996	0.134125	31.4902
0.134491	36.0308	0.134644	34.4257	0.134399	36.6211	0.13443	31.4928
0.134796	36.0044	0.134949	34.8928	0.134705	36.0139	0.134735	31.4913
0.135101	35.9915	0.135254	34.8928	0.13501	36.4187	0.13504	31.4937
0.135407	35.9789	0.135559	34.6748	0.135315	35.8426	0.135346	31.4977
0.135712	35.9689	0.135834	35.4378	0.13562	36.0761	0.135651	31.5105
0.136017	35.9478	0.136169	34.6125	0.135925	36.3253	0.135956	31.5281
0.136322	35.9189	0.136444	34.3011	0.1362	35.8582	0.136231	31.555
0.136627	35.8714	0.136749	34.9239	0.136505	36.2163	0.136536	31.5847
0.136902	35.8121	0.137054	33.5693	0.13681	36.4031	0.136871	31.619
0.137207	35.7341	0.13736	34.5035	0.137116	36.154	0.137146	31.6493
0.137543	35.6483	0.137665	34.597	0.137421	36.1073	0.137451	31.6767
0.137817	35.5511	0.13797	34.0209	0.137726	36.2786	0.137756	31.6929
0.138123	35.4556	0.138275	34.7215	0.138031	35.5156	0.138062	31.7003
0.138428	35.3592	0.13855	34.4257	0.138336	35.4533	0.138367	31.6934
0.138733	35.2746	0.138855	33.943	0.138641	35.2821	0.138672	31.6778
0.139038	35.1974	0.13916	34.6593	0.138947	35.1264	0.138977	31.651
0.139343	35.1377	0.139465	34.2544	0.139221	35.6246	0.139252	31.6218
0.139618	35.0875	0.13977	34.4568	0.139526	35.1731	0.139557	31.5897
0.139923	35.0533	0.140076	34.8305	0.139831	35.4845	0.139862	31.5642
0.140228	35.0242	0.140381	34.1921	0.140137	35.3599	0.140167	31.5443
0.140533	35.0044	0.140655	34.3946	0.140442	35.2509	0.140472	31.5375
0.140839	34.9817	0.140961	33.9897	0.140747	35.5935	0.140778	31.54
0.141113	34.9603	0.141266	33.616	0.141052	35.2198	0.141083	31.5557
0.141449	34.9289	0.141571	34.1454	0.141327	34.8928	0.141388	31.5772
0.141724	34.8938	0.141876	34.0364	0.141632	35.2665	0.141663	31.6056
0.142029	34.8466	0.142181	34.0209	0.141937	34.6593	0.141968	31.6311
0.142334	34.7964	0.142487	34.8617	0.142242	34.5347	0.142273	31.6544
0.142639	34.7373	0.142792	34.27	0.142548	34.9551	0.142578	31.6666
0.142944	34.6806	0.143066	34.1299	0.142853	34.3946	0.142883	31.6703
0.14325	34.6216	0.143372	34.7215	0.143127	34.9084	0.143188	31.66
0.143524	34.5717	0.143677	33.8029	0.143433	34.3946	0.143463	31.6422
0.143829	34.5255	0.143982	34.2233	0.143738	34.4413	0.143768	31.615
0.144134	34.4926	0.144287	34.27	0.144043	34.9707	0.144073	31.5879
0.14444	34.4656	0.144592	33.3669	0.144348	34.9551	0.144379	31.561
0.144745	34.4517	0.144898	33.6783	0.144653	34.8928	0.144684	31.5441
0.14505	34.441	0.145203	33.4292	0.144958	35.1108	0.144989	31.5363
0.145355	34.4389	0.145477	33.2891	0.145264	34.9551	0.145294	31.5448
0.14566	34.4345	0.145783	34.2077	0.145569	34.052	0.145599	31.565
0.145935	34.4328	0.146088	33.9586	0.145843	34.7527	0.145904	31.6001
0.146271	34.4234	0.146393	33.3981	0.146149	34.1454	0.14621	31.6415
0.146576	34.4126	0.146698	34.2389	0.146454	34.0364	0.146484	31.6889
0.146851	34.3917	0.147003	34.0209	0.146759	34.4413	0.14679	31.7319
0.147156	34.3687	0.147308	33.7095	0.147064	34.0053	0.147095	31.7698
0.147461	34.3369	0.147614	34.052	0.147369	34.3011	0.1474	31.7931
0.147766	34.3057	0.147919	33.0711	0.147675	34.7994	0.147705	31.8039
0.148071	34.2691	0.148193	33.7717	0.14798	34.3011	0.14801	31.7965
0.148376	34.2369	0.148499	33.6472	0.148285	34.6125	0.148315	31.7771
0.148651	34.2024	0.148804	32.9465	0.14856	34.052	0.14859	31.7444
0.148956	34.1745	0.149109	33.6628	0.148865	34.3323	0.148895	31.7079
0.149261	34.1452	0.149414	33.6005	0.14917	34.6125	0.1492	31.6685
0.149567	34.1217	0.149719	33.1801	0.149475	34.2077	0.149506	31.6365
0.149872	34.095	0.149994	34.052	0.14975	33.7406	0.149811	31.6117
0.150177	34.0715	0.150299	33.6472	0.150055	34.2077	0.150116	31.602
0.150482	34.0416	0.150635	33.6628	0.15036	34.0209	0.150391	31.6038
0.150787	34.0121	0.150909	34.3167	0.150665	33.9274	0.150696	31.6209
0.151062	33.9744	0.151215	33.1957	0.150971	33.9742	0.151001	31.6458
0.151367	33.9366	0.15152	33.6939	0.151276	33.6783	0.151306	31.6792
0.151672	33.8918	0.151825	34.1454	0.151581	34.1143	0.151611	31.7114
0.151977	33.8496	0.15213	33.1178	0.151886	34.3323	0.151917	31.7425
0.152283	33.8042	0.152435	33.0867	0.152161	33.725	0.152222	31.7636
0.152588	33.7664	0.152741	33.5382	0.152496	33.9742	0.152527	31.777
0.152893	33.7305	0.153046	32.7597	0.152771	34.7994	0.152832	31.7771
0.153168	33.7067	0.15332	33.8652	0.153076	33.9586	0.153137	31.7696
0.153473	33.6881	0.153625	33.5226	0.153381	33.6628	0.153442	31.7521
0.153778	33.6833	0.153931	33.1022	0.153687	33.2112	0.153717	31.7333
0.154083	33.6835	0.154236	33.616	0.153992	34.161	0.154022	31.7121
0.154388	33.6952	0.154541	33.3981	0.154297	33.6939	0.154327	31.6973
0.154694	33.7079	0.154846	33.5071	0.154602	33.6783	0.154633	31.6869
0.154999	33.727	0.155151	34.0209	0.154877	33.9897	0.154938	31.6872
0.155304	33.7412	0.155426	32.8842	0.155182	33.6472	0.155243	31.6934
0.155609	33.756	0.155731	33.0711	0.155487	33.7717	0.155548	31.7085
0.155884	33.7609	0.156036	33.4448	0.155792	33.8963	0.155853	31.7247
0.156189	33.7627	0.156342	32.6196	0.156097	33.7717	0.156158	31.7432
0.156494	33.7527	0.156647	33.5071	0.156403	33.9274	0.156433	31.7554
0.156799	33.7393	0.156952	33.3669	0.156677	34.1299	0.156738	31.7631
0.157074	33.7159	0.157257	32.7597	0.156982	33.7562	0.157044	31.7593
0.157379	33.6921	0.157562	34.0209	0.157288	33.4292	0.157349	31.7486
0.157684	33.662	0.157867	33.0399	0.157593	33.9742	0.157654	31.7275
0.15799	33.6358	0.158142	33.2579	0.157898	33.3825	0.157928	31.7037
0.158295	33.6071	0.158447	33.5849	0.158203	33.7717	0.158234	31.6762
0.1586	33.5853	0.158752	33.0867	0.158508	33.8029	0.158539	31.6545
0.158905	33.5628	0.159058	33.2268	0.158813	33.5071	0.158844	31.6379
0.15921	33.5477	0.159363	33.6783	0.159088	33.7873	0.159149	31.6344
0.159485	33.5312	0.159668	32.6974	0.159393	33.8029	0.159454	31.641
0.15979	33.5203	0.159973	33.2112	0.159698	33.9274	0.159759	31.6623
0.160095	33.5058	0.160278	33.2424	0.160004	33.9742	0.160065	31.6912
0.1604	33.4946	0.160553	32.3237	0.160309	33.8029	0.16037	31.7288
0.160706	33.4777	0.160858	33.1645	0.160614	33.5538	0.160675	31.7648
0.161011	33.4628	0.161163	32.9777	0.160919	34.2544	0.16098	31.7988
0.161316	33.4421	0.161468	32.6663	0.161194	33.3358	0.161255	31.8206
0.161621	33.4242	0.161774	33.7717	0.161499	33.6472	0.16156	31.831
0.161926	33.4022	0.162079	33.1178	0.161804	33.6939	0.161865	31.8229
0.162201	33.3855	0.162384	33.5538	0.162109	33.3669	0.16217	31.8011
0.162506	33.3672	0.162689	33.5693	0.162415	33.5693	0.162476	31.763
0.162811	33.3565	0.162964	33.0088	0.16272	33.6316	0.162781	31.7177
0.163116	33.3459	0.163269	33.1801	0.163025	33.2268	0.163086	31.6662
0.163422	33.3434	0.163574	32.8998	0.16333	33.725	0.163391	31.6197
0.163727	33.3405	0.163879	32.822	0.163635	34.0053	0.163666	31.5798
0.164032	33.3439	0.164185	33.1022	0.16391	33.5226	0.163971	31.5564
0.164307	33.3441	0.16449	32.7285	0.164215	33.834	0.164276	31.5482
0.164612	33.3472	0.164795	32.4016	0.16452	33.725	0.164551	31.5613
0.164917	33.3435	0.1651	33.1957	0.164825	33.0399	0.164856	31.5897
0.165222	33.3395	0.165375	33.3669	0.1651	33.9119	0.165161	31.635
0.165497	33.3265	0.16568	32.8375	0.165405	33.0711	0.165466	31.687
0.165832	33.312	0.165985	33.5538	0.16571	33.3202	0.165771	31.7448
0.166107	33.2888	0.16629	32.9621	0.166016	33.5538	0.166077	31.7971
0.166412	33.266	0.166596	32.9777	0.166321	33.3669	0.166382	31.8434
0.166717	33.2374	0.166901	33.1801	0.166626	33.725	0.166687	31.8747
0.167023	33.213	0.167206	32.6818	0.166931	33.9274	0.166962	31.8936
0.167328	33.1869	0.167481	32.9932	0.167236	33.4136	0.167297	31.8953
0.167633	33.1691	0.167786	33.2579	0.167542	33.8963	0.167572	31.8866
0.167938	33.1529	0.168121	32.3704	0.167816	33.4292	0.167877	31.8662
0.168243	33.1472	0.168396	32.9621	0.168152	33.616	0.168182	31.8435
0.168518	33.144	0.168701	33.1178	0.168427	33.6472	0.168488	31.8184
0.168823	33.1508	0.169006	32.7285	0.168732	33.4292	0.168793	31.8001
0.169128	33.1581	0.169312	33.2424	0.169037	33.3669	0.169098	31.787
0.169434	33.1725	0.169617	33.1334	0.169342	33.2112	0.169403	31.7855
0.169739	33.1841	0.169922	32.8375	0.169617	33.0244	0.169708	31.7907
0.170044	33.1992	0.170197	33.5382	0.169952	33.6628	0.170013	31.8058
0.170349	33.2085	0.170502	32.7597	0.170258	33.5538	0.170288	31.8228
0.170654	33.2188	0.170807	32.8998	0.170532	32.9932	0.170593	31.843
0.170959	33.222	0.171112	32.9621	0.170868	33.8963	0.170898	31.8579
0.171234	33.2261	0.171417	32.6351	0.171143	33.7406	0.171204	31.869
0.171539	33.2238	0.171722	33.1178	0.171448	33.5538	0.171509	31.8697
0.171845	33.224	0.171997	32.9932	0.171753	33.5849	0.171814	31.8641
0.17215	33.2198	0.172302	32.168	0.172058	33.1022	0.172089	31.8484
0.172455	33.22	0.172607	33.4915	0.172333	33.3202	0.172394	31.8298
0.17273	33.2174	0.172913	32.7597	0.172638	33.4915	0.172699	31.8068
0.173035	33.2199	0.173218	32.6663	0.172943	33.0555	0.173004	31.7882
0.17334	33.2195	0.173523	33.5693	0.173248	33.1022	0.173309	31.7725
0.173645	33.2233	0.173828	32.713	0.173553	33.3981	0.173615	31.7677
0.17395	33.2223	0.174103	32.822	0.173859	33.0555	0.173889	31.7705
0.174255	33.2234	0.174408	33.3825	0.174133	33.6783	0.174225	31.7859
0.174561	33.2175	0.174713	32.5884	0.174469	33.9119	0.17453	31.8077
0.174866	33.2118	0.175018	32.6818	0.174744	33.3202	0.174805	31.8381
0.175171	33.1981	0.175323	32.8531	0.175049	33.5382	0.17511	31.8686
0.175446	33.1846	0.175629	32.0279	0.175354	33.3825	0.175415	31.9003
0.175781	33.1642	0.175934	33.0867	0.175659	33.3669	0.17572	31.9244
0.176056	33.1465	0.176208	32.6351	0.175964	33.7406	0.176025	31.9431
0.176361	33.1252	0.176514	32.2459	0.176269	33.0244	0.176331	31.9497
0.176666	33.1103	0.176819	33.3981	0.176575	33.2112	0.176636	31.949
0.176971	33.0957	0.177124	32.7908	0.17688	33.5071	0.176941	31.9372
0.177277	33.0909	0.177429	33.0711	0.177154	32.8998	0.177246	31.9219
0.177582	33.0888	0.177734	33.6005	0.17746	32.8842	0.177551	31.9015
0.177887	33.0975	0.17804	32.7441	0.177765	33.8496	0.177826	31.8846
0.178192	33.1084	0.178345	32.822	0.17807	33.0399	0.178131	31.8697
0.178467	33.128	0.178619	33.1957	0.178375	33.9586	0.178436	31.8646
0.178772	33.1463	0.178955	32.5417	0.17868	33.4603	0.178741	31.8658
0.179077	33.169	0.17923	32.6663	0.178986	33.3202	0.179047	31.8786
0.179382	33.1855	0.179535	32.8375	0.179291	33.8807	0.179321	31.8969
0.179688	33.2017	0.17984	32.2303	0.179596	33.1334	0.179657	31.9234
0.179993	33.2078	0.180145	33.3202	0.179871	33.1178	0.179932	31.9502
0.180267	33.2108	0.18045	32.7908	0.180176	33.3669	0.180237	31.9791
0.180572	33.2027	0.180756	33.0088	0.18045	32.7285	0.180542	32.002
0.180878	33.1921	0.18103	33.3358	0.180756	33.1957	0.180817	32.0215
0.181183	33.1727	0.181335	32.7597	0.181061	33.4603	0.181122	32.0314
0.181488	33.1544	0.181641	33.0555	0.181366	33.0555	0.181427	32.0363
0.181793	33.1317	0.181946	33.3358	0.181671	33.5849	0.181732	32.0324
0.182098	33.1151	0.182251	32.2459	0.181976	33.5226	0.182037	32.0263
0.182404	33.0986	0.182556	33.0088	0.182282	32.8064	0.182342	32.0157
0.182709	33.092	0.182831	32.8687	0.182587	33.7873	0.182648	32.008
0.182983	33.088	0.183167	32.6196	0.182892	33.3669	0.182953	32.0006
0.183289	33.0949	0.183441	32.822	0.183197	33.1645	0.183258	32
0.183594	33.104	0.183746	32.9932	0.183502	33.5071	0.183563	32.002
0.183899	33.1218	0.184052	32.604	0.183777	33.2891	0.183868	32.0115
0.184204	33.1387	0.184357	33.1022	0.184082	33.1489	0.184143	32.0222
0.184509	33.1605	0.184662	32.822	0.184387	33.3358	0.184448	32.0373
0.184814	33.1772	0.184967	32.8064	0.184692	32.8531	0.184753	32.0499
0.18512	33.1952	0.185272	33.2735	0.184998	33.0244	0.185059	32.0627
0.185394	33.2051	0.185547	32.9621	0.185303	33.9897	0.185333	32.0693
0.18573	33.2143	0.185852	33.0555	0.185608	33.2891	0.185669	32.0737
0.186005	33.2146	0.186157	33.0555	0.185913	33.4759	0.185974	32.0711
0.18631	33.2146	0.186462	32.2303	0.186188	33.725	0.186279	32.0671
0.186615	33.2072	0.186768	32.931	0.186493	33.0555	0.186584	32.0585
0.18692	33.2015	0.187073	32.713	0.186798	33.8029	0.186859	32.0523
0.187225	33.1907	0.187378	32.4327	0.187103	33.2112	0.187164	32.0457
0.18753	33.1841	0.187683	33.2891	0.187408	33.0711	0.18747	32.0454
0.187805	33.1744	0.187988	32.6507	0.187683	33.6316	0.187775	32.0478
0.18811	33.1702	0.188263	32.8531	0.187988	32.8687	0.188049	32.058
0.188416	33.1636	0.188568	33.4292	0.188294	33.1334	0.188355	32.0706
0.188721	33.1622	0.188873	32.5261	0.188599	32.9932	0.18866	32.089
0.189026	33.1574	0.189178	33.2112	0.188904	33.5382	0.188965	32.106
0.189301	33.1566	0.189484	33.2891	0.189209	32.9154	0.18927	32.1241
0.189636	33.151	0.189789	32.3393	0.189514	33.834	0.189575	32.1357
0.189911	33.1478	0.190094	32.6507	0.189789	33.4292	0.18988	32.1439
0.190216	33.1387	0.190399	33.0711	0.190125	33.7095	0.190186	32.1422
0.190521	33.1316	0.190674	32.1524	0.190399	33.4603	0.19046	32.1354
0.190826	33.1187	0.190979	33.0088	0.190704	33.6005	0.190796	32.1192
0.191132	33.1084	0.191284	32.7908	0.191009	33.834	0.191071	32.1003
0.191437	33.0936	0.191589	32.3704	0.191315	33.0867	0.191376	32.0762
0.191742	33.0831	0.191894	33.3669	0.19162	33.0244	0.191681	32.0547
0.192047	33.0698	0.1922	32.9777	0.191925	33.4292	0.191986	32.0336
0.192322	33.0624	0.192505	32.7597	0.1922	33.1957	0.192291	32.0203
0.192658	33.0535	0.19281	33.6472	0.192505	33.5226	0.192596	32.0117
0.192932	33.0514	0.193085	32.386	0.19281	33.3981	0.192871	32.0135
0.193237	33.0482	0.19339	32.8687	0.193115	33.2268	0.193176	32.0207
0.193543	33.0517	0.193695	33.3046	0.19342	33.616	0.193481	32.0374
0.193848	33.0537	0.194	32.4483	0.193726	34.052	0.193787	32.0569
0.194153	33.0616	0.194305	32.5261	0.194031	33.4759	0.194092	32.0822
0.194458	33.0671	0.194611	32.9932	0.194336	33.3358	0.194397	32.1064
0.194763	33.0778	0.194916	32.4327	0.194641	33.5538	0.194702	32.1329
0.195068	33.0854	0.195221	33.0244	0.194946	33.0244	0.195007	32.1556
0.195343	33.0977	0.195496	32.7285	0.195221	33.6472	0.195312	32.1788
0.195648	33.1068	0.195801	32.9154	0.195526	33.1022	0.195587	32.198
0.195953	33.1206	0.196106	33.1957	0.195801	33.5071	0.195892	32.2186
0.196259	33.1312	0.196411	32.8064	0.196106	32.9932	0.196197	32.2367
0.196564	33.1465	0.196716	33.1801	0.196411	32.7285	0.196503	32.2583
0.196838	33.1584	0.197021	33.0088	0.196716	33.3669	0.196808	32.2789
0.197144	33.1747	0.197327	32.8375	0.197021	33.9119	0.197082	32.3037
0.197449	33.1868	0.197632	32.931	0.197327	33.2112	0.197388	32.327
0.197754	33.2022	0.197907	32.8064	0.197632	33.7406	0.197693	32.3524
0.198059	33.2124	0.198212	32.3393	0.197937	33.2579	0.197998	32.3733
0.198364	33.2245	0.198517	33.1957	0.198212	33.3981	0.198303	32.3922
0.198669	33.2303	0.198822	32.5884	0.198517	33.6316	0.198608	32.4022
0.198975	33.2373	0.199127	32.6196	0.198822	33.6939	0.198914	32.4065
0.19928	33.2374	0.199432	33.4448	0.199127	33.1022	0.199219	32.399
0.199585	33.2389	0.199738	33.0867	0.199432	33.4448	0.199524	32.3849
0.19986	33.2344	0.200012	32.9154	0.199738	33.3046	0.199799	32.3604
0.200165	33.2324	0.200317	33.2268	0.200043	33.3358	0.200134	32.3325
0.20047	33.226	0.200623	32.9154	0.200348	33.616	0.200409	32.2995
0.200775	33.2238	0.200928	32.9154	0.200653	33.3514	0.200714	32.27
0.20108	33.2188	0.201233	33.3981	0.200958	33.6939	0.201019	32.2427
0.201385	33.2194	0.201538	32.4171	0.201263	33.4136	0.201324	32.226
0.201691	33.2178	0.201843	32.9932	0.201569	33.5693	0.20163	32.2174
0.201996	33.222	0.202148	32.713	0.201843	33.2268	0.201935	32.2233
0.20227	33.2234	0.202423	32.5261	0.202148	33.6316	0.202209	32.2388
0.202576	33.2293	0.202728	33.1489	0.202454	33.4915	0.202545	32.2675
0.202881	33.2305	0.203033	32.713	0.202759	33.834	0.20282	32.3019
0.203186	33.2341	0.203339	32.6974	0.203064	33.0867	0.203125	32.3437
0.203491	33.231	0.203644	33.3825	0.203339	33.5226	0.20343	32.384
0.203796	33.2286	0.203919	32.931	0.203644	33.2268	0.203705	32.4243
0.204071	33.2184	0.204254	33.3046	0.203949	33.4603	0.20401	32.4562
0.204376	33.2086	0.204529	33.4759	0.204254	33.7717	0.204315	32.4824
0.204681	33.1915	0.204834	32.8375	0.204559	33.9742	0.20462	32.4968
0.204987	33.1763	0.205139	32.8687	0.204865	33.5538	0.204926	32.5044
0.205292	33.1561	0.205444	33.4603	0.20517	33.5538	0.205231	32.5013
0.205597	33.1405	0.20575	32.3704	0.205475	33.4603	0.205536	32.4945
0.205902	33.1231	0.206024	33.2579	0.20575	33.3669	0.205841	32.4816
0.206207	33.1131	0.206329	32.7285	0.206085	33.725	0.206146	32.4701
0.206482	33.1037	0.206634	32.6351	0.20636	33.2112	0.206421	32.4574
0.206787	33.1035	0.20694	33.4759	0.206665	33.1645	0.206757	32.4503
0.207123	33.1048	0.207245	32.6818	0.20697	33.6316	0.207062	32.4447
0.207398	33.1153	0.20755	33.1489	0.207275	33.0711	0.207336	32.4459
0.207703	33.1262	0.207855	33.4136	0.207581	33.5849	0.207642	32.4481
0.208008	33.1445	0.20816	32.7441	0.207886	33.834	0.207916	32.4552
0.208313	33.1609	0.208466	33.1489	0.208191	33.2424	0.208252	32.4608
0.208618	33.1821	0.20874	33.8652	0.208466	33.8185	0.208557	32.4684
0.208923	33.1987	0.209045	32.4483	0.208771	33.6783	0.208862	32.472
0.209229	33.2178	0.209351	33.1489	0.209076	33.5226	0.209137	32.476
0.209534	33.2305	0.209656	33.0711	0.209381	33.834	0.209442	32.4754
0.209808	33.2444	0.209961	32.4483	0.209686	33.616	0.209747	32.4757
0.210144	33.2513	0.210266	33.2891	0.209991	33.3202	0.210053	32.473
0.210419	33.2595	0.210571	32.5106	0.210297	33.4759	0.210358	32.4733
0.210724	33.2611	0.210876	32.604	0.210571	33.3669	0.210663	32.4727
0.211029	33.2648	0.211182	33.6628	0.210907	33.4603	0.210968	32.4767
0.211304	33.2628	0.211456	32.6507	0.211182	33.5538	0.211243	32.4805
0.211609	33.2636	0.211761	33.2268	0.211487	33.1334	0.211548	32.4882
0.211914	33.2595	0.212067	33.7406	0.211761	33.4603	0.211853	32.4935
0.212219	33.2585	0.212372	32.495	0.212067	34.0676	0.212158	32.4996
0.212524	33.2526	0.212677	33.1334	0.212372	33.5226	0.212433	32.4994
0.21283	33.2499	0.212982	33.3825	0.212677	34.052	0.212769	32.4959
0.213135	33.2423	0.213287	32.5728	0.212982	33.3669	0.213043	32.4826
0.213409	33.2377	0.213592	32.9154	0.213287	33.5538	0.213348	32.4637
0.213715	33.2282	0.213867	32.6351	0.213592	33.6783	0.213654	32.4347
0.21402	33.222	0.214172	32.3704	0.213898	33.4292	0.213959	32.4019
0.214325	33.2114	0.214477	33.3046	0.214203	33.6628	0.214264	32.3627
0.21463	33.2049	0.214783	32.9932	0.214477	33.6783	0.214569	32.3253
0.214935	33.1948	0.215088	32.4639	0.214783	33.1334	0.214874	32.2882
0.215241	33.1896	0.215393	33.5382	0.215088	33.4136	0.215179	32.2599
0.215546	33.1816	0.215668	33.0088	0.215393	33.5071	0.215454	32.2382
0.215851	33.1788	0.215973	33.0244	0.215698	33.4603	0.215759	32.23
0.216156	33.1731	0.216278	33.5693	0.216003	33.4759	0.216064	32.2309
0.216461	33.172	0.216583	32.1836	0.216309	33.4915	0.21637	32.2449
0.216766	33.167	0.216888	32.9777	0.216614	33.5538	0.216675	32.265
0.217072	33.1652	0.217194	33.0244	0.216919	33.7095	0.21698	32.2927
0.217377	33.1578	0.217499	32.6196	0.217224	33.1022	0.217285	32.3191
0.217651	33.1518	0.217804	32.6196	0.217499	33.2579	0.21759	32.345
0.217956	33.1386	0.218109	32.7597	0.217804	33.6316	0.217895	32.3616
0.218262	33.1257	0.218384	32.2926	0.218109	32.9465	0.218201	32.3709
0.218567	33.1051	0.218689	33.2735	0.218414	33.3202	0.218475	32.3664
0.218872	33.085	0.218994	32.2926	0.21872	33.2891	0.21878	32.3531
0.219147	33.0579	0.219299	33.0244	0.218994	33.3825	0.219086	32.3276
0.219452	33.0326	0.219605	33.3358	0.219299	33.5226	0.21936	32.2975
0.219757	33.0022	0.21991	32.6507	0.219605	33.6005	0.219666	32.2618
0.220062	32.9756	0.220184	32.8998	0.21991	33.3358	0.219971	32.2298
0.220367	32.9458	0.22049	33.4292	0.220215	33.3669	0.220276	32.2006
0.220673	32.9216	0.220795	32.6974	0.22052	33.616	0.220581	32.1825
0.220978	32.8952	0.2211	33.0088	0.220825	33.4448	0.220886	32.1729
0.221252	32.8749	0.221405	32.5884	0.2211	33.3202	0.221191	32.1774
0.221558	32.8524	0.22171	32.3393	0.221405	33.3514	0.221466	32.1903
0.221863	32.8353	0.222015	32.8842	0.22171	33.0867	0.221802	32.2139
0.222168	32.8149	0.222321	33.0244	0.222015	33.3981	0.222107	32.2397
0.222473	32.7986	0.222626	32.4016	0.222321	32.6507	0.222412	32.2682
0.222778	32.7778	0.222931	33.2735	0.222626	33.0555	0.222687	32.29
0.223083	32.7602	0.223206	32.3704	0.222931	33.4448	0.222992	32.3057
0.223389	32.7379	0.223511	32.9932	0.223236	33.0244	0.223297	32.3073
0.223694	32.719	0.223816	33.2579	0.223511	32.8842	0.223602	32.2977
0.223968	32.6963	0.224121	31.9812	0.223816	33.3202	0.223908	32.2718
0.224274	32.6785	0.224426	32.5728	0.224121	33.2268	0.224213	32.2357
0.224579	32.6586	0.224731	32.604	0.224426	33.3825	0.224487	32.1872
0.224884	32.6456	0.225006	32.3549	0.224731	33.1645	0.224823	32.135
0.225189	32.6321	0.225311	32.6196	0.225037	32.9621	0.225098	32.0785
0.225464	32.6265	0.225616	32.386	0.225342	33.3981	0.225403	32.0272
0.225769	32.6207	0.225922	31.8878	0.225647	32.9621	0.225708	31.98
0.226105	32.6221	0.226227	32.6507	0.225952	33.0399	0.226013	31.9449
0.226379	32.6218	0.226532	32.4483	0.226257	33.3046	0.226318	31.9188
0.226685	32.6262	0.226837	32.6818	0.226562	32.3549	0.226624	31.907
0.22699	32.6257	0.227142	33.0867	0.226837	32.7597	0.226898	31.9037
0.227295	32.6267	0.227417	32.3549	0.227112	33.5071	0.227203	31.9116
0.2276	32.6197	0.227722	32.6507	0.227417	32.822	0.227509	31.9228
0.227875	32.6114	0.228027	32.7597	0.227722	33.3669	0.227814	31.9388
0.22818	32.5931	0.228332	31.6075	0.228027	32.6663	0.228119	31.951
0.228485	32.5727	0.228638	32.1213	0.228332	32.6818	0.228424	31.9613
0.22879	32.5427	0.228943	32.4171	0.228638	33.3358	0.228699	31.9622
0.229096	32.5119	0.229248	31.7476	0.228943	32.4171	0.229004	31.957
0.229401	32.4738	0.229553	32.4171	0.229248	32.5261	0.229309	31.9403
0.229706	32.4381	0.229828	32.3549	0.229523	32.8998	0.229645	31.9173
0.229981	32.3983	0.230133	32.0435	0.229828	32.822	0.229919	31.8842
0.230286	32.364	0.230438	32.5261	0.230133	32.3237	0.230225	31.8479
0.230591	32.3283	0.230743	32.3237	0.230438	32.7908	0.23053	31.8056
0.230896	32.2999	0.231049	32.4171	0.230743	32.4639	0.230835	31.7643
0.231201	32.2711	0.231354	32.713	0.231049	33.2268	0.23114	31.7213
0.231506	32.2494	0.231659	31.9656	0.231354	32.9465	0.231445	31.6831
0.231812	32.226	0.231934	31.9033	0.231659	32.713	0.23172	31.6462
0.232117	32.2081	0.232239	31.8722	0.231934	32.9621	0.232025	31.6162
0.232422	32.1863	0.232544	31.4674	0.232269	32.6507	0.23233	31.5884
0.232727	32.1675	0.232849	32.2147	0.232544	32.5573	0.232635	31.5678
0.233002	32.1431	0.233154	32.1992	0.232849	32.4794	0.232941	31.5489
0.233307	32.1205	0.233459	31.3272	0.233154	32.2459	0.233246	31.5362
0.233612	32.0916	0.233765	32.4171	0.233459	32.1992	0.233551	31.5241
0.233917	32.065	0.234039	32.0435	0.233765	32.3549	0.233856	31.517
0.234222	32.0335	0.234345	32.1524	0.23407	32.3237	0.234131	31.5095
0.234497	32.0062	0.23465	32.5884	0.234345	32.1057	0.234436	31.5061
0.234802	31.9762	0.234955	31.7165	0.23465	32.9621	0.234741	31.5017
0.235107	31.9527	0.23526	31.8566	0.234955	32.4794	0.235046	31.5009
0.235413	31.9285	0.235565	31.9812	0.23526	32.8531	0.235352	31.4987
0.235718	31.9122	0.23587	31.6542	0.235565	32.4794	0.235626	31.4996
0.236023	31.8958	0.236145	31.5141	0.23587	32.3081	0.235962	31.4984
0.236298	31.8868	0.23645	31.8255	0.236176	32.9621	0.236237	31.4996
0.236633	31.8763	0.236755	31.5141	0.236481	32.5884	0.236542	31.4977
0.236908	31.8711	0.237061	31.9345	0.236755	31.9189	0.236847	31.4971
0.237213	31.8617	0.237366	31.9812	0.237061	32.5728	0.237152	31.492
0.237518	31.8547	0.237671	31.2649	0.237366	31.7321	0.237457	31.4869
0.237823	31.8407	0.237976	32.0123	0.237671	32.168	0.237762	31.4762
0.238129	31.8268	0.238251	31.5452	0.237976	32.2614	0.238068	31.4644
0.238434	31.8044	0.238556	32.0435	0.238281	31.7165	0.238373	31.4462
0.238739	31.7814	0.238861	31.9812	0.238586	32.6663	0.238648	31.4264
0.239044	31.7502	0.239166	31.2649	0.238892	31.9033	0.238983	31.4001
0.239349	31.7195	0.239471	31.7788	0.239197	32.3704	0.239258	31.3724
0.239654	31.6825	0.239777	31.7632	0.239502	32.3549	0.239563	31.3389
0.23996	31.6483	0.240082	31.1404	0.239777	32.5417	0.239868	31.3052
0.240265	31.6103	0.240387	31.4518	0.240082	31.95	0.240173	31.2671
0.24054	31.5777	0.240692	31.3584	0.240387	32.495	0.240479	31.2305
0.240845	31.5436	0.240967	30.6266	0.240692	32.0279	0.240784	31.1915
0.24115	31.5166	0.241272	31.9033	0.240997	31.7943	0.241089	31.1561
0.241455	31.4891	0.241577	31.1715	0.241303	31.6542	0.241394	31.1205
0.24176	31.4694	0.241882	31.2961	0.241608	31.3117	0.241669	31.0904
0.242065	31.4493	0.242188	32.1057	0.241882	31.9345	0.241974	31.0619
0.24234	31.4364	0.242493	30.938	0.242188	32.2459	0.242279	31.0403
0.242645	31.4224	0.242798	31.4985	0.242493	31.6853	0.242554	31.021
0.24295	31.4148	0.243072	31.4051	0.242767	31.9812	0.242859	31.0089
0.243256	31.4049	0.243378	31.156	0.243072	31.95	0.243164	30.9986
0.243561	31.4003	0.243683	31.156	0.243378	31.6075	0.243469	30.9943
0.243835	31.3925	0.243988	31.3117	0.243683	31.9656	0.243774	30.9899
0.244171	31.3889	0.244293	31.0314	0.243988	31.9033	0.24408	30.9893
0.244476	31.381	0.244598	31.2027	0.244293	31.1715	0.244385	30.986
0.244751	31.376	0.244904	31.047	0.244568	32.2303	0.24469	30.9838
0.245056	31.3654	0.245209	30.9691	0.244873	31.5296	0.244995	30.9767
0.245361	31.3563	0.245483	31.5919	0.245178	31.4829	0.24527	30.9688
0.245667	31.34	0.245789	31.1404	0.245483	32.1524	0.245575	30.9548
0.245972	31.3238	0.246094	31.2182	0.245789	31.4829	0.24588	30.9395
0.246277	31.2992	0.246399	31.3272	0.246094	31.7788	0.246185	30.9185
0.246582	31.2738	0.246704	30.7823	0.246399	31.9656	0.246491	30.8973
0.246857	31.2396	0.247009	30.8446	0.246704	31.4829	0.246796	30.8721
0.247192	31.2049	0.247314	31.1871	0.247009	31.9812	0.247101	30.8487
0.247467	31.1626	0.24762	30.5954	0.247314	31.6231	0.247406	30.8233
0.247772	31.1217	0.247894	31.156	0.24762	31.4985	0.247711	30.8016
0.248077	31.0757	0.248199	30.8913	0.247894	31.9345	0.247986	30.7792
0.248383	31.0343	0.248505	30.502	0.248199	31.5764	0.248291	30.7611
0.248688	30.9911	0.24881	31.2182	0.248505	30.8757	0.248596	30.7424
0.248993	30.9557	0.249115	30.72	0.24881	31.5296	0.248901	30.7274
0.249298	30.9213	0.24942	30.4553	0.249115	31.1092	0.249206	30.7106
0.249603	30.8969	0.249725	31.3117	0.24942	31.4518	0.249512	30.6961
0.249878	30.8746	0.25003	30.8134	0.249725	31.6075	0.249817	30.6784
0.250183	30.8624	0.250305	30.8134	0.25	31.2649	0.250092	30.6619
0.250488	30.8514	0.25061	31.4674	0.250305	32.059	0.250397	30.6416
0.250794	30.8485	0.250916	30.0349	0.25061	31.5919	0.250702	30.6226
0.251099	30.844	0.251221	30.8446	0.250916	31.4985	0.251007	30.6004
0.251373	30.8444	0.251526	30.4553	0.251221	31.7009	0.251312	30.5808
0.251679	30.84	0.251831	30.3463	0.251526	31.4985	0.251617	30.5596
0.251984	30.8375	0.252106	30.72	0.2518	31.047	0.251923	30.5426
0.252289	30.8278	0.252411	30.4086	0.252106	31.4206	0.252197	30.5256
0.252594	30.8184	0.252716	30.2529	0.252411	31.0158	0.252502	30.5136
0.252899	30.8011	0.253021	31.1092	0.252716	31.1404	0.252808	30.5018
0.253204	30.7844	0.253326	30.5799	0.253021	31.3584	0.253113	30.4943
0.253479	30.7607	0.253632	30.4086	0.253326	31.0003	0.253418	30.4854
0.253784	30.7389	0.253937	31.2182	0.253601	31.5919	0.253723	30.4786
0.254089	30.7119	0.254242	30.393	0.253937	31.3895	0.254028	30.4677
0.254395	30.6885	0.254547	30.4864	0.254211	31.3428	0.254333	30.4562
0.2547	30.6611	0.254822	30.6266	0.254547	31.7321	0.254639	30.4383
0.255005	30.638	0.255127	30.0038	0.254822	31.3272	0.254944	30.4183
0.25531	30.6112	0.255432	30.393	0.255127	31.0314	0.255249	30.3914
0.255615	30.5885	0.255737	30.1906	0.255432	31.6542	0.255524	30.3631
0.25592	30.5615	0.256043	29.9726	0.255737	30.7356	0.255829	30.3299
0.256195	30.5379	0.256348	30.4709	0.256043	30.6266	0.256134	30.2983
0.2565	30.5094	0.256653	30.611	0.256348	31.5141	0.256439	30.2652
0.256805	30.4841	0.256958	30.1439	0.256622	31.0625	0.256744	30.2375
0.257111	30.4545	0.257233	30.8757	0.256927	30.8446	0.25705	30.2119
0.257416	30.4294	0.257538	30.2529	0.257233	31.4206	0.257324	30.1942
0.257721	30.4018	0.257843	30.5176	0.257538	31.047	0.257629	30.1801
0.258026	30.3812	0.258148	30.9068	0.257843	31.3584	0.257935	30.1741
0.258301	30.3608	0.258453	29.7079	0.258148	30.8446	0.25824	30.1702
0.258606	30.3498	0.258759	29.7235	0.258423	30.9224	0.258545	30.1717
0.258911	30.3409	0.259064	30.4864	0.258728	31.1715	0.25885	30.1717
0.259186	30.3425	0.259369	29.7079	0.259033	31.0003	0.259155	30.1729
0.259491	30.3461	0.259644	30.5176	0.259338	31.047	0.25946	30.1686
0.259827	30.3585	0.259949	29.9103	0.259644	31.1092	0.259735	30.1621
0.260101	30.3699	0.260254	29.8325	0.259949	30.7823	0.26004	30.1476
0.260406	30.3862	0.260559	30.3307	0.260223	31.0781	0.260346	30.1299
0.260712	30.3968	0.260864	30.3463	0.260529	31.3272	0.260651	30.1047
0.261017	30.4073	0.261169	30.2217	0.260834	30.611	0.260956	30.0783
0.261322	30.4075	0.261444	30.4242	0.261139	30.9691	0.261261	30.0474
0.261627	30.4039	0.261749	29.9726	0.261444	31.4829	0.261566	30.019
0.261932	30.3878	0.262054	30.2996	0.261749	31.2961	0.261841	29.99
0.262238	30.3672	0.26236	30.3619	0.262054	31.1404	0.262176	29.9669
0.262512	30.3353	0.262665	29.3654	0.26236	31.2182	0.262482	29.9459
0.262817	30.302	0.26297	29.9415	0.262634	31.0937	0.262787	29.9323
0.263123	30.2617	0.263275	29.9259	0.262939	31.2338	0.263062	29.9208
0.263428	30.2254	0.26358	29.3654	0.263245	30.6733	0.263367	29.9155
0.263733	30.1876	0.263855	30.4553	0.26355	31.0781	0.263672	29.91
0.264038	30.1588	0.26416	29.8169	0.263855	31.0937	0.263977	29.9077
0.264343	30.1327	0.264465	29.5834	0.26416	30.3307	0.264282	29.902
0.264648	30.1181	0.264771	30.4553	0.264465	31.0937	0.264587	29.8965
0.264954	30.107	0.265076	29.7702	0.264771	31.0625	0.264862	29.8854
0.265259	30.1062	0.265381	30.0349	0.265076	30.7044	0.265167	29.8732
0.265564	30.1059	0.265686	30.3152	0.265381	31.2338	0.265472	29.8554
0.265839	30.1119	0.265961	29.054	0.265655	31.0314	0.265778	29.8377
0.266144	30.1136	0.266266	29.7858	0.265961	31.2494	0.266083	29.8165
0.266419	30.1166	0.266571	29.7858	0.266266	31.0158	0.266388	29.7981
0.266754	30.111	0.266876	29.272	0.266571	31.0781	0.266693	29.7791
0.267059	30.1037	0.267181	29.9415	0.266846	30.7823	0.266998	29.7658
0.267334	30.0862	0.267487	29.8792	0.267151	31.0781	0.267273	29.7539
0.267639	30.0673	0.267792	29.1474	0.267456	30.8446	0.267578	29.7489
0.267944	30.0402	0.268097	30.1283	0.267761	30.6889	0.267883	29.7455
0.268249	30.015	0.268372	29.6301	0.268066	30.9535	0.268188	29.748
0.268555	29.9858	0.268677	29.7079	0.268372	30.7356	0.268494	29.7504
0.26886	29.9629	0.268982	30.2062	0.268677	30.9847	0.268799	29.7563
0.269165	29.9401	0.269287	29.4744	0.268982	31.2805	0.269104	29.7594
0.26947	29.9266	0.269592	29.9103	0.269287	31.0625	0.269379	29.7635
0.269775	29.9149	0.269867	29.3654	0.269592	30.8913	0.269684	29.7626
0.270081	29.9123	0.270203	29.4121	0.269898	30.6421	0.269989	29.7613
0.270355	29.9097	0.270508	29.5367	0.270172	30.8913	0.270294	29.7545
0.27066	29.9132	0.270782	29.1941	0.270477	30.72	0.270599	29.7473
0.270966	29.9124	0.271088	29.0228	0.270782	30.6733	0.270904	29.7352
0.271271	29.9131	0.271393	29.5989	0.271088	30.5954	0.27121	29.724
0.271576	29.9053	0.271698	30.0816	0.271393	30.829	0.271515	29.7093
0.271881	29.8957	0.272003	29.1474	0.271698	30.4242	0.27182	29.6966
0.272186	29.8758	0.272308	30.2373	0.272003	30.5487	0.272095	29.6815
0.272491	29.8539	0.272614	29.5211	0.272308	31.5296	0.2724	29.669
0.272797	29.8234	0.272888	29.3342	0.272614	30.6577	0.272705	29.6545
0.273071	29.794	0.273193	29.8948	0.272919	31.1404	0.27301	29.6426
0.273377	29.7603	0.273498	29.3031	0.273193	31.2027	0.273315	29.6286
0.273682	29.7324	0.273804	29.2564	0.273498	31.2649	0.27359	29.6174
0.273956	29.7047	0.274109	29.8014	0.273804	31.0937	0.273895	29.6042
0.274261	29.6866	0.274414	29.2253	0.274078	30.9847	0.2742	29.5944
0.274567	29.6707	0.274719	29.4121	0.274384	30.7356	0.274506	29.5837
0.274872	29.6647	0.275024	29.3187	0.274689	31.0158	0.274811	29.5775
0.275177	29.6593	0.27533	28.6647	0.274994	30.7356	0.275116	29.5716
0.275482	29.6601	0.275604	30.066	0.275299	30.8913	0.275391	29.5713
0.275787	29.6566	0.275909	29.5522	0.275604	30.9691	0.275696	29.5717
0.276093	29.6537	0.276215	29.3498	0.275909	30.3152	0.276001	29.5775
0.276398	29.6408	0.27652	29.9571	0.276184	30.829	0.276306	29.5827
0.276672	29.6235	0.276825	29.1474	0.27652	31.2805	0.276611	29.5909
0.276977	29.5927	0.27713	29.3654	0.276794	30.829	0.276917	29.5954
0.277283	29.5561	0.277435	29.5678	0.2771	31.1404	0.277222	29.5991
0.277588	29.5067	0.277741	28.9294	0.277405	30.9068	0.277527	29.595
0.277893	29.4547	0.278015	29.2408	0.27771	30.4864	0.277832	29.5865
0.278198	29.3948	0.27832	29.1474	0.278015	30.829	0.278137	29.5675
0.278503	29.3386	0.278626	28.4779	0.27832	30.5799	0.278412	29.5427
0.278809	29.2814	0.278931	29.4121	0.278626	30.6266	0.278717	29.5078
0.279114	29.2344	0.279236	29.0696	0.278931	30.8601	0.279022	29.4693
0.279388	29.1918	0.279541	28.9606	0.279236	30.2373	0.279327	29.4248
0.279694	29.163	0.279816	29.4121	0.279541	30.6421	0.279633	29.3822
0.279999	29.1398	0.280121	29.2408	0.279816	30.8134	0.279907	29.3398
0.280304	29.129	0.280426	29.3031	0.280121	30.4086	0.280212	29.3057
0.280609	29.1203	0.280731	29.4432	0.280426	30.6421	0.280518	29.2776
0.280914	29.1183	0.281036	28.7114	0.280731	30.829	0.280823	29.2621
0.28122	29.1114	0.281342	28.9761	0.281036	30.175	0.281128	29.2549
0.281494	29.1038	0.281647	29.1007	0.281311	30.829	0.281403	29.2601
0.281799	29.0842	0.281952	28.5713	0.281616	30.502	0.281708	29.2709
0.282104	29.0583	0.282257	28.8204	0.281921	30.0972	0.282044	29.289
0.28241	29.0165	0.282532	29.0384	0.282227	30.5799	0.282318	29.3059
0.282684	28.9667	0.282837	28.3377	0.282532	29.9415	0.282623	29.3222
0.28302	28.902	0.283142	29.272	0.282837	29.8325	0.282929	29.3293
0.283295	28.8325	0.283447	28.5402	0.283112	30.3307	0.283234	29.3286
0.2836	28.753	0.283752	28.9917	0.283417	29.7702	0.283539	29.3129
0.283905	28.6749	0.284058	29.3965	0.283722	29.9259	0.283844	29.2862
0.28421	28.5934	0.284363	28.5557	0.284027	30.5331	0.284119	29.2436
0.284515	28.5195	0.284637	28.6024	0.284332	29.9259	0.284424	29.1917
0.284821	28.4473	0.284943	28.8516	0.284637	30.0972	0.284729	29.1281
0.285126	28.3861	0.285248	27.9174	0.284943	30.0038	0.285034	29.0609
0.285431	28.3281	0.285553	28.4623	0.285248	29.6924	0.285339	28.9887
0.285736	28.2806	0.285858	28.4312	0.285553	29.9415	0.285645	28.9198
0.286011	28.2339	0.286163	27.9174	0.285858	29.6612	0.28595	28.8518
0.286316	28.1939	0.286469	28.5713	0.286133	29.0228	0.286255	28.7914
0.286621	28.1501	0.286774	28.291	0.286438	29.5678	0.28656	28.7344
0.286926	28.1084	0.287079	27.9018	0.286743	29.0073	0.286865	28.6853
0.287231	28.0589	0.287384	28.8983	0.287048	29.2875	0.28714	28.6379
0.287537	28.0082	0.287659	28.182	0.287353	29.6145	0.287445	28.595
0.287842	27.9479	0.287964	28.182	0.287659	29.0073	0.28775	28.5495
0.288147	27.8864	0.288269	28.6492	0.287964	29.9882	0.288055	28.5038
0.288422	27.8166	0.288574	27.3568	0.288239	29.272	0.288361	28.4513
0.288727	27.7482	0.288879	28.0419	0.288544	28.8983	0.288666	28.3957
0.289032	27.6749	0.289185	28.0575	0.288849	29.1474	0.288971	28.3318
0.289337	27.6066	0.289459	27.2946	0.289154	28.5246	0.289246	28.2649
0.289612	27.5369	0.289764	27.9174	0.289429	28.6959	0.289551	28.1916
0.289917	27.4748	0.29007	27.5748	0.289764	29.1785	0.289856	28.1184
0.290222	27.4128	0.290375	26.8119	0.290039	28.4	0.290161	28.0426
0.290527	27.3587	0.29068	27.9796	0.290344	28.3845	0.290466	27.9708
0.290832	27.3038	0.290985	27.5125	0.290649	29.1007	0.290741	27.8997
0.291138	27.2548	0.29129	27.4814	0.290955	27.8239	0.291046	27.8348
0.291443	27.2022	0.291596	27.606	0.29126	28.3066	0.291351	27.7712
0.291718	27.1522	0.29187	27.3724	0.291565	28.182	0.291656	27.7129
0.292023	27.0957	0.292175	27.3101	0.29187	28.1198	0.291962	27.6534
0.292358	27.0394	0.29248	27.6371	0.292145	28.3533	0.292267	27.5956
0.292633	26.9749	0.292786	26.843	0.29245	28.2599	0.292572	27.5325
0.292938	26.9102	0.293091	26.8586	0.292755	27.9485	0.292847	27.4673
0.293243	26.8381	0.293396	27.1544	0.29306	28.3066	0.293182	27.3935
0.293549	26.7676	0.293701	26.5316	0.293366	27.6682	0.293488	27.3158
0.293854	26.6922	0.294006	26.843	0.293671	27.4503	0.293762	27.2296
0.294159	26.6214	0.294312	26.7496	0.293976	27.9641	0.294067	27.1413
0.294464	26.5487	0.294617	26.1112	0.294251	27.2167	0.294373	27.0482
0.294769	26.4832	0.294891	27.2634	0.294556	27.5748	0.294678	26.9581
0.295075	26.4177	0.295196	26.734	0.294861	27.8239	0.294983	26.869
0.295349	26.3603	0.295502	26.5628	0.295166	27.1077	0.295288	26.7885
0.295654	26.3027	0.295807	26.952	0.295471	27.7149	0.295593	26.7142
0.295959	26.2521	0.296112	26.1891	0.295776	27.5437	0.295868	26.6522
0.296265	26.1993	0.296417	26.6562	0.296081	27.3413	0.296173	26.5979
0.29657	26.1508	0.296722	26.6717	0.296387	27.4503	0.296478	26.5556
0.296875	26.0974	0.296997	25.9711	0.296692	27.2167	0.296783	26.5186
0.29715	26.0456	0.297302	26.3448	0.296967	26.7807	0.297089	26.489
0.297455	25.9865	0.297607	25.9088	0.297272	27.1544	0.297363	26.4588
0.29776	25.9277	0.297913	25.6597	0.297577	26.9209	0.297669	26.4297
0.298065	25.8609	0.298218	26.2046	0.297882	26.8274	0.297974	26.3937
0.29837	25.7945	0.298523	26.0022	0.298187	26.7652	0.298279	26.3535
0.298675	25.7214	0.298828	25.4573	0.298492	26.2669	0.298584	26.3024
0.298981	25.6506	0.299103	26.2513	0.298798	26.734	0.298889	26.2449
0.299255	25.5752	0.299408	25.8777	0.299103	26.9209	0.299164	26.1766
0.299561	25.5044	0.299713	25.9867	0.299377	26.1112	0.299499	26.1037
0.299866	25.4312	0.300018	26.0489	0.299683	26.8742	0.299805	26.0235
0.300171	25.3644	0.300324	25.3327	0.299988	26.5005	0.30011	25.9433
0.300476	25.2965	0.300629	25.5195	0.300293	26.1735	0.300384	25.8607
0.300751	25.2356	0.300934	25.613	0.300598	25.8932	0.30069	25.7828
0.301086	25.1734	0.301208	24.6632	0.300903	26.0022	0.300995	25.7063
0.301361	25.1175	0.301514	25.3327	0.301208	25.8465	0.3013	25.6371
0.301666	25.0592	0.301819	25.177	0.301514	26.0178	0.301605	25.5704
0.301971	25.0058	0.302124	25.0524	0.301788	25.3483	0.30191	25.5106
0.302277	24.9484	0.302429	25.4417	0.302094	25.8154	0.302216	25.4514
0.302582	24.8947	0.302734	24.959	0.302399	25.9399	0.30249	25.3962
0.302887	24.836	0.30304	25.1459	0.302704	25.9399	0.302826	25.3384
0.303192	24.7802	0.303345	25.2704	0.303009	25.9399	0.303101	25.2814
0.303497	24.7194	0.303619	24.5386	0.303314	26.0801	0.303406	25.219
0.303802	24.6618	0.303955	25.1459	0.303619	25.5507	0.303711	25.1557
0.304077	24.5998	0.30423	24.9902	0.303925	25.7375	0.304016	25.0865
0.304382	24.5418	0.304535	24.5853	0.304199	25.2393	0.304321	25.017
0.304688	24.4805	0.30484	24.5542	0.304504	25.0836	0.304627	24.9435
0.304993	24.4242	0.305145	24.4452	0.30481	25.9088	0.304901	24.8724
0.305267	24.3653	0.30545	23.8847	0.305084	25.2237	0.305206	24.8003
0.305573	24.3119	0.305756	25.0057	0.305389	25.0524	0.305511	24.7337
0.305878	24.2561	0.30603	24.3985	0.305695	25.0992	0.305817	24.6687
0.306183	24.2057	0.306335	24.2584	0.306	25.1147	0.306122	24.6107
0.306488	24.1523	0.306641	24.6165	0.306305	25.613	0.306427	24.5547
0.306793	24.1035	0.306946	24.4141	0.30661	25.5351	0.306702	24.5048
0.307098	24.0506	0.307251	24.4452	0.306915	25.2237	0.307007	24.4547
0.307404	24.0012	0.307556	24.6632	0.307221	24.8967	0.307312	24.4075
0.307678	23.9467	0.307861	23.9781	0.307526	24.6943	0.307617	24.3565
0.307983	23.8945	0.308167	24.1027	0.3078	24.6476	0.307922	24.3046
0.308289	23.8364	0.308472	23.6978	0.308105	24.7722	0.308227	24.2453
0.308594	23.7802	0.308777	23.7913	0.308411	24.3829	0.308502	24.1825
0.308899	23.7179	0.309051	23.9937	0.308716	24.4608	0.308838	24.111
0.309204	23.6577	0.309357	23.6044	0.309021	24.4608	0.309143	24.036
0.309509	23.5921	0.309662	23.3086	0.309326	24.4452	0.309418	23.9537
0.309814	23.5296	0.309967	24.3206	0.309631	24.4763	0.309723	23.8708
0.31012	23.463	0.310272	23.7913	0.309937	24.3829	0.310028	23.7845
0.310425	23.401	0.310577	23.5421	0.310242	23.9314	0.310333	23.7021
0.3107	23.3364	0.310883	23.8691	0.310516	24.5698	0.310638	23.6208
0.311005	23.278	0.311157	23.2152	0.310821	24.5853	0.310944	23.5476
0.31131	23.2183	0.311462	23.5421	0.311127	24.4452	0.311249	23.4789
0.311615	23.1657	0.311768	23.8535	0.311432	24.2428	0.311554	23.4201
0.31192	23.1123	0.312073	22.8415	0.311737	24.1494	0.311829	23.3662
0.312225	23.0661	0.312378	23.1217	0.312042	23.7757	0.312164	23.321
0.31253	23.0184	0.312683	22.9505	0.312347	24.1805	0.312439	23.2779
0.312805	22.9767	0.312988	22.8103	0.312622	23.3709	0.312744	23.2396
0.31311	22.932	0.313294	23.2463	0.312927	23.511	0.313019	23.1986
0.313416	22.8912	0.313568	22.8103	0.313232	23.5266	0.313324	23.1572
0.313721	22.8451	0.313904	22.966	0.313538	23.5266	0.313629	23.1083
0.314026	22.8007	0.314179	23.2774	0.313812	23.8847	0.313934	23.0548
0.314331	22.7491	0.314484	22.7169	0.314117	24.0092	0.31424	22.9909
0.314606	22.6978	0.314789	22.966	0.314423	23.3553	0.314545	22.921
0.314911	22.6385	0.315094	22.8726	0.314728	23.5888	0.31485	22.8408
0.315216	22.5794	0.315399	21.8917	0.315033	23.6356	0.315155	22.7565
0.315521	22.5131	0.315674	22.6235	0.315338	23.5266	0.31546	22.665
0.315826	22.4484	0.315979	22.7792	0.315643	23.4954	0.315735	22.5734
0.316132	22.3788	0.316284	21.9384	0.315949	22.966	0.31604	22.4793
0.316437	22.3134	0.316589	22.7169	0.316254	23.2307	0.316345	22.3897
0.316742	22.2458	0.316895	22.2965	0.316528	23.2463	0.31665	22.3016
0.317047	22.185	0.3172	21.7671	0.316833	22.857	0.316956	22.2213
0.317322	22.1241	0.317505	22.4834	0.317139	22.966	0.317261	22.1444
0.317627	22.0715	0.31781	22.1564	0.317444	22.8103	0.317566	22.0757
0.317932	22.0193	0.318115	22.4211	0.317749	22.5612	0.317871	22.0095
0.318237	21.975	0.31842	22.6235	0.318054	22.9038	0.318146	21.9495
0.318543	21.9297	0.318695	21.9851	0.318359	22.9816	0.318451	21.8891
0.318848	21.8899	0.319	21.954	0.318665	22.9505	0.318756	21.8314
0.319153	21.8461	0.319305	22.2187	0.31897	22.8103	0.319061	21.77
0.319458	21.8046	0.319611	21.5336	0.319275	22.8103	0.319366	21.7084
0.319763	21.756	0.319916	21.7516	0.31955	22.6079	0.319672	21.6409
0.320038	21.7069	0.320221	21.3156	0.319855	23.0127	0.319977	21.5722
0.320343	21.6485	0.320526	21.3779	0.32016	22.063	0.320282	21.4975
0.320648	21.5884	0.320831	21.9695	0.320435	22.1408	0.320557	21.4227
0.320923	21.5191	0.321106	21.3	0.32074	22.2187	0.320862	21.3439
0.321228	21.4492	0.321411	21.2377	0.321045	22.0318	0.321167	21.2673
0.321533	21.3721	0.321716	21.9384	0.32135	22.4834	0.321472	21.1891
0.321838	21.2973	0.322022	21.4402	0.321655	22.4989	0.321777	21.1153
0.322144	21.2188	0.322327	21.3156	0.32196	21.5959	0.322052	21.0415
0.322449	21.1462	0.322632	22.2031	0.322266	22.3744	0.322357	20.9727
0.322754	21.0731	0.322937	20.9108	0.322571	22.1252	0.322662	20.9036
0.323029	21.0087	0.323242	21.0509	0.322846	21.7049	0.322968	20.8384
0.323334	20.9458	0.323517	21.082	0.323151	22.172	0.323273	20.771
0.323639	20.8924	0.323822	20.8796	0.323456	21.4246	0.323578	20.7051
0.323944	20.8402	0.324127	21.191	0.323761	21.627	0.323883	20.6348
0.324249	20.7964	0.324432	20.9263	0.324066	21.5647	0.324188	20.5642
0.324554	20.7517	0.324738	20.6149	0.324371	20.9108	0.324463	20.4882
0.32486	20.7127	0.325043	21.3779	0.324676	21.6581	0.324768	20.4118
0.325165	20.67	0.325348	20.7862	0.324982	21.0976	0.325073	20.3308
0.32547	20.63	0.325653	20.6772	0.325287	21.4402	0.325378	20.2513
0.325775	20.5838	0.325928	21.2222	0.325562	21.6737	0.325684	20.1699
0.32605	20.5384	0.326233	20.5371	0.325897	21.4869	0.325989	20.093
0.326355	20.4856	0.326538	20.7084	0.326172	21.2845	0.326294	20.017
0.32666	20.4333	0.326843	20.8173	0.326477	21.3779	0.326599	19.948
0.326965	20.3741	0.327148	19.6496	0.326782	21.2533	0.326904	19.8814
0.327271	20.3167	0.327454	20.5215	0.327087	20.7862	0.327209	19.8219
0.327576	20.2541	0.327759	20.3502	0.327393	21.0509	0.327515	19.7639
0.327881	20.1954	0.328064	19.9143	0.327698	20.9263	0.327789	19.7107
0.328186	20.1335	0.328339	20.3502	0.327972	20.4748	0.328095	19.6557
0.328461	20.0773	0.328644	19.9921	0.328278	21.1443	0.3284	19.6017
0.328766	20.0193	0.328949	19.743	0.328583	20.3035	0.328705	19.5419
0.329071	19.9677	0.329254	20.5994	0.328888	20.6305	0.328979	19.4796
0.329376	19.9145	0.329559	19.8831	0.329193	20.8641	0.329285	19.4088
0.329681	19.8674	0.329865	19.8209	0.329498	20.1478	0.32959	19.3341
0.329956	19.8176	0.33017	19.961	0.329804	20.5994	0.329895	19.2507
0.330261	19.7725	0.330444	19.3226	0.330078	20.4592	0.3302	19.1647
0.330566	19.7232	0.330749	19.7586	0.330383	20.0855	0.330505	19.0726
0.330872	19.6768	0.331055	19.9921	0.330688	20.6149	0.330811	18.981
0.331177	19.6248	0.33136	19.0891	0.330994	20.0233	0.331116	18.8868
0.331482	19.5746	0.331665	19.4005	0.331299	20.07	0.331421	18.7966
0.331787	19.5181	0.33197	19.3849	0.331604	20.3035	0.331696	18.7065
0.332092	19.4632	0.332275	18.7932	0.331909	19.6496	0.332001	18.6221
0.332367	19.4023	0.33255	19.8053	0.332214	20.0233	0.332306	18.5382
0.332672	19.3439	0.332855	19.1825	0.33252	19.8053	0.332611	18.4592
0.332977	19.2807	0.33316	19.1046	0.332825	19.525	0.332916	18.3791
0.333282	19.2215	0.333466	19.5873	0.333099	20.0855	0.333221	18.3014
0.333588	19.159	0.333771	19.0268	0.333404	19.7741	0.333527	18.22
0.333893	19.102	0.334076	19.0735	0.33371	20.0077	0.333801	18.1389
0.334198	19.0429	0.334381	19.1046	0.334015	19.5406	0.334137	18.0526
0.334473	18.9901	0.334656	18.4974	0.33432	19.7274	0.334412	17.9662
0.334778	18.9357	0.334961	18.9489	0.334625	19.4472	0.334717	17.8753
0.335083	18.8874	0.335266	18.6219	0.3349	19.634	0.335022	17.7862
0.335388	18.8367	0.335571	18.295	0.335205	19.2136	0.335327	17.6956
0.335693	18.7911	0.335877	18.7777	0.33551	19.3382	0.335632	17.6098
0.335998	18.7414	0.336182	18.6842	0.335815	19.0112	0.335938	17.5256
0.336304	18.6949	0.336487	18.3417	0.336121	19.0112	0.336212	17.4487
0.336578	18.6424	0.336792	19.0268	0.336395	19.0735	0.336517	17.3745
0.336884	18.5911	0.337097	18.2171	0.3367	19.1046	0.336823	17.3073
0.337189	18.5322	0.337372	18.5597	0.337006	18.7621	0.337128	17.241
0.337494	18.4733	0.337677	18.7621	0.337311	19.3226	0.337433	17.1785
0.337799	18.4062	0.337982	18.2327	0.337616	18.513	0.337738	17.1124
0.338104	18.3392	0.338287	17.968	0.337921	18.7309	0.338043	17.0453
0.338379	18.2647	0.338593	18.3728	0.338196	18.7465	0.338318	16.97
0.338715	18.1918	0.338898	17.75	0.338531	18.513	0.338623	16.8899
0.33902	18.1135	0.339203	17.968	0.338806	18.295	0.338928	16.7993
0.339294	18.0391	0.339508	17.641	0.339111	18.6375	0.339233	16.7038
0.3396	17.9619	0.339783	17.4698	0.339417	18.0614	0.339539	16.5998
0.339905	17.8911	0.340088	18.186	0.339722	18.295	0.339844	16.4947
0.34021	17.8197	0.340393	17.5787	0.340027	18.404	0.340149	16.3868
0.340515	17.7563	0.340698	17.7033	0.340332	17.9991	0.340454	16.2844
0.34082	17.6931	0.341003	18.077	0.340637	17.7656	0.340759	16.1858
0.341126	17.6379	0.341309	17.2206	0.340912	17.8279	0.341034	16.0988
0.341431	17.5821	0.341614	17.5943	0.341217	18.1548	0.341339	16.02
0.341705	17.5328	0.341919	17.6877	0.341553	18.1704	0.341644	15.955
0.34201	17.4808	0.342194	16.8625	0.341858	18.0147	0.34195	15.8979
0.342316	17.4328	0.342499	17.0961	0.342133	17.641	0.342255	15.8516
0.342621	17.3796	0.342804	16.8314	0.342438	17.641	0.34256	15.8079
0.342926	17.3281	0.343109	16.5978	0.342743	17.0805	0.342865	15.7679
0.343231	17.2698	0.343414	17.2518	0.343048	17.3141	0.34314	15.7226
0.343536	17.2124	0.34372	16.9092	0.343353	17.1739	0.343445	15.673
0.343811	17.1482	0.344025	16.411	0.343658	17.2518	0.34375	15.6112
0.344116	17.0858	0.344299	17.2985	0.343933	17.1895	0.344055	15.5401
0.344421	17.0183	0.344604	16.7535	0.344238	17.4542	0.34433	15.4539
0.344727	16.955	0.34491	16.8625	0.344544	17.0649	0.344635	15.3585
0.345032	16.8894	0.345215	16.8937	0.344849	17.423	0.34494	15.2507
0.345337	16.8306	0.34552	16.193	0.345154	17.1272	0.345245	15.1384
0.345612	16.7718	0.345825	16.3331	0.345429	17.2362	0.34555	15.0204
0.345917	16.7214	0.34613	16.5667	0.345734	17.0805	0.345856	14.9051
0.346222	16.6716	0.346436	16.1307	0.346039	16.629	0.346161	14.7912
0.346527	16.6298	0.34671	16.3331	0.346344	16.4266	0.346466	14.6861
0.346832	16.5869	0.347015	16.0996	0.346649	16.5823	0.346741	14.587
0.347137	16.5497	0.347321	15.3678	0.346954	16.2086	0.347046	14.4992
0.347443	16.5083	0.347626	16.2709	0.347259	16.4733	0.347351	14.4176
0.347748	16.4691	0.347931	16.0217	0.347534	16.8937	0.347656	14.3456
0.348053	16.4226	0.348236	15.8349	0.34787	16.3643	0.347961	14.2765
0.348358	16.3753	0.348541	16.302	0.348175	16.6445	0.348267	14.2127
0.348633	16.3187	0.348846	15.4923	0.34845	16.5511	0.348541	14.1472
0.348938	16.2606	0.349121	15.7882	0.348755	16.0684	0.348877	14.0828
0.349243	16.1934	0.349457	16.1307	0.34906	16.3331	0.349182	14.0133
0.349548	16.1262	0.349731	15.3211	0.349365	15.9906	0.349487	13.9429
0.349853	16.0525	0.350037	15.6169	0.34967	16.0529	0.349793	13.8667
0.350159	15.9818	0.350342	15.3211	0.349976	16.3331	0.350067	13.7903
0.350433	15.908	0.350647	15.0097	0.35025	15.4145	0.350372	13.7098
0.350739	15.8407	0.350952	15.4301	0.350555	15.8816	0.350677	13.6311
0.351044	15.7729	0.351257	14.9162	0.350861	15.8505	0.350983	13.5504
0.351349	15.7133	0.351562	14.7917	0.351166	15.2432	0.351288	13.4732
0.351654	15.6541	0.351837	15.2432	0.351471	16.0217	0.351593	13.3949
0.351929	15.6026	0.352142	14.9162	0.351776	16.084	0.351868	13.3199
0.352234	15.5498	0.352448	15.2899	0.352051	15.1809	0.352173	13.2426
0.352539	15.5023	0.352753	15.5702	0.352356	15.8193	0.352478	13.1667
0.352844	15.4505	0.353058	14.636	0.352661	15.4923	0.352783	13.0861
0.353149	15.4009	0.353363	14.745	0.352966	14.963	0.353058	13.0047
0.353424	15.3442	0.353668	15.4301	0.353272	15.1654	0.353394	12.9169
0.35376	15.2875	0.353973	14.1066	0.353577	15.2588	0.353668	12.8276
0.354065	15.2224	0.354248	14.6048	0.353882	14.963	0.354004	12.7325
0.35434	15.1572	0.354584	14.3869	0.354187	14.9474	0.354279	12.6378
0.354645	15.0848	0.354858	13.9976	0.354462	14.7138	0.354584	12.5406
0.35495	15.0144	0.355164	14.1844	0.354767	14.8228	0.354889	12.448
0.355255	14.9396	0.355469	14.5893	0.355072	14.9474	0.355194	12.3573
0.35556	14.8701	0.355774	14.1689	0.355377	14.9162	0.355499	12.2756
0.355866	14.7994	0.356079	14.8695	0.355682	15.2121	0.355804	12.1994
0.356171	14.7368	0.356384	14.1066	0.355988	14.4491	0.356079	12.1345
0.356476	14.6753	0.356689	14.1222	0.356293	14.4803	0.356384	12.0758
0.356781	14.6231	0.356995	14.1533	0.356598	14.4491	0.356689	12.0272
0.357056	14.5721	0.357269	13.4059	0.356903	14.2467	0.356995	11.9819
0.357361	14.5296	0.357575	13.9509	0.357208	14.091	0.3573	11.9424
0.357666	14.4866	0.35788	13.8575	0.357483	14.8384	0.357605	11.9011
0.357971	14.4498	0.358185	13.4215	0.357788	13.873	0.35791	11.8599
0.358276	14.4098	0.35849	13.9509	0.358093	13.982	0.358215	11.8117
0.358581	14.3733	0.358795	13.3125	0.358398	14.1066	0.358521	11.7592
0.358887	14.3313	0.35907	13.3281	0.358704	13.982	0.358826	11.6964
0.359192	14.2911	0.359375	13.7641	0.359009	14.2934	0.3591	11.628
0.359467	14.2442	0.35968	13.4059	0.359314	14.1066	0.359405	11.5493
0.359772	14.1987	0.359985	13.6239	0.359589	13.9509	0.359711	11.4667
0.360077	14.1467	0.360291	13.7485	0.359924	14.2467	0.360016	11.3766
0.360382	14.0967	0.360565	13.0945	0.360199	13.7796	0.360291	11.2861
0.360687	14.0412	0.36087	13.2814	0.360504	13.6706	0.360596	11.1921
0.360962	13.9887	0.361175	13.0478	0.360809	13.982	0.360901	11.1011
0.361267	13.9317	0.361481	12.8766	0.361115	13.4682	0.361206	11.0096
0.361572	13.8782	0.361786	13.0634	0.36142	13.1412	0.361511	10.9234
0.361877	13.8206	0.362091	12.7208	0.361725	13.6395	0.361816	10.8378
0.362183	13.7667	0.362396	12.5963	0.361999	13.0634	0.362122	10.7578
0.362488	13.7085	0.362701	12.861	0.362305	13.4682	0.362427	10.6782
0.362793	13.6539	0.362976	12.6119	0.36261	13.0945	0.362732	10.6033
0.363098	13.5949	0.363312	12.6274	0.362915	13.079	0.363037	10.5278
0.363403	13.5397	0.363586	13.2191	0.36322	13.3592	0.363312	10.4563
0.363678	13.4807	0.363892	12.3939	0.363525	13.1412	0.363617	10.384
0.363983	13.4264	0.364197	12.6586	0.363831	13.2347	0.363922	10.3158
0.364288	13.3694	0.364502	12.4562	0.364136	13.0011	0.364227	10.2473
0.364594	13.3185	0.364807	11.9735	0.364441	13.0945	0.364532	10.1838
0.364899	13.2662	0.365112	12.1603	0.364716	12.8143	0.364838	10.1209
0.365204	13.221	0.365418	12.316	0.365021	12.752	0.365143	10.0639
0.365509	13.175	0.365723	11.9112	0.365326	12.425	0.365448	10.0079
0.365814	13.1359	0.365997	12.4406	0.365631	12.6897	0.365753	9.9576
0.366089	13.0951	0.366302	11.9891	0.365936	12.425	0.366028	9.90744
0.366394	13.0596	0.366608	11.5375	0.366241	12.4406	0.366333	9.86143
0.366699	13.0202	0.366913	12.5807	0.366516	12.5496	0.366638	9.81353
0.367004	12.9835	0.367218	11.7711	0.366852	12.5184	0.366943	9.76741
0.36731	12.9402	0.367523	11.7711	0.367127	12.5184	0.367248	9.71704
0.367584	12.8972	0.367798	11.8333	0.367432	12.8766	0.367523	9.66638
0.367889	12.8457	0.368103	11.6932	0.367706	12.2382	0.367828	9.60993
0.368195	12.7935	0.368408	11.8022	0.368011	12.1136	0.368134	9.55244
0.3685	12.733	0.368713	11.6465	0.368317	12.098	0.368439	9.48923
0.368805	12.673	0.369019	11.3818	0.368622	12.0669	0.368744	9.42586
0.36911	12.6068	0.369324	11.5531	0.368927	11.9268	0.369049	9.35831
0.369415	12.5441	0.369629	10.9458	0.369232	12.1915	0.369354	9.29258
0.369721	12.4786	0.369934	11.2105	0.369537	11.5842	0.369629	9.22481
0.369995	12.4199	0.370209	11.7711	0.369812	11.6932	0.369934	9.16089
0.3703	12.3613	0.370514	11.195	0.370148	11.8022	0.370239	9.09659
0.370605	12.3117	0.370819	10.977	0.370422	11.1483	0.370544	9.03724
0.370911	12.2632	0.371124	11.4441	0.370727	11.7244	0.37085	8.97803
0.371216	12.2234	0.371429	11.2261	0.371033	11.7088	0.371155	8.9237
0.371521	12.1834	0.371735	11.086	0.371338	12.1292	0.37146	8.86899
0.371826	12.1496	0.37204	10.9614	0.371643	11.9579	0.371765	8.81838
0.372131	12.1125	0.372345	10.759	0.371948	11.2417	0.37207	8.76655
0.372437	12.0783	0.37262	11.1015	0.372253	11.4129	0.372345	8.71813
0.372742	12.0376	0.372925	11.0393	0.372559	11.7555	0.37265	8.66813
0.373016	11.9972	0.37326	10.2296	0.372864	10.9303	0.372955	8.62154
0.373321	11.9486	0.373535	10.5877	0.373138	11.0393	0.37326	8.5737
0.373627	11.9	0.37384	10.0895	0.373444	11.2728	0.373566	8.52986
0.373932	11.8441	0.374146	10.65	0.373749	10.7279	0.373871	8.48543
0.374237	11.79	0.374451	10.759	0.374054	11.1015	0.374176	8.44551
0.374542	11.7314	0.374756	10.4009	0.374359	10.9303	0.374451	8.40514
0.374847	11.6778	0.37503	10.4009	0.374664	11.0704	0.374756	8.36893
0.375122	11.6228	0.375336	10.6344	0.37497	11.3974	0.375061	8.33136
0.375427	11.5755	0.375641	10.0116	0.375244	10.6344	0.375366	8.29651
0.375732	11.5285	0.375946	10.323	0.375549	10.8836	0.375671	8.25841
0.376038	11.4898	0.376251	10.4943	0.375854	11.0548	0.375977	8.22098
0.376343	11.4508	0.376526	9.46668	0.37616	11.2105	0.376282	8.17836
0.376648	11.4182	0.376831	9.90264	0.376465	10.1673	0.376587	8.13482
0.376953	11.3825	0.377136	9.70023	0.37677	10.9147	0.376862	8.08516
0.377258	11.3496	0.377441	9.43554	0.377075	9.99606	0.377167	8.03449
0.377533	11.31	0.377747	10.0583	0.37735	10.4009	0.377472	7.97849
0.377838	11.2699	0.378052	9.7158	0.377655	10.1985	0.377777	7.92309
0.378143	11.2205	0.378357	9.60681	0.37796	10.4943	0.378082	7.86463
0.378449	11.1691	0.378662	10.323	0.378265	10.5566	0.378387	7.80939
0.378754	11.1081	0.378937	9.49782	0.378571	10.5566	0.378662	7.75372
0.379059	11.0462	0.379242	9.59124	0.378876	10.4476	0.378967	7.70353
0.379333	10.9767	0.379547	10.0116	0.379181	10.2608	0.379273	7.65449
0.379639	10.9095	0.379852	9.12413	0.379486	10.214	0.379578	7.61164
0.379944	10.8382	0.380157	9.54453	0.379791	10.0739	0.379883	7.56961
0.380249	10.7729	0.380463	9.2954	0.380066	10.432	0.380188	7.5325
0.380554	10.7069	0.380768	8.95286	0.380371	10.0895	0.380493	7.4942
0.380859	10.6495	0.381043	9.45111	0.380676	9.98049	0.380798	7.45832
0.381165	10.5933	0.381348	9.03071	0.380981	10.0895	0.381103	7.41868
0.38147	10.5465	0.381653	8.984	0.381287	10.1206	0.381378	7.37921
0.381775	10.501	0.381958	9.57567	0.381592	10.0116	0.381683	7.33439
0.38208	10.464	0.382263	9.10856	0.381897	10.1206	0.381989	7.28903
0.382385	10.4269	0.382568	8.95286	0.382202	9.85593	0.382294	7.23864
0.38266	10.3968	0.382873	9.51339	0.382507	10.0739	0.382599	7.18905
0.382965	10.365	0.383179	9.06185	0.382782	10.1206	0.382873	7.13655
0.38324	10.3387	0.383484	9.31097	0.383087	9.73137	0.383179	7.08747
0.383575	10.3097	0.383759	8.89058	0.383392	9.76251	0.383484	7.03822
0.38385	10.2854	0.384064	8.62589	0.383698	9.32655	0.383789	6.99486
0.384155	10.2578	0.384369	8.81273	0.383972	9.27984	0.384094	6.95313
0.38446	10.2346	0.384674	8.70374	0.384277	9.70023	0.384399	6.91815
0.384766	10.2076	0.384979	8.15878	0.384582	9.24869	0.384705	6.88465
0.385071	10.1841	0.385284	8.73488	0.384888	9.51339	0.384979	6.85668
0.385376	10.1556	0.385559	8.51689	0.385193	9.49782	0.385315	6.82809
0.385681	10.1289	0.385864	8.53246	0.385498	9.1397	0.38559	6.80237
0.385986	10.0952	0.386169	8.79716	0.385803	9.32655	0.385895	6.77316
0.386261	10.0611	0.386475	8.53246	0.386108	9.38883	0.3862	6.74416
0.386566	10.0178	0.38678	8.61032	0.386414	9.38883	0.386505	6.70958
0.386871	9.97252	0.387085	8.73488	0.386719	9.49782	0.38681	6.674
0.387176	9.917	0.38739	8.20549	0.387024	9.07742	0.387116	6.63268
0.387482	9.85959	0.387695	8.22106	0.387299	9.01514	0.38739	6.59123
0.387787	9.79326	0.38797	8.36119	0.387604	9.01514	0.387695	6.54587
0.388092	9.72759	0.388275	7.83181	0.387909	8.71931	0.388001	6.50289
0.388397	9.65664	0.38858	8.11207	0.388214	8.96843	0.388306	6.45883
0.388702	9.5908	0.388885	7.83181	0.388519	8.90615	0.388611	6.41996
0.389008	9.5245	0.389191	8.00308	0.388825	8.71931	0.388916	6.38242
0.389282	9.46793	0.389496	8.18992	0.389099	8.984	0.389221	6.35177
0.389587	9.41484	0.389801	7.95637	0.389435	8.85944	0.389526	6.32326
0.389893	9.3742	0.390106	7.86295	0.389709	8.93729	0.389831	6.30148
0.390198	9.33819	0.390381	8.15878	0.390015	8.92172	0.390106	6.28079
0.390503	9.31404	0.390686	7.83181	0.39032	8.68817	0.390411	6.26505
0.390778	9.29218	0.390991	8.08093	0.390625	8.70374	0.390717	6.24812
0.391083	9.27838	0.391296	7.7851	0.39093	8.56361	0.391022	6.23372
0.391388	9.26203	0.391571	7.34913	0.391205	8.29891	0.391327	6.21584
0.391693	9.24844	0.391907	7.34913	0.39151	8.15878	0.391632	6.19858
0.391998	9.22719	0.392181	7.3647	0.391815	8.47018	0.391907	6.17653
0.392304	9.20441	0.392487	7.14672	0.39212	8.29891	0.392212	6.15446
0.392609	9.17101	0.392792	7.76953	0.392425	8.42347	0.392517	6.12766
0.392883	9.13479	0.393097	7.28685	0.392731	8.0965	0.392822	6.1015
0.393188	9.08848	0.393402	7.28685	0.393036	8.12764	0.393127	6.0717
0.393494	9.04158	0.393677	7.81623	0.393311	8.36119	0.393433	6.0439
0.393799	8.98815	0.393982	7.45812	0.393616	8.39233	0.393707	6.0139
0.394104	8.9385	0.394287	7.7851	0.393921	8.06536	0.394012	5.98722
0.394409	8.8869	0.394592	7.64496	0.394226	8.42347	0.394318	5.95942
0.394714	8.84319	0.394898	6.92873	0.394531	8.03422	0.394623	5.9357
0.39502	8.80059	0.395203	7.42698	0.394836	7.69167	0.394928	5.91129
0.395325	8.76749	0.395508	7.00659	0.395142	8.17435	0.395233	5.89106
0.39563	8.73545	0.395813	6.75746	0.395447	7.73839	0.395538	5.86993
0.395904	8.71118	0.396118	7.16229	0.395721	7.95637	0.395844	5.8526
0.39624	8.68486	0.396423	6.74189	0.396027	7.62939	0.396149	5.83382
0.396545	8.6623	0.396698	7.0533	0.396332	7.7851	0.396454	5.81815
0.39682	8.63333	0.397003	7.17786	0.396637	7.9408	0.396728	5.80027
0.397125	8.60408	0.397308	6.77304	0.396942	7.86295	0.397034	5.78467
0.39743	8.56527	0.397614	6.72632	0.397247	7.83181	0.397339	5.76596
0.397736	8.52439	0.397919	7.209	0.397552	7.66054	0.397644	5.74856
0.398041	8.47377	0.398224	7.08444	0.397858	7.64496	0.397949	5.72706
0.398346	8.42252	0.398529	6.97544	0.398163	7.66054	0.398254	5.70589
0.398621	8.3644	0.398804	7.13115	0.398468	7.64496	0.398529	5.67974
0.398926	8.30952	0.399109	6.58619	0.398743	7.24014	0.398834	5.65329
0.399231	8.25206	0.399414	6.44606	0.399048	7.14672	0.399139	5.62151
0.399536	8.20195	0.399719	6.58619	0.399353	7.53597	0.399445	5.58952
0.399841	8.15261	0.400024	6.38378	0.399628	7.28685	0.39975	5.55285
0.400147	8.11272	0.40033	6.83532	0.399933	7.61383	0.400055	5.51715
0.400421	8.07417	0.400604	6.53948	0.400238	7.44255	0.40036	5.47845
0.400726	8.04407	0.40094	6.58619	0.400543	7.27128	0.400665	5.44283
0.401031	8.01291	0.401245	7.06887	0.400848	7.72282	0.400971	5.40651
0.401337	7.98681	0.40152	6.55505	0.401154	7.0533	0.401245	5.37555
0.401642	7.95581	0.401825	6.64847	0.401459	7.06887	0.40155	5.34589
0.401947	7.92616	0.40213	6.69518	0.401764	7.25571	0.401855	5.32304
0.402252	7.88863	0.402435	6.36821	0.402069	7.33356	0.402161	5.3022
0.402557	7.85068	0.402741	6.49277	0.402374	7.24014	0.402466	5.28798
0.402863	7.80458	0.403046	6.21251	0.402649	7.13115	0.402771	5.27468
0.403137	7.75931	0.40332	5.68312	0.402954	6.58619	0.403076	5.26608
0.403442	7.70852	0.403656	6.30593	0.403259	6.77304	0.403381	5.25584
0.403748	7.66219	0.403931	5.94781	0.403564	6.86645	0.403687	5.24741
0.404053	7.61439	0.404236	5.99453	0.40387	6.7886	0.403961	5.23447
0.404358	7.57493	0.404541	6.44606	0.404175	6.95988	0.404266	5.22083
0.404663	7.53715	0.404846	6.24365	0.40448	6.8976	0.404571	5.20082
0.404968	7.50962	0.405151	6.33707	0.404785	7.11558	0.404877	5.17915
0.405243	7.48413	0.405456	6.35264	0.40509	7.24014	0.405182	5.15121
0.405548	7.46768	0.405762	6.13466	0.405396	6.83532	0.405487	5.12271
0.405853	7.45063	0.406036	6.4772	0.40567	6.97544	0.405792	5.08992
0.406158	7.43893	0.406342	6.10352	0.405975	6.77304	0.406067	5.05917
0.406433	7.42247	0.406647	5.91667	0.40628	6.43049	0.406372	5.02702
0.406738	7.40732	0.406952	5.91667	0.406586	6.95988	0.406677	4.99974
0.407044	7.38409	0.407257	5.80768	0.406891	6.71076	0.406952	4.97349
0.407349	7.36006	0.407562	5.63641	0.407166	6.3215	0.407257	4.95387
0.407654	7.32735	0.407837	5.83882	0.407471	6.46163	0.407562	4.9362
0.407959	7.29482	0.408142	5.96338	0.407776	6.6329	0.407867	4.92521
0.408264	7.25599	0.408447	5.57413	0.408081	6.44606	0.408173	4.91539
0.408569	7.22071	0.408752	6.4772	0.408386	6.67961	0.408478	4.91083
0.408874	7.18295	0.409058	5.88553	0.408691	6.50834	0.408783	4.90565
0.409149	7.15236	0.409363	6.0101	0.408997	6.58619	0.409088	4.90382
0.409454	7.1221	0.409668	5.93224	0.409302	6.60176	0.409393	4.89961
0.409759	7.10055	0.409943	5.54299	0.409576	6.49277	0.409668	4.89733
0.410065	7.07927	0.410278	5.9011	0.409882	6.21251	0.409973	4.89171
0.41037	7.06501	0.410583	5.86996	0.410187	6.35264	0.410278	4.88754
0.410675	7.04791	0.410858	5.43399	0.410492	5.97895	0.410583	4.87994
0.41098	7.03374	0.411163	5.71426	0.410797	6.27479	0.410889	4.87393
0.411285	7.01229	0.411469	5.43399	0.411102	6.30593	0.411194	4.8647
0.411591	6.98963	0.411774	5.49628	0.411407	6.29036	0.411499	4.85714
0.411865	6.95654	0.412079	5.57413	0.411713	6.46163	0.411774	4.84616
0.41217	6.92064	0.412384	5.52742	0.411987	6.24365	0.412079	4.83635
0.412476	6.87454	0.412689	5.66755	0.412293	6.07238	0.412384	4.82232
0.412781	6.82778	0.412994	5.86996	0.412598	6.53948	0.412689	4.80849
0.413086	6.77464	0.413269	5.38729	0.412903	6.21251	0.412994	4.78951
0.413391	6.72588	0.413574	5.99453	0.413208	5.96338	0.4133	4.77008
0.413696	6.6763	0.413879	5.62084	0.413513	6.38378	0.413605	4.74536
0.413971	6.63641	0.414185	5.24715	0.413818	5.97895	0.41391	4.72075
0.414276	6.60005	0.41449	5.51185	0.414093	5.80768	0.414185	4.69215
0.414581	6.57609	0.414795	5.20044	0.414398	6.05681	0.41449	4.66568
0.414886	6.55634	0.41507	5.30943	0.414673	5.63641	0.414795	4.63782
0.415192	6.54752	0.415375	5.29387	0.415009	5.99453	0.4151	4.61492
0.415466	6.53947	0.41568	5.16931	0.415283	5.9011	0.415405	4.59334
0.415772	6.53739	0.415985	5.15373	0.415619	5.79211	0.41568	4.57892
0.416077	6.53032	0.41629	5.51185	0.415894	5.94781	0.415985	4.56711
0.416382	6.52342	0.416596	5.34058	0.416199	6.02566	0.41629	4.5626
0.416687	6.50652	0.416901	5.55856	0.416504	5.9011	0.416596	4.55955
0.416962	6.48628	0.417175	5.26272	0.416809	6.15022	0.416901	4.56142
0.417297	6.45452	0.41748	4.87347	0.417114	5.66755	0.417206	4.56136
0.417602	6.42008	0.417786	5.21602	0.417419	5.83882	0.41748	4.56222
0.417908	6.37684	0.418091	5.0136	0.417694	5.80768	0.417786	4.55707
0.418213	6.33533	0.418396	5.04474	0.417999	5.5897	0.418121	4.54919
0.418518	6.29042	0.418701	5.07588	0.418304	5.52742	0.418396	4.53263
0.418793	6.25289	0.419006	4.7022	0.41861	5.41843	0.418701	4.51208
0.419098	6.21699	0.419281	4.98246	0.418915	5.52742	0.419006	4.48322
0.419403	6.19216	0.419586	5.20044	0.41922	5.69869	0.419312	4.45236
0.419708	6.17084	0.419891	4.76448	0.419525	5.66755	0.419617	4.41664
0.420013	6.16034	0.420196	5.15373	0.41983	5.52742	0.419891	4.3834
0.420319	6.15107	0.420502	5.35615	0.420135	5.82325	0.420227	4.35025
0.420624	6.14871	0.420807	5.02917	0.42041	5.63641	0.420532	4.32437
0.420898	6.14264	0.421112	5.12259	0.420715	5.66755	0.420807	4.30253
0.421204	6.13827	0.421387	5.09145	0.421021	5.62084	0.421112	4.29059
0.421509	6.12552	0.421692	4.92018	0.421326	5.57413	0.421417	4.28365
0.421814	6.11106	0.421997	5.13816	0.421631	5.35615	0.421722	4.28573
0.422119	6.08658	0.422302	4.79562	0.421936	5.37171	0.422028	4.29026
0.422424	6.06078	0.422607	4.74891	0.422211	5.12259	0.422302	4.29992
0.422699	6.02729	0.422913	5.02917	0.422516	5.48071	0.422638	4.30734
0.423004	5.99634	0.423187	4.92018	0.422821	5.34058	0.422913	4.31507
0.423309	5.96247	0.423492	4.60878	0.423126	5.32501	0.423218	4.31622
0.423615	5.93605	0.423798	5.12259	0.423431	5.52742	0.423523	4.31443
0.42392	5.91092	0.424103	4.68663	0.423737	5.9011	0.423828	4.3043
0.424194	5.89605	0.424408	5.10703	0.424042	5.52742	0.424133	4.29115
0.424499	5.88336	0.424713	4.98246	0.424347	5.54299	0.424438	4.27121
0.424805	5.87967	0.425018	4.57764	0.424622	5.40286	0.424713	4.25113
0.42511	5.87492	0.425324	4.8579	0.424927	5.41843	0.425018	4.22799
0.425415	5.87437	0.425598	4.82676	0.425232	5.38729	0.425324	4.20869
0.42572	5.86708	0.425903	4.51536	0.425537	5.09145	0.425629	4.18996
0.426025	5.85833	0.426208	4.81119	0.425842	5.07588	0.425934	4.17775
0.426331	5.83808	0.426514	4.43751	0.426148	5.18487	0.426239	4.16746
0.426636	5.81328	0.426819	4.35965	0.426453	4.95132	0.426544	4.16355
0.426941	5.77613	0.427124	4.8579	0.426727	5.18487	0.426849	4.15993
0.427216	5.73606	0.427429	4.73334	0.427032	5.43399	0.427124	4.15985
0.427521	5.68758	0.427704	4.76448	0.427338	5.13816	0.427429	4.15647
0.427826	5.64196	0.428009	4.98246	0.427643	5.40286	0.427734	4.15288
0.428131	5.5948	0.428314	4.7022	0.427948	5.18487	0.42804	4.14264
0.428436	5.55745	0.428619	5.09145	0.428253	4.82676	0.428345	4.12977
0.428741	5.52462	0.428925	5.0136	0.428558	5.16931	0.42865	4.10917
0.429047	5.50588	0.42923	4.32851	0.428864	4.71777	0.428955	4.08636
0.429352	5.49349	0.429535	4.48422	0.429169	4.84233	0.42926	4.0577
0.429627	5.4943	0.42984	4.43751	0.429443	4.79562	0.429535	4.02989
0.429932	5.4979	0.430115	4.48422	0.429748	4.74891	0.42984	4.00003
0.430237	5.50897	0.43042	4.46865	0.430054	4.99803	0.430145	3.97503
0.430511	5.51574	0.430725	4.20395	0.430359	5.06031	0.43045	3.95163
0.430817	5.52255	0.43103	4.53093	0.430634	4.84233	0.430756	3.93588
0.431122	5.51838	0.431335	4.62435	0.430939	5.0136	0.43103	3.92328
0.431427	5.50928	0.431641	4.34408	0.431244	5.23159	0.431335	3.91845
0.431732	5.48672	0.431946	4.42193	0.431549	5.21602	0.431641	3.91555
0.432037	5.45965	0.432251	4.53093	0.431854	5.04474	0.431946	3.91806
0.432343	5.42239	0.432526	4.43751	0.432159	4.78005	0.432251	3.91939
0.432648	5.38626	0.432831	4.48422	0.432465	4.92018	0.432556	3.92281
0.432953	5.34719	0.433136	4.45307	0.43277	4.88904	0.432861	3.92196
0.433258	5.31704	0.433441	4.1261	0.433044	4.71777	0.433136	3.92082
0.433533	5.29109	0.433746	4.51536	0.43335	4.81119	0.433441	3.91404
0.433838	5.27951	0.434051	4.40636	0.433655	4.62435	0.433746	3.90669
0.434143	5.27504	0.434357	4.42193	0.43396	4.67106	0.434051	3.89451
0.434448	5.28482	0.434662	4.60878	0.434265	4.8579	0.434357	3.88339
0.434753	5.29853	0.434967	4.25066	0.43457	4.96689	0.434662	3.86951
0.435059	5.32064	0.435242	4.53093	0.434876	4.84233	0.434967	3.85883
0.435364	5.33898	0.435547	4.42193	0.435181	4.93575	0.435272	3.84714
0.435669	5.35726	0.435852	4.39079	0.435455	4.76448	0.435547	3.83967
0.435974	5.36371	0.436157	4.45307	0.43576	5.06031	0.435852	3.83134
0.436249	5.36365	0.436462	4.37522	0.436066	4.63992	0.436157	3.82645
0.436554	5.34784	0.436768	3.86141	0.436371	4.7022	0.436462	3.81912
0.436859	5.32468	0.437073	4.56207	0.436676	4.49979	0.436768	3.81318
0.437164	5.28816	0.437347	4.26623	0.436981	4.73334	0.437073	3.80266
0.43747	5.24953	0.437683	4.43751	0.437286	4.63992	0.437378	3.7917
0.437744	5.20486	0.437958	4.25066	0.437561	4.82676	0.437653	3.77501
0.438049	5.16642	0.438263	4.06382	0.437866	4.39079	0.437958	3.75766
0.438354	5.13009	0.438568	4.26623	0.438171	4.57764	0.438263	3.73537
0.43866	5.1067	0.438873	4.53093	0.438477	4.59321	0.438568	3.71416
0.438965	5.08974	0.439179	4.35965	0.438751	4.57764	0.438843	3.69042
0.43924	5.08706	0.439453	4.35965	0.439056	4.63992	0.439148	3.67049
0.439545	5.08893	0.439758	4.60878	0.439362	4.92018	0.439453	3.65063
0.43985	5.10034	0.440063	3.98597	0.439667	4.49979	0.439758	3.63663
0.440155	5.10945	0.440369	4.29737	0.439972	4.21952	0.440063	3.62385
0.44046	5.12022	0.440674	4.32851	0.440277	4.5465	0.440369	3.61698
0.440765	5.121	0.440979	3.79913	0.440582	4.40636	0.440674	3.61028
0.441071	5.11715	0.441284	3.89255	0.440857	4.76448	0.440979	3.60749
0.441376	5.09947	0.441589	3.79913	0.441162	4.42193	0.441284	3.60231
0.441681	5.07635	0.441864	3.9704	0.441467	4.65549	0.441589	3.59833
0.441986	5.04179	0.442169	4.26623	0.441773	4.62435	0.441895	3.5896
0.442291	5.00706	0.442474	3.95483	0.442078	4.32851	0.442169	3.5805
0.442566	4.96823	0.442779	4.21952	0.442383	4.68663	0.442474	3.56619
0.442871	4.93753	0.443085	4.42193	0.442688	4.73334	0.442779	3.55231
0.443176	4.91066	0.44339	4.23509	0.442993	4.2818	0.443085	3.53519
0.443481	4.89821	0.443695	4.23509	0.443268	4.49979	0.44339	3.52132
0.443787	4.89323	0.444	4.03268	0.443603	4.63992	0.443695	3.50746
0.444092	4.903	0.444275	3.92369	0.443909	4.35965	0.444	3.49996
0.444397	4.9171	0.44458	3.93926	0.444183	3.93926	0.444275	3.49483
0.444702	4.93976	0.444885	4.06382	0.444489	4.43751	0.44458	3.49722
0.444977	4.95839	0.44519	3.84584	0.444794	4.21952	0.444885	3.50163
0.445282	4.97629	0.445496	3.87698	0.445099	4.5465	0.44519	3.51157
0.445587	4.98139	0.445801	3.72128	0.445373	4.35965	0.445496	3.52008
0.445862	4.97887	0.446075	3.90812	0.445679	4.42193	0.445801	3.52965
0.446167	4.95968	0.446411	4.40636	0.445984	4.57764	0.446075	3.5329
0.446472	4.93276	0.446686	3.92369	0.446289	4.73334	0.446381	3.53262
0.446777	4.89293	0.446991	4.39079	0.446594	4.31294	0.446686	3.52241
0.447082	4.85255	0.447296	4.1261	0.446899	4.46865	0.446991	3.50671
0.447388	4.80889	0.447601	3.90812	0.447174	4.14167	0.447296	3.48113
0.447662	4.77533	0.447906	4.11053	0.447479	4.23509	0.447601	3.45224
0.447998	4.74859	0.448212	3.87698	0.447784	4.42193	0.447906	3.41762
0.448303	4.73988	0.448517	3.72128	0.44809	3.87698	0.448181	3.38529
0.448608	4.74246	0.448792	4.07939	0.448395	4.23509	0.448517	3.35358
0.448883	4.76326	0.449097	4.01711	0.4487	4.15724	0.448822	3.33038
0.449188	4.79105	0.449402	3.56557	0.449005	3.95483	0.449097	3.31303
0.449493	4.82874	0.449707	4.11053	0.44931	4.25066	0.449402	3.30767
0.449799	4.86215	0.450012	3.95483	0.449616	4.31294	0.449707	3.30932
0.450104	4.89283	0.450317	3.79913	0.449921	4.14167	0.450012	3.32161
0.450409	4.90708	0.450592	4.21952	0.450226	4.39079	0.450317	3.33714
0.450714	4.90874	0.450897	3.87698	0.450501	4.23509	0.450592	3.35758
0.451019	4.88794	0.451202	3.95483	0.450806	4.60878	0.450897	3.37433
0.451325	4.8534	0.451508	3.95483	0.451111	4.20395	0.451233	3.38878
0.45163	4.8005	0.451813	3.64342	0.451416	4.04825	0.451538	3.39303
0.451904	4.74277	0.452118	4.14167	0.451721	3.89255	0.451813	3.39004
0.452209	4.67927	0.452423	3.84584	0.452026	4.18838	0.452118	3.37418
0.452515	4.62552	0.452728	3.51886	0.452331	4.09496	0.452423	3.35107
0.45282	4.58051	0.453033	3.87698	0.452606	4.26623	0.452728	3.31772
0.453125	4.55759	0.453308	3.93926	0.452911	4.20395	0.453033	3.28201
0.4534	4.5517	0.453613	3.93926	0.453217	3.8147	0.453308	3.2426
0.453705	4.57085	0.453919	4.04825	0.453522	4.20395	0.453613	3.20808
0.45401	4.60406	0.454193	4.17281	0.453796	4.32851	0.453919	3.17684
0.454315	4.65365	0.454498	4.03268	0.454102	4.20395	0.454224	3.1563
0.45459	4.70405	0.454804	4.07939	0.454407	4.25066	0.454529	3.14288
0.454925	4.75479	0.455109	3.92369	0.454712	3.93926	0.454804	3.14158
0.455231	4.78969	0.455414	3.90812	0.455017	4.04825	0.455109	3.14629
0.455505	4.81004	0.455719	3.98597	0.455322	3.93926	0.455444	3.15968
0.455811	4.80361	0.456024	3.76799	0.455627	3.90812	0.455719	3.17391
0.456116	4.77727	0.456329	3.67457	0.455933	4.14167	0.456024	3.19069
0.456421	4.72523	0.456634	3.9704	0.456207	3.90812	0.456329	3.2021
0.456726	4.66077	0.45694	3.89255	0.456512	4.09496	0.456634	3.21069
0.457031	4.58357	0.457214	4.11053	0.456818	3.79913	0.45694	3.21009
0.457336	4.51064	0.45752	3.89255	0.457123	4.18838	0.457245	3.2049
0.457642	4.44304	0.457825	4.21952	0.457428	3.93926	0.45755	3.19094
0.457916	4.3966	0.45813	4.14167	0.457733	4.21952	0.457855	3.17483
0.458252	4.36883	0.458435	4.15724	0.458038	3.90812	0.45813	3.15397
0.458527	4.37004	0.45874	4.07939	0.458344	4.11053	0.458435	3.13584
0.458832	4.391	0.459015	3.98597	0.458649	4.21952	0.45874	3.11789
0.459137	4.43512	0.45932	3.86141	0.458954	3.73685	0.459045	3.10687
0.459442	4.48706	0.459625	3.9704	0.459228	3.78356	0.459351	3.09884
0.459747	4.54575	0.45993	3.87698	0.459534	3.8147	0.459656	3.09873
0.460052	4.59376	0.460236	3.90812	0.459839	3.79913	0.459961	3.10066
0.460358	4.63063	0.460541	4.01711	0.460144	4.06382	0.460266	3.10779
0.460632	4.64214	0.460846	3.79913	0.460449	4.09496	0.460541	3.11292
0.460938	4.63327	0.461151	3.90812	0.460724	3.73685	0.460846	3.11855
0.461243	4.59669	0.461426	4.17281	0.461029	3.95483	0.461151	3.11761
0.461517	4.54465	0.461731	4.09496	0.461334	3.92369	0.461426	3.11346
0.461853	4.47649	0.462036	4.11053	0.461639	3.92369	0.461731	3.10047
0.462128	4.40951	0.462341	4.29737	0.461945	4.01711	0.462036	3.08383
0.462433	4.34569	0.462647	4.09496	0.462219	3.92369	0.462341	3.05986
0.462738	4.30214	0.462952	4.31294	0.462524	3.73685	0.462647	3.03548
0.463043	4.27777	0.463257	4.45307	0.46283	3.90812	0.462952	3.00824
0.463348	4.28416	0.463531	4.26623	0.463135	3.53443	0.463257	2.98568
0.463654	4.31302	0.463837	4.23509	0.46344	3.79913	0.463562	2.96518
0.463959	4.36807	0.464142	4.01711	0.463745	3.73685	0.463867	2.95339
0.464264	4.43361	0.464447	4.31294	0.46402	3.89255	0.464172	2.94621
0.464569	4.50761	0.464752	4.11053	0.464325	3.93926	0.464447	2.9484
0.464844	4.57106	0.465057	4.48422	0.46463	3.8147	0.464752	2.95388
0.465149	4.62166	0.465363	4.2818	0.464935	3.79913	0.465057	2.96565
0.465454	4.64327	0.465637	4.49979	0.465271	3.95483	0.465363	2.97629
0.465759	4.63921	0.465942	4.49979	0.465546	3.84584	0.465668	2.98808
0.466064	4.60103	0.466248	4.59321	0.465851	3.70571	0.465973	2.99367
0.46637	4.54064	0.466553	4.62435	0.466156	3.87698	0.466278	2.9961
0.466675	4.45787	0.466858	4.42193	0.466461	3.73685	0.466583	2.98939
0.46698	4.3714	0.467163	4.74891	0.466766	3.56557	0.466858	2.97836
0.467285	4.28529	0.467468	4.45307	0.467071	3.72128	0.467163	2.95893
0.46759	4.21922	0.467773	4.43751	0.467346	3.72128	0.467468	2.93773
0.467865	4.17483	0.468079	4.79562	0.467651	3.659	0.467773	2.91209
0.46817	4.16623	0.468353	4.29737	0.467956	3.59671	0.468079	2.88948
0.468475	4.18711	0.468658	4.67106	0.468262	3.50329	0.468384	2.8674
0.46878	4.24235	0.468964	4.8579	0.468567	4.06382	0.468689	2.85282
0.469055	4.31648	0.469269	5.07588	0.468872	4.01711	0.468964	2.84217
0.46936	4.40661	0.469574	4.81119	0.469147	3.86141	0.469269	2.84091
0.469666	4.49206	0.469879	5.32501	0.469452	3.75242	0.469574	2.8438
0.469971	4.56814	0.470154	4.95132	0.469757	3.70571	0.469879	2.85465
0.470276	4.61606	0.470459	5.09145	0.470062	3.67457	0.470184	2.86686
0.47055	4.63652	0.470764	5.20044	0.470367	3.70571	0.470459	2.8833
0.470886	4.61888	0.471069	4.79562	0.470673	3.61228	0.470764	2.89694
0.471161	4.57361	0.471374	5.30943	0.470947	3.45658	0.471069	2.91081
0.471466	4.50002	0.47168	5.29387	0.471252	3.59671	0.471374	2.91849
0.471802	4.41726	0.471954	5.23159	0.471558	3.53443	0.47168	2.92398
0.472076	4.33071	0.472259	5.41843	0.471863	3.83027	0.471985	2.92202
0.472382	4.26198	0.472565	5.54299	0.472168	3.56557	0.47229	2.91773
0.472687	4.21492	0.47287	5.49628	0.472473	3.75242	0.472595	2.90684
0.472992	4.20568	0.473175	6.0101	0.472778	3.61228	0.4729	2.89516
0.473297	4.22947	0.47348	5.7454	0.473083	3.8147	0.473175	2.87873
0.473602	4.29188	0.473785	5.85439	0.473389	3.59671	0.473511	2.86338
0.473907	4.37709	0.474091	6.10352	0.473694	3.659	0.473816	2.84485
0.474182	4.48089	0.474396	5.91667	0.473969	3.50329	0.474091	2.82847
0.474487	4.58045	0.47467	6.02566	0.474274	3.50329	0.474396	2.80945
0.474793	4.66844	0.474976	6.18137	0.474579	3.83027	0.474701	2.79268
0.475098	4.72343	0.475281	6.1658	0.474884	3.45658	0.475006	2.7731
0.475403	4.74399	0.475586	6.39935	0.475189	3.62786	0.475311	2.75555
0.475708	4.71839	0.475891	6.19694	0.475494	3.58114	0.475616	2.73518
0.476013	4.65738	0.476196	6.41492	0.475769	3.44101	0.475891	2.71724
0.476318	4.56218	0.476502	7.0533	0.476074	3.86141	0.476196	2.69739
0.476593	4.45535	0.476776	6.85088	0.476379	3.58114	0.476502	2.68136
0.476898	4.34694	0.477081	6.97544	0.476685	3.59671	0.476807	2.66517
0.477203	4.26396	0.477386	7.14672	0.47699	3.75242	0.477112	2.65467
0.477509	4.21559	0.477692	7.00659	0.477264	3.42544	0.477386	2.6457
0.477783	4.22251	0.477997	7.22457	0.47757	3.50329	0.477692	2.64362
0.478088	4.2828	0.478302	7.59826	0.477875	3.62786	0.477997	2.64352
0.478394	4.40258	0.478607	7.41141	0.47818	3.34759	0.478302	2.64983
0.478699	4.56392	0.478882	7.76953	0.478485	3.45658	0.478607	2.65668
0.479004	4.75771	0.479187	7.61383	0.47879	3.37873	0.478912	2.66769
0.479309	4.95385	0.479492	7.87852	0.479096	3.51886	0.479218	2.67637
0.479614	5.13613	0.479797	8.11207	0.47937	3.55	0.479523	2.6861
0.479919	5.27382	0.480102	8.20549	0.479675	3.59671	0.479828	2.69058
0.480225	5.35719	0.480408	8.65703	0.47998	3.59671	0.480102	2.69376
0.480499	5.36878	0.480713	9.07742	0.480286	3.72128	0.480408	2.69022
0.480804	5.3177	0.481018	9.15528	0.480591	3.47215	0.480713	2.68502
0.48111	5.20902	0.481293	9.38883	0.480896	3.56557	0.481018	2.67388
0.481415	5.07549	0.481598	9.65352	0.481201	3.659	0.481323	2.66288
0.48172	4.94419	0.481903	9.41996	0.481506	3.40987	0.481628	2.64851
0.482025	4.8657	0.482208	10.1206	0.481812	3.47215	0.481934	2.63719
0.48233	4.8785	0.482513	10.1985	0.482086	3.659	0.482239	2.62534
0.482635	5.03675	0.482819	10.4476	0.482391	3.42544	0.482544	2.61887
0.482941	5.37415	0.483124	11.0237	0.482696	3.34759	0.482849	2.61337
0.483246	5.93214	0.483398	11.1483	0.483002	3.36316	0.483124	2.6137
0.483521	6.72514	0.483704	11.6465	0.483307	3.50329	0.483429	2.61434
0.483826	7.77086	0.484009	12.0825	0.483612	3.61228	0.483734	2.61917
0.484131	9.05798	0.484314	12.534	0.483917	3.70571	0.484039	2.62198
0.484436	10.5792	0.484619	12.8766	0.484222	3.53443	0.484345	2.62636
0.484741	12.3012	0.484894	13.6395	0.484497	3.48772	0.484619	2.62623
0.485016	14.1996	0.485199	14.0132	0.484802	3.30088	0.484924	2.62573
0.485321	16.2302	0.485504	14.4024	0.485107	3.36316	0.485229	2.61967
0.485626	18.3638	0.485809	15.0719	0.485413	3.53443	0.485535	2.61325
0.485931	20.557	0.486115	15.1809	0.485718	3.17632	0.48584	2.60237
0.486237	22.7858	0.48642	15.7882	0.486023	3.47215	0.486145	2.59313
0.486542	25.0144	0.486694	16.5355	0.486328	3.51886	0.48645	2.58204
0.486847	27.2271	0.48703	17.0805	0.486603	3.36316	0.486755	2.57538
0.487152	29.3949	0.487305	17.6566	0.486908	3.42544	0.48703	2.56936
0.487457	31.5068	0.48761	18.1237	0.487213	3.40987	0.487335	2.56957
0.487732	33.5352	0.487915	18.9645	0.487518	3.55	0.48764	2.57115
0.488037	35.4676	0.48822	19.7586	0.487824	3.55	0.487946	2.57845
0.488342	37.2735	0.488525	20.3658	0.488129	3.47215	0.488251	2.58539
0.488648	38.937	0.488831	20.7706	0.488434	3.64342	0.488556	2.59529
0.488953	40.4263	0.489136	21.5491	0.488739	3.47215	0.488861	2.60138
0.489258	41.7279	0.48941	22.172	0.489044	3.28531	0.489136	2.60675
0.489563	42.8178	0.489716	22.2031	0.489349	3.12961	0.489441	2.60493
0.489868	43.6971	0.490021	22.9972	0.489624	3.16075	0.489777	2.59978
0.490173	44.3621	0.490326	23.0127	0.489929	3.51886	0.490051	2.58602
0.490478	44.8394	0.490631	23.62	0.490234	3.3943	0.490387	2.56892
0.490753	45.154	0.490936	23.9002	0.49054	3.33202	0.490662	2.54463
0.491058	45.3604	0.491241	24.2739	0.490845	3.30088	0.490967	2.51978
0.491364	45.5078	0.491516	24.7099	0.491119	3.37873	0.491272	2.49151
0.491669	45.6675	0.491821	24.7722	0.491425	3.44101	0.491577	2.46699
0.491974	45.8945	0.492127	24.8189	0.49173	3.47215	0.491852	2.44343
0.492279	46.2528	0.492432	25.4884	0.492035	3.61228	0.492157	2.42752
0.492554	46.7763	0.492737	25.1614	0.49234	3.12961	0.492462	2.41554
0.492859	47.4941	0.493042	25.3171	0.492645	3.20746	0.492767	2.41294
0.493164	48.3944	0.493347	24.9902	0.49292	3.37873	0.493042	2.41462
0.493469	49.4536	0.493652	24.6788	0.493256	3.34759	0.493347	2.42463
0.493774	50.6047	0.493957	24.9279	0.49353	3.19189	0.493652	2.43669
0.49408	51.7726	0.494232	24.4141	0.493835	3.50329	0.493957	2.45398
0.494354	52.848	0.494537	24.2428	0.494141	3.42544	0.494263	2.46975
0.49469	53.728	0.494843	24.2116	0.494446	3.31645	0.494568	2.48717
0.494965	54.2942	0.495148	23.9314	0.494751	3.42544	0.494873	2.49983
0.49527	54.4545	0.495453	23.7601	0.495056	3.56557	0.495178	2.51161
0.495575	54.1222	0.495758	23.5888	0.495331	3.56557	0.495483	2.517
0.49588	53.2554	0.496063	22.9972	0.495636	3.67457	0.495758	2.52084
0.496185	51.8312	0.496368	22.9972	0.495941	3.58114	0.496063	2.51854
0.496491	49.8807	0.496643	22.6858	0.496246	3.50329	0.496399	2.51571
0.496796	47.4559	0.496948	22.1408	0.496551	3.20746	0.496674	2.50828
0.497101	44.657	0.497253	21.8761	0.496857	3.0829	0.496979	2.50207
0.497406	41.5932	0.497559	21.4713	0.497162	3.45658	0.497284	2.49301
0.497711	38.4049	0.497864	20.8952	0.497437	3.09847	0.497589	2.48669
0.498016	35.2203	0.498169	20.9731	0.497742	3.26974	0.497894	2.47863
0.498291	32.1763	0.498444	20.3347	0.498047	3.26974	0.4982	2.47393
0.498596	29.3762	0.498779	19.9454	0.498352	3.31645	0.498505	2.46765
0.498901	26.9128	0.499054	19.8676	0.498657	3.33202	0.498779	2.4645
0.499206	24.8317	0.499359	19.4316	0.498962	3.61228	0.499084	2.45921
0.499512	23.1603	0.499664	19.1358	0.499268	3.34759	0.49939	2.45632
0.499786	21.8776	0.499878	19.1358	0.499573	3.40987	0.499695	2.45055
0.500488	20.9499	0.500488	18.7154	0.499878	3.40987	0.500183	2.4465
0.500794	20.3058	0.500794	18.3261	0.500794	3.44101	0.500794	2.43903
0.501099	19.8769	0.501099	18.3884	0.501099	3.42544	0.501099	2.43295
0.501404	19.5742	0.501404	17.5009	0.501404	3.34759	0.501099	2.42333
0.501709	19.3293	0.501709	17.6722	0.501709	3.31645	0.501404	2.41518
0.502014	19.0697	0.502014	17.423	0.502014	3.36316	0.501709	2.40376
0.502319	18.7561	0.502319	16.7847	0.502319	3.36316	0.502014	2.39426
0.502625	18.3531	0.502625	16.6601	0.502625	3.28531	0.502319	2.3821
0.50293	17.8619	0.50293	16.4577	0.50293	3.33202	0.502625	2.3726
0.503235	17.2857	0.503235	16.2709	0.503235	3.33202	0.503235	2.36133
0.50354	16.6578	0.50354	16.3331	0.50354	3.44101	0.503235	2.35372
0.503845	16.0042	0.503845	16.084	0.503845	3.59671	0.50354	2.34539
0.50415	15.3698	0.50415	15.7415	0.50415	3.55	0.503845	2.34179
0.504456	14.7803	0.50415	15.6169	0.504456	3.59671	0.504456	2.33846
0.504761	14.2703	0.504761	15.1498	0.504761	3.55	0.504456	2.34062
0.505066	13.8472	0.505066	15.2899	0.505066	3.44101	0.504761	2.34347
0.505371	13.5227	0.505371	14.9318	0.505066	3.28531	0.505066	2.35182
0.505676	13.2806	0.505371	14.6827	0.505676	3.19189	0.505371	2.36031
0.505981	13.1112	0.505981	14.7294	0.505981	3.45658	0.505676	2.37319
0.506287	12.9825	0.506287	14.1844	0.506287	3.02062	0.505981	2.38459
0.506592	12.8758	0.506592	14.091	0.506592	3.33202	0.506287	2.39833
0.506897	12.7582	0.506592	13.9509	0.506592	3.659	0.506592	2.40835
0.507202	12.6177	0.506897	13.7952	0.507202	3.53443	0.506897	2.41849
0.507507	12.4338	0.507202	13.8419	0.507507	3.40987	0.507202	2.42297
0.507812	12.211	0.507507	13.7173	0.507812	3.53443	0.507507	2.42624
0.508118	11.9461	0.507812	13.6239	0.508118	3.11404	0.507812	2.42327
0.508423	11.6596	0.508118	13.4838	0.508423	3.36316	0.508118	2.41941
0.508728	11.3608	0.508728	13.4371	0.508728	3.50329	0.508423	2.41055
0.509033	11.0767	0.508728	12.8921	0.509033	3.16075	0.508728	2.40281
0.509338	10.8175	0.509338	13.0167	0.509338	3.26974	0.509033	2.39264
0.509644	10.6053	0.509338	13.079	0.509338	3.58114	0.509338	2.38636
0.509949	10.4401	0.509644	12.7053	0.509644	3.31645	0.509644	2.38023
0.510254	10.3307	0.509949	12.7831	0.509949	3.42544	0.509949	2.37999
0.510559	10.2632	0.510254	12.3783	0.510559	3.34759	0.510254	2.381
0.510864	10.2335	0.510559	12.425	0.510559	3.51886	0.510559	2.38791
0.511169	10.2174	0.510864	12.8454	0.510864	3.44101	0.510864	2.39492
0.511475	10.2054	0.511169	12.3472	0.511475	3.70571	0.511169	2.40561
0.51178	10.1729	0.511475	12.4094	0.51178	3.48772	0.511475	2.41343
0.512085	10.1152	0.51178	12.0669	0.512085	3.67457	0.51178	2.42164
0.51239	10.0166	0.512085	11.9268	0.512085	3.61228	0.512085	2.42383
0.512695	9.88396	0.51239	12.0825	0.51239	3.37873	0.51239	2.42391
0.513	9.71442	0.512695	12.1603	0.512695	3.58114	0.512695	2.41657
0.513306	9.52661	0.513	11.5531	0.513	3.50329	0.513	2.40709
0.513611	9.32693	0.513306	11.8022	0.513306	3.53443	0.513306	2.39165
0.513916	9.13937	0.513611	11.3662	0.513611	3.53443	0.513611	2.37689
0.514221	8.97111	0.513916	11.6776	0.513916	3.69014	0.513916	2.36002
0.514526	8.84233	0.514221	11.3195	0.514221	3.67457	0.514221	2.34823
0.514831	8.75254	0.514526	11.4908	0.514526	3.83027	0.514526	2.33864
0.514831	8.71152	0.514831	11.6465	0.514831	3.58114	0.514831	2.33771
0.515137	8.70728	0.515137	11.4285	0.515137	3.67457	0.515137	2.34129
0.515442	8.73865	0.515442	11.5998	0.515442	3.70571	0.515442	2.35416
0.515747	8.78485	0.515747	11.2105	0.515747	3.8147	0.515747	2.37027
0.516357	8.83927	0.516052	11.2884	0.516052	3.78356	0.516052	2.39261
0.516663	8.87971	0.516357	10.977	0.516357	3.90812	0.516357	2.41369
0.516663	8.90231	0.516663	10.9147	0.516663	3.87698	0.516663	2.43559
0.516968	8.89121	0.516968	10.9303	0.516968	3.9704	0.516968	2.45065
0.517273	8.85152	0.517273	10.5877	0.517273	3.90812	0.517273	2.46156
0.517883	8.77753	0.517578	10.7123	0.517578	4.25066	0.517578	2.46196
0.518189	8.68419	0.517883	10.5722	0.517883	4.76448	0.517883	2.4564
0.518189	8.57395	0.518189	10.6967	0.518189	4.68663	0.518189	2.44071
0.518494	8.46699	0.518494	10.8213	0.518494	5.21602	0.518494	2.42163
0.519104	8.3674	0.518799	10.6344	0.518799	5.5897	0.518799	2.39689
0.519104	8.29331	0.519104	10.5254	0.519104	5.96338	0.519104	2.37458
0.519409	8.24344	0.519409	10.6812	0.519409	6.25922	0.519409	2.35303
0.520019	8.22812	0.519714	10.4476	0.519714	6.8976	0.519714	2.34004
0.520019	8.23705	0.520019	10.5099	0.520019	7.45812	0.520019	2.33284
0.520325	8.2717	0.520325	10.2296	0.520325	8.39233	0.520325	2.33747
0.52063	8.31442	0.52063	10.0895	0.52063	9.10856	0.52063	2.3489
0.520935	8.3619	0.520935	10.2452	0.520935	10.2763	0.520935	2.3708
0.52124	8.39493	0.52124	9.90264	0.52124	11.4908	0.52124	2.39596
0.521545	8.41208	0.521545	9.77808	0.521545	12.9077	0.521545	2.42632
0.521851	8.39912	0.521851	9.91821	0.521851	14.5581	0.521851	2.4537
0.522156	8.36193	0.522156	9.77808	0.522156	16.6912	0.522156	2.47994
0.522461	8.29477	0.522461	10.0739	0.522461	18.8555	0.522461	2.4976
0.522766	8.21193	0.522766	10.0739	0.522766	21.1288	0.522766	2.51002
0.523071	8.11479	0.523071	9.82479	0.523071	23.6667	0.523071	2.51182
0.523377	8.02235	0.523377	9.84036	0.523377	26.1424	0.523377	2.50865
0.523682	7.93767	0.523682	9.79365	0.523682	28.6959	0.523682	2.49733
0.523987	7.87818	0.523987	9.2954	0.523987	30.7978	0.523987	2.48531
0.524292	7.84233	0.524292	9.48224	0.524292	32.8375	0.524292	2.4706
0.524597	7.84061	0.524597	9.2954	0.524597	34.6125	0.524597	2.461
0.524902	7.86323	0.524902	9.31097	0.524902	35.7336	0.524902	2.45402
0.525208	7.91238	0.525208	9.24869	0.525208	36.0761	0.525208	2.45623
0.525513	7.97106	0.525513	9.27984	0.525513	35.827	0.525513	2.46331
0.525818	8.03634	0.525818	9.26427	0.525818	33.7717	0.525818	2.47974
0.526123	8.08899	0.526123	9.37326	0.526123	31.5141	0.526123	2.49912
0.526428	8.12701	0.526428	9.24869	0.526428	28.6336	0.526428	2.52417
0.526733	8.13504	0.526733	9.26427	0.526733	25.7375	0.526428	2.54734
0.527039	8.11731	0.527039	9.17084	0.527039	23.2152	0.526733	2.57088
0.527344	8.06621	0.527039	9.07742	0.527344	20.397	0.527344	2.58759
0.527649	7.99408	0.527649	9.18641	0.527649	18.6064	0.527344	2.6008
0.527954	7.9006	0.527954	9.03071	0.527954	17.0182	0.527649	2.60489
0.528259	7.8036	0.528259	8.87501	0.528259	15.5079	0.528259	2.60505
0.528564	7.70572	0.528564	9.03071	0.528564	14.6516	0.528564	2.59751
0.52887	7.62487	0.52887	8.96843	0.52887	13.7329	0.52887	2.58903
0.529175	7.56089	0.529175	8.81273	0.529175	13.3437	0.529175	2.57686
0.52948	7.52655	0.52948	8.90615	0.52948	12.6586	0.52948	2.56812
0.529785	7.51494	0.52948	8.57918	0.529785	12.4094	0.529785	2.55971
0.53009	7.5315	0.53009	8.71931	0.53009	11.9579	0.529785	2.55776
0.530396	7.5625	0.530396	8.85944	0.530396	11.7244	0.53009	2.55773
0.530701	7.60794	0.530396	8.65703	0.530701	11.1015	0.530701	2.5641
0.531006	7.65085	0.531006	8.85944	0.531006	11.0237	0.530701	2.57074
0.531311	7.69054	0.531006	8.71931	0.531311	10.432	0.531006	2.58091
0.531616	7.7119	0.531311	8.43905	0.531616	10.3853	0.531311	2.58777
0.531921	7.71835	0.531921	8.47018	0.531921	10.3075	0.531616	2.59454
0.532227	7.70042	0.531921	8.26777	0.532227	10.0428	0.531921	2.59505
0.532532	7.66783	0.532532	8.15878	0.532227	9.62238	0.532227	2.59373
0.532837	7.61711	0.532532	8.42347	0.532837	9.65352	0.532532	2.58603
0.533142	7.5628	0.533142	8.29891	0.533142	9.45111	0.532837	2.57809
0.533447	7.50443	0.533142	8.11207	0.533447	9.17084	0.533142	2.56692
0.533752	7.45727	0.533447	8.37677	0.533752	9.31097	0.533447	2.55978
0.534058	7.41926	0.533752	8.17435	0.533752	9.31097	0.533752	2.55415
0.534363	7.40214	0.534058	8.08093	0.534363	9.17084	0.534058	2.55703
0.534668	7.3989	0.534363	8.18992	0.534668	8.76602	0.534363	2.5649
0.534973	7.4157	0.534668	7.83181	0.534973	8.75045	0.534668	2.58312
0.535278	7.44023	0.534973	8.15878	0.535278	8.61032	0.534973	2.60616
0.535583	7.47442	0.535278	7.84738	0.535278	8.62589	0.535278	2.63729
0.535889	7.50341	0.535583	7.86295	0.535889	8.34562	0.535583	2.66905
0.536194	7.52862	0.535889	7.90966	0.536194	8.31448	0.535889	2.70333
0.536499	7.53683	0.536194	7.69167	0.536499	8.23663	0.536194	2.73202
0.536804	7.53289	0.536499	7.86295	0.536804	8.17435	0.536499	2.75717
0.537109	7.5083	0.536804	7.76953	0.536804	8.47018	0.536804	2.77169
0.537415	7.47318	0.537109	7.67611	0.537415	8.4079	0.537109	2.7794
0.53772	7.42402	0.537415	7.64496	0.53772	8.22106	0.537415	2.77543
0.538025	7.37488	0.53772	7.80067	0.538025	8.17435	0.53772	2.76602
0.53833	7.32455	0.538025	7.41141	0.538025	7.98751	0.538025	2.74857
0.538635	7.28744	0.53833	7.73839	0.53833	7.7851	0.53833	2.73111
0.53894	7.26064	0.538635	7.76953	0.538635	7.89409	0.538635	2.71211
0.539246	7.25509	0.53894	7.42698	0.53894	7.90966	0.53894	2.6998
0.539246	7.2632	0.539246	7.41141	0.539246	7.76953	0.539246	2.69196
0.539856	7.2907	0.539551	7.48926	0.539551	7.59826	0.539551	2.69531
0.540161	7.32505	0.539856	7.06887	0.539856	7.73839	0.539856	2.70556
0.540466	7.36803	0.540161	7.24014	0.540161	7.69167	0.540161	2.72703
0.540771	7.40474	0.540466	7.30242	0.540466	7.61383	0.540466	2.7531
0.541077	7.4366	0.540771	7.14672	0.540771	7.45812	0.540771	2.78609
0.541382	7.4503	0.541077	7.41141	0.541382	7.84738	0.541077	2.81801
0.541382	7.45059	0.541382	7.22457	0.541382	7.48926	0.541382	2.85063
0.541992	7.42881	0.541687	7.25571	0.541687	7.59826	0.541687	2.87623
0.541992	7.39491	0.541992	7.39584	0.541992	7.69167	0.541992	2.89764
0.542602	7.34521	0.542297	7.02216	0.542297	7.42698	0.542297	2.90885
0.542908	7.29373	0.542602	7.17786	0.542602	7.14672	0.542602	2.91474
0.543213	7.23935	0.542908	7.10001	0.542908	7.45812	0.542908	2.91139
0.543518	7.1967	0.543213	6.77304	0.543213	6.94431	0.543213	2.90555
0.543518	7.16334	0.543518	6.80417	0.543518	7.3647	0.543518	2.89466
0.544128	7.15083	0.543823	6.72632	0.543823	7.22457	0.543823	2.88621
0.544128	7.15231	0.544128	6.86645	0.544128	7.31799	0.544128	2.8776
0.544434	7.1743	0.544434	6.74189	0.544434	7.27128	0.544434	2.87559
0.545044	7.20497	0.544739	6.85088	0.544739	7.64496	0.544739	2.87635
0.545044	7.24675	0.545044	6.74189	0.545044	7.08444	0.545044	2.88503
0.545654	7.28508	0.545349	6.97544	0.545349	7.16229	0.545349	2.89613
0.54596	7.32144	0.545654	6.8976	0.545654	7.33356	0.545654	2.91335
0.546265	7.34231	0.54596	6.83532	0.54596	7.19343	0.54596	2.93011
0.546265	7.35188	0.546265	6.7886	0.546265	7.08444	0.546265	2.94959
0.54657	7.34068	0.54657	6.71076	0.54657	7.11558	0.54657	2.9653
0.546875	7.31767	0.546875	6.6329	0.546875	7.02216	0.546875	2.98105
0.54718	7.27813	0.54718	6.43049	0.54718	7.02216	0.54718	2.99144
0.547485	7.23505	0.547485	6.58619	0.547485	6.80417	0.547485	3.00156
0.54779	7.18644	0.54779	6.61733	0.54779	6.97544	0.547485	3.00728
0.548096	7.14638	0.548096	6.33707	0.548096	7.24014	0.54779	3.01479
0.548401	7.11211	0.548401	6.43049	0.548401	7.14672	0.548096	3.0206
0.548706	7.09524	0.548706	6.71076	0.548706	7.13115	0.548401	3.03103
0.549011	7.0893	0.549011	6.52391	0.548706	7.209	0.548706	3.04222
0.549316	7.10145	0.549316	6.53948	0.549316	7.14672	0.549011	3.05961
0.549622	7.12073	0.549622	6.67961	0.549622	7.209	0.549316	3.07815
0.549927	7.15049	0.549927	6.52391	0.549927	6.75746	0.549622	3.10198
0.550232	7.17717	0.550232	6.69518	0.549927	7.06887	0.549927	3.12484
0.550537	7.20315	0.550537	6.67961	0.550232	7.13115	0.550232	3.14997
0.550842	7.21562	0.550842	6.35264	0.550537	6.60176	0.550537	3.17068
0.551148	7.21936	0.551148	6.35264	0.550842	7.08444	0.550842	3.19035
0.551453	7.20525	0.551453	6.33707	0.551148	6.69518	0.551148	3.203
0.551758	7.18243	0.551758	6.15022	0.551453	7.03773	0.551453	3.21317
0.552063	7.14617	0.552063	6.55505	0.551758	7.00659	0.551758	3.21633
0.552368	7.10937	0.552368	6.18137	0.552063	7.31799	0.552063	3.21857
0.552673	7.06984	0.552673	5.97895	0.552368	6.94431	0.552368	3.21678
0.552979	7.04142	0.552979	6.61733	0.552673	7.00659	0.552673	3.21807
0.553284	7.02108	0.553284	6.41492	0.552979	6.91316	0.552979	3.21981
0.553589	7.02014	0.553589	6.38378	0.553284	7.22457	0.553284	3.22898
0.553894	7.03179	0.553589	6.50834	0.553589	6.80417	0.553589	3.24219
0.554199	7.0628	0.554199	6.08794	0.553894	6.74189	0.553894	3.26512
0.554504	7.10171	0.554199	6.46163	0.554199	6.80417	0.554199	3.29273
0.554504	7.15127	0.55481	6.30593	0.554504	6.85088	0.554504	3.32891
0.555115	7.19718	0.555115	6.08794	0.55481	6.6329	0.55481	3.3669
0.55542	7.24097	0.555115	6.13466	0.555115	6.86645	0.555115	3.40924
0.55542	7.26892	0.55542	5.77654	0.55542	7.10001	0.55542	3.44836
0.55603	7.28488	0.555725	6.0101	0.555725	6.94431	0.555725	3.48657
0.55603	7.27886	0.55603	6.22808	0.55603	6.83532	0.55603	3.51676
0.556335	7.25928	0.556335	6.22808	0.556335	6.8976	0.556335	3.54228
0.556641	7.22097	0.556641	6.35264	0.556641	7.0533	0.556641	3.55747
0.556946	7.17668	0.556946	6.50834	0.556946	6.72632	0.556946	3.56743
0.557556	7.12446	0.557251	6.0101	0.557251	6.69518	0.557251	3.56822
0.557861	7.07874	0.557556	6.3215	0.557556	6.83532	0.557556	3.56645
0.558167	7.03744	0.557861	6.11909	0.557861	6.92873	0.557861	3.55931
0.558167	7.01313	0.558167	5.88553	0.558167	6.86645	0.558167	3.554
0.558777	7.00036	0.558472	6.1658	0.558472	6.66404	0.558472	3.54773
0.558777	7.00737	0.558777	5.85439	0.558777	6.61733	0.558777	3.5472
0.559387	7.02404	0.559082	5.72983	0.559082	6.61733	0.559082	3.5487
0.559387	7.05425	0.559387	6.04123	0.559387	7.08444	0.559387	3.55771
0.559692	7.08453	0.559692	5.96338	0.559692	6.92873	0.559692	3.56921
0.559998	7.11682	0.559998	6.05681	0.559998	6.97544	0.559998	3.5875
0.560303	7.13744	0.560303	6.33707	0.560303	7.08444	0.560303	3.60661
0.560608	7.14988	0.560608	6.22808	0.560608	6.60176	0.560608	3.63026
0.560913	7.14353	0.560913	5.94781	0.560913	6.97544	0.560913	3.6523
0.561218	7.12595	0.561218	6.13466	0.561218	7.0533	0.560913	3.67667
0.561523	7.09107	0.561523	5.71426	0.561523	6.72632	0.561523	3.69776
0.561829	7.05078	0.561829	6.18137	0.561829	6.67961	0.561829	3.72021
0.562134	7.00246	0.562134	6.10352	0.562134	6.99102	0.562134	3.73919
0.562439	6.9601	0.562439	5.9011	0.562439	6.97544	0.562439	3.76003
0.562744	6.92148	0.562744	6.04123	0.562744	6.74189	0.562744	3.77838
0.563049	6.89931	0.563049	5.85439	0.563049	6.92873	0.563049	3.7998
0.563354	6.88852	0.563354	5.9011	0.563354	6.86645	0.563354	3.81985
0.56366	6.89785	0.56366	6.18137	0.56366	7.16229	0.563354	3.84378
0.563965	6.91773	0.563965	6.04123	0.563965	7.03773	0.563965	3.86666
0.56427	6.95249	0.56427	6.07238	0.56427	6.57062	0.563965	3.89313
0.564575	6.98894	0.564575	6.27479	0.564575	6.81974	0.564575	3.91772
0.56488	7.02905	0.56488	5.91667	0.56488	7.00659	0.56488	3.9447
0.565186	7.05886	0.565186	6.53948	0.565186	6.80417	0.565186	3.96841
0.565491	7.08133	0.565491	5.93224	0.565491	7.06887	0.565186	3.99317
0.565796	7.08509	0.565796	5.83882	0.565796	6.80417	0.565491	4.01368
0.566101	7.07685	0.566101	5.93224	0.566101	6.71076	0.565796	4.03476
0.566406	7.04969	0.566406	5.69869	0.566406	6.60176	0.566101	4.05172
0.566711	7.01479	0.566711	5.97895	0.566711	6.85088	0.566711	4.07001
0.567017	6.96909	0.567017	6.05681	0.567017	7.28685	0.567017	4.08542
0.567322	6.92646	0.567322	5.82325	0.567322	7.02216	0.567017	4.1037
0.567627	6.885	0.567627	5.77654	0.567627	7.0533	0.567322	4.12069
0.567932	6.85804	0.567932	6.36821	0.567932	6.91316	0.567932	4.14193
0.568237	6.84149	0.568237	5.82325	0.568237	6.86645	0.568237	4.16278
0.568542	6.84523	0.568542	6.19694	0.568542	6.7886	0.568542	4.18816
0.568848	6.86089	0.568848	6.08794	0.568848	6.67961	0.568848	4.21275
0.569153	6.89389	0.569153	6.05681	0.569153	6.69518	0.568848	4.24082
0.569458	6.93184	0.569458	6.22808	0.569458	6.99102	0.569153	4.26659
0.569763	6.97711	0.569763	6.08794	0.569763	6.81974	0.569458	4.29408
0.570068	7.0157	0.570068	5.7454	0.570068	6.71076	0.569763	4.31755
0.570373	7.05001	0.570373	5.96338	0.570373	7.00659	0.570068	4.34135
0.570679	7.06765	0.570679	5.72983	0.570679	7.17786	0.570373	4.36033
0.570984	7.07401	0.570984	5.80768	0.570984	6.92873	0.570679	4.37956
0.571289	7.06062	0.571289	6.13466	0.571289	7.28685	0.570984	4.39466
0.571594	7.03713	0.571594	6.10352	0.571594	7.03773	0.571289	4.41142
0.571899	6.99912	0.571899	6.21251	0.571899	7.16229	0.571594	4.42596
0.572205	6.95951	0.572205	6.22808	0.572205	6.97544	0.571899	4.44433
0.57251	6.91589	0.57251	5.91667	0.57251	6.83532	0.572205	4.46262
0.572815	6.88173	0.572815	6.35264	0.572815	6.86645	0.57251	4.48652
0.57312	6.85365	0.57312	6.43049	0.57312	7.10001	0.572815	4.51151
0.573425	6.84279	0.573425	5.71426	0.573425	6.75746	0.57312	4.54249
0.573731	6.84246	0.573731	6.18137	0.573731	6.74189	0.573425	4.57412
0.574036	6.85999	0.574036	5.93224	0.574036	6.85088	0.573731	4.61056
0.574341	6.88498	0.574341	5.83882	0.574341	7.31799	0.574036	4.64586
0.574646	6.92157	0.574646	5.82325	0.574646	7.0533	0.574341	4.68386
0.574951	6.95717	0.574951	5.88553	0.574646	7.24014	0.574646	4.7186
0.575256	6.99508	0.574951	6.11909	0.575256	7.08444	0.574951	4.75416
0.575561	7.02315	0.575561	6.30593	0.575256	7.25571	0.575256	4.78513
0.575867	7.04637	0.575867	6.05681	0.575561	6.95988	0.575561	4.81625
0.576172	7.05524	0.576172	6.21251	0.576172	7.25571	0.575867	4.84283
0.576477	7.05787	0.576172	6.43049	0.576477	7.19343	0.576172	4.8703
0.576782	7.04793	0.576782	5.93224	0.576782	7.08444	0.576477	4.89443
0.577087	7.03628	0.577087	6.29036	0.577087	7.00659	0.576782	4.92092
0.577393	7.01845	0.577393	6.0101	0.577087	7.17786	0.577087	4.9455
0.577698	7.00614	0.577393	5.97895	0.577393	6.88203	0.577393	4.97356
0.578003	6.99455	0.577698	6.0101	0.577698	7.31799	0.577698	5.00033
0.578308	6.99393	0.578003	6.07238	0.578003	7.03773	0.578003	5.03057
0.578613	6.99732	0.578308	6.02566	0.578308	7.08444	0.578308	5.05884
0.578919	7.01232	0.578613	6.18137	0.578613	7.0533	0.578613	5.08937
0.579224	7.02932	0.578919	6.24365	0.578919	7.17786	0.578919	5.11641
0.579529	7.05375	0.579529	6.35264	0.579224	7.06887	0.579224	5.14413
0.579834	7.07455	0.579529	6.49277	0.579529	7.209	0.579529	5.16702
0.580139	7.0967	0.579834	6.15022	0.579834	7.0533	0.579834	5.18982
0.580139	7.10972	0.580139	6.55505	0.580139	7.14672	0.580139	5.20781
0.58075	7.12011	0.580444	6.53948	0.580444	7.28685	0.580444	5.2266
0.581055	7.11959	0.58075	6.3215	0.58075	6.97544	0.58075	5.24235
0.581055	7.11712	0.581055	6.15022	0.581055	7.11558	0.581055	5.26142
0.581665	7.10684	0.58136	6.19694	0.58136	7.10001	0.58136	5.28043
0.58197	7.09958	0.581665	6.07238	0.581665	6.75746	0.581665	5.30584
0.58197	7.09054	0.58197	6.29036	0.58197	7.28685	0.58197	5.33402
0.582275	7.09066	0.582275	6.0101	0.582275	7.45812	0.582275	5.37073
0.582886	7.09415	0.582581	6.36821	0.582581	7.42698	0.582581	5.41137
0.582886	7.11008	0.582886	6.58619	0.582886	7.59826	0.582886	5.46053
0.583191	7.13021	0.583191	6.57062	0.583191	7.53597	0.583191	5.51232
0.583496	7.16087	0.583496	6.38378	0.583496	7.56711	0.583496	5.57017
0.584106	7.19128	0.583801	6.4772	0.583801	7.209	0.583801	5.62729
0.584106	7.22582	0.584106	6.38378	0.584106	7.17786	0.584106	5.68655
0.584717	7.25267	0.584412	6.50834	0.584412	7.17786	0.584106	5.741
0.584717	7.27629	0.584717	6.43049	0.584717	7.34913	0.584717	5.79387
0.585327	7.28601	0.585022	6.38378	0.585022	7.38027	0.585022	5.83897
0.585327	7.28845	0.585327	6.53948	0.585327	7.55155	0.585327	5.88059
0.585632	7.27583	0.585632	6.21251	0.585632	7.45812	0.585632	5.91383
0.585938	7.25789	0.585938	6.33707	0.585938	7.34913	0.585938	5.9443
0.586548	7.22981	0.586243	6.43049	0.586243	7.70724	0.586243	5.96826
0.586853	7.2037	0.586548	6.19694	0.586548	7.66054	0.586548	5.99224
0.587158	7.17617	0.586853	6.33707	0.586853	7.53597	0.586853	6.01305
0.587463	7.15957	0.587158	6.64847	0.587158	7.61383	0.587158	6.03726
0.587463	7.14949	0.587463	6.60176	0.587463	7.34913	0.587463	6.06131
0.587769	7.15618	0.587769	6.60176	0.587769	7.56711	0.587769	6.09104
0.588074	7.17228	0.588074	6.58619	0.588074	7.47369	0.588074	6.12184
0.588379	7.20464	0.588379	6.46163	0.588379	7.53597	0.588379	6.15838
0.588684	7.24258	0.588684	6.75746	0.588684	7.42698	0.588684	6.19492
0.589294	7.29009	0.588989	6.57062	0.588989	7.66054	0.588989	6.23516
0.589294	7.33452	0.589294	6.43049	0.589294	7.62939	0.589294	6.27276
0.5896	7.37907	0.5896	6.6329	0.5896	7.66054	0.5896	6.3112
0.589905	7.41157	0.589905	6.35264	0.589905	7.83181	0.589905	6.34439
0.59021	7.43689	0.59021	6.4772	0.59021	7.58268	0.59021	6.37649
0.590515	7.44546	0.590515	6.58619	0.590515	7.64496	0.590515	6.40241
0.59082	7.4454	0.59082	6.75746	0.59082	7.73839	0.59082	6.42755
0.591125	7.43048	0.591125	6.64847	0.591125	7.73839	0.591125	6.44806
0.591431	7.41183	0.591431	6.92873	0.591431	7.72282	0.591431	6.47047
0.591736	7.38552	0.591736	6.46163	0.591736	7.72282	0.591736	6.49179
0.592041	7.36392	0.592041	6.77304	0.592041	7.47369	0.591736	6.51895
0.592346	7.34317	0.592346	6.91316	0.592346	7.90966	0.592346	6.54887
0.592651	7.33451	0.592651	6.25922	0.592651	7.61383	0.592651	6.58789
0.592956	7.33196	0.592956	6.60176	0.592956	8.14321	0.592651	6.63186
0.593262	7.34401	0.593262	6.85088	0.593262	7.59826	0.592956	6.68573
0.593567	7.36164	0.593567	6.60176	0.593567	8.01865	0.593262	6.74379
0.593872	7.39051	0.593872	6.81974	0.593872	7.86295	0.593567	6.80944
0.594177	7.41935	0.594177	6.8976	0.594177	7.97194	0.593872	6.87563
0.594482	7.45248	0.594482	6.67961	0.594482	7.75395	0.594177	6.9448
0.594788	7.47836	0.594788	7.02216	0.594788	7.84738	0.594788	7.00947
0.595093	7.50212	0.595093	6.85088	0.595093	8.06536	0.594788	7.07228
0.595398	7.51398	0.595398	6.92873	0.595398	7.80067	0.595093	7.1265
0.595703	7.52151	0.595703	7.02216	0.595703	8.08093	0.595398	7.17603
0.596008	7.51761	0.596008	6.67961	0.596008	7.90966	0.595703	7.2158
0.596314	7.51241	0.596314	7.00659	0.596314	8.00308	0.596008	7.2515
0.596619	7.50092	0.596619	6.95988	0.596619	8.26777	0.596619	7.27982
0.596924	7.49449	0.596924	6.66404	0.596924	7.69167	0.596924	7.30795
0.597229	7.48838	0.597229	6.92873	0.597229	7.90966	0.597229	7.33358
0.597534	7.49317	0.597534	6.64847	0.597534	8.0965	0.597229	7.3643
0.597839	7.50243	0.597839	6.80417	0.597839	7.97194	0.597534	7.39752
0.598144	7.52443	0.598144	7.17786	0.598144	8.22106	0.597839	7.43992
0.59845	7.55011	0.59845	7.17786	0.59845	8.28334	0.598144	7.48744
0.598755	7.5852	0.598755	6.94431	0.598755	8.18992	0.59845	7.54492
0.59906	7.6186	0.59906	7.17786	0.59906	8.33005	0.598755	7.60629
0.599365	7.65477	0.599365	7.08444	0.599365	8.20549	0.59906	7.67449
0.59967	7.68227	0.59967	7.39584	0.59967	7.90966	0.599365	7.74195
0.599976	7.70623	0.599976	7.209	0.599976	8.11207	0.59967	7.81062
0.600281	7.71683	0.600281	7.16229	0.600281	8.14321	0.599976	7.87262
0.600586	7.72143	0.600586	7.08444	0.600281	8.22106	0.600281	7.93036
0.600891	7.7128	0.600891	6.72632	0.600891	8.50133	0.600586	7.97714
0.601196	7.70088	0.601196	6.99102	0.601196	8.2522	0.600891	8.01712
0.601502	7.68058	0.601502	7.39584	0.601502	8.33005	0.601196	8.04568
0.601807	7.66328	0.601807	6.94431	0.601807	8.34562	0.601502	8.06918
0.602112	7.64442	0.602112	7.11558	0.602112	8.39233	0.601807	8.08505
0.602417	7.63496	0.602417	7.3647	0.602417	8.57918	0.602112	8.10124
0.602722	7.62899	0.602417	7.24014	0.602722	8.29891	0.602417	8.11615
0.603027	7.63545	0.602722	7.42698	0.603027	8.47018	0.602722	8.13792
0.603333	7.64602	0.603027	7.45812	0.603333	8.68817	0.603027	8.16436
0.603638	7.66719	0.603333	7.25571	0.603333	8.34562	0.603333	8.20229
0.603943	7.68854	0.603638	7.34913	0.603943	8.37677	0.603638	8.24763
0.604248	7.71507	0.603943	7.42698	0.603943	8.53246	0.603943	8.30503
0.604553	7.7357	0.604248	6.97544	0.604553	8.64146	0.604248	8.36815
0.604858	7.7557	0.604553	7.41141	0.604858	8.95286	0.604553	8.43963
0.605164	7.76514	0.604858	7.06887	0.604858	8.87501	0.604858	8.51165
0.605469	7.77108	0.605164	7.11558	0.605164	8.56361	0.605164	8.58603
0.605774	7.76581	0.605469	7.45812	0.605774	8.90615	0.605469	8.65493
0.606079	7.7587	0.606079	7.67611	0.605774	8.71931	0.605774	8.72091
0.606384	7.74408	0.606079	7.11558	0.606384	8.92172	0.606079	8.77755
0.606689	7.7328	0.606384	7.44255	0.606689	8.984	0.606384	8.8293
0.606995	7.71991	0.606689	7.38027	0.606689	8.53246	0.606689	8.87184
0.6073	7.71614	0.606995	7.62939	0.606995	8.53246	0.606995	8.91164
0.607605	7.71556	0.6073	7.62939	0.6073	8.75045	0.6073	8.94606
0.60791	7.72726	0.607605	7.13115	0.60791	8.76602	0.607605	8.98266
0.608215	7.74329	0.60791	7.0533	0.60791	9.1397	0.60791	9.01919
0.608521	7.77057	0.608215	7.61383	0.608215	8.84387	0.608215	9.06285
0.608826	7.79919	0.608521	7.30242	0.608521	8.84387	0.608521	9.11028
0.609131	7.83461	0.608826	7.59826	0.608826	9.18641	0.608826	9.16707
0.609436	7.86614	0.609131	7.3647	0.609131	9.34212	0.609131	9.22793
0.609741	7.89926	0.609436	7.44255	0.609436	9.04628	0.609436	9.29649
0.610046	7.92403	0.609741	7.7851	0.609741	9.10856	0.609741	9.36571
0.610352	7.94733	0.610046	7.59826	0.610046	9.03071	0.610046	9.43796
0.610657	7.96105	0.610352	7.50483	0.610352	9.18641	0.610352	9.50564
0.610962	7.97399	0.610657	7.66054	0.610657	9.4044	0.610657	9.57123
0.611267	7.97979	0.610962	7.61383	0.610962	9.07742	0.610962	9.62802
0.611572	7.98856	0.611267	7.76953	0.611267	9.31097	0.611267	9.67995
0.611877	7.99461	0.611572	7.89409	0.611572	9.17084	0.611572	9.72217
0.611877	8.00798	0.611877	7.30242	0.611877	8.90615	0.611877	9.76062
0.612488	8.02221	0.612183	7.72282	0.612183	9.31097	0.612183	9.79229
0.612793	8.04599	0.612488	7.76953	0.612488	9.73137	0.612488	9.82462
0.612793	8.07109	0.612793	7.39584	0.612793	9.35768	0.612793	9.85545
0.613403	8.10434	0.613098	7.86295	0.613098	9.5601	0.613098	9.8924
0.613708	8.13584	0.613403	7.61383	0.613403	9.63795	0.613403	9.93277
0.613708	8.17115	0.613708	7.58268	0.613708	9.4044	0.613708	9.98297
0.614014	8.19974	0.614014	7.86295	0.614014	9.43554	0.614014	10.0387
0.614319	8.22723	0.614319	7.87852	0.614319	9.45111	0.614319	10.1044
0.614624	8.24386	0.614624	8.04979	0.614624	9.54453	0.614624	10.1739
0.614929	8.25662	0.614929	8.17435	0.614929	9.65352	0.614929	10.2501
0.615234	8.25747	0.615234	7.81623	0.615234	9.31097	0.615234	10.3256
0.61554	8.25533	0.61554	8.01865	0.61554	9.90264	0.61554	10.403
0.615845	8.2439	0.615845	7.67611	0.615845	9.74694	0.615845	10.475
0.61615	8.23346	0.61615	7.48926	0.61615	9.49782	0.61615	10.5449
0.616455	8.21856	0.616455	7.92523	0.616455	10.0739	0.616455	10.6067
0.61676	8.20961	0.61676	7.73839	0.61676	9.70023	0.61676	10.6653
0.617065	8.20065	0.617065	7.7851	0.617065	9.59124	0.617065	10.7164
0.617371	8.20103	0.617371	8.51689	0.617371	10.0116	0.617065	10.7663
0.617676	8.20333	0.617676	8.2522	0.617676	10.0583	0.617676	10.8118
0.617981	8.21528	0.617981	8.06536	0.617981	9.80922	0.617981	10.8597
0.618286	8.22792	0.618286	8.37677	0.618286	9.85593	0.618286	10.9068
0.618591	8.24779	0.618591	7.98751	0.618591	9.85593	0.618591	10.9593
0.618896	8.26519	0.618896	7.97194	0.618896	9.85593	0.618591	11.0131
0.619202	8.28648	0.619202	7.95637	0.619202	10.1206	0.619202	11.0732
0.619507	8.30237	0.619507	7.75395	0.619507	9.79365	0.619507	11.1338
0.619812	8.32007	0.619812	8.06536	0.619812	10.1829	0.619507	11.1989
0.620117	8.33146	0.620117	8.00308	0.620117	9.98049	0.619812	11.2617
0.620422	8.34504	0.620422	8.00308	0.620422	10.214	0.620117	11.3258
0.620727	8.35381	0.620727	8.28334	0.620727	10.2919	0.620422	11.3845
0.621033	8.36704	0.621033	8.31448	0.621033	10.3697	0.620727	11.4418
0.621338	8.37809	0.621338	8.22106	0.621338	10.3853	0.621033	11.4922
0.621643	8.39603	0.621643	8.42347	0.621643	10.3853	0.621643	11.5408
0.621948	8.41351	0.621948	8.36119	0.621948	9.85593	0.621643	11.5835
0.622253	8.43851	0.622253	8.34562	0.622253	10.0895	0.621948	11.6267
0.622559	8.46238	0.622559	8.43905	0.622559	10.4009	0.622253	11.6672
0.622864	8.49183	0.622864	7.98751	0.622864	10.0895	0.622559	11.7119
0.623169	8.51714	0.623169	8.36119	0.623169	10.2452	0.622864	11.7578
0.623474	8.54438	0.623169	8.33005	0.623474	10.7279	0.623169	11.8112
0.623779	8.56376	0.623779	8.23663	0.623779	10.2296	0.623474	11.8682
0.624085	8.58185	0.624085	8.4079	0.624085	10.5254	0.623779	11.934
0.62439	8.58991	0.62439	8.18992	0.62439	10.8369	0.624085	12.0035
0.624695	8.59598	0.624695	8.11207	0.624695	10.6189	0.62439	12.0805
0.625	8.59295	0.625	8.37677	0.625	10.8057	0.624695	12.1585
0.625305	8.59045	0.625305	8.33005	0.625305	10.6344	0.625	12.2408
0.62561	8.58266	0.62561	8.53246	0.625305	10.65	0.625305	12.3205
0.625915	8.58001	0.625915	8.47018	0.62561	10.7123	0.62561	12.4008
0.626221	8.57681	0.626221	8.59474	0.625915	10.7434	0.625915	12.4751
0.626526	8.58295	0.626526	8.6726	0.626221	10.8213	0.626221	12.5475
0.626526	8.5916	0.626831	8.64146	0.626526	10.4787	0.626526	12.6122
0.627136	8.61096	0.627136	8.43905	0.626831	10.3853	0.626831	12.6743
0.627136	8.63233	0.627136	8.48576	0.627136	10.9147	0.627136	12.7292
0.627441	8.66206	0.627747	8.31448	0.627441	10.8057	0.627441	12.7825
0.628052	8.68984	0.627747	8.31448	0.627747	10.7279	0.627747	12.8305
0.628052	8.72102	0.628052	8.78159	0.628052	11.3507	0.628052	12.8792
0.628357	8.74498	0.628662	8.62589	0.628357	11.0704	0.628357	12.9248
0.628662	8.76749	0.628662	8.53246	0.628662	11.4908	0.628357	12.9733
0.628967	8.77911	0.628967	8.87501	0.628967	11.0704	0.628967	13.0206
0.629273	8.78735	0.629273	8.95286	0.629273	11.2105	0.629273	13.0724
0.629578	8.78483	0.629578	8.99957	0.629578	10.9614	0.629273	13.1241
0.629883	8.78117	0.629883	8.93729	0.629883	11.0081	0.629883	13.181
0.630188	8.77087	0.630188	8.57918	0.630188	10.7279	0.630188	13.238
0.630493	8.76484	0.630493	8.6726	0.630493	11.1171	0.630493	13.3
0.630798	8.75814	0.630798	8.6726	0.630798	11.1638	0.630493	13.3618
0.631104	8.76144	0.631104	8.64146	0.631104	11.5219	0.630798	13.4277
0.631409	8.76868	0.631409	8.78159	0.631409	11.2728	0.631409	13.4924
0.631714	8.78878	0.631714	8.6726	0.631714	11.3507	0.631409	13.5602
0.632019	8.81343	0.632019	8.73488	0.632019	11.5998	0.632019	13.6253
0.632324	8.84915	0.632324	9.54453	0.632324	11.8178	0.632019	13.6921
0.632629	8.88545	0.632629	8.85944	0.632629	11.2884	0.632629	13.7549
0.632935	8.9271	0.632935	8.99957	0.632935	11.4597	0.632629	13.8179
0.63324	8.9626	0.63324	9.31097	0.63324	11.7399	0.632935	13.876
0.633545	8.99662	0.633545	8.76602	0.633545	11.2105	0.63324	13.9336
0.63385	9.01844	0.63385	9.12413	0.63385	11.4597	0.633545	13.9862
0.634155	9.03434	0.634155	9.27984	0.634155	11.8956	0.63385	14.0388
0.63446	9.03582	0.63446	8.59474	0.63446	11.3195	0.634155	14.0874
0.634766	9.03171	0.634766	8.984	0.634766	11.6154	0.63446	14.1378
0.635071	9.01605	0.635071	9.20198	0.635071	11.8645	0.634766	14.1863
0.635376	8.99985	0.635376	8.59474	0.635376	11.5531	0.635071	14.2388
0.635681	8.97873	0.635681	9.49782	0.635681	12.0513	0.635376	14.2916
0.635986	8.96441	0.635986	8.71931	0.635986	11.9579	0.635681	14.3504
0.636292	8.95233	0.636292	8.95286	0.636292	11.8956	0.635986	14.4107
0.636597	8.9531	0.636597	9.52896	0.636597	11.9423	0.636292	14.4772
0.636902	8.96031	0.636902	9.2954	0.636902	11.7244	0.636597	14.5445
0.637207	8.98222	0.637207	9.27984	0.637207	11.8022	0.636902	14.6165
0.637512	9.00987	0.637512	9.52896	0.637207	11.8645	0.637207	14.6869
0.637817	9.04913	0.637817	9.24869	0.637817	12.0202	0.637512	14.7591
0.638123	9.08903	0.638123	9.45111	0.638123	12.0202	0.637817	14.8265
0.638428	9.13414	0.638428	9.68466	0.638428	12.2382	0.638123	14.8929
0.638733	9.17302	0.638733	9.06185	0.638733	12.2537	0.638428	14.9526
0.639038	9.21062	0.639038	9.32655	0.638733	12.1759	0.638733	15.0102
0.639343	9.23666	0.639343	9.32655	0.639038	12.5963	0.639038	15.0612
0.639648	9.25785	0.639648	9.20198	0.639343	12.1292	0.639343	15.1116
0.639954	9.26604	0.639954	9.43554	0.639954	12.7053	0.639648	15.1581
0.640259	9.27013	0.640259	9.03071	0.640259	12.1292	0.639954	15.2074
0.640564	9.26394	0.640564	9.90264	0.640564	12.3316	0.640259	15.2564
0.640869	9.25789	0.640869	9.96492	0.640869	12.4562	0.640564	15.3117
0.641174	9.24667	0.641174	9.09299	0.640869	11.9891	0.640869	15.3695
0.641479	9.24086	0.641479	9.66909	0.641479	12.3939	0.641174	15.435
0.641785	9.23465	0.641785	9.74694	0.641785	12.207	0.641479	15.5031
0.64209	9.23754	0.64209	9.23312	0.641785	12.3316	0.641785	15.5775
0.642395	9.24219	0.642395	9.62238	0.64209	12.6897	0.64209	15.6514
0.6427	9.25643	0.6427	9.45111	0.6427	12.97	0.642395	15.7276
0.6427	9.27137	0.643005	9.37326	0.643005	12.6274	0.6427	15.7987
0.643311	9.29351	0.643311	9.77808	0.643005	13.0478	0.643005	15.8676
0.643616	9.31305	0.643616	9.38883	0.643311	12.9388	0.643311	15.9278
0.643921	9.33618	0.643921	9.73137	0.643616	12.9544	0.643616	15.9833
0.644226	9.35332	0.644226	9.7158	0.643921	12.9388	0.643921	16.0294
0.644531	9.37132	0.644531	9.52896	0.644226	12.6274	0.644226	16.072
0.644836	9.38162	0.644836	9.77808	0.644531	12.5651	0.644531	16.1081
0.645142	9.39228	0.645142	9.88707	0.644836	13.1412	0.644836	16.145
0.645447	9.39595	0.645447	9.63795	0.645142	12.7364	0.645142	16.1807
0.645752	9.4017	0.645752	9.77808	0.645447	13.0945	0.645447	16.2224
0.646057	9.40288	0.646057	9.96492	0.645752	13.0323	0.645752	16.2675
0.646362	9.40888	0.646362	9.60681	0.646057	12.8454	0.646057	16.3221
0.646667	9.41295	0.646667	9.7158	0.646362	12.9855	0.646362	16.3815
0.646973	9.42401	0.646973	9.57567	0.646667	13.2347	0.646667	16.45
0.646973	9.43458	0.647278	9.45111	0.646973	13.1724	0.646973	16.521
0.647583	9.45269	0.647583	10.2608	0.647583	13.5772	0.647278	16.597
0.647888	9.46995	0.647888	9.93378	0.647583	12.9544	0.647583	16.6704
0.648193	9.49362	0.648193	10.1829	0.647888	12.9855	0.647888	16.7435
0.648498	9.51471	0.648193	10.3697	0.648193	13.4838	0.648193	16.8093
0.648804	9.54018	0.648804	10.0583	0.648498	12.97	0.648498	16.8713
0.649109	9.56105	0.649109	10.4165	0.648804	13.3592	0.648804	16.9242
0.649414	9.58446	0.649109	10.0116	0.649109	13.5461	0.649109	16.9737
0.649719	9.60185	0.649414	9.80922	0.649414	12.8454	0.649414	17.0166
0.650024	9.62089	0.650024	9.98049	0.649719	13.4526	0.649719	17.0603
0.65033	9.6335	0.65033	9.85593	0.650024	13.3281	0.650024	17.1027
0.650635	9.64778	0.65033	9.74694	0.65033	13.6083	0.65033	17.1515
0.65094	9.65595	0.650635	10.2608	0.650635	13.8263	0.650635	17.2041
0.65094	9.66628	0.651245	10.1206	0.65094	13.8886	0.65094	17.2667
0.651245	9.67099	0.651245	10.1051	0.651245	13.4682	0.651245	17.3349
0.65155	9.67826	0.65155	10.3853	0.65155	13.8108	0.65155	17.4126
0.652161	9.68023	0.651856	10.5254	0.651856	13.5928	0.651856	17.493
0.652161	9.68497	0.652161	10.4165	0.652161	13.8108	0.652161	17.5781
0.652466	9.68462	0.652466	10.3075	0.652466	13.7952	0.652466	17.6597
0.652771	9.68738	0.652771	9.91821	0.652771	13.4994	0.652771	17.7394
0.653076	9.68559	0.653076	10.4165	0.653076	14.0287	0.653076	17.8095
0.653381	9.68777	0.653381	10.3697	0.653381	13.8575	0.653381	17.8729
0.653686	9.68659	0.653686	9.94935	0.653686	13.9976	0.653686	17.9239
0.653992	9.69085	0.653992	9.99606	0.653992	14.2623	0.653992	17.968
0.654297	9.69339	0.654297	10.1829	0.654297	14.1689	0.653992	18.0018
0.654602	9.70294	0.654602	9.98049	0.654602	13.9353	0.654602	18.0331
0.654907	9.71207	0.654907	10.5722	0.654907	14.4024	0.654602	18.0602
0.655212	9.72897	0.655212	10.4476	0.655212	13.7018	0.655212	18.0914
0.655518	9.74547	0.655518	10.6189	0.655518	14.1844	0.655518	18.1249
0.655823	9.76891	0.655823	10.6967	0.655823	14.3869	0.655823	18.1679
0.656128	9.79023	0.656128	10.1518	0.656128	13.9353	0.656128	18.2166
0.656433	9.81601	0.656433	10.6967	0.656433	14.1377	0.656128	18.2758
0.656738	9.83665	0.656738	10.4632	0.656738	14.1066	0.656433	18.3394
0.657044	9.85854	0.657044	10.1673	0.657044	14.0132	0.656738	18.41
0.657349	9.87229	0.657349	10.7279	0.657349	14.309	0.657044	18.4799
0.657654	9.88489	0.657654	10.2296	0.657654	14.8384	0.657349	18.5508
0.657959	9.8879	0.657959	10.0583	0.657959	14.6204	0.657959	18.6153
0.658264	9.88952	0.658264	10.541	0.658264	14.4491	0.657959	18.6764
0.658569	9.88263	0.658569	10.3697	0.658569	14.1689	0.658264	18.7282
0.658875	9.87668	0.658875	10.3386	0.658875	14.5893	0.658569	18.7762
0.65918	9.86556	0.65918	10.8836	0.65918	14.7138	0.658875	18.8168
0.659485	9.85937	0.659485	10.9147	0.659485	14.3713	0.65918	18.8576
0.65979	9.85217	0.65979	10.7434	0.65979	14.1533	0.659485	18.8964
0.660095	9.8537	0.660095	11.0393	0.660095	14.6827	0.65979	18.9412
0.6604	9.85723	0.6604	10.2608	0.6604	14.3557	0.660095	18.9897
0.660706	9.8713	0.660706	10.8213	0.660706	14.7917	0.6604	19.0484
0.661011	9.88774	0.661011	10.8991	0.661011	14.7138	0.660706	19.1128
0.661316	9.91366	0.661316	9.99606	0.661316	14.3557	0.661011	19.1869
0.661621	9.93956	0.661621	10.5722	0.661621	14.7761	0.661316	19.2636
0.661926	9.97158	0.661926	10.8524	0.661926	14.9785	0.661621	19.3446
0.662231	9.99971	0.662231	10.6033	0.662231	15.0252	0.661926	19.4212
0.662537	10.0301	0.662537	11.1483	0.662537	14.854	0.662231	19.4947
0.662842	10.0532	0.662842	10.7434	0.662842	14.8384	0.662537	19.5568
0.663147	10.0762	0.663147	10.8524	0.663147	14.7917	0.662842	19.6105
0.663452	10.0908	0.663452	11.2884	0.663452	15.0875	0.663147	19.6498
0.663757	10.1055	0.663757	10.7279	0.663757	14.8228	0.663452	19.6807
0.664062	10.1132	0.664062	11.1794	0.664062	14.6983	0.663757	19.7006
0.664368	10.1235	0.664368	11.1638	0.664368	15.2121	0.664062	19.718
0.664673	10.1299	0.664673	10.4009	0.664673	14.7138	0.664368	19.7324
0.664978	10.1419	0.664978	11.0237	0.664978	15.1342	0.664673	19.7532
0.665283	10.1526	0.665283	10.7746	0.665283	15.0564	0.664978	19.7798
0.665588	10.1708	0.665588	10.7901	0.665588	15.1031	0.665283	19.8202
0.665894	10.1884	0.665894	10.6967	0.665894	15.5235	0.665588	19.8713
0.666199	10.2128	0.666199	10.977	0.666199	15.6325	0.665894	19.9378
0.666504	10.2347	0.666504	10.6812	0.666504	15.2432	0.666199	20.0132
0.666809	10.2605	0.666809	11.2105	0.666809	15.5858	0.666504	20.099
0.667114	10.2805	0.667114	11.195	0.667114	15.5235	0.666809	20.1858
0.667419	10.3011	0.667419	11.0237	0.667419	15.3055	0.667114	20.2735
0.667725	10.313	0.667725	11.3818	0.667725	15.3834	0.667419	20.3524
0.66803	10.3237	0.66803	11.1483	0.66803	14.9941	0.667725	20.4231
0.668335	10.3251	0.668335	11.2573	0.66803	15.5079	0.66803	20.4778
0.66864	10.3259	0.66864	11.0704	0.66864	15.4768	0.668335	20.5201
0.668945	10.3196	0.668945	10.4632	0.668945	15.5235	0.66864	20.5456
0.66925	10.3159	0.66925	11.3974	0.668945	15.7882	0.668945	20.5614
0.669556	10.3089	0.669556	11.0081	0.669556	16.0996	0.66925	20.5662
0.669861	10.3085	0.669861	10.6812	0.669861	15.6325	0.669556	20.5693
0.670166	10.3081	0.670166	11.5064	0.670166	15.9283	0.669861	20.5707
0.670471	10.3166	0.670471	11.0237	0.670166	15.6948	0.670166	20.5797
0.670776	10.3263	0.670776	11.1327	0.670471	15.8349	0.670471	20.5951
0.671081	10.3444	0.671081	11.9735	0.671081	16.411	0.670776	20.6244
0.671387	10.3618	0.671387	11.3507	0.671387	16.2864	0.671081	20.6636
0.671692	10.3846	0.671692	11.4597	0.671387	15.7882	0.671387	20.717
0.671997	10.4026	0.671997	11.4129	0.671692	16.1619	0.671692	20.7779
0.672302	10.4219	0.671997	11.0081	0.671997	15.4612	0.671997	20.8483
[truncated: 4,071 more rows]
