# Supplementary material for: The role of oxygen-permeable ionomer for polymer electrolyte fuel cells
Source: Nat Commun. 2021 Aug 16;12:4956. doi: 10.1038/s41467-021-25301-3 (PMC8368003; doi:10.1038/s41467-021-25301-3)
Supplement: Supplementary file 4 — Source Data [file 41467_2021_25301_MOESM4_ESM.zip › Source_Data_Jinnouchi_2021/Source_Data_Fig6d.xlsx]

## Sheet: Sheet1
	Average (ML)	1st (ML)	2nd (ML)	3rd (ML)	4th (ML)
Nafion	0.0878	0.0733333	0.0904167	0.10245	0.085
Aquivion	0.0645542	0.0698987	0.0592096
HOPI	0.0346667	0.0519035	0.0174298
