# Supplementary material for: The role of oxygen-permeable ionomer for polymer electrolyte fuel cells
Source: Nat Commun. 2021 Aug 16;12:4956. doi: 10.1038/s41467-021-25301-3 (PMC8368003; doi:10.1038/s41467-021-25301-3)
Supplement: Supplementary file 4 — Source Data [file 41467_2021_25301_MOESM4_ESM.zip › Source_Data_Jinnouchi_2021/Source_Data_Supp_Fig2a.xlsx]

## Sheet: Sheet1
	Nafion		HOPI		Aquivion
-200.29	0	-200.29	0	-200.29	0
-200.259	0	-200.259	0	-200.259	0
-200.229	0	-200.229	0	-200.229	0
-200.198	0	-200.198	0	-200.198	0
-200.168	0	-200.168	0	-200.168	0
-200.137	0	-200.137	0	-200.137	0
-200.107	0	-200.107	0	-200.107	0
-200.076	-0.0428189	-200.076	-0.0455809	-200.076	-0.0237634
-200.046	-0.0432381	-200.046	-0.0478319	-200.046	-0.0240895
-200.015	-0.0406211	-200.015	-0.0509022	-200.015	-0.0232028
-199.984	-0.0430449	-199.984	-0.0504965	-199.984	-0.0235406
-199.954	-0.0421385	-199.954	-0.0500209	-199.954	-0.0225657
-199.923	-0.0428043	-199.923	-0.0471212	-199.923	-0.0238536
-199.893	-0.0432492	-199.893	-0.0503812	-199.893	-0.0230478
-199.862	-0.0419578	-199.862	-0.0488393	-199.862	-0.0232428
-199.832	-0.042052	-199.832	-0.0517768	-199.832	-0.0235337
-199.801	-0.0425477	-199.801	-0.0482401	-199.801	-0.0227419
-199.771	-0.0418297	-199.771	-0.0475715	-199.771	-0.0226859
-199.74	-0.0426817	-199.74	-0.0480715	-199.74	-0.0228933
-199.71	-0.0439782	-199.71	-0.0497664	-199.71	-0.0233948
-199.679	-0.0419094	-199.679	-0.0490579	-199.679	-0.0235587
-199.649	-0.0419902	-199.649	-0.0469162	-199.649	-0.0231832
-199.618	-0.0410068	-199.618	-0.0513554	-199.618	-0.0237975
-199.588	-0.0410368	-199.588	-0.0492628	-199.588	-0.0232305
-199.557	-0.0427503	-199.557	-0.047601	-199.557	-0.022811
-199.526	-0.0419421	-199.526	-0.0459926	-199.526	-0.023835
-199.496	-0.042715	-199.496	-0.0488739	-199.496	-0.0238873
-199.465	-0.0416766	-199.465	-0.0470055	-199.465	-0.022689
-199.435	-0.0416172	-199.435	-0.0526236	-199.435	-0.0236128
-199.404	-0.0429454	-199.404	-0.0431418	-199.404	-0.0238495
-199.374	-0.0414064	-199.374	-0.0493453	-199.374	-0.0231961
-199.343	-0.0428842	-199.343	-0.0483989	-199.343	-0.0234041
-199.313	-0.0407694	-199.313	-0.0486479	-199.313	-0.0233315
-199.282	-0.0415595	-199.282	-0.0482405	-199.282	-0.0229734
-199.252	-0.0432342	-199.252	-0.0456639	-199.252	-0.0238039
-199.221	-0.0422391	-199.221	-0.0446938	-199.221	-0.0232585
-199.19	-0.0432908	-199.19	-0.0473072	-199.19	-0.0231505
-199.16	-0.0419054	-199.16	-0.049438	-199.16	-0.0236169
-199.13	-0.0400979	-199.13	-0.0486089	-199.13	-0.0237319
-199.099	-0.0436141	-199.099	-0.0469587	-199.099	-0.0234012
-199.068	-0.0407756	-199.068	-0.0490181	-199.068	-0.0231684
-199.038	-0.041558	-199.038	-0.0496727	-199.038	-0.0233615
-199.007	-0.0417414	-199.007	-0.0470457	-199.007	-0.023935
-198.977	-0.0420882	-198.977	-0.0465585	-198.977	-0.023807
-198.946	-0.0435964	-198.946	-0.0502278	-198.946	-0.0231975
-198.916	-0.0414803	-198.916	-0.0479526	-198.916	-0.0237146
-198.885	-0.0406383	-198.885	-0.0440713	-198.885	-0.0234978
-198.855	-0.0426898	-198.855	-0.0442097	-198.855	-0.0236396
-198.824	-0.0436042	-198.824	-0.0456868	-198.824	-0.0228336
-198.794	-0.0427923	-198.794	-0.0522302	-198.794	-0.0222909
-198.763	-0.0407045	-198.763	-0.0482665	-198.763	-0.0230834
-198.732	-0.0416241	-198.732	-0.043229	-198.732	-0.0235314
-198.702	-0.0413603	-198.702	-0.0446838	-198.702	-0.0228791
-198.671	-0.04354	-198.671	-0.0470799	-198.671	-0.0231476
-198.641	-0.0433598	-198.641	-0.0493468	-198.641	-0.0234361
-198.61	-0.0412286	-198.61	-0.0475045	-198.61	-0.023552
-198.58	-0.0415956	-198.58	-0.0434469	-198.58	-0.0236464
-198.549	-0.0412393	-198.549	-0.0473286	-198.549	-0.022786
-198.519	-0.041055	-198.519	-0.0491137	-198.519	-0.0242268
-198.488	-0.0428668	-198.488	-0.0447545	-198.488	-0.0234329
-198.458	-0.0416023	-198.458	-0.0457494	-198.458	-0.0237417
-198.427	-0.0422265	-198.427	-0.0469108	-198.427	-0.0237883
-198.397	-0.0407673	-198.397	-0.046435	-198.397	-0.022689
-198.366	-0.0410669	-198.366	-0.0504629	-198.366	-0.0233006
-198.335	-0.0404678	-198.335	-0.0463146	-198.335	-0.0233904
-198.305	-0.0413189	-198.305	-0.0471371	-198.305	-0.023516
-198.274	-0.0389117	-198.274	-0.0441778	-198.274	-0.0226055
-198.244	-0.0418735	-198.244	-0.0452644	-198.244	-0.0233389
-198.213	-0.042919	-198.213	-0.0446181	-198.213	-0.0231305
-198.183	-0.040715	-198.183	-0.0471556	-198.183	-0.0232
-198.152	-0.0414779	-198.152	-0.0450562	-198.152	-0.0227359
-198.122	-0.042471	-198.122	-0.0452571	-198.122	-0.0224502
-198.091	-0.0420916	-198.091	-0.0434807	-198.091	-0.0230495
-198.061	-0.0418274	-198.061	-0.0462419	-198.061	-0.0237034
-198.03	-0.0404182	-198.03	-0.048128	-198.03	-0.0234514
-198	-0.0421414	-198	-0.0436603	-198	-0.023196
-197.969	-0.0424605	-197.969	-0.0459329	-197.969	-0.0219205
-197.939	-0.042232	-197.939	-0.0454235	-197.939	-0.023006
-197.908	-0.0418826	-197.908	-0.0421539	-197.908	-0.0230265
-197.877	-0.0417263	-197.877	-0.0472727	-197.877	-0.0225042
-197.847	-0.0415333	-197.847	-0.0437926	-197.847	-0.0224836
-197.816	-0.0412662	-197.816	-0.0426451	-197.816	-0.0237104
-197.786	-0.0419167	-197.786	-0.0427632	-197.786	-0.0230324
-197.755	-0.0415471	-197.755	-0.0461185	-197.755	-0.0226377
-197.725	-0.0418247	-197.725	-0.0427718	-197.725	-0.0234292
-197.694	-0.0407249	-197.694	-0.0480111	-197.694	-0.0231746
-197.664	-0.0410919	-197.664	-0.0455783	-197.664	-0.0230566
-197.633	-0.0423064	-197.633	-0.0415326	-197.633	-0.0225855
-197.603	-0.0401598	-197.603	-0.0481131	-197.603	-0.0228536
-197.572	-0.0410197	-197.572	-0.0481438	-197.572	-0.0238371
-197.542	-0.04027	-197.542	-0.04404	-197.542	-0.0227713
-197.511	-0.0410646	-197.511	-0.0425851	-197.511	-0.0239646
-197.481	-0.0411866	-197.481	-0.0451463	-197.481	-0.02301
-197.45	-0.0415519	-197.45	-0.0461344	-197.45	-0.0227987
-197.419	-0.0412314	-197.419	-0.0436561	-197.419	-0.0230617
-197.389	-0.0413312	-197.389	-0.045388	-197.389	-0.0230177
-197.358	-0.0406905	-197.358	-0.0439696	-197.358	-0.0233272
-197.328	-0.0415496	-197.328	-0.045431	-197.328	-0.0229341
-197.297	-0.0425896	-197.297	-0.0421301	-197.297	-0.0231173
-197.267	-0.0409163	-197.267	-0.0447816	-197.267	-0.0230513
-197.236	-0.0409004	-197.236	-0.0450469	-197.236	-0.022832
-197.206	-0.0409301	-197.206	-0.0434179	-197.206	-0.0234376
-197.175	-0.0404562	-197.175	-0.0404594	-197.175	-0.0232125
-197.145	-0.0406104	-197.145	-0.0433573	-197.145	-0.0231039
-197.114	-0.0403253	-197.114	-0.0437507	-197.114	-0.0229663
-197.083	-0.0406229	-197.083	-0.0459972	-197.083	-0.0229492
-197.053	-0.0398239	-197.053	-0.0454024	-197.053	-0.0236861
-197.022	-0.0403685	-197.022	-0.0411571	-197.022	-0.023411
-196.992	-0.03955	-196.992	-0.0439401	-196.992	-0.0228101
-196.961	-0.0411293	-196.961	-0.0430164	-196.961	-0.0236026
-196.931	-0.0410898	-196.931	-0.0452665	-196.931	-0.0230034
-196.9	-0.0395626	-196.9	-0.0411282	-196.9	-0.0230332
-196.87	-0.0413223	-196.87	-0.0454875	-196.87	-0.0227027
-196.839	-0.0415836	-196.839	-0.0412147	-196.839	-0.0238243
-196.809	-0.042212	-196.809	-0.0444551	-196.809	-0.0227023
-196.778	-0.0395705	-196.778	-0.0460326	-196.778	-0.0233143
-196.748	-0.040816	-196.748	-0.0442444	-196.748	-0.0234023
-196.717	-0.040875	-196.717	-0.0411894	-196.717	-0.0229489
-196.686	-0.0398776	-196.686	-0.0404134	-196.686	-0.022751
-196.656	-0.0395246	-196.656	-0.0426336	-196.656	-0.0235974
-196.625	-0.0411081	-196.625	-0.04548	-196.625	-0.0228003
-196.595	-0.0404843	-196.595	-0.0415862	-196.595	-0.0226605
-196.564	-0.0409564	-196.564	-0.0409607	-196.564	-0.0230603
-196.534	-0.0412231	-196.534	-0.0413656	-196.534	-0.0224744
-196.503	-0.040484	-196.503	-0.0435471	-196.503	-0.0235692
-196.473	-0.0395798	-196.473	-0.0433682	-196.473	-0.0232169
-196.442	-0.0399709	-196.442	-0.0400334	-196.442	-0.02242
-196.412	-0.0407819	-196.412	-0.0426543	-196.412	-0.0230107
-196.381	-0.0400877	-196.381	-0.0434311	-196.381	-0.0224809
-196.351	-0.0398677	-196.351	-0.0405599	-196.351	-0.0231275
-196.32	-0.0410326	-196.32	-0.0423715	-196.32	-0.0227314
-196.29	-0.0399769	-196.29	-0.0437299	-196.29	-0.0224775
-196.259	-0.0400963	-196.259	-0.0412706	-196.259	-0.0225901
-196.228	-0.0396239	-196.228	-0.0392028	-196.228	-0.0230074
-196.198	-0.0404405	-196.198	-0.043509	-196.198	-0.0221507
-196.167	-0.0389068	-196.167	-0.0454904	-196.167	-0.0232024
-196.137	-0.0389866	-196.137	-0.0410643	-196.137	-0.0231676
-196.106	-0.0400358	-196.106	-0.0419678	-196.106	-0.0221796
-196.076	-0.0396768	-196.076	-0.0404047	-196.076	-0.0223441
-196.045	-0.0398364	-196.045	-0.0401654	-196.045	-0.0235088
-196.015	-0.0393346	-196.015	-0.0417506	-196.015	-0.0234406
-195.984	-0.039348	-195.984	-0.0402717	-195.984	-0.022024
-195.954	-0.0401721	-195.954	-0.0388176	-195.954	-0.0232229
-195.923	-0.0390651	-195.923	-0.0402266	-195.923	-0.0227355
-195.893	-0.0390563	-195.893	-0.0402615	-195.893	-0.0231139
-195.862	-0.0410762	-195.862	-0.0416998	-195.862	-0.0231246
-195.832	-0.0404386	-195.832	-0.039018	-195.832	-0.0226717
-195.801	-0.0392056	-195.801	-0.0400355	-195.801	-0.0225803
-195.77	-0.041166	-195.77	-0.0418911	-195.77	-0.0234076
-195.74	-0.0396053	-195.74	-0.0394729	-195.74	-0.0228383
-195.709	-0.0406637	-195.709	-0.0372884	-195.709	-0.0233225
-195.679	-0.0398186	-195.679	-0.0386152	-195.679	-0.0230839
-195.648	-0.0410289	-195.648	-0.037882	-195.648	-0.0223928
-195.618	-0.0403336	-195.618	-0.0398359	-195.618	-0.0225785
-195.587	-0.0391247	-195.587	-0.0404199	-195.587	-0.0237834
-195.557	-0.0392693	-195.557	-0.0394377	-195.557	-0.022845
-195.526	-0.0398107	-195.526	-0.0398391	-195.526	-0.0224593
-195.496	-0.0393834	-195.496	-0.0414739	-195.496	-0.0228001
-195.465	-0.040141	-195.465	-0.0391098	-195.465	-0.0228097
-195.435	-0.0396803	-195.435	-0.0391883	-195.435	-0.0225433
-195.404	-0.0378335	-195.404	-0.0391797	-195.404	-0.0227683
-195.374	-0.0393963	-195.374	-0.0407462	-195.374	-0.0222871
-195.343	-0.0403996	-195.343	-0.0412827	-195.343	-0.0224003
-195.312	-0.040587	-195.312	-0.0376638	-195.312	-0.0232315
-195.282	-0.0397912	-195.282	-0.0413864	-195.282	-0.0232489
-195.251	-0.0392047	-195.251	-0.0420574	-195.251	-0.0225137
-195.221	-0.0389108	-195.221	-0.0355262	-195.221	-0.0227491
-195.19	-0.0411799	-195.19	-0.0399564	-195.19	-0.0223842
-195.16	-0.0385068	-195.16	-0.0399575	-195.16	-0.0226643
-195.129	-0.038651	-195.129	-0.0373817	-195.129	-0.0228752
-195.099	-0.0398804	-195.099	-0.0419274	-195.099	-0.0223992
-195.068	-0.0380518	-195.068	-0.0394306	-195.068	-0.0230207
-195.038	-0.0370352	-195.038	-0.0357565	-195.038	-0.0228362
-195.007	-0.0390769	-195.007	-0.0415389	-195.007	-0.0233795
-194.976	-0.0395565	-194.976	-0.0409749	-194.976	-0.0227149
-194.946	-0.0393066	-194.946	-0.0379696	-194.946	-0.0231746
-194.915	-0.0383129	-194.915	-0.0375204	-194.915	-0.0223275
-194.885	-0.0396459	-194.885	-0.0396799	-194.885	-0.0226287
-194.854	-0.0386925	-194.854	-0.0361284	-194.854	-0.022801
-194.824	-0.0384847	-194.824	-0.03987	-194.824	-0.0221463
-194.793	-0.0406524	-194.793	-0.0396038	-194.793	-0.0231117
-194.763	-0.0374888	-194.763	-0.0381792	-194.763	-0.0234552
-194.732	-0.0380343	-194.732	-0.039989	-194.732	-0.0224586
-194.702	-0.0383369	-194.702	-0.0398699	-194.702	-0.022096
-194.671	-0.0394563	-194.671	-0.0365244	-194.671	-0.0225838
-194.641	-0.0393208	-194.641	-0.0405769	-194.641	-0.0224829
-194.61	-0.0373169	-194.61	-0.0371034	-194.61	-0.0228222
-194.579	-0.0380716	-194.579	-0.0384107	-194.579	-0.0220106
-194.549	-0.0390062	-194.549	-0.0395562	-194.549	-0.0217803
-194.518	-0.0374101	-194.518	-0.0390227	-194.518	-0.0230679
-194.488	-0.0376918	-194.488	-0.0334293	-194.488	-0.0224904
-194.457	-0.0392287	-194.457	-0.0368716	-194.457	-0.0222495
-194.427	-0.037954	-194.427	-0.0390178	-194.427	-0.0217851
-194.396	-0.0384763	-194.396	-0.0364638	-194.396	-0.021928
-194.366	-0.0383007	-194.366	-0.0383115	-194.366	-0.0229903
-194.335	-0.0391682	-194.335	-0.0392209	-194.335	-0.0218449
-194.305	-0.0381823	-194.305	-0.0387911	-194.305	-0.0223035
-194.274	-0.0389763	-194.274	-0.0388312	-194.274	-0.0222083
-194.244	-0.0403763	-194.244	-0.0363162	-194.244	-0.0224068
-194.213	-0.0386775	-194.213	-0.0367541	-194.213	-0.02321
-194.183	-0.0382728	-194.183	-0.034391	-194.183	-0.0218894
-194.152	-0.0367359	-194.152	-0.0388083	-194.152	-0.0227826
-194.121	-0.0386799	-194.121	-0.0360474	-194.121	-0.0227999
-194.091	-0.0374162	-194.091	-0.0391803	-194.091	-0.0227586
-194.06	-0.0396254	-194.06	-0.0347152	-194.06	-0.0223491
-194.03	-0.0378532	-194.03	-0.0356405	-194.03	-0.0228289
-193.999	-0.0371079	-193.999	-0.0373814	-193.999	-0.0230831
-193.969	-0.0378615	-193.969	-0.0306641	-193.969	-0.0228485
-193.938	-0.036129	-193.938	-0.0375306	-193.938	-0.0222551
-193.908	-0.0379139	-193.908	-0.0357424	-193.908	-0.0225176
-193.877	-0.0379353	-193.877	-0.0335002	-193.877	-0.0230637
-193.847	-0.0372478	-193.847	-0.0357039	-193.847	-0.0210313
-193.816	-0.038746	-193.816	-0.0360053	-193.816	-0.0219855
-193.786	-0.0386779	-193.786	-0.0342495	-193.786	-0.0228195
-193.755	-0.0387342	-193.755	-0.0357232	-193.755	-0.0221545
-193.725	-0.0372047	-193.725	-0.0350445	-193.725	-0.0227327
-193.694	-0.0388543	-193.694	-0.0377472	-193.694	-0.0226487
-193.663	-0.0373594	-193.663	-0.0337766	-193.663	-0.0224365
-193.633	-0.0365117	-193.633	-0.0361002	-193.633	-0.0223076
-193.602	-0.0384248	-193.602	-0.0355446	-193.602	-0.0225945
-193.572	-0.0396756	-193.572	-0.037884	-193.572	-0.0226444
-193.541	-0.0364572	-193.541	-0.0353188	-193.541	-0.0215909
-193.511	-0.0378696	-193.511	-0.0314908	-193.511	-0.0220254
-193.48	-0.038048	-193.48	-0.0319178	-193.48	-0.0231795
-193.45	-0.0372575	-193.45	-0.0359173	-193.45	-0.0218502
-193.419	-0.038198	-193.419	-0.0337808	-193.419	-0.0224894
-193.389	-0.0378254	-193.389	-0.0344558	-193.389	-0.0217076
-193.358	-0.0372308	-193.358	-0.0351235	-193.358	-0.0213912
-193.327	-0.0355864	-193.327	-0.0371785	-193.327	-0.0227535
-193.297	-0.0375311	-193.297	-0.0344204	-193.297	-0.022749
-193.266	-0.0381354	-193.266	-0.0380129	-193.266	-0.0225507
-193.236	-0.0366211	-193.236	-0.0372155	-193.236	-0.0218366
-193.205	-0.0371172	-193.205	-0.0333093	-193.205	-0.0227276
-193.175	-0.0386942	-193.175	-0.0362288	-193.175	-0.0230605
-193.144	-0.0367987	-193.144	-0.035777	-193.144	-0.0230364
-193.114	-0.0380896	-193.114	-0.0320706	-193.114	-0.0221868
-193.083	-0.0349488	-193.083	-0.0332977	-193.083	-0.0220794
-193.053	-0.0375536	-193.053	-0.032604	-193.053	-0.0228718
-193.022	-0.0371161	-193.022	-0.033568	-193.022	-0.0224185
-192.992	-0.0367488	-192.992	-0.0320131	-192.992	-0.0228632
-192.961	-0.0378682	-192.961	-0.0345391	-192.961	-0.021599
-192.93	-0.0369242	-192.93	-0.0313426	-192.93	-0.0223203
-192.9	-0.0378522	-192.9	-0.0306937	-192.9	-0.0227357
-192.869	-0.0365773	-192.869	-0.0304496	-192.869	-0.021982
-192.839	-0.0384039	-192.839	-0.0356988	-192.839	-0.0223587
-192.808	-0.0367774	-192.808	-0.0346272	-192.808	-0.0219032
-192.778	-0.0357379	-192.778	-0.0326425	-192.778	-0.0218629
-192.747	-0.0360563	-192.747	-0.030481	-192.747	-0.021687
-192.717	-0.03737	-192.717	-0.030471	-192.717	-0.0224492
-192.686	-0.0375299	-192.686	-0.0348037	-192.686	-0.022287
-192.656	-0.0373012	-192.656	-0.035309	-192.656	-0.0220047
-192.625	-0.0366077	-192.625	-0.032665	-192.625	-0.0224779
-192.595	-0.0379703	-192.595	-0.0334028	-192.595	-0.0217948
-192.564	-0.0362809	-192.564	-0.0333838	-192.564	-0.0221679
-192.534	-0.0359768	-192.534	-0.0324899	-192.534	-0.021812
-192.503	-0.03619	-192.503	-0.0353207	-192.503	-0.0225746
-192.472	-0.0357137	-192.472	-0.0315693	-192.472	-0.0219612
-192.442	-0.0368527	-192.442	-0.0323635	-192.442	-0.0218926
-192.411	-0.0368247	-192.411	-0.0316773	-192.411	-0.021932
-192.381	-0.037774	-192.381	-0.0305699	-192.381	-0.0211218
-192.35	-0.0377702	-192.35	-0.0321826	-192.35	-0.0222124
-192.32	-0.0373847	-192.32	-0.0295851	-192.32	-0.0222222
-192.289	-0.0367292	-192.289	-0.0302246	-192.289	-0.0216896
-192.259	-0.0358235	-192.259	-0.0322422	-192.259	-0.0225847
-192.228	-0.0352281	-192.228	-0.032736	-192.228	-0.0218868
-192.198	-0.0352064	-192.198	-0.0317888	-192.198	-0.0225856
-192.167	-0.0377191	-192.167	-0.0308641	-192.167	-0.0215959
-192.137	-0.0362033	-192.137	-0.0310907	-192.137	-0.0219341
-192.106	-0.0368925	-192.106	-0.032286	-192.106	-0.0217778
-192.076	-0.0355812	-192.076	-0.0308766	-192.076	-0.0226424
-192.045	-0.0361002	-192.045	-0.0325625	-192.045	-0.0218846
-192.014	-0.0354299	-192.014	-0.0293747	-192.014	-0.0215452
-191.984	-0.0372326	-191.984	-0.0306718	-191.984	-0.0210196
-191.953	-0.0361908	-191.953	-0.0323784	-191.953	-0.0221362
-191.923	-0.0356847	-191.923	-0.0265615	-191.923	-0.0217066
-191.892	-0.035871	-191.892	-0.0313426	-191.892	-0.0209718
-191.862	-0.0346897	-191.862	-0.0321553	-191.862	-0.0225188
-191.831	-0.0353282	-191.831	-0.0304583	-191.831	-0.0220234
-191.801	-0.0346571	-191.801	-0.0330908	-191.801	-0.0215162
-191.77	-0.0368531	-191.77	-0.0337001	-191.77	-0.0209805
-191.74	-0.0368675	-191.74	-0.0316208	-191.74	-0.0222706
-191.709	-0.0375015	-191.709	-0.033727	-191.709	-0.0225657
-191.679	-0.0362372	-191.679	-0.0302875	-191.679	-0.0216994
-191.648	-0.0358961	-191.648	-0.0287482	-191.648	-0.0214726
-191.617	-0.0341717	-191.617	-0.0303768	-191.617	-0.0213843
-191.587	-0.0364589	-191.587	-0.0333836	-191.587	-0.0222944
-191.556	-0.036298	-191.556	-0.0273008	-191.556	-0.0220892
-191.526	-0.0378156	-191.526	-0.0298792	-191.526	-0.0222346
-191.495	-0.0359063	-191.495	-0.032182	-191.495	-0.0219138
-191.465	-0.0356573	-191.465	-0.0306386	-191.465	-0.0216852
-191.434	-0.0364824	-191.434	-0.0297107	-191.434	-0.0219896
-191.404	-0.0349986	-191.404	-0.0293601	-191.404	-0.0216258
-191.373	-0.0365937	-191.373	-0.0284271	-191.373	-0.0222706
-191.343	-0.0358856	-191.343	-0.0263344	-191.343	-0.0217212
-191.312	-0.0362897	-191.312	-0.0280099	-191.312	-0.0221181
-191.281	-0.0360308	-191.281	-0.0279612	-191.281	-0.0221232
-191.251	-0.034957	-191.251	-0.0286629	-191.251	-0.0215602
-191.22	-0.035144	-191.22	-0.0288604	-191.22	-0.0223086
-191.19	-0.0354155	-191.19	-0.02862	-191.19	-0.0213773
-191.159	-0.0364912	-191.159	-0.029861	-191.159	-0.0228381
-191.129	-0.0364886	-191.129	-0.0267174	-191.129	-0.021777
-191.098	-0.034408	-191.098	-0.0270958	-191.098	-0.0220026
-191.068	-0.0351225	-191.068	-0.0260243	-191.068	-0.0212083
-191.037	-0.0348816	-191.037	-0.029929	-191.037	-0.0218794
-191.007	-0.035621	-191.007	-0.0279838	-191.007	-0.0221191
-190.976	-0.0333745	-190.976	-0.0271762	-190.976	-0.0222785
-190.946	-0.0355954	-190.946	-0.0282291	-190.946	-0.0212972
-190.915	-0.0339544	-190.915	-0.0238429	-190.915	-0.0216195
-190.885	-0.0360159	-190.885	-0.0283668	-190.885	-0.0219776
-190.854	-0.0345636	-190.854	-0.0292454	-190.854	-0.0217532
-190.823	-0.0357239	-190.823	-0.0285064	-190.823	-0.0219957
-190.793	-0.0342307	-190.793	-0.0252342	-190.793	-0.0214002
-190.762	-0.0357709	-190.762	-0.0246138	-190.762	-0.0218336
-190.732	-0.035273	-190.732	-0.0304979	-190.732	-0.0219922
-190.701	-0.033317	-190.701	-0.0284873	-190.701	-0.0215104
-190.671	-0.0358485	-190.671	-0.0257851	-190.671	-0.0218094
-190.64	-0.0342085	-190.64	-0.030004	-190.64	-0.0218353
-190.61	-0.0346339	-190.61	-0.0256636	-190.61	-0.0217389
-190.579	-0.0344163	-190.579	-0.0291474	-190.579	-0.022021
-190.549	-0.0336406	-190.549	-0.0240412	-190.549	-0.021082
-190.518	-0.0332006	-190.518	-0.029572	-190.518	-0.0216683
-190.488	-0.0331473	-190.488	-0.0266858	-190.488	-0.0221517
-190.457	-0.0335312	-190.457	-0.0288845	-190.457	-0.0213522
-190.427	-0.0338725	-190.427	-0.0261416	-190.427	-0.0216054
-190.396	-0.0339899	-190.396	-0.0237331	-190.396	-0.0215768
-190.365	-0.0362244	-190.365	-0.0307828	-190.365	-0.0208909
-190.335	-0.0331548	-190.335	-0.0231883	-190.335	-0.0219607
-190.304	-0.0342911	-190.304	-0.0266097	-190.304	-0.0205219
-190.274	-0.0342258	-190.274	-0.0285649	-190.274	-0.0209258
-190.243	-0.0353848	-190.243	-0.0281809	-190.243	-0.0209782
-190.213	-0.0342208	-190.213	-0.0248244	-190.213	-0.0223701
-190.182	-0.0349772	-190.182	-0.0260005	-190.182	-0.0208961
-190.152	-0.0348558	-190.152	-0.0275088	-190.152	-0.0208615
-190.121	-0.0336478	-190.121	-0.0255606	-190.121	-0.021892
-190.091	-0.0349626	-190.091	-0.0272169	-190.091	-0.0222724
-190.06	-0.0336958	-190.06	-0.0249428	-190.06	-0.0218028
-190.03	-0.0350408	-190.03	-0.0255138	-190.03	-0.0215268
-189.999	-0.0340134	-189.999	-0.0286176	-189.999	-0.0206773
-189.969	-0.0325357	-189.969	-0.0276152	-189.969	-0.0215475
-189.938	-0.0345085	-189.938	-0.022584	-189.938	-0.0219362
-189.907	-0.0337349	-189.907	-0.0279537	-189.907	-0.0213269
-189.877	-0.0336392	-189.877	-0.0224142	-189.877	-0.0220779
-189.846	-0.0344643	-189.846	-0.0254542	-189.846	-0.0217568
-189.816	-0.0327429	-189.816	-0.0273122	-189.816	-0.0213029
-189.785	-0.0362135	-189.785	-0.0236747	-189.785	-0.0213679
-189.755	-0.0326462	-189.755	-0.0257349	-189.755	-0.0214774
-189.724	-0.0335177	-189.724	-0.024095	-189.724	-0.0210775
-189.694	-0.0337272	-189.694	-0.0259728	-189.694	-0.0222307
-189.663	-0.0334192	-189.663	-0.0257126	-189.663	-0.0206498
-189.633	-0.0355568	-189.633	-0.0238276	-189.633	-0.02091
-189.602	-0.032872	-189.602	-0.025219	-189.602	-0.0205518
-189.571	-0.0348749	-189.571	-0.025928	-189.571	-0.0222713
-189.541	-0.0317117	-189.541	-0.0260902	-189.541	-0.0220488
-189.51	-0.0337039	-189.51	-0.0280218	-189.51	-0.0214013
-189.48	-0.0340733	-189.48	-0.0223448	-189.48	-0.0208543
-189.449	-0.0356076	-189.449	-0.0216237	-189.449	-0.0213097
-189.419	-0.0338503	-189.419	-0.0223905	-189.419	-0.0210006
-189.388	-0.0332123	-189.388	-0.0270261	-189.388	-0.0213812
-189.358	-0.0343825	-189.358	-0.0268046	-189.358	-0.0211006
-189.327	-0.0315839	-189.327	-0.0209957	-189.327	-0.0218429
-189.297	-0.0344546	-189.297	-0.0249031	-189.297	-0.020804
-189.266	-0.0341632	-189.266	-0.0257468	-189.266	-0.0215934
-189.236	-0.0327622	-189.236	-0.0262122	-189.236	-0.0213183
-189.205	-0.033467	-189.205	-0.0218394	-189.205	-0.0213449
-189.174	-0.0330273	-189.174	-0.021189	-189.174	-0.0216504
-189.144	-0.0336164	-189.144	-0.0240726	-189.144	-0.0217056
-189.113	-0.0338999	-189.113	-0.0260495	-189.113	-0.020755
-189.083	-0.0331205	-189.083	-0.0225635	-189.083	-0.0217758
-189.052	-0.0319671	-189.052	-0.0276218	-189.052	-0.0208096
-189.022	-0.0338038	-189.022	-0.0234063	-189.022	-0.0213163
-188.991	-0.031532	-188.991	-0.0239889	-188.991	-0.0215448
-188.961	-0.0332553	-188.961	-0.0238583	-188.961	-0.0205896
-188.93	-0.0340519	-188.93	-0.0240759	-188.93	-0.0209264
-188.9	-0.0329452	-188.9	-0.0227484	-188.9	-0.0215599
-188.869	-0.0322914	-188.869	-0.0232281	-188.869	-0.020822
-188.839	-0.0336388	-188.839	-0.0259598	-188.839	-0.0212488
-188.808	-0.0344527	-188.808	-0.0240585	-188.808	-0.020147
-188.778	-0.0338955	-188.778	-0.0229078	-188.778	-0.0209447
-188.747	-0.0316041	-188.747	-0.0247711	-188.747	-0.0209965
-188.716	-0.0323749	-188.716	-0.0159237	-188.716	-0.0211032
-188.686	-0.0333587	-188.686	-0.0235146	-188.686	-0.0209189
-188.655	-0.0321452	-188.655	-0.0229285	-188.655	-0.0210332
-188.625	-0.0336546	-188.625	-0.0227409	-188.625	-0.020833
-188.594	-0.0319541	-188.594	-0.0225078	-188.594	-0.0208443
-188.564	-0.0333283	-188.564	-0.0230649	-188.564	-0.0208575
-188.533	-0.0317533	-188.533	-0.0233475	-188.533	-0.0217104
-188.503	-0.0342052	-188.503	-0.0183981	-188.503	-0.0210597
-188.472	-0.0308485	-188.472	-0.0230896	-188.472	-0.0207972
-188.442	-0.0329245	-188.442	-0.0239448	-188.442	-0.0214356
-188.411	-0.0312405	-188.411	-0.0190459	-188.411	-0.0211059
-188.381	-0.0305317	-188.381	-0.0200179	-188.381	-0.0208693
-188.35	-0.0328164	-188.35	-0.0214295	-188.35	-0.0206879
-188.32	-0.0316972	-188.32	-0.020098	-188.32	-0.0211702
-188.289	-0.0328462	-188.289	-0.0229321	-188.289	-0.021177
-188.258	-0.0343868	-188.258	-0.0210024	-188.258	-0.0210327
-188.228	-0.0318174	-188.228	-0.0204841	-188.228	-0.02076
-188.197	-0.0321292	-188.197	-0.0217215	-188.197	-0.0208492
-188.167	-0.0316161	-188.167	-0.0206732	-188.167	-0.0216796
-188.136	-0.0333275	-188.136	-0.0240816	-188.136	-0.0206599
-188.106	-0.031405	-188.106	-0.0214716	-188.106	-0.0214635
-188.075	-0.032877	-188.075	-0.0212494	-188.075	-0.0205946
-188.045	-0.0319211	-188.045	-0.0191219	-188.045	-0.0207544
-188.014	-0.0317824	-188.014	-0.0232802	-188.014	-0.0211468
-187.984	-0.0319139	-187.984	-0.021227	-187.984	-0.0207129
-187.953	-0.0310528	-187.953	-0.0207365	-187.953	-0.0203978
-187.923	-0.0327241	-187.923	-0.0207482	-187.923	-0.0209976
-187.892	-0.0307228	-187.892	-0.0219818	-187.892	-0.0215626
-187.861	-0.0336272	-187.861	-0.0208871	-187.861	-0.0214278
-187.831	-0.0312687	-187.831	-0.0180598	-187.831	-0.0213631
-187.8	-0.0314183	-187.8	-0.0191005	-187.8	-0.0211244
-187.77	-0.0324587	-187.77	-0.0177134	-187.77	-0.0202886
-187.739	-0.0324392	-187.739	-0.0199471	-187.739	-0.0209681
-187.709	-0.0322919	-187.709	-0.0189845	-187.709	-0.0209268
-187.678	-0.031253	-187.678	-0.0191466	-187.678	-0.0210513
-187.648	-0.0309886	-187.648	-0.0187952	-187.648	-0.0204582
-187.617	-0.0312746	-187.617	-0.0188041	-187.617	-0.0208325
-187.587	-0.0300479	-187.587	-0.0180995	-187.587	-0.020682
-187.556	-0.0308243	-187.556	-0.0163342	-187.556	-0.0213657
-187.525	-0.0294976	-187.525	-0.0182608	-187.525	-0.0201024
-187.495	-0.0299776	-187.495	-0.0230544	-187.495	-0.0201888
-187.464	-0.032304	-187.464	-0.0184182	-187.464	-0.0200114
-187.434	-0.0291701	-187.434	-0.0191983	-187.434	-0.021558
-187.403	-0.0327371	-187.403	-0.0196461	-187.403	-0.0204943
-187.373	-0.0309289	-187.373	-0.0166149	-187.373	-0.0211296
-187.342	-0.03201	-187.342	-0.0212947	-187.342	-0.0199269
-187.312	-0.0314757	-187.312	-0.0188014	-187.312	-0.0205854
-187.281	-0.0320409	-187.281	-0.0177297	-187.281	-0.0210263
-187.251	-0.0308635	-187.251	-0.0182028	-187.251	-0.0201349
-187.22	-0.0324325	-187.22	-0.0193134	-187.22	-0.0202531
-187.19	-0.0306367	-187.19	-0.0208365	-187.19	-0.0206424
-187.159	-0.0328466	-187.159	-0.0208275	-187.159	-0.0210605
-187.129	-0.0295188	-187.129	-0.0184141	-187.129	-0.0206342
-187.098	-0.0297326	-187.098	-0.0170729	-187.098	-0.0202599
-187.067	-0.0303445	-187.067	-0.0158019	-187.067	-0.0203967
-187.037	-0.0300001	-187.037	-0.0203335	-187.037	-0.0206514
-187.006	-0.0325072	-187.006	-0.0158941	-187.006	-0.0205298
-186.976	-0.0292759	-186.976	-0.016902	-186.976	-0.0203142
-186.945	-0.0291517	-186.945	-0.0179317	-186.945	-0.01968
-186.915	-0.0302243	-186.915	-0.015758	-186.915	-0.0209945
-186.884	-0.0325096	-186.884	-0.0178882	-186.884	-0.0208519
-186.854	-0.0288882	-186.854	-0.0190914	-186.854	-0.0208998
-186.823	-0.0309382	-186.823	-0.018014	-186.823	-0.0200235
-186.793	-0.0303466	-186.793	-0.0178237	-186.793	-0.0205471
-186.762	-0.0326161	-186.762	-0.0195248	-186.762	-0.0205009
-186.732	-0.0297973	-186.732	-0.0185783	-186.732	-0.0206913
-186.701	-0.0305193	-186.701	-0.0181407	-186.701	-0.0204377
-186.671	-0.0295003	-186.671	-0.0197361	-186.671	-0.0209723
-186.64	-0.0307424	-186.64	-0.0161088	-186.64	-0.020643
-186.609	-0.0297287	-186.609	-0.0160893	-186.609	-0.0199797
-186.579	-0.0296382	-186.579	-0.0166349	-186.579	-0.0202087
-186.548	-0.0298873	-186.548	-0.015842	-186.548	-0.0207865
-186.518	-0.0307081	-186.518	-0.0172158	-186.518	-0.0203826
-186.487	-0.0300459	-186.487	-0.0181322	-186.487	-0.0204412
-186.457	-0.0307287	-186.457	-0.0143975	-186.457	-0.0211343
-186.426	-0.030448	-186.426	-0.0157463	-186.426	-0.0195109
-186.396	-0.0289389	-186.396	-0.0163561	-186.396	-0.0204643
-186.365	-0.0313331	-186.365	-0.0167912	-186.365	-0.0203934
-186.335	-0.0298727	-186.335	-0.0146583	-186.335	-0.020282
-186.304	-0.0284047	-186.304	-0.0160066	-186.304	-0.0206866
-186.274	-0.0282663	-186.274	-0.017682	-186.274	-0.0211906
-186.243	-0.0320385	-186.243	-0.015508	-186.243	-0.0203062
-186.213	-0.0305828	-186.213	-0.0145146	-186.213	-0.020228
-186.182	-0.0311917	-186.182	-0.0157502	-186.182	-0.0208734
-186.151	-0.028918	-186.151	-0.0135179	-186.151	-0.0201128
-186.121	-0.0302625	-186.121	-0.0157803	-186.121	-0.0198321
-186.09	-0.030007	-186.09	-0.0143803	-186.09	-0.0202583
-186.06	-0.0283233	-186.06	-0.0147339	-186.06	-0.0206134
-186.029	-0.030954	-186.029	-0.0134982	-186.029	-0.0204341
-185.999	-0.0293146	-185.999	-0.0181426	-185.999	-0.0203469
-185.968	-0.0285275	-185.968	-0.0142061	-185.968	-0.0206226
-185.938	-0.0301744	-185.938	-0.0160736	-185.938	-0.0204598
-185.907	-0.0292516	-185.907	-0.0159959	-185.907	-0.0196533
-185.877	-0.0303961	-185.877	-0.0152651	-185.877	-0.0208909
-185.846	-0.0285688	-185.846	-0.0135669	-185.846	-0.0196301
-185.815	-0.0296769	-185.815	-0.015765	-185.815	-0.0209453
-185.785	-0.0294263	-185.785	-0.0168779	-185.785	-0.0204214
-185.754	-0.0286899	-185.754	-0.0156311	-185.754	-0.0198531
-185.724	-0.0267337	-185.724	-0.0126338	-185.724	-0.0205187
-185.693	-0.0283989	-185.693	-0.0162083	-185.693	-0.0193922
-185.663	-0.0291493	-185.663	-0.0189253	-185.663	-0.0203641
-185.632	-0.0285967	-185.632	-0.0190905	-185.632	-0.0202417
-185.602	-0.0273786	-185.602	-0.0143287	-185.602	-0.0202026
-185.571	-0.027002	-185.571	-0.0110256	-185.571	-0.0198147
-185.541	-0.0260735	-185.541	-0.0160353	-185.541	-0.0201609
-185.51	-0.0295275	-185.51	-0.0134956	-185.51	-0.0205652
-185.48	-0.028236	-185.48	-0.00962301	-185.48	-0.0196019
-185.449	-0.0283582	-185.449	-0.0142148	-185.449	-0.0200269
-185.418	-0.0291069	-185.418	-0.0168042	-185.418	-0.0200491
-185.388	-0.0275323	-185.388	-0.0127986	-185.388	-0.0204318
-185.357	-0.0288029	-185.357	-0.0115795	-185.357	-0.0199831
-185.327	-0.0280048	-185.327	-0.016325	-185.327	-0.0200758
-185.296	-0.0285055	-185.296	-0.0129533	-185.296	-0.020132
-185.266	-0.0303092	-185.266	-0.0131451	-185.266	-0.0203101
-185.235	-0.028464	-185.235	-0.0116611	-185.235	-0.0195582
-185.205	-0.0302947	-185.205	-0.0132656	-185.205	-0.019971
-185.174	-0.0273851	-185.174	-0.0133387	-185.174	-0.020302
-185.144	-0.0285643	-185.144	-0.0148659	-185.144	-0.0198756
-185.113	-0.0291066	-185.113	-0.013074	-185.113	-0.020096
-185.083	-0.0289341	-185.083	-0.0107475	-185.083	-0.0200444
-185.052	-0.0292766	-185.052	-0.0111952	-185.052	-0.0201971
-185.022	-0.029561	-185.022	-0.0105556	-185.022	-0.0198614
-184.991	-0.0295611	-184.991	-0.0158141	-184.991	-0.0199414
-184.96	-0.0288103	-184.96	-0.0114056	-184.96	-0.0197945
-184.93	-0.02912	-184.93	-0.00929307	-184.93	-0.0192528
-184.899	-0.0283144	-184.899	-0.0111973	-184.899	-0.0200609
-184.869	-0.0278946	-184.869	-0.0112458	-184.869	-0.0198904
-184.838	-0.0292389	-184.838	-0.0108233	-184.838	-0.0190261
-184.808	-0.0285281	-184.808	-0.00963224	-184.808	-0.0201023
-184.777	-0.0300225	-184.777	-0.0102195	-184.777	-0.0199763
-184.747	-0.0290887	-184.747	-0.0132249	-184.747	-0.0193847
-184.716	-0.0283121	-184.716	-0.0166023	-184.716	-0.0203599
-184.686	-0.0260551	-184.686	-0.00932164	-184.686	-0.019907
-184.655	-0.0283413	-184.655	-0.0147436	-184.655	-0.0201507
-184.625	-0.0275232	-184.625	-0.0112598	-184.625	-0.0193777
-184.594	-0.0275515	-184.594	-0.0123719	-184.594	-0.0193688
-184.564	-0.0273896	-184.564	-0.0101966	-184.564	-0.0193543
-184.533	-0.0296618	-184.533	-0.0132176	-184.533	-0.0199823
-184.502	-0.0281189	-184.502	-0.00867524	-184.502	-0.019827
-184.472	-0.0276214	-184.472	-0.0115639	-184.472	-0.0199626
-184.441	-0.0282102	-184.441	-0.0107082	-184.441	-0.0195294
-184.411	-0.0269942	-184.411	-0.0104114	-184.411	-0.0200615
-184.38	-0.027866	-184.38	-0.00711233	-184.38	-0.020483
-184.35	-0.0297632	-184.35	-0.0135645	-184.35	-0.0201726
-184.319	-0.0278004	-184.319	-0.0110754	-184.319	-0.0194815
-184.289	-0.0285877	-184.289	-0.00815785	-184.289	-0.0198922
-184.258	-0.027498	-184.258	-0.0135528	-184.258	-0.0192919
-184.228	-0.0263372	-184.228	-0.00932175	-184.228	-0.0192697
-184.197	-0.0292791	-184.197	-0.0100171	-184.197	-0.0206234
-184.167	-0.0276742	-184.167	-0.0131723	-184.167	-0.0189412
-184.136	-0.027697	-184.136	-0.00782935	-184.136	-0.0200561
-184.105	-0.0274894	-184.105	-0.00777499	-184.105	-0.0205435
-184.075	-0.0274935	-184.075	-0.0126272	-184.075	-0.0193563
-184.044	-0.0266026	-184.044	-0.00891824	-184.044	-0.0199174
-184.014	-0.0280957	-184.014	-0.00849098	-184.014	-0.0200732
-183.983	-0.0280178	-183.983	-0.011552	-183.983	-0.019452
-183.953	-0.0281191	-183.953	-0.0072807	-183.953	-0.0199448
-183.922	-0.0269381	-183.922	-0.00848966	-183.922	-0.0202535
-183.892	-0.0283725	-183.892	-0.00882823	-183.892	-0.0192128
-183.861	-0.0286218	-183.861	-0.00680072	-183.861	-0.020119
-183.831	-0.0278757	-183.831	-0.0104442	-183.831	-0.0195224
-183.8	-0.0284159	-183.8	-0.0117381	-183.8	-0.0201511
-183.769	-0.0268144	-183.769	-0.011117	-183.769	-0.0195454
-183.739	-0.0266376	-183.739	-0.00783093	-183.739	-0.0190779
-183.708	-0.0281144	-183.708	-0.0101621	-183.708	-0.0197944
-183.678	-0.0268689	-183.678	-0.00947439	-183.678	-0.0190049
-183.647	-0.0277851	-183.647	-0.00883959	-183.647	-0.0192155
-183.617	-0.0280832	-183.617	-0.00932379	-183.617	-0.0192823
-183.586	-0.0274844	-183.586	-0.00680754	-183.586	-0.0194854
-183.556	-0.0273105	-183.556	-0.00950002	-183.556	-0.0196477
-183.525	-0.0277835	-183.525	-0.010582	-183.525	-0.0191227
-183.495	-0.0273138	-183.495	-0.0132894	-183.495	-0.0202234
-183.464	-0.0256044	-183.464	-0.0093736	-183.464	-0.0199287
-183.434	-0.0257701	-183.434	-0.00538885	-183.434	-0.0197472
-183.403	-0.0267218	-183.403	-0.00676444	-183.403	-0.0192873
-183.373	-0.0268952	-183.373	-0.00581583	-183.373	-0.0201502
-183.342	-0.0256782	-183.342	-0.00698209	-183.342	-0.02031
-183.311	-0.0262955	-183.311	-0.00499139	-183.311	-0.019973
-183.281	-0.0246302	-183.281	-0.00552772	-183.281	-0.0188917
-183.25	-0.0263783	-183.25	-0.00647749	-183.25	-0.0190802
-183.22	-0.0268225	-183.22	-0.00701087	-183.22	-0.0184335
-183.189	-0.0258842	-183.189	-0.00709109	-183.189	-0.0195511
-183.159	-0.024731	-183.159	-0.00502342	-183.159	-0.0190958
-183.128	-0.0283296	-183.128	-0.00444601	-183.128	-0.0198206
-183.098	-0.0261677	-183.098	-0.00672746	-183.098	-0.0187643
-183.067	-0.0265574	-183.067	-0.00727311	-183.067	-0.0196891
-183.037	-0.0269888	-183.037	-0.00387213	-183.037	-0.0189606
-183.006	-0.0264239	-183.006	-0.00491356	-183.006	-0.0189326
-182.976	-0.0263953	-182.976	-0.00351366	-182.976	-0.0193449
-182.945	-0.0261806	-182.945	-0.00762506	-182.945	-0.019618
-182.915	-0.0251407	-182.915	-0.00381204	-182.915	-0.0196911
-182.884	-0.0268306	-182.884	-0.00598779	-182.884	-0.0194501
-182.853	-0.0260483	-182.853	-0.00496693	-182.853	-0.018518
-182.823	-0.0257316	-182.823	-0.00552915	-182.823	-0.0190657
-182.792	-0.0255279	-182.792	-0.00808114	-182.792	-0.0203982
-182.762	-0.0264517	-182.762	-0.00655541	-182.762	-0.0195457
-182.731	-0.0262156	-182.731	-0.00293021	-182.731	-0.0189449
-182.701	-0.0276844	-182.701	-0.0064281	-182.701	-0.0195892
-182.67	-0.0249855	-182.67	-0.00586555	-182.67	-0.0199404
-182.64	-0.025452	-182.64	-0.0056913	-182.64	-0.0190518
-182.609	-0.0258026	-182.609	-0.00642999	-182.609	-0.0188368
-182.579	-0.0252617	-182.579	-0.00255107	-182.579	-0.0193628
-182.548	-0.0262882	-182.548	-0.00456314	-182.548	-0.0196252
-182.518	-0.0247551	-182.518	-0.00264816	-182.518	-0.0193349
-182.487	-0.0266211	-182.487	-0.0060089	-182.487	-0.0197456
-182.457	-0.0239498	-182.457	-0.00494547	-182.457	-0.0183024
-182.426	-0.0241718	-182.426	-0.000943299	-182.426	-0.0187742
-182.395	-0.0265043	-182.395	-0.00637189	-182.395	-0.0184778
-182.365	-0.0244131	-182.365	-0.00559757	-182.365	-0.0193892
-182.334	-0.0247585	-182.334	-0.00531729	-182.334	-0.0187812
-182.304	-0.0253467	-182.304	-0.00292264	-182.304	-0.0199702
-182.273	-0.0259129	-182.273	-0.00380367	-182.273	-0.0184733
-182.243	-0.0242045	-182.243	-0.00461051	-182.243	-0.0187523
-182.212	-0.0259223	-182.212	-0.00591932	-182.212	-0.0187533
-182.182	-0.0242036	-182.182	-0.00357933	-182.182	-0.0193331
-182.151	-0.0253712	-182.151	-0.00495181	-182.151	-0.0189079
-182.12	-0.0254778	-182.12	-0.00363853	-182.12	-0.0189755
-182.09	-0.0256468	-182.09	-0.00530418	-182.09	-0.0193787
-182.06	-0.0244081	-182.06	-0.0059505	-182.06	-0.018974
-182.029	-0.0241152	-182.029	-0.00120027	-182.029	-0.0187726
-181.998	-0.0245644	-181.998	-0.00559132	-181.998	-0.0185822
-181.968	-0.025169	-181.968	-0.000340862	-181.968	-0.0186473
-181.937	-0.0260478	-181.937	-0.00302586	-181.937	-0.0190155
-181.907	-0.0260305	-181.907	-0.00284133	-181.907	-0.0191841
-181.876	-0.0250621	-181.876	-0.00569165	-181.876	-0.0190505
-181.846	-0.0242243	-181.846	-0.00254546	-181.846	-0.0184403
-181.815	-0.0249836	-181.815	-0.00402999	-181.815	-0.0190249
-181.785	-0.0258442	-181.785	-0.00685106	-181.785	-0.0186078
-181.754	-0.0241454	-181.754	-0.00357714	-181.754	-0.0186425
-181.724	-0.0260276	-181.724	-0.0011378	-181.724	-0.0189219
-181.693	-0.0245567	-181.693	-0.000372131	-181.693	-0.0187208
-181.662	-0.0250539	-181.662	0.00104032	-181.662	-0.018896
-181.632	-0.0230429	-181.632	-0.00298596	-181.632	-0.0190267
-181.601	-0.0226388	-181.601	-0.00222001	-181.601	-0.0184344
-181.571	-0.0238293	-181.571	-0.00394208	-181.571	-0.0193324
-181.54	-0.0244228	-181.54	-0.0026048	-181.54	-0.0182772
-181.51	-0.024777	-181.51	0.00161672	-181.51	-0.0193682
-181.479	-0.024941	-181.479	-0.0021009	-181.479	-0.0183928
-181.449	-0.0231263	-181.449	-0.00410708	-181.449	-0.0197616
-181.418	-0.0250223	-181.418	-0.00297628	-181.418	-0.0184024
-181.388	-0.023782	-181.388	0.00254071	-181.388	-0.0182788
-181.357	-0.0243104	-181.357	-0.00270969	-181.357	-0.018744
-181.327	-0.0238846	-181.327	-0.00680394	-181.327	-0.0195827
-181.296	-0.024964	-181.296	0.000955414	-181.296	-0.0186041
-181.266	-0.0237996	-181.266	-0.00401842	-181.266	-0.0180537
-181.235	-0.0237446	-181.235	0.000215381	-181.235	-0.0186542
-181.204	-0.0252646	-181.204	-0.000766029	-181.204	-0.019179
-181.174	-0.0250404	-181.174	-0.00202603	-181.174	-0.0182752
-181.143	-0.0234312	-181.143	0.000700883	-181.143	-0.0185043
-181.113	-0.0228002	-181.113	-0.00335113	-181.113	-0.0185737
-181.082	-0.0242974	-181.082	-0.000440109	-181.082	-0.0178865
-181.052	-0.0237426	-181.052	-0.00241968	-181.052	-0.019226
-181.021	-0.0257318	-181.021	-0.00134939	-181.021	-0.0191085
-180.991	-0.0230121	-180.991	0.000972194	-180.991	-0.0187588
-180.96	-0.0236421	-180.96	-0.000732287	-180.96	-0.0183983
-180.93	-0.0236534	-180.93	-0.00247757	-180.93	-0.0186746
-180.899	-0.0246879	-180.899	-0.000590925	-180.899	-0.0182462
-180.869	-0.0231318	-180.869	-0.00108383	-180.869	-0.0182301
-180.838	-0.0216335	-180.838	0.001804	-180.838	-0.0187086
-180.808	-0.023951	-180.808	0.000227256	-180.808	-0.0193198
-180.777	-0.0237915	-180.777	-0.000820748	-180.777	-0.0191586
-180.746	-0.0236968	-180.746	0.000462595	-180.746	-0.0187643
-180.716	-0.0232391	-180.716	-0.000342974	-180.716	-0.0182118
-180.685	-0.0219818	-180.685	0.00128312	-180.685	-0.0185293
-180.655	-0.0228527	-180.655	-0.00124117	-180.655	-0.0180687
-180.624	-0.0223375	-180.624	-0.00059385	-180.624	-0.0179934
-180.594	-0.0234153	-180.594	-0.00139654	-180.594	-0.0185294
-180.563	-0.024198	-180.563	-0.00146782	-180.563	-0.0181476
-180.533	-0.0232209	-180.533	0.00128756	-180.533	-0.0181222
-180.502	-0.0225081	-180.502	0.00348709	-180.502	-0.0183436
-180.472	-0.0235225	-180.472	0.000795174	-180.472	-0.0184274
-180.441	-0.0227944	-180.441	0.000238709	-180.441	-0.0179625
-180.411	-0.0224037	-180.411	0.00136373	-180.411	-0.0185041
-180.38	-0.0217123	-180.38	0.000384306	-180.38	-0.018692
-180.349	-0.0249465	-180.349	0.00191796	-180.349	-0.0182411
-180.319	-0.023061	-180.319	0.000990849	-180.319	-0.0182179
-180.288	-0.0229571	-180.288	0.00159582	-180.288	-0.0181779
-180.258	-0.02199	-180.258	0.00260306	-180.258	-0.0186454
-180.227	-0.0229148	-180.227	0.000885503	-180.227	-0.017853
-180.197	-0.0210771	-180.197	0.000437613	-180.197	-0.0180337
-180.166	-0.0240638	-180.166	0.00115858	-180.166	-0.0182569
-180.136	-0.0227553	-180.136	0.000969028	-180.136	-0.0184909
-180.105	-0.0235804	-180.105	0.00216317	-180.105	-0.0184724
-180.075	-0.0223456	-180.075	0.00382269	-180.075	-0.0181964
-180.044	-0.0224417	-180.044	-0.000175571	-180.044	-0.0185202
-180.013	-0.0213565	-180.013	0.00343832	-180.013	-0.0181351
-179.983	-0.0223814	-179.983	-0.000292931	-179.983	-0.0175286
-179.952	-0.0207922	-179.952	0.000362757	-179.952	-0.0173602
-179.922	-0.0222536	-179.922	0.00206168	-179.922	-0.0185112
-179.891	-0.0225732	-179.891	0.00286465	-179.891	-0.0179364
-179.861	-0.0220797	-179.861	0.00601219	-179.861	-0.018021
-179.83	-0.0216766	-179.83	0.00326161	-179.83	-0.0179125
-179.8	-0.0226057	-179.8	0.00385571	-179.8	-0.0192025
-179.769	-0.0225051	-179.769	0.00588007	-179.769	-0.0180962
-179.739	-0.0234431	-179.739	0.000190449	-179.739	-0.0177138
-179.708	-0.0210977	-179.708	0.00558149	-179.708	-0.0189877
-179.678	-0.0222698	-179.678	0.00187371	-179.678	-0.0183658
-179.647	-0.0222701	-179.647	0.00908559	-179.647	-0.0176411
-179.617	-0.0215437	-179.617	0.00436771	-179.617	-0.0179812
-179.586	-0.0211709	-179.586	0.00399078	-179.586	-0.0181286
-179.555	-0.0199624	-179.555	0.00365234	-179.555	-0.0177569
-179.525	-0.021783	-179.525	0.00595992	-179.525	-0.0173666
-179.494	-0.0210489	-179.494	0.00350276	-179.494	-0.0172422
-179.464	-0.0224866	-179.464	0.00660077	-179.464	-0.0181081
-179.433	-0.0228546	-179.433	0.000491524	-179.433	-0.0178483
-179.403	-0.0230143	-179.403	0.00633435	-179.403	-0.0178516
-179.372	-0.0199355	-179.372	0.00443398	-179.372	-0.0179507
-179.342	-0.0235039	-179.342	0.00467844	-179.342	-0.0176542
-179.311	-0.0208693	-179.311	0.000554748	-179.311	-0.0181017
-179.281	-0.0215414	-179.281	0.00120923	-179.281	-0.0181595
-179.25	-0.0213215	-179.25	0.0043158	-179.25	-0.0176275
-179.22	-0.0182735	-179.22	0.00508474	-179.22	-0.0173994
-179.189	-0.020945	-179.189	0.00705207	-179.189	-0.0174367
-179.159	-0.0209982	-179.159	0.0022243	-179.159	-0.0176519
-179.128	-0.0200637	-179.128	0.00314969	-179.128	-0.0175336
-179.097	-0.0203246	-179.097	0.00764243	-179.097	-0.0190822
-179.067	-0.0183997	-179.067	0.00766768	-179.067	-0.0181356
-179.036	-0.0209463	-179.036	0.00687036	-179.036	-0.0177267
-179.006	-0.0217483	-179.006	0.00510047	-179.006	-0.018082
-178.975	-0.0217508	-178.975	0.00606429	-178.975	-0.0179841
-178.945	-0.0219691	-178.945	0.00576802	-178.945	-0.0184919
-178.914	-0.0208704	-178.914	0.00524158	-178.914	-0.0173727
-178.884	-0.0205388	-178.884	0.00404625	-178.884	-0.0180374
-178.853	-0.0196058	-178.853	0.00925411	-178.853	-0.0170927
-178.823	-0.0214184	-178.823	0.00233379	-178.823	-0.0177981
-178.792	-0.0208277	-178.792	0.00474016	-178.792	-0.0176319
-178.762	-0.0203102	-178.762	0.00612315	-178.762	-0.0172653
-178.731	-0.0203282	-178.731	0.00474115	-178.731	-0.0178199
-178.7	-0.0210025	-178.7	0.00868746	-178.7	-0.0176438
-178.67	-0.020839	-178.67	0.00761931	-178.67	-0.0175715
-178.639	-0.0201933	-178.639	0.00537891	-178.639	-0.0184048
-178.609	-0.0212716	-178.609	0.00525011	-178.609	-0.0183471
-178.578	-0.0210505	-178.578	0.00585429	-178.578	-0.0172782
-178.548	-0.0197518	-178.548	0.00878601	-178.548	-0.018052
-178.517	-0.0199486	-178.517	0.00666747	-178.517	-0.0180503
-178.487	-0.0216996	-178.487	0.00366337	-178.487	-0.0179518
-178.456	-0.0216955	-178.456	0.0101532	-178.456	-0.0173955
-178.426	-0.0200903	-178.426	0.00717872	-178.426	-0.0173908
-178.395	-0.0194437	-178.395	0.00882575	-178.395	-0.0176324
-178.364	-0.0212591	-178.364	0.00480069	-178.364	-0.0175129
-178.334	-0.0190412	-178.334	0.00656673	-178.334	-0.017422
-178.304	-0.0190052	-178.304	0.00716229	-178.304	-0.017492
-178.273	-0.0195317	-178.273	0.00782892	-178.273	-0.0175276
-178.242	-0.019747	-178.242	0.00969935	-178.242	-0.0172829
-178.212	-0.0197917	-178.212	0.00881044	-178.212	-0.0174664
-178.181	-0.0220808	-178.181	0.00704496	-178.181	-0.017272
-178.151	-0.0192626	-178.151	0.00690024	-178.151	-0.0168385
-178.12	-0.0207352	-178.12	0.00859917	-178.12	-0.0175095
-178.09	-0.0198511	-178.09	0.00744886	-178.09	-0.0183335
-178.059	-0.0194616	-178.059	0.00871633	-178.059	-0.0174919
-178.029	-0.0210565	-178.029	0.00586098	-178.029	-0.0166611
-177.998	-0.0193355	-177.998	0.00881658	-177.998	-0.0177501
-177.968	-0.0210186	-177.968	0.0107623	-177.968	-0.0174366
-177.937	-0.0189368	-177.937	0.00802387	-177.937	-0.0169709
-177.906	-0.0208184	-177.906	0.00789452	-177.906	-0.017027
-177.876	-0.0179187	-177.876	0.00999979	-177.876	-0.0175376
-177.845	-0.0195805	-177.845	0.0121713	-177.845	-0.0166603
-177.815	-0.0208342	-177.815	0.00809519	-177.815	-0.0174067
-177.784	-0.0179917	-177.784	0.00954466	-177.784	-0.0172717
-177.754	-0.0202308	-177.754	0.0106366	-177.754	-0.0173226
-177.723	-0.0184568	-177.723	0.00731296	-177.723	-0.0171857
-177.693	-0.0190182	-177.693	0.00851414	-177.693	-0.0176247
-177.662	-0.020116	-177.662	0.0122629	-177.662	-0.0171277
-177.632	-0.0186273	-177.632	0.00666611	-177.632	-0.0177802
-177.601	-0.0197248	-177.601	0.00999782	-177.601	-0.0173657
-177.571	-0.0179452	-177.571	0.010387	-177.571	-0.0169223
-177.54	-0.0180603	-177.54	0.00915987	-177.54	-0.0172882
-177.51	-0.0187965	-177.51	0.011611	-177.51	-0.0171084
-177.479	-0.0189404	-177.479	0.0153304	-177.479	-0.0174457
-177.448	-0.0180406	-177.448	0.00888381	-177.448	-0.016734
-177.418	-0.016696	-177.418	0.00812467	-177.418	-0.0173406
-177.387	-0.0207266	-177.387	0.0106479	-177.387	-0.0167713
-177.357	-0.0180557	-177.357	0.0109843	-177.357	-0.0167346
-177.326	-0.0180307	-177.326	0.00840387	-177.326	-0.0174032
-177.296	-0.0171263	-177.296	0.00952844	-177.296	-0.0169786
-177.265	-0.0174716	-177.265	0.0134505	-177.265	-0.0170154
-177.235	-0.0197871	-177.235	0.0114853	-177.235	-0.0173234
-177.204	-0.0172918	-177.204	0.010683	-177.204	-0.017097
-177.174	-0.0181536	-177.174	0.0107337	-177.174	-0.0164603
-177.143	-0.0197098	-177.143	0.0105282	-177.143	-0.0169161
-177.113	-0.0180526	-177.113	0.0111045	-177.113	-0.016705
-177.082	-0.0178532	-177.082	0.0134994	-177.082	-0.0175109
-177.052	-0.018071	-177.052	0.00853688	-177.052	-0.0173494
-177.021	-0.0166778	-177.021	0.0107665	-177.021	-0.0164673
-176.99	-0.0178963	-176.99	0.0125466	-176.99	-0.0176688
-176.96	-0.0184558	-176.96	0.0112852	-176.96	-0.0164942
-176.929	-0.0173852	-176.929	0.011586	-176.929	-0.0165368
-176.899	-0.0182583	-176.899	0.0136454	-176.899	-0.0176922
-176.868	-0.0180278	-176.868	0.0147298	-176.868	-0.0169296
-176.838	-0.0166833	-176.838	0.0132478	-176.838	-0.0159199
-176.807	-0.0195418	-176.807	0.0115396	-176.807	-0.0176536
-176.777	-0.017449	-176.777	0.0114154	-176.777	-0.0172332
-176.746	-0.0170467	-176.746	0.0145615	-176.746	-0.0163864
-176.716	-0.0171999	-176.716	0.0130929	-176.716	-0.0171192
-176.685	-0.0198387	-176.685	0.0137981	-176.685	-0.016772
-176.655	-0.0161447	-176.655	0.012984	-176.655	-0.0162433
-176.624	-0.0163173	-176.624	0.0132608	-176.624	-0.0167347
-176.593	-0.0181652	-176.593	0.0113352	-176.593	-0.0172264
-176.563	-0.017971	-176.563	0.0110573	-176.563	-0.0165896
-176.532	-0.0188036	-176.532	0.0136293	-176.532	-0.0169387
-176.502	-0.0176787	-176.502	0.0173272	-176.502	-0.0170359
-176.471	-0.0158531	-176.471	0.0163398	-176.471	-0.016677
-176.441	-0.018033	-176.441	0.0153704	-176.441	-0.016443
-176.41	-0.0179341	-176.41	0.012415	-176.41	-0.0170697
-176.38	-0.0150935	-176.38	0.0120654	-176.38	-0.0166795
-176.349	-0.0183649	-176.349	0.0154273	-176.349	-0.016289
-176.319	-0.0183089	-176.319	0.010297	-176.319	-0.0168121
-176.288	-0.0172302	-176.288	0.01254	-176.288	-0.0170657
-176.257	-0.0177292	-176.257	0.0136158	-176.257	-0.0170604
-176.227	-0.0161591	-176.227	0.0161817	-176.227	-0.0168139
-176.196	-0.0173849	-176.196	0.0114779	-176.196	-0.0166839
-176.166	-0.0176767	-176.166	0.0124756	-176.166	-0.0166502
-176.135	-0.0158192	-176.135	0.0183781	-176.135	-0.0167571
-176.105	-0.0173615	-176.105	0.0139899	-176.105	-0.0161213
-176.074	-0.0174333	-176.074	0.0159631	-176.074	-0.0173849
-176.044	-0.0163874	-176.044	0.0154907	-176.044	-0.0170293
-176.013	-0.0179042	-176.013	0.0146223	-176.013	-0.0162753
-175.983	-0.0175302	-175.983	0.0131649	-175.983	-0.0159771
-175.952	-0.0161875	-175.952	0.0174261	-175.952	-0.0162427
-175.922	-0.0164066	-175.922	0.0133538	-175.922	-0.0160168
-175.891	-0.0172136	-175.891	0.015606	-175.891	-0.0161317
-175.861	-0.0162237	-175.861	0.0147254	-175.861	-0.016712
-175.83	-0.016882	-175.83	0.0174714	-175.83	-0.0171836
-175.799	-0.0161582	-175.799	0.0198455	-175.799	-0.0166346
-175.769	-0.014794	-175.769	0.0144188	-175.769	-0.0157115
-175.738	-0.0146479	-175.738	0.01684	-175.738	-0.0161238
-175.708	-0.0165103	-175.708	0.0174101	-175.708	-0.0166764
-175.677	-0.0162048	-175.677	0.020107	-175.677	-0.0164858
-175.647	-0.0160733	-175.647	0.0168713	-175.647	-0.0168569
-175.616	-0.0171902	-175.616	0.0136846	-175.616	-0.0168771
-175.586	-0.0166438	-175.586	0.0163406	-175.586	-0.0163761
-175.555	-0.0155916	-175.555	0.015704	-175.555	-0.0155468
-175.525	-0.0163805	-175.525	0.0146698	-175.525	-0.0166994
-175.494	-0.0167544	-175.494	0.0155583	-175.494	-0.0171428
-175.464	-0.0146138	-175.464	0.01449	-175.464	-0.0153338
-175.433	-0.0150242	-175.433	0.0166486	-175.433	-0.0165962
-175.403	-0.0159593	-175.403	0.0184991	-175.403	-0.0161961
-175.372	-0.0150063	-175.372	0.0186525	-175.372	-0.0158045
-175.341	-0.0156334	-175.341	0.0177708	-175.341	-0.0159628
-175.311	-0.014508	-175.311	0.0143045	-175.311	-0.0159859
-175.28	-0.0138448	-175.28	0.0190113	-175.28	-0.0162796
-175.25	-0.0165121	-175.25	0.0172366	-175.25	-0.0168147
-175.219	-0.0156084	-175.219	0.0152833	-175.219	-0.0154993
-175.189	-0.014972	-175.189	0.0162351	-175.189	-0.0161781
-175.158	-0.0137825	-175.158	0.021143	-175.158	-0.0161365
-175.128	-0.0141513	-175.128	0.0169339	-175.128	-0.0160101
-175.097	-0.0158366	-175.097	0.0168334	-175.097	-0.0153474
-175.067	-0.014939	-175.067	0.0187794	-175.067	-0.0162479
-175.036	-0.014608	-175.036	0.0209246	-175.036	-0.016284
-175.006	-0.0151707	-175.006	0.0190692	-175.006	-0.0154731
-174.975	-0.0147633	-174.975	0.0193916	-174.975	-0.0167234
-174.944	-0.0152211	-174.944	0.0173039	-174.944	-0.0170679
-174.914	-0.0134488	-174.914	0.0178018	-174.914	-0.0166756
-174.883	-0.0142591	-174.883	0.0185525	-174.883	-0.0156182
-174.853	-0.0148269	-174.853	0.0200194	-174.853	-0.0160402
-174.822	-0.0169707	-174.822	0.0188313	-174.822	-0.015905
-174.792	-0.014178	-174.792	0.0190799	-174.792	-0.0153128
-174.761	-0.0145074	-174.761	0.0204113	-174.761	-0.0162519
-174.731	-0.0164939	-174.731	0.0181822	-174.731	-0.0157836
-174.7	-0.0151302	-174.7	0.0196091	-174.7	-0.015552
-174.67	-0.0137311	-174.67	0.021129	-174.67	-0.0155555
-174.639	-0.0148041	-174.639	0.0207217	-174.639	-0.0159937
-174.608	-0.013869	-174.608	0.018322	-174.608	-0.0165658
-174.578	-0.0141577	-174.578	0.0199909	-174.578	-0.0163252
-174.548	-0.0142225	-174.548	0.0210053	-174.548	-0.0156479
-174.517	-0.0143923	-174.517	0.0207301	-174.517	-0.0149912
-174.486	-0.014866	-174.486	0.0179617	-174.486	-0.0166125
-174.456	-0.0153317	-174.456	0.0185668	-174.456	-0.0156093
-174.425	-0.01488	-174.425	0.0199768	-174.425	-0.0162816
-174.395	-0.014427	-174.395	0.0212336	-174.395	-0.0153053
-174.364	-0.0150658	-174.364	0.0197443	-174.364	-0.0161017
-174.334	-0.0144029	-174.334	0.0178279	-174.334	-0.0144728
-174.303	-0.0157418	-174.303	0.0193282	-174.303	-0.0151465
-174.273	-0.0135673	-174.273	0.0231262	-174.273	-0.01608
-174.242	-0.0130708	-174.242	0.0172821	-174.242	-0.0160461
-174.212	-0.0142026	-174.212	0.02489	-174.212	-0.015698
-174.181	-0.0151372	-174.181	0.0189421	-174.181	-0.0152983
-174.15	-0.0130151	-174.15	0.0198697	-174.15	-0.0154265
-174.12	-0.0128039	-174.12	0.0250692	-174.12	-0.0163531
-174.089	-0.0145387	-174.089	0.0225504	-174.089	-0.0152697
-174.059	-0.0136547	-174.059	0.0196728	-174.059	-0.0150845
-174.028	-0.014114	-174.028	0.0200916	-174.028	-0.0150771
-173.998	-0.0131364	-173.998	0.0232037	-173.998	-0.0151492
-173.967	-0.0121657	-173.967	0.0196789	-173.967	-0.0157256
-173.937	-0.0136136	-173.937	0.0225995	-173.937	-0.0155276
-173.906	-0.0123465	-173.906	0.0234288	-173.906	-0.0148326
-173.876	-0.0135468	-173.876	0.0220576	-173.876	-0.0162109
-173.845	-0.0132738	-173.845	0.0211993	-173.845	-0.0156412
-173.815	-0.0134212	-173.815	0.0229459	-173.815	-0.015874
-173.784	-0.0132024	-173.784	0.0224819	-173.784	-0.0152348
-173.754	-0.01276	-173.754	0.0216427	-173.754	-0.0147625
-173.723	-0.0127651	-173.723	0.0230012	-173.723	-0.0153795
-173.692	-0.0143906	-173.692	0.0268122	-173.692	-0.0155545
-173.662	-0.0129099	-173.662	0.0227605	-173.662	-0.0154396
-173.631	-0.010153	-173.631	0.0216449	-173.631	-0.0154009
-173.601	-0.0129342	-173.601	0.0223953	-173.601	-0.0145072
-173.57	-0.0136758	-173.57	0.0226935	-173.57	-0.0152246
-173.54	-0.0120407	-173.54	0.0223759	-173.54	-0.0152575
-173.509	-0.0129375	-173.509	0.0238016	-173.509	-0.0151525
-173.479	-0.0129496	-173.479	0.0219907	-173.479	-0.0159591
-173.448	-0.0129096	-173.448	0.0241565	-173.448	-0.0156586
-173.418	-0.0131469	-173.418	0.0228763	-173.418	-0.0150577
-173.387	-0.0132284	-173.387	0.0287133	-173.387	-0.0146345
-173.357	-0.0124645	-173.357	0.0213431	-173.357	-0.0159935
-173.326	-0.0127975	-173.326	0.0216791	-173.326	-0.0154839
-173.296	-0.0123633	-173.296	0.0250411	-173.296	-0.014763
-173.265	-0.0139673	-173.265	0.0247941	-173.265	-0.0155411
-173.234	-0.0132989	-173.234	0.0250934	-173.234	-0.0152689
-173.204	-0.0110758	-173.204	0.0225188	-173.204	-0.0158443
-173.173	-0.0135498	-173.173	0.0228566	-173.173	-0.0149159
-173.143	-0.0117909	-173.143	0.0261559	-173.143	-0.0153693
-173.112	-0.0125851	-173.112	0.0226508	-173.112	-0.0154227
-173.082	-0.0122404	-173.082	0.0257068	-173.082	-0.0144702
-173.051	-0.0123296	-173.051	0.0245951	-173.051	-0.0149099
-173.021	-0.0113467	-173.021	0.0260075	-173.021	-0.0155929
-172.99	-0.0121218	-172.99	0.0219518	-172.99	-0.0155312
-172.959	-0.0115681	-172.959	0.0231946	-172.959	-0.0154126
-172.929	-0.0121985	-172.929	0.0248522	-172.929	-0.0152273
-172.899	-0.00987201	-172.899	0.0246796	-172.899	-0.0150354
-172.868	-0.0124595	-172.868	0.0261047	-172.868	-0.0146736
-172.837	-0.011646	-172.837	0.027876	-172.837	-0.0151422
-172.807	-0.0122524	-172.807	0.0241517	-172.807	-0.0145845
-172.776	-0.0130758	-172.776	0.0261128	-172.776	-0.0149225
-172.746	-0.0113503	-172.746	0.0240698	-172.746	-0.0145808
-172.715	-0.0103872	-172.715	0.0251076	-172.715	-0.0153998
-172.685	-0.0112583	-172.685	0.0266829	-172.685	-0.014355
-172.654	-0.0113602	-172.654	0.0296762	-172.654	-0.0153785
-172.624	-0.012842	-172.624	0.027537	-172.624	-0.0149408
-172.593	-0.0112681	-172.593	0.0255246	-172.593	-0.0143979
-172.563	-0.0116926	-172.563	0.0287007	-172.563	-0.0149577
-172.532	-0.012185	-172.532	0.0263307	-172.532	-0.0145091
-172.501	-0.0112767	-172.501	0.0271287	-172.501	-0.0145384
-172.471	-0.0098666	-172.471	0.0268832	-172.471	-0.0152501
-172.44	-0.00967658	-172.44	0.0262351	-172.44	-0.0151624
-172.41	-0.0109585	-172.41	0.0287726	-172.41	-0.0152354
-172.379	-0.0128241	-172.379	0.0269296	-172.379	-0.0148079
-172.349	-0.0121532	-172.349	0.0244101	-172.349	-0.0157223
-172.318	-0.00982222	-172.318	0.0311664	-172.318	-0.0143598
-172.288	-0.010839	-172.288	0.0265745	-172.288	-0.0145806
-172.257	-0.0113069	-172.257	0.0262347	-172.257	-0.0143405
-172.227	-0.0103077	-172.227	0.0263613	-172.227	-0.0148017
-172.196	-0.0119307	-172.196	0.0276569	-172.196	-0.0145596
-172.166	-0.0106531	-172.166	0.0287423	-172.166	-0.0148112
-172.135	-0.011544	-172.135	0.028093	-172.135	-0.0139772
-172.105	-0.0121365	-172.105	0.0275845	-172.105	-0.0145285
-172.074	-0.010916	-172.074	0.0277206	-172.074	-0.0145107
-172.043	-0.0111655	-172.043	0.0291225	-172.043	-0.0146385
-172.013	-0.00975349	-172.013	0.0295348	-172.013	-0.0145425
-171.982	-0.0103022	-171.982	0.0282638	-171.982	-0.0143324
-171.952	-0.00992067	-171.952	0.0239239	-171.952	-0.0151027
-171.921	-0.0115569	-171.921	0.030292	-171.921	-0.0147381
-171.891	-0.00904175	-171.891	0.0272086	-171.891	-0.0137806
-171.86	-0.0107678	-171.86	0.0276349	-171.86	-0.0138987
-171.83	-0.0100975	-171.83	0.028024	-171.83	-0.015196
-171.799	-0.0100356	-171.799	0.0270456	-171.799	-0.0147145
-171.769	-0.00811487	-171.769	0.0303487	-171.769	-0.0142102
-171.738	-0.0109678	-171.738	0.0284322	-171.738	-0.0139225
-171.708	-0.0101176	-171.708	0.0327087	-171.708	-0.0138841
-171.677	-0.00804485	-171.677	0.0298467	-171.677	-0.0144324
-171.647	-0.0118079	-171.647	0.028086	-171.647	-0.0143904
-171.616	-0.00998137	-171.616	0.0273317	-171.616	-0.0135703
-171.585	-0.00931818	-171.585	0.0317868	-171.585	-0.015211
-171.555	-0.0102429	-171.555	0.0305068	-171.555	-0.0137853
-171.524	-0.010584	-171.524	0.0317851	-171.524	-0.0138731
-171.494	-0.010392	-171.494	0.0283576	-171.494	-0.0150211
-171.463	-0.010337	-171.463	0.0307666	-171.463	-0.0150728
-171.433	-0.00913548	-171.433	0.0292779	-171.433	-0.0146409
-171.402	-0.00960946	-171.402	0.0303178	-171.402	-0.0142779
-171.372	-0.0106496	-171.372	0.0309511	-171.372	-0.0139275
-171.341	-0.00809837	-171.341	0.0280312	-171.341	-0.0146963
-171.311	-0.00787459	-171.311	0.0282773	-171.311	-0.0138244
-171.28	-0.0106339	-171.28	0.0296939	-171.28	-0.014475
-171.25	-0.0107369	-171.25	0.0327913	-171.25	-0.0150104
-171.219	-0.00903958	-171.219	0.0288297	-171.219	-0.0138394
-171.188	-0.0082535	-171.188	0.0349101	-171.188	-0.0144474
-171.158	-0.00933649	-171.158	0.0293906	-171.158	-0.0143432
-171.127	-0.00895368	-171.127	0.0311756	-171.127	-0.0143297
-171.097	-0.00930778	-171.097	0.0316962	-171.097	-0.0141951
-171.066	-0.00920801	-171.066	0.0340871	-171.066	-0.0132561
-171.036	-0.00860263	-171.036	0.0317594	-171.036	-0.0142366
-171.005	-0.00812902	-171.005	0.029642	-171.005	-0.0138258
-170.975	-0.0088883	-170.975	0.0343748	-170.975	-0.014979
-170.944	-0.0103474	-170.944	0.0315059	-170.944	-0.0134799
-170.914	-0.00840235	-170.914	0.0311207	-170.914	-0.0129981
-170.883	-0.00825994	-170.883	0.0325594	-170.883	-0.014849
-170.852	-0.00921964	-170.852	0.0300577	-170.852	-0.0143627
-170.822	-0.00910904	-170.822	0.0333209	-170.822	-0.0140214
-170.792	-0.00777938	-170.792	0.0318576	-170.792	-0.0144501
-170.761	-0.00788573	-170.761	0.0330529	-170.761	-0.0145891
-170.73	-0.00849775	-170.73	0.0317256	-170.73	-0.0134827
-170.7	-0.00807054	-170.7	0.0342664	-170.7	-0.0137974
-170.669	-0.00832765	-170.669	0.0327854	-170.669	-0.0148634
-170.639	-0.00729627	-170.639	0.0333242	-170.639	-0.0142797
-170.608	-0.00899753	-170.608	0.0314619	-170.608	-0.013523
-170.578	-0.00878663	-170.578	0.031172	-170.578	-0.0144576
-170.547	-0.00710801	-170.547	0.0334637	-170.547	-0.0137126
-170.517	-0.00874941	-170.517	0.0303752	-170.517	-0.0138124
-170.486	-0.00597673	-170.486	0.0317299	-170.486	-0.0132227
-170.456	-0.00846116	-170.456	0.032267	-170.456	-0.0139803
-170.425	-0.00771936	-170.425	0.0344779	-170.425	-0.013994
-170.394	-0.0079997	-170.394	0.0302779	-170.394	-0.0134693
-170.364	-0.00732967	-170.364	0.0342798	-170.364	-0.0133897
-170.333	-0.00725372	-170.333	0.0323371	-170.333	-0.014813
-170.303	-0.00739729	-170.303	0.0334702	-170.303	-0.0143718
-170.272	-0.00715335	-170.272	0.0352927	-170.272	-0.0135159
-170.242	-0.00563764	-170.242	0.0328299	-170.242	-0.0138074
-170.211	-0.00874357	-170.211	0.0314801	-170.211	-0.0136391
-170.181	-0.00674117	-170.181	0.0356241	-170.181	-0.0134681
-170.15	-0.00686883	-170.15	0.0329297	-170.15	-0.0140043
-170.12	-0.00956833	-170.12	0.0356011	-170.12	-0.0130128
-170.089	-0.00745004	-170.089	0.0348637	-170.089	-0.0148381
-170.059	-0.00794716	-170.059	0.0314991	-170.059	-0.0129919
-170.028	-0.00703552	-170.028	0.0375306	-170.028	-0.0139953
-169.998	-0.00663242	-169.998	0.0356164	-169.998	-0.0137255
-169.967	-0.00607277	-169.967	0.0374833	-169.967	-0.0136411
-169.936	-0.00921537	-169.936	0.0338239	-169.936	-0.0133302
-169.906	-0.00599598	-169.906	0.0381703	-169.906	-0.0134793
-169.875	-0.00744403	-169.875	0.0327447	-169.875	-0.0132683
-169.845	-0.00664732	-169.845	0.0356784	-169.845	-0.0141616
-169.814	-0.00658075	-169.814	0.0397033	-169.814	-0.0132604
-169.784	-0.00635303	-169.784	0.036379	-169.784	-0.0135709
-169.753	-0.00709332	-169.753	0.0333839	-169.753	-0.0135436
-169.723	-0.00567463	-169.723	0.0374496	-169.723	-0.0135604
-169.692	-0.00705747	-169.692	0.0378652	-169.692	-0.0133866
-169.662	-0.00634558	-169.662	0.0359355	-169.662	-0.0134917
-169.631	-0.00719138	-169.631	0.0347422	-169.631	-0.0139581
-169.601	-0.00548681	-169.601	0.0393842	-169.601	-0.0141949
-169.57	-0.00668338	-169.57	0.0339405	-169.57	-0.0132436
-169.539	-0.00621728	-169.539	0.0354252	-169.539	-0.0133539
-169.509	-0.0071046	-169.509	0.0378358	-169.509	-0.0134663
-169.478	-0.00651848	-169.478	0.0374305	-169.478	-0.0123213
-169.448	-0.00683141	-169.448	0.0386252	-169.448	-0.0130773
-169.417	-0.00656536	-169.417	0.0341714	-169.417	-0.0130217
-169.387	-0.00350192	-169.387	0.0375144	-169.387	-0.0134801
-169.356	-0.00505607	-169.356	0.0369412	-169.356	-0.0135057
-169.326	-0.00600442	-169.326	0.035946	-169.326	-0.0133262
-169.295	-0.00575774	-169.295	0.0354459	-169.295	-0.0131987
-169.265	-0.00710064	-169.265	0.035065	-169.265	-0.013329
-169.234	-0.00604443	-169.234	0.0385448	-169.234	-0.0139905
-169.204	-0.00639705	-169.204	0.0364728	-169.204	-0.0133301
-169.173	-0.00413062	-169.173	0.0355658	-169.173	-0.0133451
-169.143	-0.00484646	-169.143	0.0381673	-169.143	-0.013431
-169.112	-0.00499404	-169.112	0.0394369	-169.112	-0.01262
-169.081	-0.00483266	-169.081	0.0396777	-169.081	-0.0130842
-169.051	-0.005562	-169.051	0.0421759	-169.051	-0.0131302
-169.02	-0.00475984	-169.02	0.0367402	-169.02	-0.0130404
-168.99	-0.00467345	-168.99	0.0425485	-168.99	-0.0136261
-168.959	-0.00550697	-168.959	0.0394054	-168.959	-0.0131784
-168.929	-0.00489828	-168.929	0.0354851	-168.929	-0.0128699
-168.898	-0.0050662	-168.898	0.0406863	-168.898	-0.0128685
-168.868	-0.00389257	-168.868	0.0375653	-168.868	-0.0133528
-168.837	-0.00550438	-168.837	0.0374762	-168.837	-0.0131558
-168.807	-0.00586294	-168.807	0.0397202	-168.807	-0.0127366
-168.776	-0.00508794	-168.776	0.039177	-168.776	-0.0132396
-168.745	-0.00416839	-168.745	0.0420042	-168.745	-0.0128302
-168.715	-0.00629246	-168.715	0.0372351	-168.715	-0.0123642
-168.684	-0.00487526	-168.684	0.0411718	-168.684	-0.0135362
-168.654	-0.00500548	-168.654	0.0430166	-168.654	-0.0131071
-168.623	-0.00509707	-168.623	0.0407415	-168.623	-0.012848
-168.593	-0.00491211	-168.593	0.0367997	-168.593	-0.0126159
-168.562	-0.00515777	-168.562	0.0368841	-168.562	-0.0132144
-168.532	-0.00450874	-168.532	0.0410186	-168.532	-0.0130209
-168.501	-0.00400236	-168.501	0.0396028	-168.501	-0.0132075
-168.471	-0.0053579	-168.471	0.0404129	-168.471	-0.0125995
-168.44	-0.00433567	-168.44	0.0402723	-168.44	-0.0127072
-168.41	-0.00534524	-168.41	0.0414902	-168.41	-0.0132258
-168.379	-0.00301004	-168.379	0.0387098	-168.379	-0.0126244
-168.349	-0.00575839	-168.349	0.0415975	-168.349	-0.0127317
-168.318	-0.00499673	-168.318	0.0420104	-168.318	-0.0129708
-168.287	-0.00462053	-168.287	0.0375943	-168.287	-0.0129477
-168.257	-0.00209807	-168.257	0.0409516	-168.257	-0.0127225
-168.226	-0.00393311	-168.226	0.0402121	-168.226	-0.0131811
-168.196	-0.0040639	-168.196	0.0432135	-168.196	-0.0122429
-168.165	-0.00475387	-168.165	0.0420107	-168.165	-0.0126501
-168.135	-0.00366119	-168.135	0.042802	-168.135	-0.0118738
-168.104	-0.00410228	-168.104	0.0391292	-168.104	-0.0124917
-168.074	-0.00448971	-168.074	0.0435878	-168.074	-0.0126609
-168.043	-0.00153191	-168.043	0.0408174	-168.043	-0.0126545
-168.013	-0.00297415	-168.013	0.0411285	-168.013	-0.0123456
-167.982	-0.00427625	-167.982	0.0430396	-167.982	-0.0122302
-167.952	-0.00324617	-167.952	0.0393277	-167.952	-0.0120336
-167.921	-0.00382958	-167.921	0.0422426	-167.921	-0.0131002
-167.891	-0.0033983	-167.891	0.0416573	-167.891	-0.0126255
-167.86	-0.00142971	-167.86	0.0440708	-167.86	-0.0123857
-167.829	-0.00425193	-167.829	0.0409124	-167.829	-0.0125442
-167.799	-0.00257681	-167.799	0.0422172	-167.799	-0.0126402
-167.768	-0.00196382	-167.768	0.0428726	-167.768	-0.0128791
-167.738	-0.00327788	-167.738	0.044277	-167.738	-0.0125423
-167.707	-0.00505728	-167.707	0.0436122	-167.707	-0.0127756
-167.677	-0.00346599	-167.677	0.0432115	-167.677	-0.0121629
-167.646	-0.00154269	-167.646	0.040399	-167.646	-0.0130728
-167.616	-0.00318331	-167.616	0.0415286	-167.616	-0.0119842
-167.585	-0.00196206	-167.585	0.0413082	-167.585	-0.0123472
-167.555	-0.00202091	-167.555	0.0433021	-167.555	-0.0119147
-167.524	-0.00318501	-167.524	0.0462945	-167.524	-0.0127989
-167.494	-0.00449576	-167.494	0.0420013	-167.494	-0.0126449
-167.463	-0.00301399	-167.463	0.0431058	-167.463	-0.0128447
-167.432	-0.00357341	-167.432	0.0415017	-167.432	-0.0120823
-167.402	-0.00367189	-167.402	0.0426077	-167.402	-0.0126974
-167.371	-0.00095004	-167.371	0.0455503	-167.371	-0.0122291
-167.341	-0.00199192	-167.341	0.0446828	-167.341	-0.0121039
-167.31	-0.00209081	-167.31	0.040604	-167.31	-0.0122796
-167.28	-0.00299862	-167.28	0.04643	-167.28	-0.0116659
-167.249	-0.00189701	-167.249	0.0423452	-167.249	-0.0123958
-167.219	-0.00401958	-167.219	0.0476671	-167.219	-0.011829
-167.188	-0.00240257	-167.188	0.0432033	-167.188	-0.012379
-167.158	-0.00262772	-167.158	0.0432408	-167.158	-0.0118223
-167.127	-0.00216454	-167.127	0.0437442	-167.127	-0.0113576
-167.096	-0.00266008	-167.096	0.0416842	-167.096	-0.0120788
-167.066	-0.0043426	-167.066	0.0444737	-167.066	-0.011531
-167.035	-0.000709538	-167.035	0.0431051	-167.035	-0.0123751
-167.005	-0.00268138	-167.005	0.0453583	-167.005	-0.0109311
-166.974	-0.000351747	-166.974	0.045241	-166.974	-0.0122585
-166.944	-0.00151875	-166.944	0.0447988	-166.944	-0.0118331
-166.913	-0.00209615	-166.913	0.0467818	-166.913	-0.0125265
-166.883	-0.00201111	-166.883	0.0406654	-166.883	-0.0127468
-166.852	-0.000802696	-166.852	0.046994	-166.852	-0.0113968
-166.822	-0.00305402	-166.822	0.0466073	-166.822	-0.0122056
-166.791	0.000453482	-166.791	0.0485456	-166.791	-0.0123231
-166.761	-0.00139914	-166.761	0.0462338	-166.761	-0.0118138
-166.73	-0.00017423	-166.73	0.0461054	-166.73	-0.0116985
-166.7	-0.000255786	-166.7	0.0460179	-166.7	-0.0125937
-166.669	-0.000846269	-166.669	0.0468472	-166.669	-0.0120363
-166.638	-0.00150014	-166.638	0.0454441	-166.638	-0.0121986
-166.608	-0.0025131	-166.608	0.0489302	-166.608	-0.0119858
-166.577	-0.00134683	-166.577	0.0435745	-166.577	-0.0113883
-166.547	-0.00171646	-166.547	0.0432515	-166.547	-0.0117326
-166.516	-0.00152451	-166.516	0.0495002	-166.516	-0.0126793
-166.486	-0.00157307	-166.486	0.0467359	-166.486	-0.011766
-166.455	-0.000276139	-166.455	0.0480878	-166.455	-0.012459
-166.425	-0.000480231	-166.425	0.046391	-166.425	-0.0114764
-166.394	-0.00102211	-166.394	0.0470115	-166.394	-0.0123047
-166.364	-0.000942423	-166.364	0.0456659	-166.364	-0.011638
-166.333	-0.00117388	-166.333	0.0437775	-166.333	-0.0110824
-166.303	-0.00100925	-166.303	0.0461003	-166.303	-0.0117939
-166.272	-0.00147883	-166.272	0.0477284	-166.272	-0.0124944
-166.242	-0.00118484	-166.242	0.0478779	-166.242	-0.0111036
-166.211	-0.00105429	-166.211	0.0476117	-166.211	-0.0112946
-166.18	0.000478228	-166.18	0.0486465	-166.18	-0.0121823
-166.15	-0.00107431	-166.15	0.0469086	-166.15	-0.0112245
-166.119	-0.000373039	-166.119	0.0464644	-166.119	-0.0115167
-166.089	4.262e-06	-166.089	0.0487344	-166.089	-0.0120104
-166.058	-0.000769466	-166.058	0.0483225	-166.058	-0.0107323
-166.028	0.000716658	-166.028	0.0462697	-166.028	-0.0118406
-165.997	-0.00186045	-165.997	0.0482415	-165.997	-0.0106702
-165.967	-0.000304545	-165.967	0.0504777	-165.967	-0.0120064
-165.936	0.000825779	-165.936	0.0517953	-165.936	-0.0112958
-165.906	-0.000402244	-165.906	0.0486869	-165.906	-0.011427
-165.875	-9.14597e-05	-165.875	0.0476211	-165.875	-0.0119378
-165.845	-0.000573638	-165.845	0.049918	-165.845	-0.0109019
-165.814	0.00208638	-165.814	0.0487832	-165.814	-0.0113053
-165.783	0.00386533	-165.783	0.0477595	-165.783	-0.0110491
-165.753	0.00173617	-165.753	0.0493652	-165.753	-0.010681
-165.722	-0.00127685	-165.722	0.0500446	-165.722	-0.0109654
-165.692	0.000403923	-165.692	0.0505574	-165.692	-0.0115641
-165.661	0.000940855	-165.661	0.0493893	-165.661	-0.0114342
-165.631	0.00191693	-165.631	0.0493999	-165.631	-0.0118435
-165.6	2.72548e-05	-165.6	0.0485145	-165.6	-0.011266
-165.57	0.000631956	-165.57	0.0511852	-165.57	-0.0115497
-165.539	0.000753773	-165.539	0.0481536	-165.539	-0.0111933
-165.509	0.00105571	-165.509	0.0468123	-165.509	-0.0116657
-165.478	0.00136233	-165.478	0.0506194	-165.478	-0.0107937
-165.447	0.00207051	-165.447	0.0515075	-165.447	-0.0123289
-165.417	0.000584342	-165.417	0.0507805	-165.417	-0.0106483
-165.387	0.00186443	-165.387	0.0511108	-165.387	-0.0111023
-165.356	0.000320726	-165.356	0.0538201	-165.356	-0.0109576
-165.325	0.000950009	-165.325	0.0511712	-165.325	-0.0109473
-165.295	0.00135889	-165.295	0.0500457	-165.295	-0.0117338
-165.264	-0.000195636	-165.264	0.0506819	-165.264	-0.0122529
-165.234	0.0015405	-165.234	0.0505521	-165.234	-0.0107938
-165.203	0.00166383	-165.203	0.0500675	-165.203	-0.0106577
-165.173	0.00160479	-165.173	0.0523136	-165.173	-0.0104389
-165.142	0.00232913	-165.142	0.0502535	-165.142	-0.0104287
-165.112	0.000110696	-165.112	0.0504814	-165.112	-0.0106356
-165.081	0.00100991	-165.081	0.0499328	-165.081	-0.0114583
-165.051	0.00131888	-165.051	0.0524062	-165.051	-0.0103354
-165.02	0.00373089	-165.02	0.0474558	-165.02	-0.0112349
-164.989	0.00314851	-164.989	0.0521496	-164.989	-0.0116086
-164.959	0.00127705	-164.959	0.0535996	-164.959	-0.0106142
-164.928	0.00299759	-164.928	0.0480671	-164.928	-0.0110812
-164.898	0.00114168	-164.898	0.0527993	-164.898	-0.0109904
-164.867	0.00106022	-164.867	0.0509821	-164.867	-0.0106666
-164.837	0.00237084	-164.837	0.049763	-164.837	-0.0107515
-164.806	0.00290111	-164.806	0.0501068	-164.806	-0.0117406
-164.776	0.000384039	-164.776	0.0519388	-164.776	-0.0112438
-164.745	0.00275161	-164.745	0.0522469	-164.745	-0.0111815
-164.715	0.0024747	-164.715	0.0521862	-164.715	-0.0106262
-164.684	0.00357311	-164.684	0.0508789	-164.684	-0.0107108
-164.654	0.000629816	-164.654	0.0529833	-164.654	-0.0116872
-164.623	0.00254392	-164.623	0.0509326	-164.623	-0.0107271
-164.593	0.00314093	-164.593	0.0525957	-164.593	-0.011039
-164.562	0.00154143	-164.562	0.0528073	-164.562	-0.0107048
-164.531	0.00238806	-164.531	0.0537196	-164.531	-0.0107088
-164.501	0.00370696	-164.501	0.0526257	-164.501	-0.0107211
-164.47	0.00376519	-164.47	0.053869	-164.47	-0.0109479
-164.44	0.00308537	-164.44	0.0526552	-164.44	-0.0110488
-164.409	0.00195556	-164.409	0.0530365	-164.409	-0.0108105
-164.379	0.00327952	-164.379	0.0564675	-164.379	-0.00966045
-164.348	0.00167441	-164.348	0.0505678	-164.348	-0.0108824
-164.318	0.00288476	-164.318	0.0573468	-164.318	-0.0112032
-164.287	0.00262126	-164.287	0.0541253	-164.287	-0.00999641
-164.257	0.00504814	-164.257	0.0560324	-164.257	-0.0107995
-164.226	0.00253073	-164.226	0.0523906	-164.226	-0.0104511
-164.196	0.0024368	-164.196	0.0537912	-164.196	-0.0102403
-164.165	0.00438524	-164.165	0.0552128	-164.165	-0.0104959
-164.135	0.00202703	-164.135	0.0522219	-164.135	-0.0103628
-164.104	0.0026956	-164.104	0.0512279	-164.104	-0.0103095
-164.073	0.00497873	-164.073	0.0580609	-164.073	-0.0103234
-164.043	0.00282969	-164.043	0.0554153	-164.043	-0.0112765
-164.012	0.0047277	-164.012	0.056292	-164.012	-0.0105628
-163.982	0.00313675	-163.982	0.0536739	-163.982	-0.0101228
-163.951	0.0046283	-163.951	0.0573017	-163.951	-0.0106732
-163.921	0.00315	-163.921	0.0558855	-163.921	-0.0103865
-163.89	0.00419538	-163.89	0.051893	-163.89	-0.0105936
-163.86	0.00365791	-163.86	0.0554267	-163.86	-0.0101572
-163.829	0.00310347	-163.829	0.0527639	-163.829	-0.0104699
-163.799	0.00513577	-163.799	0.0556707	-163.799	-0.00998737
-163.768	0.00411931	-163.768	0.0575816	-163.768	-0.0110732
-163.738	0.00420326	-163.738	0.0567313	-163.738	-0.0109757
-163.707	0.00412309	-163.707	0.0556376	-163.707	-0.0106002
-163.676	0.00461965	-163.676	0.0538345	-163.676	-0.0103644
-163.646	0.00492256	-163.646	0.0538732	-163.646	-0.00992774
-163.615	0.00398827	-163.615	0.0601033	-163.615	-0.0103652
-163.585	0.00455511	-163.585	0.0588459	-163.585	-0.0104565
-163.554	0.00228078	-163.554	0.0565674	-163.554	-0.00976319
-163.524	0.00671264	-163.524	0.05336	-163.524	-0.00973915
-163.493	0.00391711	-163.493	0.0574561	-163.493	-0.0103618
-163.463	0.00410925	-163.463	0.0584206	-163.463	-0.00966078
-163.432	0.00567319	-163.432	0.060908	-163.432	-0.00973756
-163.402	0.00406022	-163.402	0.0568049	-163.402	-0.0103655
-163.371	0.0054408	-163.371	0.053314	-163.371	-0.0100728
-163.34	0.00470517	-163.34	0.0544983	-163.34	-0.0102723
-163.31	0.00666622	-163.31	0.0547242	-163.31	-0.00964661
-163.279	0.00410171	-163.279	0.0582294	-163.279	-0.0102448
-163.249	0.00597242	-163.249	0.0546957	-163.249	-0.00996564
-163.218	0.00409941	-163.218	0.0581622	-163.218	-0.00954398
-163.188	0.00564079	-163.188	0.0565604	-163.188	-0.0100797
-163.157	0.00564585	-163.157	0.0603944	-163.157	-0.0101109
-163.127	0.00623226	-163.127	0.0580875	-163.127	-0.00978497
-163.096	0.00501515	-163.096	0.0584291	-163.096	-0.00932151
-163.066	0.00401156	-163.066	0.0579712	-163.066	-0.0101362
-163.035	0.00464073	-163.035	0.061406	-163.035	-0.00996976
-163.005	0.00720026	-163.005	0.0601423	-163.005	-0.00953073
-162.974	0.00417614	-162.974	0.0553957	-162.974	-0.0091517
-162.944	0.00598207	-162.944	0.0609404	-162.944	-0.0094567
-162.913	0.00573659	-162.913	0.0587153	-162.913	-0.00993304
-162.882	0.00434502	-162.882	0.054368	-162.882	-0.00989702
-162.852	0.00664301	-162.852	0.0596052	-162.852	-0.00971304
-162.821	0.00486881	-162.821	0.0598077	-162.821	-0.00909465
-162.791	0.00725802	-162.791	0.0577028	-162.791	-0.00966734
-162.76	0.00516394	-162.76	0.0574629	-162.76	-0.00984935
-162.73	0.00589896	-162.73	0.0604233	-162.73	-0.00978592
-162.699	0.00582032	-162.699	0.0599741	-162.699	-0.00924851
-162.669	0.00577737	-162.669	0.0570541	-162.669	-0.00913998
-162.638	0.00685702	-162.638	0.0617226	-162.638	-0.0102028
-162.608	0.00776849	-162.608	0.0589524	-162.608	-0.00889756
-162.577	0.00637399	-162.577	0.0599268	-162.577	-0.00997853
-162.547	0.00544112	-162.547	0.0600434	-162.547	-0.00981005
-162.516	0.00537055	-162.516	0.0593874	-162.516	-0.00995133
-162.486	0.00559752	-162.486	0.062709	-162.486	-0.00914367
-162.455	0.00764	-162.455	0.0572483	-162.455	-0.00990445
-162.424	0.00714892	-162.424	0.0608172	-162.424	-0.010243
-162.394	0.00820399	-162.394	0.0617633	-162.394	-0.00905828
-162.363	0.00463817	-162.363	0.0596856	-162.363	-0.00948302
-162.333	0.00753489	-162.333	0.0574266	-162.333	-0.0112264
-162.302	0.00526287	-162.302	0.0583998	-162.302	-0.00901359
-162.272	0.00712537	-162.272	0.0609569	-162.272	-0.00973544
-162.241	0.00867009	-162.241	0.0590506	-162.241	-0.00934057
-162.211	0.00677263	-162.211	0.0628697	-162.211	-0.00873386
-162.18	0.00508325	-162.18	0.0608429	-162.18	-0.00998446
-162.15	0.00674147	-162.15	0.0574587	-162.15	-0.0097656
-162.119	0.00769683	-162.119	0.0644634	-162.119	-0.00844475
-162.089	0.00734338	-162.089	0.0596735	-162.089	-0.00921025
-162.058	0.00859882	-162.058	0.0609095	-162.058	-0.00976429
-162.027	0.00676733	-162.027	0.0637289	-162.027	-0.00919711
-161.997	0.00768802	-161.997	0.0609529	-161.997	-0.00904987
-161.966	0.00911296	-161.966	0.0629955	-161.966	-0.00923657
-161.936	0.0055637	-161.936	0.0627509	-161.936	-0.0088101
-161.905	0.00801011	-161.905	0.0661186	-161.905	-0.00911292
-161.875	0.00772101	-161.875	0.0592061	-161.875	-0.00952562
-161.844	0.00805555	-161.844	0.0666346	-161.844	-0.0096759
-161.814	0.00761389	-161.814	0.058531	-161.814	-0.00899475
-161.783	0.00583432	-161.783	0.0592171	-161.783	-0.00926883
-161.753	0.00981391	-161.753	0.0615109	-161.753	-0.0082349
-161.722	0.00791016	-161.722	0.0648846	-161.722	-0.00951729
-161.691	0.00615386	-161.691	0.0600052	-161.691	-0.00936608
-161.661	0.00772331	-161.661	0.0621483	-161.661	-0.00891183
-161.631	0.00700565	-161.631	0.061664	-161.631	-0.00974554
-161.6	0.0085601	-161.6	0.0610352	-161.6	-0.00885365
-161.569	0.00855785	-161.569	0.0635069	-161.569	-0.00953819
-161.539	0.00721011	-161.539	0.0654051	-161.539	-0.00965282
-161.508	0.00744757	-161.508	0.0633452	-161.508	-0.00818961
-161.478	0.00768528	-161.478	0.0610581	-161.478	-0.00943972
-161.447	0.00965573	-161.447	0.0661861	-161.447	-0.00872818
-161.417	0.00848916	-161.417	0.0640417	-161.417	-0.0088376
-161.386	0.00878393	-161.386	0.0632234	-161.386	-0.00925412
-161.356	0.00914261	-161.356	0.0655477	-161.356	-0.00846123
-161.325	0.00939923	-161.325	0.0611638	-161.325	-0.00898547
-161.295	0.00908045	-161.295	0.062582	-161.295	-0.00904888
-161.264	0.00843372	-161.264	0.0628572	-161.264	-0.00914798
-161.233	0.00836416	-161.233	0.0593187	-161.233	-0.00890527
-161.203	0.0105498	-161.203	0.0672711	-161.203	-0.00870742
-161.172	0.00858329	-161.172	0.0614629	-161.172	-0.00898945
-161.142	0.00890903	-161.142	0.0655369	-161.142	-0.00888748
-161.111	0.00956555	-161.111	0.0636884	-161.111	-0.00864664
-161.081	0.010014	-161.081	0.0662481	-161.081	-0.00927877
-161.05	0.00873263	-161.05	0.0634928	-161.05	-0.00862031
-161.02	0.00917079	-161.02	0.0630151	-161.02	-0.0093388
-160.989	0.00889495	-160.989	0.0633301	-160.989	-0.00799697
-160.959	0.012256	-160.959	0.0654114	-160.959	-0.00894941
-160.928	0.0102267	-160.928	0.0670015	-160.928	-0.00915898
-160.898	0.00905223	-160.898	0.0686115	-160.898	-0.00832517
-160.867	0.0107744	-160.867	0.0630124	-160.867	-0.00888815
-160.837	0.0107403	-160.837	0.0664432	-160.837	-0.00855995
-160.806	0.0091161	-160.806	0.0632179	-160.806	-0.00819629
-160.775	0.0102587	-160.775	0.0649018	-160.775	-0.00388291
-160.745	0.0094643	-160.745	0.0617856	-160.745	-0.00974426
-160.714	0.0102127	-160.714	0.0679548	-160.714	-0.008221
-160.684	0.00855941	-160.684	0.0655012	-160.684	-0.0091012
-160.653	0.0109229	-160.653	0.0662753	-160.653	-0.00804545
-160.623	0.0103087	-160.623	0.0630752	-160.623	-0.00912159
-160.592	0.0127272	-160.592	0.0655004	-160.592	-0.00867288
-160.562	0.0110733	-160.562	0.0649687	-160.562	-0.00893944
-160.531	0.0107462	-160.531	0.0675681	-160.531	-0.00850158
-160.501	0.00986621	-160.501	0.0679876	-160.501	-0.0085622
-160.47	0.00993831	-160.47	0.0693149	-160.47	-0.00803959
-160.44	0.0102691	-160.44	0.0674039	-160.44	-0.00803732
-160.409	0.0123774	-160.409	0.0633168	-160.409	-0.00867873
-160.378	0.0112696	-160.378	0.0644982	-160.378	-0.00836013
-160.348	0.0101943	-160.348	0.0666072	-160.348	-0.007832
-160.317	0.0109016	-160.317	0.0669243	-160.317	-0.00807409
-160.287	0.011006	-160.287	0.067706	-160.287	-0.00881771
-160.256	0.0105543	-160.256	0.0671343	-160.256	-0.00874617
-160.226	0.010747	-160.226	0.0676621	-160.226	-0.00864313
-160.195	0.0105969	-160.195	0.0670369	-160.195	-0.00802409
-160.165	0.011571	-160.165	0.0668456	-160.165	-0.00823466
-160.134	0.0113805	-160.134	0.069898	-160.134	-0.00813304
-160.104	0.0105538	-160.104	0.0675523	-160.104	-0.00823996
-160.073	0.0122166	-160.073	0.0696524	-160.073	-0.007719
-160.043	0.0117254	-160.043	0.0639341	-160.043	-0.00832749
-160.012	0.0105269	-160.012	0.0701021	-160.012	-0.0080108
-159.982	0.011514	-159.982	0.0703811	-159.982	-0.00901471
-159.951	0.0112417	-159.951	0.0664018	-159.951	-0.00825823
-159.92	0.0117522	-159.92	0.0690784	-159.92	-0.0078256
-159.89	0.0121999	-159.89	0.070242	-159.89	-0.00799309
-159.859	0.011463	-159.859	0.0673538	-159.859	-0.00744645
-159.829	0.0106397	-159.829	0.0667752	-159.829	-0.00856644
-159.798	0.0129937	-159.798	0.0680601	-159.798	-0.00803179
-159.768	0.0119394	-159.768	0.0727591	-159.768	-0.00854772
-159.737	0.0114666	-159.737	0.070351	-159.737	-0.00829048
-159.707	0.0123429	-159.707	0.069629	-159.707	-0.00868751
-159.676	0.0112982	-159.676	0.0702749	-159.676	-0.00861126
-159.646	0.012529	-159.646	0.0691283	-159.646	-0.00835524
-159.615	0.0119411	-159.615	0.0707749	-159.615	-0.0078233
-159.584	0.0113974	-159.584	0.0705878	-159.584	-0.00768286
-159.554	0.0133674	-159.554	0.0708012	-159.554	-0.0075241
-159.523	0.0126633	-159.523	0.0704541	-159.523	-0.00754765
-159.493	0.0122509	-159.493	0.0693315	-159.493	-0.00792536
-159.462	0.0126866	-159.462	0.0685285	-159.462	-0.00789913
-159.432	0.0120891	-159.432	0.0709424	-159.432	-0.00765555
-159.401	0.0136443	-159.401	0.0708896	-159.401	-0.00803722
-159.371	0.0128609	-159.371	0.0701364	-159.371	-0.00773613
-159.34	0.0136656	-159.34	0.0734379	-159.34	-0.00846293
-159.31	0.0129092	-159.31	0.0675374	-159.31	-0.00701811
-159.279	0.0115815	-159.279	0.0691208	-159.279	-0.00784308
-159.249	0.0123437	-159.249	0.0711601	-159.249	-0.00727397
-159.218	0.0139352	-159.218	0.0745968	-159.218	-0.00759083
-159.188	0.01204	-159.188	0.0727632	-159.188	-0.0075464
-159.157	0.0115044	-159.157	0.0719541	-159.157	-0.00716064
-159.126	0.0121472	-159.126	0.0702334	-159.126	-0.0080043
-159.096	0.0150061	-159.096	0.0716565	-159.096	-0.0088338
-159.065	0.0107163	-159.065	0.0711135	-159.065	-0.00716901
-159.035	0.0130125	-159.035	0.0712009	-159.035	-0.00751222
-159.004	0.0138311	-159.004	0.072564	-159.004	-0.00762919
-158.974	0.0136768	-158.974	0.0688605	-158.974	-0.00811219
-158.943	0.0133203	-158.943	0.0723748	-158.943	-0.00748557
-158.913	0.0141634	-158.913	0.0708433	-158.913	-0.00676883
-158.882	0.0144814	-158.882	0.0741398	-158.882	-0.00669411
-158.852	0.0134315	-158.852	0.0745626	-158.852	-0.00749279
-158.821	0.0136888	-158.821	0.0692311	-158.821	-0.00773114
-158.791	0.013234	-158.791	0.0705774	-158.791	-0.00692854
-158.76	0.0142184	-158.76	0.0746259	-158.76	-0.00869822
-158.73	0.0158232	-158.73	0.0733258	-158.73	-0.007516
-158.699	0.0133326	-158.699	0.0705603	-158.699	-0.00734677
-158.668	0.0121988	-158.668	0.0711157	-158.668	-0.00739745
-158.638	0.0148525	-158.638	0.0751392	-158.638	-0.0074355
-158.607	0.0132586	-158.607	0.0741801	-158.607	-0.00770851
-158.577	0.0152328	-158.577	0.0720086	-158.577	-0.00666168
-158.546	0.0137902	-158.546	0.0721622	-158.546	-0.00773908
-158.516	0.0143446	-158.516	0.0766078	-158.516	-0.00737719
-158.485	0.0135241	-158.485	0.0761027	-158.485	-0.0070202
-158.455	0.0155714	-158.455	0.0742718	-158.455	-0.00765974
-158.424	0.0169334	-158.424	0.0730329	-158.424	-0.00789711
-158.394	0.0137082	-158.394	0.0706503	-158.394	-0.00755227
-158.363	0.0152038	-158.363	0.0731708	-158.363	-0.00731575
-158.333	0.0148262	-158.333	0.0721547	-158.333	-0.00734298
-158.302	0.0162845	-158.302	0.076884	-158.302	-0.00727904
-158.271	0.0142973	-158.271	0.0738978	-158.271	-0.00658223
-158.241	0.0158446	-158.241	0.0728233	-158.241	-0.00611408
-158.21	0.014174	-158.21	0.0733754	-158.21	-0.00685629
-158.18	0.0132893	-158.18	0.074614	-158.18	-0.00733155
-158.149	0.0138671	-158.149	0.0757571	-158.149	-0.00798352
-158.119	0.0155673	-158.119	0.0749193	-158.119	-0.00742414
-158.088	0.0155417	-158.088	0.0737621	-158.088	-0.00702784
-158.058	0.01597	-158.058	0.0734994	-158.058	-0.00715581
-158.027	0.0147382	-158.027	0.0758975	-158.027	-0.00654044
-157.997	0.014308	-157.997	0.0748268	-157.997	-0.00673445
-157.966	0.0162995	-157.966	0.0737452	-157.966	-0.00763222
-157.935	0.0156166	-157.935	0.0756534	-157.935	-0.00699126
-157.905	0.0143859	-157.905	0.0771109	-157.905	-0.00739113
-157.875	0.0163749	-157.875	0.0741843	-157.875	-0.00720784
-157.844	0.0145227	-157.844	0.0762713	-157.844	-0.00601366
-157.813	0.015814	-157.813	0.07634	-157.813	-0.00674477
-157.783	0.0154917	-157.783	0.0756617	-157.783	-0.00676798
-157.752	0.0157988	-157.752	0.0749713	-157.752	-0.00669474
-157.722	0.0174364	-157.722	0.075702	-157.722	-0.00714675
-157.691	0.0139851	-157.691	0.0749741	-157.691	-0.00554225
-157.661	0.0160632	-157.661	0.0746291	-157.661	-0.00691184
-157.63	0.0171604	-157.63	0.0776132	-157.63	-0.00754099
-157.6	0.0163508	-157.6	0.076634	-157.6	-0.00650171
-157.569	0.0183662	-157.569	0.0765906	-157.569	-0.00699206
-157.538	0.0157482	-157.538	0.0755927	-157.538	-0.00682559
-157.508	0.0159715	-157.508	0.0742281	-157.508	-0.00636911
-157.477	0.0188983	-157.477	0.0761267	-157.477	-0.00662244
-157.447	0.0169804	-157.447	0.0774048	-157.447	-0.0067557
-157.416	0.0152272	-157.416	0.0769554	-157.416	-0.00621877
-157.386	0.0176128	-157.386	0.0760497	-157.386	-0.00722291
-157.355	0.0188055	-157.355	0.0793327	-157.355	-0.00704066
-157.325	0.0163424	-157.325	0.0761963	-157.325	-0.00671334
-157.294	0.0166769	-157.294	0.0784605	-157.294	-0.00650222
-157.264	0.0172613	-157.264	0.0768978	-157.264	-0.006213
-157.233	0.0176712	-157.233	0.0761823	-157.233	-0.00738325
-157.203	0.0182289	-157.203	0.078178	-157.203	-0.00696719
-157.172	0.01809	-157.172	0.0781494	-157.172	-0.00567411
-157.142	0.0174338	-157.142	0.0784244	-157.142	-0.00691231
-157.111	0.0180281	-157.111	0.0786471	-157.111	-0.00665357
-157.081	0.0170435	-157.081	0.0768157	-157.081	-0.00655569
-157.05	0.0172608	-157.05	0.0786701	-157.05	-0.00625376
-157.019	0.0183152	-157.019	0.0793567	-157.019	-0.00616749
-156.989	0.0195747	-156.989	0.0759531	-156.989	-0.00626486
-156.958	0.0186217	-156.958	0.0771159	-156.958	-0.00561224
-156.928	0.0180832	-156.928	0.0753229	-156.928	-0.00652938
-156.897	0.0193157	-156.897	0.079024	-156.897	-0.0059071
-156.867	0.0156	-156.867	0.079485	-156.867	-0.00629684
-156.836	0.0175564	-156.836	0.0770201	-156.836	-0.00597552
-156.806	0.0188203	-156.806	0.0791519	-156.806	-0.00593868
-156.775	0.0177238	-156.775	0.0777863	-156.775	-0.00624914
-156.745	0.0189793	-156.745	0.0797963	-156.745	-0.0067554
-156.714	0.0181823	-156.714	0.0793095	-156.714	-0.00700477
-156.684	0.0185711	-156.684	0.0806021	-156.684	-0.00572004
-156.653	0.019176	-156.653	0.0806856	-156.653	-0.00638314
-156.623	0.0175474	-156.623	0.0800949	-156.623	-0.00572031
-156.592	0.0186027	-156.592	0.0764055	-156.592	-0.00595082
-156.561	0.0174905	-156.561	0.0823761	-156.561	-0.00650328
-156.531	0.021443	-156.531	0.0813061	-156.531	-0.00670957
-156.5	0.0200486	-156.5	0.0780625	-156.5	-0.00601299
-156.47	0.0203022	-156.47	0.0809363	-156.47	-0.00578659
-156.439	0.0187061	-156.439	0.0797829	-156.439	-0.00561816
-156.409	0.0187979	-156.409	0.0791397	-156.409	-0.00594374
-156.378	0.0208246	-156.378	0.0787321	-156.378	-0.00614546
-156.348	0.0196352	-156.348	0.0822742	-156.348	-0.0060424
-156.317	0.0177436	-156.317	0.0795248	-156.317	-0.00573941
-156.286	0.0188845	-156.286	0.0785577	-156.286	-0.0052891
-156.256	0.0192133	-156.256	0.0816942	-156.256	-0.00614485
-156.226	0.0200214	-156.226	0.0816049	-156.226	-0.00562978
-156.195	0.0191358	-156.195	0.0786618	-156.195	-0.00606508
-156.164	0.0191341	-156.164	0.0812416	-156.164	-0.00636151
-156.134	0.0207562	-156.134	0.0803269	-156.134	-0.00570448
-156.103	0.0184764	-156.103	0.0830466	-156.103	-0.00619844
-156.073	0.0198539	-156.073	0.0832834	-156.073	-0.00648731
-156.042	0.0206637	-156.042	0.0802751	-156.042	-0.00474037
-156.012	0.0197796	-156.012	0.0810164	-156.012	-0.0058094
-155.981	0.0203757	-155.981	0.0825201	-155.981	-0.00594673
-155.951	0.0200115	-155.951	0.0793038	-155.951	-0.00618502
-155.92	0.019553	-155.92	0.0814836	-155.92	-0.00527383
-155.89	0.0185636	-155.89	0.0811502	-155.89	-0.00506898
-155.859	0.0210559	-155.859	0.0820787	-155.859	-0.0055409
-155.828	0.0209609	-155.828	0.0853369	-155.828	-0.00541074
-155.798	0.0199681	-155.798	0.0781971	-155.798	-0.00582166
-155.767	0.0200848	-155.767	0.0764865	-155.767	-0.00586848
-155.737	0.0203006	-155.737	0.0819815	-155.737	-0.00572501
-155.706	0.0192375	-155.706	0.0845512	-155.706	-0.00468514
-155.676	0.0207822	-155.676	0.0837305	-155.676	-0.00577543
-155.645	0.0198203	-155.645	0.0809591	-155.645	-0.00598344
-155.615	0.0209765	-155.615	0.0845629	-155.615	-0.00562653
-155.584	0.0223196	-155.584	0.0807598	-155.584	-0.0045368
-155.554	0.0207838	-155.554	0.0863209	-155.554	-0.00659587
-155.523	0.0210017	-155.523	0.085765	-155.523	-0.00562537
-155.493	0.0224194	-155.493	0.0818544	-155.493	-0.00546356
-155.462	0.0213422	-155.462	0.0821308	-155.462	-0.00486666
-155.431	0.0212774	-155.431	0.083775	-155.431	-0.00507267
-155.401	0.0209156	-155.401	0.0844275	-155.401	-0.00570436
-155.37	0.0211297	-155.37	0.0801672	-155.37	-0.00575691
-155.34	0.0221452	-155.34	0.0829299	-155.34	-0.00620034
-155.309	0.0227397	-155.309	0.0813856	-155.309	-0.00483232
-155.279	0.0198246	-155.279	0.0859068	-155.279	-0.00542205
-155.248	0.0225646	-155.248	0.0855291	-155.248	-0.00521309
-155.218	0.0206314	-155.218	0.0806515	-155.218	-0.0056032
-155.187	0.0209402	-155.187	0.0845551	-155.187	-0.00538916
-155.157	0.0241347	-155.157	0.0844766	-155.157	-0.00512435
-155.126	0.0208831	-155.126	0.0838036	-155.126	-0.00501525
-155.096	0.0230195	-155.096	0.0830865	-155.096	-0.00604124
-155.065	0.0229237	-155.065	0.0860634	-155.065	-0.00609569
-155.035	0.0236577	-155.035	0.0842132	-155.035	-0.0057253
-155.004	0.0216073	-155.004	0.0837766	-155.004	-0.00454572
-154.974	0.021124	-154.974	0.0819606	-154.974	-0.00490661
-154.943	0.0224989	-154.943	0.0832718	-154.943	-0.004713
-154.912	0.023657	-154.912	0.0835585	-154.912	-0.0053774
-154.882	0.0220801	-154.882	0.0824402	-154.882	-0.00517165
-154.851	0.0211719	-154.851	0.0834936	-154.851	-0.00601261
-154.821	0.0209435	-154.821	0.0879684	-154.821	-0.00551346
-154.79	0.0235439	-154.79	0.0855653	-154.79	-0.00479871
-154.76	0.022882	-154.76	0.0910983	-154.76	-0.00383453
-154.729	0.0232119	-154.729	0.0865911	-154.729	-0.0056956
-154.699	0.0230456	-154.699	0.0832372	-154.699	-0.00450724
-154.668	0.0218532	-154.668	0.0840467	-154.668	-0.0056646
-154.638	0.0231263	-154.638	0.0876623	-154.638	-0.0046179
-154.607	0.0235483	-154.607	0.0860851	-154.607	-0.00489308
-154.577	0.0248884	-154.577	0.0880213	-154.577	-0.00463045
-154.546	0.0225155	-154.546	0.0871503	-154.546	-0.00482547
-154.515	0.0231379	-154.515	0.0871285	-154.515	-0.00515201
-154.485	0.0241226	-154.485	0.0864189	-154.485	-0.00408872
-154.454	0.0239301	-154.454	0.0854278	-154.454	-0.00512767
-154.424	0.023174	-154.424	0.0845487	-154.424	-0.00512002
-154.393	0.0245468	-154.393	0.0879236	-154.393	-0.00458403
-154.363	0.0267144	-154.363	0.0874025	-154.363	-0.00460639
-154.332	0.0222997	-154.332	0.0896456	-154.332	-0.00518382
-154.302	0.0230961	-154.302	0.0855699	-154.302	-0.0042589
-154.271	0.0237786	-154.271	0.0907553	-154.271	-0.00513288
-154.241	0.0252124	-154.241	0.0856457	-154.241	-0.00596614
-154.21	0.0239668	-154.21	0.0847992	-154.21	-0.00431279
-154.179	0.0232461	-154.179	0.0872351	-154.179	-0.0045615
-154.149	0.0250426	-154.149	0.090853	-154.149	-0.00473917
-154.118	0.0245264	-154.118	0.0856125	-154.118	-0.00422753
-154.088	0.0248452	-154.088	0.0865632	-154.088	-0.00522711
-154.057	0.0235758	-154.057	0.0863457	-154.057	-0.00428507
-154.027	0.0252897	-154.027	0.0874917	-154.027	-0.00475506
-153.996	0.0239528	-153.996	0.0858138	-153.996	-0.0044675
-153.966	0.0249151	-153.966	0.086415	-153.966	-0.00530791
-153.935	0.0232236	-153.935	0.0910421	-153.935	-0.0050155
-153.905	0.026468	-153.905	0.0875832	-153.905	-0.0043881
-153.874	0.0250592	-153.874	0.0892059	-153.874	-0.00483164
-153.844	0.0262001	-153.844	0.0884853	-153.844	-0.00440749
-153.813	0.0253748	-153.813	0.0865589	-153.813	-0.0044719
-153.782	0.0240092	-153.782	0.08934	-153.782	-0.00545107
-153.752	0.0245453	-153.752	0.087317	-153.752	-0.00385587
-153.721	0.0259938	-153.721	0.0897063	-153.721	-0.0041709
-153.691	0.0265892	-153.691	0.090444	-153.691	-0.0042699
-153.66	0.0262458	-153.66	0.0873368	-153.66	-0.00418404
-153.63	0.0260114	-153.63	0.0895271	-153.63	-0.00437241
-153.599	0.0246145	-153.599	0.0892312	-153.599	-0.00458267
-153.569	0.0245446	-153.569	0.0893433	-153.569	-0.00466509
-153.538	0.0264007	-153.538	0.0916168	-153.538	-0.00227193
-153.508	0.0233588	-153.508	0.0858752	-153.508	-0.00421625
-153.477	0.0260117	-153.477	0.0899147	-153.477	-0.00491819
-153.447	0.0255666	-153.447	0.0895973	-153.447	-0.00379304
-153.416	0.0256745	-153.416	0.0871068	-153.416	-0.0042473
-153.386	0.0262121	-153.386	0.0905351	-153.386	-0.00425747
-153.355	0.0272025	-153.355	0.0896682	-153.355	-0.0045405
-153.325	0.0271053	-153.325	0.0920577	-153.325	-0.00421006
-153.294	0.0269591	-153.294	0.0872592	-153.294	-0.00390072
-153.263	0.0259973	-153.263	0.0913374	-153.263	-0.00466964
-153.233	0.0262537	-153.233	0.0897249	-153.233	-0.00441375
-153.202	0.0280153	-153.202	0.0891512	-153.202	-0.00394882
-153.172	0.0275113	-153.172	0.0905951	-153.172	-0.00436805
-153.141	0.0266691	-153.141	0.0896718	-153.141	-0.00463776
-153.111	0.0268508	-153.111	0.0910167	-153.111	-0.00352413
-153.08	0.0275755	-153.08	0.0892701	-153.08	-0.00372889
-153.05	0.0264394	-153.05	0.0879183	-153.05	-0.00454833
-153.019	0.0275563	-153.019	0.0927656	-153.019	-0.00418896
-152.989	0.0277467	-152.989	0.0896372	-152.989	-0.00421027
-152.958	0.0271875	-152.958	0.0875529	-152.958	-0.00342644
-152.928	0.0267387	-152.928	0.0873591	-152.928	-0.00407428
-152.897	0.0276937	-152.897	0.0906077	-152.897	-0.00344863
-152.866	0.0268645	-152.866	0.0936359	-152.866	-0.00440302
-152.836	0.0260235	-152.836	0.0885952	-152.836	-0.00336535
-152.805	0.0269711	-152.805	0.0965594	-152.805	-0.00423294
-152.775	0.028557	-152.775	0.0925107	-152.775	-0.00393763
-152.744	0.0266408	-152.744	0.0930651	-152.744	-0.00346106
-152.714	0.0282017	-152.714	0.0934042	-152.714	-0.00365823
-152.683	0.0259994	-152.683	0.0916907	-152.683	-0.00356389
-152.653	0.0286421	-152.653	0.092382	-152.653	-0.00419455
-152.622	0.0271687	-152.622	0.09574	-152.622	-0.00406995
-152.592	0.028003	-152.592	0.0962111	-152.592	-0.00345109
-152.561	0.0289071	-152.561	0.091506	-152.561	-0.00368084
-152.53	0.0282015	-152.53	0.0915939	-152.53	-0.00438983
-152.5	0.0270895	-152.5	0.0923899	-152.5	-0.00321654
-152.47	0.0282584	-152.47	0.0938454	-152.47	-0.00292619
-152.439	0.0278249	-152.439	0.0940716	-152.439	-0.00307835
-152.408	0.0290235	-152.408	0.0960504	-152.408	-0.00453794
-152.378	0.0291928	-152.378	0.0908959	-152.378	-0.00338006
-152.347	0.0288033	-152.347	0.093257	-152.347	-0.00295476
-152.317	0.0286834	-152.317	0.0910522	-152.317	-0.0045966
-152.286	0.0289511	-152.286	0.092453	-152.286	-0.00365223
-152.256	0.0288694	-152.256	0.0910231	-152.256	-0.00276231
-152.225	0.0284378	-152.225	0.0932104	-152.225	-0.00334541
-152.195	0.0284264	-152.195	0.0912153	-152.195	-0.00359292
-152.164	0.0305872	-152.164	0.0947938	-152.164	-0.00391478
-152.134	0.0275549	-152.134	0.0937251	-152.134	-0.00377624
-152.103	0.0302343	-152.103	0.0950978	-152.103	-0.00315535
-152.072	0.0307427	-152.072	0.0931489	-152.072	-0.00286206
-152.042	0.0296945	-152.042	0.094641	-152.042	-0.00327111
-152.011	0.0294271	-152.011	0.0927171	-152.011	-0.00374045
-151.981	0.0307536	-151.981	0.0953432	-151.981	-0.00370181
-151.95	0.0276719	-151.95	0.0923001	-151.95	-0.00404301
-151.92	0.0280021	-151.92	0.0974774	-151.92	-0.00325011
-151.889	0.0315032	-151.889	0.0963281	-151.889	-0.00367181
-151.859	0.029088	-151.859	0.0921235	-151.859	-0.00323879
-151.828	0.030063	-151.828	0.0978373	-151.828	-0.00350452
-151.798	0.0298579	-151.798	0.0982429	-151.798	-0.0041576
-151.767	0.030061	-151.767	0.0939085	-151.767	-0.00328283
-151.737	0.0311247	-151.737	0.0933026	-151.737	-0.00288716
-151.706	0.0292671	-151.706	0.0956272	-151.706	-0.00276295
-151.675	0.0312842	-151.675	0.0927489	-151.675	-0.00385476
-151.645	0.0303961	-151.645	0.0935825	-151.645	-0.00318965
-151.614	0.0301697	-151.614	0.0953404	-151.614	-0.00286668
-151.584	0.0305972	-151.584	0.0925482	-151.584	-0.00397919
-151.553	0.0310119	-151.553	0.0972999	-151.553	-0.00244927
-151.523	0.0303983	-151.523	0.0963062	-151.523	-0.00348524
-151.492	0.0313525	-151.492	0.0941147	-151.492	-0.00241608
-151.462	0.0300101	-151.462	0.0954329	-151.462	-0.00274409
-151.431	0.0323273	-151.431	0.0944831	-151.431	-0.00318109
-151.401	0.0304405	-151.401	0.0950708	-151.401	-0.00336291
-151.37	0.0318688	-151.37	0.0962749	-151.37	-0.00246911
-151.34	0.0315971	-151.34	0.0938931	-151.34	-0.00318672
-151.309	0.0316227	-151.309	0.0933493	-151.309	-0.00253915
-151.279	0.0333052	-151.279	0.0942268	-151.279	-0.00300541
-151.248	0.0320327	-151.248	0.0949258	-151.248	-0.00279707
-151.218	0.0318362	-151.218	0.098685	-151.218	-0.00254846
-151.187	0.0305616	-151.187	0.0960853	-151.187	-0.0032967
-151.156	0.03282	-151.156	0.0966947	-151.156	-0.0036277
-151.126	0.0298165	-151.126	0.0931624	-151.126	-0.003299
-151.095	0.0329224	-151.095	0.0974761	-151.095	-0.00278197
-151.065	0.0321663	-151.065	0.0981634	-151.065	-0.00202133
-151.034	0.0297296	-151.034	0.0987065	-151.034	-0.00315759
-151.004	0.0320314	-151.004	0.0964393	-151.004	-0.00249548
-150.973	0.0334395	-150.973	0.0975767	-150.973	-0.00306377
-150.943	0.0324671	-150.943	0.0978155	-150.943	-0.00268852
-150.912	0.0326449	-150.912	0.0971166	-150.912	-0.00220117
-150.882	0.0325593	-150.882	0.0984318	-150.882	-0.0030415
-150.851	0.032565	-150.851	0.0955117	-150.851	-0.00232091
-150.821	0.0344099	-150.821	0.0992452	-150.821	-0.00271238
-150.79	0.0326328	-150.79	0.0968822	-150.79	-0.00204801
-150.759	0.0324835	-150.759	0.0973088	-150.759	-0.00342226
-150.729	0.0329464	-150.729	0.0987779	-150.729	-0.0018006
-150.698	0.0338261	-150.698	0.100352	-150.698	-0.0026501
-150.668	0.0335969	-150.668	0.0986714	-150.668	-0.00192001
-150.637	0.0326432	-150.637	0.100398	-150.637	-0.00312269
-150.607	0.0351911	-150.607	0.0984597	-150.607	-0.00258704
-150.576	0.0339745	-150.576	0.0990336	-150.576	-0.00264792
-150.546	0.034033	-150.546	0.101944	-150.546	-0.00234344
-150.515	0.0333222	-150.515	0.0971943	-150.515	-0.00257401
-150.485	0.0350019	-150.485	0.0971387	-150.485	-0.00246493
-150.454	0.0340664	-150.454	0.100271	-150.454	-0.00220163
-150.423	0.0345315	-150.423	0.101448	-150.423	-0.00291308
-150.393	0.0338283	-150.393	0.0997067	-150.393	-0.00242374
-150.362	0.0331823	-150.362	0.0993652	-150.362	-0.00215627
-150.332	0.0355591	-150.332	0.0978222	-150.332	-0.00259145
-150.301	0.0333075	-150.301	0.0979906	-150.301	-0.00242797
-150.271	0.0337517	-150.271	0.101478	-150.271	-0.00190683
-150.24	0.034704	-150.24	0.103325	-150.24	-0.00117375
-150.21	0.0340693	-150.21	0.100417	-150.21	-0.0020276
-150.179	0.0338089	-150.179	0.101382	-150.179	-0.00200228
-150.149	0.0357931	-150.149	0.0990197	-150.149	-0.00240372
-150.118	0.0367595	-150.118	0.100456	-150.118	-0.00180104
-150.088	0.035503	-150.088	0.101155	-150.088	-0.00238642
-150.057	0.0364838	-150.057	0.096204	-150.057	-0.00228624
-150.026	0.0359023	-150.026	0.101623	-150.026	-0.00147421
-149.996	0.0371787	-149.996	0.0988997	-149.996	-0.00213149
-149.965	0.0338252	-149.965	0.10096	-149.965	-0.00249155
-149.935	0.0357332	-149.935	0.100833	-149.935	-0.00244935
-149.904	0.0371383	-149.904	0.0997597	-149.904	-0.00207719
-149.874	0.0338817	-149.874	0.102058	-149.874	-0.00267723
-149.843	0.0367611	-149.843	0.0998543	-149.843	-0.00209521
-149.813	0.0357542	-149.813	0.102005	-149.813	-0.00247625
-149.782	0.0360425	-149.782	0.101493	-149.782	-0.00133901
-149.752	0.0364755	-149.752	0.099743	-149.752	-0.0026213
-149.721	0.0366979	-149.721	0.0989714	-149.721	-0.00155172
-149.691	0.0355161	-149.691	0.100634	-149.691	-0.00207199
-149.66	0.0364593	-149.66	0.10299	-149.66	-0.00169665
-149.63	0.0360498	-149.63	0.10185	-149.63	-0.00219096
-149.599	0.0360758	-149.599	0.100285	-149.599	-0.00228226
-149.569	0.0363712	-149.569	0.102061	-149.569	-0.00208791
-149.538	0.0367057	-149.538	0.101027	-149.538	-0.00229466
-149.507	0.0351798	-149.507	0.104002	-149.507	-0.00264046
-149.477	0.0367319	-149.477	0.104616	-149.477	-0.00128393
-149.446	0.0376637	-149.446	0.100721	-149.446	-0.00185259
-149.416	0.0366672	-149.416	0.10199	-149.416	-0.00177415
-149.385	0.0368413	-149.385	0.100216	-149.385	-0.0018891
-149.355	0.0365787	-149.355	0.0966591	-149.355	-0.00157162
-149.324	0.038324	-149.324	0.10083	-149.324	-0.00192619
-149.294	0.039458	-149.294	0.104507	-149.294	-0.00254502
-149.263	0.0377968	-149.263	0.101153	-149.263	-0.00126745
-149.233	0.0372268	-149.233	0.100872	-149.233	-0.00166404
-149.202	0.037578	-149.202	0.102277	-149.202	-0.002121
-149.172	0.036117	-149.172	0.102888	-149.172	-0.00147071
-149.141	0.0374887	-149.141	0.101737	-149.141	-0.00130712
-149.11	0.0380266	-149.11	0.103485	-149.11	-0.00162929
-149.08	0.0395372	-149.08	0.102237	-149.08	-0.00132449
-149.049	0.0377199	-149.049	0.102199	-149.049	-0.00183292
-149.019	0.0379743	-149.019	0.105357	-149.019	-0.0012676
-148.988	0.0387202	-148.988	0.102831	-148.988	-0.0014193
-148.958	0.0378478	-148.958	0.103684	-148.958	-0.00145963
-148.927	0.0372405	-148.927	0.100443	-148.927	-0.000768371
-148.897	0.0413622	-148.897	0.10043	-148.897	-0.00135337
-148.866	0.0387668	-148.866	0.103072	-148.866	-0.000816105
-148.836	0.0397954	-148.836	0.105845	-148.836	-0.00217794
-148.805	0.0385237	-148.805	0.101683	-148.805	-0.00100307
-148.774	0.0395638	-148.774	0.104206	-148.774	-0.00233782
-148.744	0.0408762	-148.744	0.102036	-148.744	-0.000972213
-148.714	0.0409999	-148.714	0.105276	-148.714	-0.00122024
-148.683	0.0403547	-148.683	0.106414	-148.683	-0.00145353
-148.652	0.0404271	-148.652	0.105658	-148.652	-0.00140278
-148.622	0.0402402	-148.622	0.104646	-148.622	-0.00179526
-148.591	0.0420544	-148.591	0.10082	-148.591	-0.000909432
-148.561	0.0392379	-148.561	0.103966	-148.561	-0.0019228
-148.53	0.0404411	-148.53	0.105045	-148.53	-0.00123553
-148.5	0.0401896	-148.5	0.103312	-148.5	-0.000889817
-148.469	0.0415577	-148.469	0.103438	-148.469	-0.000822025
-148.439	0.0385635	-148.439	0.105933	-148.439	-0.00061169
-148.408	0.0410657	-148.408	0.107581	-148.408	-0.00177704
-148.377	0.0417172	-148.377	0.104564	-148.377	-0.00115309
-148.347	0.0418582	-148.347	0.104542	-148.347	-0.000222419
-148.316	0.0407794	-148.316	0.105128	-148.316	-0.000787847
-148.286	0.040777	-148.286	0.10621	-148.286	-0.00163025
-148.255	0.0407325	-148.255	0.0996189	-148.255	-0.00142299
-148.225	0.0421279	-148.225	0.106666	-148.225	-0.00103569
-148.194	0.0431889	-148.194	0.103762	-148.194	-0.000967222
-148.164	0.0413236	-148.164	0.105772	-148.164	-0.000933442
-148.133	0.042592	-148.133	0.107746	-148.133	-0.00111039
-148.103	0.041321	-148.103	0.106509	-148.103	-0.00141478
-148.072	0.0435018	-148.072	0.106949	-148.072	-0.00144587
-148.042	0.0410714	-148.042	0.104313	-148.042	-0.000180712
-148.011	0.043309	-148.011	0.104387	-148.011	-0.0002889
-147.981	0.0429074	-147.981	0.103634	-147.981	-0.000858672
-147.95	0.0426022	-147.95	0.107192	-147.95	-0.00148237
-147.919	0.0431498	-147.919	0.105017	-147.919	-0.000724315
-147.889	0.0423866	-147.889	0.106391	-147.889	-0.00132562
-147.858	0.0431487	-147.858	0.107019	-147.858	-0.00126264
-147.828	0.0437511	-147.828	0.104347	-147.828	-0.000590427
-147.797	0.0427572	-147.797	0.108269	-147.797	-0.000592715
-147.767	0.0435994	-147.767	0.105145	-147.767	-0.00101559
-147.736	0.0461473	-147.736	0.107327	-147.736	-0.000405063
-147.706	0.0429818	-147.706	0.108015	-147.706	6.4729e-06
-147.675	0.0448841	-147.675	0.105011	-147.675	0.000179474
-147.645	0.0449316	-147.645	0.107164	-147.645	-0.000832757
-147.614	0.0451616	-147.614	0.107088	-147.614	-0.0010586
-147.584	0.0455484	-147.584	0.106826	-147.584	-0.00104752
-147.553	0.0454292	-147.553	0.107684	-147.553	-0.0006511
-147.523	0.0436095	-147.523	0.105516	-147.523	-0.000236196
-147.492	0.0454834	-147.492	0.109271	-147.492	-0.000514175
-147.462	0.0462969	-147.462	0.107239	-147.462	-0.000297653
-147.431	0.0460448	-147.431	0.107981	-147.431	0.000263039
-147.4	0.0456457	-147.4	0.105749	-147.4	-0.00037219
-147.37	0.046149	-147.37	0.108699	-147.37	-0.000115658
-147.339	0.046219	-147.339	0.107533	-147.339	-0.00121887
-147.309	0.045779	-147.309	0.105281	-147.309	-0.000245499
-147.278	0.0471403	-147.278	0.107336	-147.278	-0.000521953
-147.248	0.0472351	-147.248	0.108786	-147.248	-0.00065043
-147.217	0.0466335	-147.217	0.109943	-147.217	-0.000651182
-147.187	0.0466753	-147.187	0.106259	-147.187	-0.00053954
-147.156	0.0474879	-147.156	0.109521	-147.156	-3.068e-05
-147.125	0.0490584	-147.125	0.110512	-147.125	-0.000324485
-147.095	0.0489718	-147.095	0.109688	-147.095	-7.75765e-05
-147.065	0.0468719	-147.065	0.107102	-147.065	-0.00215571
-147.034	0.0494367	-147.034	0.106163	-147.034	-0.000207465
-147.003	0.0481235	-147.003	0.107897	-147.003	-4.65386e-05
-146.973	0.0501212	-146.973	0.111558	-146.973	-0.000320027
-146.942	0.0481891	-146.942	0.10757	-146.942	-0.000804946
-146.912	0.0489818	-146.912	0.107421	-146.912	0.000757016
-146.881	0.0505954	-146.881	0.107518	-146.881	-0.000144674
-146.851	0.049441	-146.851	0.107936	-146.851	-0.000412548
-146.82	0.0510284	-146.82	0.109298	-146.82	-7.99946e-05
-146.79	0.0493432	-146.79	0.11001	-146.79	5.30784e-05
-146.759	0.0505997	-146.759	0.110342	-146.759	-0.000834699
-146.729	0.0503032	-146.729	0.106404	-146.729	-0.000179565
-146.698	0.0540584	-146.698	0.10611	-146.698	-0.000751331
-146.667	0.0513477	-146.667	0.111772	-146.667	-0.000191964
-146.637	0.050865	-146.637	0.109319	-146.637	0.000635219
-146.606	0.0521728	-146.606	0.107696	-146.606	0.000124628
-146.576	0.0543613	-146.576	0.111681	-146.576	0.00018147
-146.545	0.05498	-146.545	0.106556	-146.545	0.000123857
-146.515	0.0536216	-146.515	0.109309	-146.515	-0.000619377
-146.484	0.0546656	-146.484	0.109853	-146.484	-7.44544e-05
-146.454	0.055644	-146.454	0.109223	-146.454	-0.00027115
-146.423	0.0570379	-146.423	0.113483	-146.423	0.000340841
-146.393	0.0551451	-146.393	0.108557	-146.393	0.000263977
-146.362	0.0563574	-146.362	0.110758	-146.362	0.000411727
-146.332	0.0571404	-146.332	0.109442	-146.332	0.000183878
-146.301	0.0579827	-146.301	0.111022	-146.301	0.000528378
-146.27	0.0570337	-146.27	0.108125	-146.27	-0.000427269
-146.24	0.0582101	-146.24	0.107111	-146.24	0.000391604
-146.209	0.0583055	-146.209	0.111002	-146.209	3.7126e-05
-146.179	0.0597964	-146.179	0.110797	-146.179	0.000159115
-146.148	0.0621702	-146.148	0.110223	-146.148	-0.000320795
-146.118	0.0616406	-146.118	0.108933	-146.118	0.000712243
-146.087	0.0633902	-146.087	0.112071	-146.087	0.000192908
-146.057	0.0637289	-146.057	0.110357	-146.057	-0.000231028
-146.026	0.0634568	-146.026	0.111033	-146.026	0.000743852
-145.996	0.06529	-145.996	0.111058	-145.996	0.000284221
-145.965	0.0668071	-145.965	0.112518	-145.965	-0.000148488
-145.935	0.0693274	-145.935	0.110968	-145.935	0.000433902
-145.904	0.0704632	-145.904	0.11005	-145.904	-0.000138793
-145.874	0.0729546	-145.874	0.111322	-145.874	0.000527684
-145.843	0.0722601	-145.843	0.111416	-145.843	0.00033473
-145.812	0.0772698	-145.812	0.113062	-145.812	-0.00015522
-145.782	0.0783207	-145.782	0.111091	-145.782	0.000567495
-145.751	0.0789893	-145.751	0.114216	-145.751	0.000397006
-145.721	0.0833768	-145.721	0.1126	-145.721	8.55606e-05
-145.69	0.0890945	-145.69	0.110884	-145.69	0.0010939
-145.66	0.0922588	-145.66	0.112671	-145.66	-6.86638e-07
-145.629	0.0960485	-145.629	0.112885	-145.629	0.000705764
-145.599	0.0976468	-145.599	0.112703	-145.599	0.00055516
-145.568	0.105413	-145.568	0.114575	-145.568	0.00065801
-145.538	0.111242	-145.538	0.110979	-145.538	0.00088743
-145.507	0.119469	-145.507	0.109324	-145.507	0.000965768
-145.477	0.127947	-145.477	0.114834	-145.477	0.000678646
-145.446	0.136626	-145.446	0.111743	-145.446	2.89538e-05
-145.416	0.147723	-145.416	0.111763	-145.416	0.000706267
-145.385	0.164051	-145.385	0.119128	-145.385	0.000826665
-145.354	0.180498	-145.354	0.108198	-145.354	0.00045904
-145.324	0.201744	-145.324	0.112326	-145.324	0.000948409
-145.293	0.224013	-145.293	0.111486	-145.293	0.000567273
-145.263	0.248356	-145.263	0.115867	-145.263	0.00090514
-145.232	0.272252	-145.232	0.113731	-145.232	0.0011023
-145.202	0.291701	-145.202	0.112401	-145.202	0.000363632
-145.171	0.303196	-145.171	0.112417	-145.171	0.00108932
-145.141	0.300566	-145.141	0.11484	-145.141	0.000808663
-145.11	0.290721	-145.11	0.113362	-145.11	0.000419361
-145.08	0.269666	-145.08	0.11517	-145.08	0.00133782
-145.049	0.242951	-145.049	0.112541	-145.049	0.0014352
-145.018	0.214461	-145.018	0.11412	-145.018	0.00102029
-144.988	0.187971	-144.988	0.115027	-144.988	0.000621326
-144.957	0.166083	-144.957	0.115128	-144.957	0.000568272
-144.927	0.146925	-144.927	0.113341	-144.927	0.000585161
-144.896	0.132805	-144.896	0.112221	-144.896	0.000722117
-144.866	0.119905	-144.866	0.113962	-144.866	0.000755324
-144.835	0.111256	-144.835	0.111658	-144.835	0.00135685
-144.805	0.101859	-144.805	0.115312	-144.805	0.000933252
-144.774	0.0957385	-144.774	0.113193	-144.774	0.000873187
-144.744	0.0921529	-144.744	0.115119	-144.744	0.00136874
-144.713	0.0865644	-144.713	0.112611	-144.713	0.001336
-144.683	0.0832228	-144.683	0.115479	-144.683	0.00150861
-144.652	0.0803038	-144.652	0.113908	-144.652	0.000577793
-144.621	0.0756805	-144.621	0.113202	-144.621	0.00175821
-144.591	0.0733366	-144.591	0.115679	-144.591	0.0019649
-144.56	0.0739685	-144.56	0.114294	-144.56	0.000722641
-144.53	0.0703035	-144.53	0.114572	-144.53	0.00102853
-144.499	0.0695141	-144.499	0.117362	-144.499	0.00120148
-144.469	0.0693852	-144.469	0.114495	-144.469	0.00170649
-144.438	0.06488	-144.438	0.114769	-144.438	0.0011691
-144.408	0.065361	-144.408	0.114849	-144.408	0.00162275
-144.377	0.0638301	-144.377	0.118354	-144.377	0.0014102
-144.347	0.0635319	-144.347	0.11496	-144.347	0.00125203
-144.316	0.0635883	-144.316	0.115678	-144.316	0.00120547
-144.286	0.060479	-144.286	0.11192	-144.286	0.00151555
-144.255	0.0621462	-144.255	0.115618	-144.255	0.000988128
-144.225	0.0616232	-144.225	0.110611	-144.225	0.000617434
-144.194	0.0619017	-144.194	0.115079	-144.194	0.00116449
-144.163	0.0605696	-144.163	0.114876	-144.163	0.00120372
-144.133	0.0597069	-144.133	0.11243	-144.133	0.00248002
-144.102	0.0598038	-144.102	0.119966	-144.102	0.00180811
-144.072	0.0602606	-144.072	0.117541	-144.072	0.000864765
-144.041	0.0587577	-144.041	0.117456	-144.041	0.00127975
-144.011	0.0585981	-144.011	0.115491	-144.011	0.00167875
-143.98	0.0575188	-143.98	0.113752	-143.98	0.000817004
-143.95	0.0587032	-143.95	0.114551	-143.95	0.00192305
-143.919	0.0593197	-143.919	0.116696	-143.919	0.00187054
-143.889	0.056924	-143.889	0.116191	-143.889	0.0019379
-143.858	0.0577739	-143.858	0.117989	-143.858	0.00101461
-143.828	0.0584743	-143.828	0.114822	-143.828	0.00153866
-143.797	0.058275	-143.797	0.118658	-143.797	0.00162849
-143.767	0.0578632	-143.767	0.116081	-143.767	0.00146937
-143.736	0.0579902	-143.736	0.114128	-143.736	0.00206322
-143.705	0.0562776	-143.705	0.118982	-143.705	0.00238895
-143.675	0.0581224	-143.675	0.11678	-143.675	0.00145945
-143.644	0.0576563	-143.644	0.119693	-143.644	0.00186866
-143.614	0.0589288	-143.614	0.117492	-143.614	0.00115241
-143.583	0.0577612	-143.583	0.118595	-143.583	0.00156269
-143.553	0.0564988	-143.553	0.116302	-143.553	0.00160255
-143.522	0.0566756	-143.522	0.119516	-143.522	0.00184905
-143.492	0.0564981	-143.492	0.114147	-143.492	0.00103967
-143.461	0.0591005	-143.461	0.120417	-143.461	0.00142146
-143.431	0.0580687	-143.431	0.118019	-143.431	0.00234326
-143.4	0.0572018	-143.4	0.116954	-143.4	0.00147405
-143.369	0.0563445	-143.369	0.114981	-143.369	0.00186514
-143.339	0.0587166	-143.339	0.119425	-143.339	0.00271486
-143.309	0.0566459	-143.309	0.119356	-143.309	0.00253162
-143.278	0.0564643	-143.278	0.119607	-143.278	0.00243173
-143.247	0.0558792	-143.247	0.11877	-143.247	0.00233984
-143.217	0.0584986	-143.217	0.12036	-143.217	0.00213817
-143.186	0.0568822	-143.186	0.117492	-143.186	0.00177316
-143.156	0.055744	-143.156	0.119092	-143.156	0.00233473
-143.125	0.0587385	-143.125	0.119414	-143.125	0.00241588
-143.095	0.0578382	-143.095	0.121051	-143.095	0.00208933
-143.064	0.0564993	-143.064	0.120327	-143.064	0.00200874
-143.034	0.0584391	-143.034	0.116943	-143.034	0.00226117
-143.003	0.058873	-143.003	0.120781	-143.003	0.00271603
-142.973	0.0588142	-142.973	0.117817	-142.973	0.00169904
-142.942	0.056692	-142.942	0.118328	-142.942	0.00225037
-142.911	0.0589424	-142.911	0.122004	-142.911	0.00221989
-142.881	0.0568309	-142.881	0.120094	-142.881	0.00262294
-142.85	0.0587881	-142.85	0.118735	-142.85	0.00297622
-142.82	0.0583234	-142.82	0.117144	-142.82	0.00248096
-142.789	0.0586327	-142.789	0.118322	-142.789	0.00249643
-142.759	0.0577353	-142.759	0.120943	-142.759	0.00266617
-142.728	0.0591392	-142.728	0.119791	-142.728	0.00162741
-142.698	0.0581972	-142.698	0.119291	-142.698	0.00286352
-142.667	0.0597185	-142.667	0.11901	-142.667	0.00252644
-142.637	0.057702	-142.637	0.119634	-142.637	0.0026562
-142.606	0.0577978	-142.606	0.120668	-142.606	0.0020838
-142.576	0.0598727	-142.576	0.123296	-142.576	0.00274811
-142.545	0.0589785	-142.545	0.120492	-142.545	0.00337773
-142.514	0.0590671	-142.514	0.122225	-142.514	0.00264688
-142.484	0.059677	-142.484	0.122638	-142.484	0.00285481
-142.453	0.0588656	-142.453	0.120668	-142.453	0.00280334
-142.423	0.0601337	-142.423	0.121544	-142.423	0.00282923
-142.392	0.0583188	-142.392	0.120897	-142.392	0.00244313
-142.362	0.0585827	-142.362	0.120128	-142.362	0.00315638
-142.331	0.0610582	-142.331	0.121773	-142.331	0.00329458
-142.301	0.0591071	-142.301	0.120639	-142.301	0.00320763
-142.27	0.0595241	-142.27	0.122569	-142.27	0.00333885
-142.24	0.0607311	-142.24	0.119104	-142.24	0.00242034
-142.209	0.0601421	-142.209	0.117966	-142.209	0.0030884
-142.179	0.0601587	-142.179	0.123098	-142.179	0.00304678
-142.148	0.0599571	-142.148	0.123665	-142.148	0.00322592
-142.118	0.0620572	-142.118	0.124051	-142.118	0.00323498
-142.087	0.0604997	-142.087	0.121058	-142.087	0.00359815
-142.056	0.0618373	-142.056	0.118832	-142.056	0.00294999
-142.026	0.0611125	-142.026	0.123797	-142.026	0.00315234
-141.995	0.0618554	-141.995	0.121455	-141.995	0.00315917
-141.965	0.0612263	-141.965	0.119279	-141.965	0.00388266
-141.934	0.0609951	-141.934	0.120294	-141.934	0.00461069
-141.904	0.0619874	-141.904	0.124604	-141.904	0.00313991
-141.873	0.0625234	-141.873	0.124953	-141.873	0.00464121
-141.843	0.0622755	-141.843	0.121482	-141.843	0.00413016
-141.812	0.0631736	-141.812	0.12512	-141.812	0.00328494
-141.782	0.0627506	-141.782	0.124398	-141.782	0.00415883
-141.751	0.0628646	-141.751	0.120825	-141.751	0.00374567
-141.721	0.0642393	-141.721	0.124531	-141.721	0.00435734
-141.69	0.0623935	-141.69	0.123801	-141.69	0.00432739
-141.66	0.0643695	-141.66	0.123107	-141.66	0.0034461
-141.629	0.062404	-141.629	0.125323	-141.629	0.00441574
-141.598	0.0627653	-141.598	0.12648	-141.598	0.00372083
-141.568	0.0638863	-141.568	0.124193	-141.568	0.00444705
-141.537	0.0653472	-141.537	0.121174	-141.537	0.00476208
-141.507	0.0652378	-141.507	0.12155	-141.507	0.00536579
-141.476	0.0650781	-141.476	0.123399	-141.476	0.00444034
-141.446	0.0640455	-141.446	0.125924	-141.446	0.00457621
-141.415	0.0642463	-141.415	0.124302	-141.415	0.00555264
-141.385	0.0673285	-141.385	0.125034	-141.385	0.00500273
-141.354	0.0660467	-141.354	0.127756	-141.354	0.00480149
-141.324	0.0676322	-141.324	0.124758	-141.324	0.00482543
-141.293	0.0668546	-141.293	0.126497	-141.293	0.00530517
-141.262	0.0657902	-141.262	0.125567	-141.262	0.00489298
-141.232	0.065158	-141.232	0.12468	-141.232	0.0047992
-141.201	0.0659761	-141.201	0.122637	-141.201	0.00547667
-141.171	0.0673839	-141.171	0.122068	-141.171	0.00526937
-141.14	0.0664378	-141.14	0.126316	-141.14	0.00512229
-141.11	0.068695	-141.11	0.125206	-141.11	0.00510344
-141.079	0.0680864	-141.079	0.126113	-141.079	0.00591409
-141.049	0.0678309	-141.049	0.124711	-141.049	0.00570375
-141.018	0.06965	-141.018	0.127783	-141.018	0.00573342
-140.988	0.0681143	-140.988	0.124721	-140.988	0.00552357
-140.957	0.0692924	-140.957	0.12705	-140.957	0.00560732
-140.927	0.0703446	-140.927	0.125681	-140.927	0.00668126
-140.896	0.0692408	-140.896	0.125317	-140.896	0.00663634
-140.865	0.0715493	-140.865	0.123791	-140.865	0.00641795
-140.835	0.0717954	-140.835	0.12416	-140.835	0.00570382
-140.804	0.0715754	-140.804	0.127674	-140.804	0.00648448
-140.774	0.0713837	-140.774	0.127376	-140.774	0.00656191
-140.743	0.0696363	-140.743	0.126395	-140.743	0.00657624
-140.713	0.0724508	-140.713	0.126591	-140.713	0.00639525
-140.682	0.0744312	-140.682	0.12506	-140.682	0.00734229
-140.652	0.0733776	-140.652	0.125571	-140.652	0.00689638
-140.621	0.0735153	-140.621	0.125832	-140.621	0.00697918
-140.591	0.074114	-140.591	0.125233	-140.591	0.00728848
-140.56	0.0746506	-140.56	0.125007	-140.56	0.00755591
-140.53	0.0759178	-140.53	0.127928	-140.53	0.00759365
-140.499	0.076401	-140.499	0.127461	-140.499	0.00893819
-140.469	0.0750311	-140.469	0.126986	-140.469	0.00781661
-140.438	0.0755683	-140.438	0.125731	-140.438	0.00814013
-140.407	0.0756658	-140.407	0.12688	-140.407	0.00919592
-140.377	0.0770501	-140.377	0.129888	-140.377	0.00742838
-140.346	0.0798345	-140.346	0.126679	-140.346	0.00837571
-140.316	0.0777846	-140.316	0.129535	-140.316	0.00970241
-140.285	0.0776852	-140.285	0.129395	-140.285	0.00985505
-140.255	0.0821711	-140.255	0.128181	-140.255	0.0092934
-140.224	0.0816376	-140.224	0.130274	-140.224	0.00906736
-140.194	0.0843354	-140.194	0.130423	-140.194	0.00894244
-140.163	0.0820639	-140.163	0.128595	-140.163	0.00980717
-140.133	0.0818033	-140.133	0.12976	-140.133	0.011103
-140.102	0.0835718	-140.102	0.129839	-140.102	0.010194
-140.072	0.0856057	-140.072	0.132334	-140.072	0.0110311
-140.041	0.0856558	-140.041	0.13005	-140.041	0.0111607
-140.011	0.0855991	-140.011	0.129802	-140.011	0.010854
-139.98	0.0886145	-139.98	0.125196	-139.98	0.0117825
-139.949	0.0892921	-139.949	0.13245	-139.949	0.0120094
-139.919	0.0892867	-139.919	0.125081	-139.919	0.0114815
-139.888	0.0890094	-139.888	0.127605	-139.888	0.0122063
-139.858	0.0910661	-139.858	0.126518	-139.858	0.0127974
-139.827	0.0922221	-139.827	0.131666	-139.827	0.012942
-139.797	0.0947441	-139.797	0.132336	-139.797	0.0132503
-139.766	0.0952748	-139.766	0.129175	-139.766	0.013383
-139.736	0.0963953	-139.736	0.126611	-139.736	0.0136311
-139.705	0.0988328	-139.705	0.130725	-139.705	0.0142213
-139.675	0.0994977	-139.675	0.131041	-139.675	0.0148516
-139.644	0.101012	-139.644	0.128722	-139.644	0.0147945
-139.613	0.101168	-139.613	0.129071	-139.613	0.0152247
-139.583	0.103928	-139.583	0.132368	-139.583	0.0155269
-139.553	0.104955	-139.553	0.12661	-139.553	0.0154401
-139.522	0.107034	-139.522	0.130099	-139.522	0.0162681
-139.491	0.107913	-139.491	0.132054	-139.491	0.0166984
-139.461	0.109753	-139.461	0.13039	-139.461	0.0160965
-139.43	0.110331	-139.43	0.131452	-139.43	0.017267
-139.4	0.114547	-139.4	0.136246	-139.4	0.0178351
-139.369	0.115767	-139.369	0.129138	-139.369	0.0178801
-139.339	0.116384	-139.339	0.132358	-139.339	0.0183815
-139.308	0.118237	-139.308	0.130523	-139.308	0.0185245
-139.278	0.119014	-139.278	0.133323	-139.278	0.0192673
[truncated: 11,121 more rows]
