# Supplementary material for: The role of oxygen-permeable ionomer for polymer electrolyte fuel cells
Source: Nat Commun. 2021 Aug 16;12:4956. doi: 10.1038/s41467-021-25301-3 (PMC8368003; doi:10.1038/s41467-021-25301-3)
Supplement: Supplementary file 4 — Source Data [file 41467_2021_25301_MOESM4_ESM.zip › Source_Data_Jinnouchi_2021/Source_Data_Supp_Fig2b.xlsx]

## Sheet: Sheet1
	Nafion		HOPI
log(M)	dw/d(log M)	log(M)	dw/d(log M)
3.41701	0	3.48641	0
3.41945	0.196	3.48873	0.039
3.42188	0.358	3.49104	0.204
3.42432	0.37	3.49335	0.344
3.42675	0.279	3.49566	0.485
3.42919	0.108	3.49797	0.396
3.43163	0.121	3.50028	0.27
3.43406	0.224	3.50259	0.118
3.4365	0.154	3.5049	0.034
3.43893	0.084	3.50721	0.072
3.44137	0.032	3.50952	0.122
3.44381	0.182	3.51183	0.045
3.44624	0.367	3.51415	0.044
3.44868	0.425	3.51646	0.197
3.45111	0.437	3.51877	0.274
3.45355	0.289	3.52108	0.173
3.45599	0.02	3.52339	0.071
3.45842	0.031	3.5257	0.03
3.46086	0.007	3.52801	0.118
3.46329	0.051	3.53032	0.194
3.46573	0.201	3.53263	0.231
3.46817	0.397	3.53494	0.269
3.4706	0.548	3.53726	0.18
3.47304	0.617	3.53957	0.039
3.47548	0.526	3.54188	0.039
3.47791	0.309	3.54419	0.165
3.48035	0.023	3.5465	0.267
3.48278	0.001	3.54881	0.431
3.48522	0.025	3.55112	0.532
3.48766	0.186	3.55343	0.608
3.49009	0.382	3.55574	0.671
3.49253	0.579	3.55805	0.632
3.49496	0.798	3.56037	0.492
3.4974	0.764	3.56268	0.288
3.49984	0.673	3.56499	0.377
3.50227	0.421	3.5673	0.427
3.50471	0.123	3.56961	0.503
3.50714	0.136	3.57192	0.604
3.50958	0.229	3.57423	0.667
3.51202	0.39	3.57654	0.768
3.51445	0.621	3.57885	0.869
3.51689	0.851	3.58116	0.869
3.51932	0.887	3.58348	0.818
3.52176	0.773	3.58579	0.665
3.5242	0.624	3.5881	0.664
3.52663	0.373	3.59041	0.702
3.52907	0.144	3.59272	0.803
3.5315	0.225	3.59503	0.904
3.53394	0.318	3.59734	1.018
3.53638	0.491	3.59965	1.144
3.53881	0.687	3.60196	1.258
3.54125	0.849	3.60427	1.321
3.54368	0.896	3.60659	1.244
3.54612	0.851	3.6089	1.003
3.54856	0.725	3.61121	1.015
3.55099	0.496	3.61352	1.103
3.55343	0.279	3.61583	1.166
3.55587	0.406	3.61814	1.356
3.5583	0.545	3.62045	1.483
3.56074	0.695	3.62276	1.635
3.56317	0.88	3.62507	1.787
3.56561	1.053	3.62738	1.837
3.56805	1.054	3.6297	1.709
3.57048	0.997	3.63201	1.442
3.57292	0.837	3.63432	1.454
3.57535	0.631	3.63663	1.568
3.57779	0.517	3.63894	1.707
3.58023	0.656	3.64125	1.885
3.58266	0.795	3.64356	2.037
3.5851	0.933	3.64587	2.227
3.58753	1.049	3.64818	2.328
3.58997	1.165	3.65049	2.302
3.59241	1.189	3.6528	2.238
3.59484	1.178	3.65512	2.034
3.59728	1.064	3.65743	2.046
3.59971	0.893	3.65974	2.186
3.60215	0.802	3.66205	2.388
3.60459	0.803	3.66436	2.553
3.60702	0.895	3.66667	2.743
3.60946	1.069	3.66898	2.793
3.61189	1.207	3.67129	2.907
3.61433	1.38	3.6736	2.932
3.61677	1.393	3.67591	2.817
3.6192	1.382	3.67823	2.664
3.62164	1.291	3.68054	2.715
3.62408	1.131	3.68285	2.74
3.62651	0.994	3.68516	2.968
3.62895	1.064	3.68747	3.132
3.63138	1.145	3.68978	3.284
3.63382	1.307	3.69209	3.462
3.63626	1.492	3.6944	3.499
3.63869	1.642	3.69671	3.524
3.64113	1.7	3.69902	3.498
3.64356	1.736	3.70134	3.333
3.646	1.587	3.70365	3.408
3.64844	1.301	3.70596	3.56
3.65087	1.29	3.70827	3.712
3.65331	1.395	3.71058	3.877
3.65574	1.533	3.71289	4.042
3.65818	1.741	3.7152	4.181
3.66062	1.971	3.71751	4.282
3.66305	2.202	3.71982	4.281
3.66549	2.26	3.72213	4.179
3.66792	2.227	3.72445	4.179
3.67036	2.055	3.72676	4.331
3.6728	1.792	3.72907	4.368
3.67523	1.758	3.73138	4.52
3.67767	1.851	3.73369	4.672
3.6801	2.001	3.736	4.811
3.68254	2.209	3.73831	5.001
3.68498	2.44	3.74062	5.128
3.68741	2.659	3.74293	5.178
3.68985	2.671	3.74524	5.064
3.69228	2.615	3.74756	5.076
3.69472	2.432	3.74987	5.151
3.69716	2.134	3.75218	5.278
3.69959	2.123	3.75449	5.392
3.70203	2.216	3.7568	5.595
3.70447	2.412	3.75911	5.797
3.7069	2.677	3.76142	5.949
3.70934	3.011	3.76373	6.139
3.71177	3.116	3.76604	6.202
3.71421	3.139	3.76835	6.062
3.71665	3.06	3.77067	6.1
3.71908	2.888	3.77298	6.163
3.72152	2.602	3.77529	6.264
3.72395	2.706	3.7776	6.39
3.72639	2.891	3.77991	6.606
3.72883	3.11	3.78222	6.809
3.73126	3.433	3.78453	7.024
3.7337	3.606	3.78684	7.265
3.73613	3.664	3.78915	7.188
3.73857	3.665	3.79146	7.022
3.74101	3.631	3.79377	7.098
3.74344	3.494	3.79609	7.212
3.74588	3.266	3.7984	7.288
3.74831	3.404	3.80071	7.452
3.75075	3.612	3.80302	7.681
3.75319	3.911	3.80533	7.896
3.75562	4.165	3.80764	8.124
3.75806	4.338	3.80995	8.276
3.76049	4.488	3.81226	8.212
3.76293	4.524	3.81457	8.085
3.76537	4.49	3.81688	8.173
3.7678	4.365	3.8192	8.312
3.77024	4.251	3.82151	8.451
3.77268	4.412	3.82382	8.654
3.77511	4.654	3.82613	8.92
3.77755	4.862	3.82844	9.161
3.77998	5.116	3.83075	9.313
3.78242	5.369	3.83306	9.452
3.78486	5.508	3.83537	9.427
3.78729	5.601	3.83768	9.299
3.78973	5.602	3.83999	9.451
3.79216	5.499	3.84231	9.578
3.7946	5.443	3.84462	9.742
3.79704	5.616	3.84693	9.958
3.79947	5.766	3.84924	10.173
3.80191	6.019	3.85155	10.338
3.80434	6.353	3.85386	10.502
3.80678	6.619	3.85617	10.654
3.80922	6.803	3.85848	10.654
3.81165	6.907	3.86079	10.564
3.81409	6.943	3.8631	10.704
3.81652	6.875	3.86542	10.932
3.81896	6.807	3.86773	11.096
3.8214	6.934	3.87004	11.286
3.82383	7.119	3.87235	11.438
3.82627	7.384	3.87466	11.641
3.8287	7.66	3.87697	11.793
3.83114	7.994	3.87928	11.881
3.83358	8.179	3.88159	11.881
3.83601	8.329	3.8839	11.83
3.83845	8.364	3.88621	12.032
3.84088	8.227	3.88853	12.273
3.84332	8.263	3.89084	12.425
3.84576	8.47	3.89315	12.564
3.84819	8.781	3.89546	12.716
3.85063	9.092	3.89777	12.919
3.85307	9.449	3.90008	13.096
3.8555	9.772	3.90239	13.223
3.85794	9.991	3.9047	13.222
3.86037	10.141	3.90701	13.273
3.86281	10.142	3.90932	13.476
3.86525	10.085	3.91164	13.653
3.86768	10.19	3.91395	13.805
3.87012	10.443	3.91626	14.008
3.87255	10.754	3.91857	14.147
3.87499	11.134	3.92088	14.324
3.87743	11.526	3.92319	14.565
3.87986	11.848	3.9255	14.691
3.8823	12.113	3.92781	14.691
3.88473	12.275	3.93012	14.741
3.88717	12.322	3.93243	14.919
3.88961	12.219	3.93474	15.083
3.89204	12.461	3.93706	15.273
3.89448	12.784	3.93937	15.425
3.89691	13.049	3.94168	15.628
3.89935	13.429	3.94399	15.78
3.90179	13.9	3.9463	16.034
3.90422	14.223	3.94861	16.147
3.90666	14.488	3.95092	16.071
3.90909	14.638	3.95323	16.146
3.91153	14.673	3.95554	16.311
3.91397	14.617	3.95785	16.577
3.9164	14.962	3.96017	16.831
3.91884	15.354	3.96248	17.034
3.92128	15.814	3.96479	17.262
3.92371	16.343	3.9671	17.464
3.92615	16.804	3.96941	17.769
3.92858	17.149	3.97172	17.832
3.93102	17.437	3.97403	17.717
3.93346	17.656	3.97634	17.856
3.93589	17.749	3.97865	18.084
3.93833	17.773	3.98096	18.287
3.94076	18.118	3.98328	18.503
3.9432	18.533	3.98559	18.756
3.94564	19.05	3.9879	18.997
3.94807	19.534	3.99021	19.2
3.95051	19.994	3.99252	19.402
3.95294	20.351	3.99483	19.478
3.95538	20.651	3.99714	19.325
3.95782	20.881	3.99945	19.477
3.96025	21.054	4.00176	19.68
3.96269	21.147	4.00407	19.895
3.96512	21.619	4.00639	20.2
3.96756	22.125	4.0087	20.479
3.97	22.585	4.01101	20.669
3.97243	23.08	4.01332	20.833
3.97487	23.564	4.01563	21.023
3.9773	23.932	4.01794	21.086
3.97974	24.277	4.02025	20.946
3.98218	24.531	4.02256	21.174
3.98461	24.739	4.02487	21.428
3.98705	24.981	4.02718	21.669
3.98948	25.441	4.0295	22.037
3.99192	25.936	4.03181	22.278
3.99436	26.465	4.03412	22.493
3.99679	27.017	4.03643	22.696
3.99923	27.546	4.03874	22.848
4.00167	27.961	4.04105	22.911
4.0041	28.352	4.04336	22.872
4.00654	28.663	4.04567	23.113
4.00897	28.894	4.04798	23.366
4.01141	29.17	4.05029	23.658
4.01385	29.665	4.05261	23.912
4.01628	30.148	4.05492	24.14
4.01872	30.701	4.05723	24.355
4.02115	31.322	4.05954	24.545
4.02359	31.943	4.06185	24.672
4.02603	32.426	4.06416	24.735
4.02846	32.841	4.06647	24.773
4.0309	33.243	4.06878	25.026
4.03333	33.486	4.07109	25.28
4.03577	33.751	4.0734	25.52
4.03821	34.245	4.07571	25.812
4.04064	34.809	4.07803	26.078
4.04308	35.419	4.08034	26.281
4.04551	36.04	4.08265	26.509
4.04795	36.672	4.08496	26.61
4.05039	37.202	4.08727	26.686
4.05282	37.719	4.08958	26.762
4.05526	38.065	4.09189	27.054
4.05769	38.296	4.0942	27.307
4.06013	38.675	4.09651	27.523
4.06257	39.239	4.09882	27.814
4.065	39.883	4.10114	28.093
4.06744	40.573	4.10345	28.321
4.06988	41.263	4.10576	28.613
4.07231	41.884	4.10807	28.701
4.07475	42.414	4.11038	28.739
4.07718	42.863	4.11269	28.815
4.07962	43.185	4.115	29.056
4.08206	43.439	4.11731	29.296
4.08449	43.933	4.11962	29.626
4.08693	44.486	4.12193	29.931
4.08936	45.13	4.12425	30.197
4.0918	45.889	4.12656	30.476
4.09424	46.648	4.12887	30.767
4.09667	47.326	4.13118	30.919
4.09911	47.821	4.13349	30.83
4.10154	48.304	4.1358	30.931
4.10398	48.65	4.13811	31.159
4.10642	48.903	4.14042	31.476
4.10885	49.398	4.14273	31.781
4.11129	50.031	4.14504	32.085
4.11372	50.744	4.14736	32.415
4.11616	51.503	4.14967	32.719
4.1186	52.25	4.15198	33.011
4.12103	52.814	4.15429	33.112
4.12347	53.309	4.1566	33.023
4.1259	53.826	4.15891	33.175
4.12834	54.195	4.16122	33.492
4.13078	54.494	4.16353	33.758
4.13321	55.012	4.16584	34.088
4.13565	55.645	4.16815	34.456
4.13808	56.358	4.17047	34.798
4.14052	57.174	4.17278	35.052
4.14296	57.933	4.17509	35.242
4.14539	58.508	4.1774	35.355
4.14783	59.049	4.17971	35.241
4.15027	59.555	4.18202	35.443
4.1527	59.901	4.18433	35.71
4.15514	60.223	4.18664	36.065
4.15757	60.844	4.18895	36.395
4.16001	61.592	4.19126	36.737
4.16245	62.328	4.19357	37.054
4.16488	63.064	4.19589	37.32
4.16732	63.685	4.1982	37.574
4.16975	64.157	4.20051	37.662
4.17219	64.697	4.20282	37.611
4.17463	65.158	4.20513	37.826
4.17706	65.503	4.20744	38.118
4.1795	65.871	4.20975	38.448
4.18193	66.516	4.21206	38.816
4.18437	67.148	4.21437	39.095
4.18681	67.815	4.21668	39.386
4.18924	68.574	4.219	39.64
4.19168	69.23	4.22131	39.843
4.19411	69.759	4.22362	39.918
4.19655	70.254	4.22593	39.854
4.19899	70.703	4.22824	40.083
4.20142	71.048	4.23055	40.4
4.20386	71.439	4.23286	40.742
4.20629	71.957	4.23517	41.085
4.20873	72.601	4.23748	41.414
4.21117	73.326	4.23979	41.655
4.2136	74.016	4.24211	41.972
4.21604	74.671	4.24442	42.251
4.21848	75.189	4.24673	42.378
4.22091	75.684	4.24904	42.415
4.22335	76.11	4.25135	42.707
4.22578	76.421	4.25366	42.999
4.22822	76.697	4.25597	43.316
4.23066	77.238	4.25828	43.62
4.23309	77.848	4.26059	43.988
4.23553	78.503	4.2629	44.28
4.23796	79.17	4.26522	44.584
4.2404	79.757	4.26753	44.838
4.24284	80.252	4.26984	44.977
4.24527	80.735	4.27215	45.014
4.24771	81.115	4.27446	45.192
4.25014	81.346	4.27677	45.407
4.25258	81.703	4.27908	45.737
4.25502	82.243	4.28139	46.067
4.25745	82.876	4.2837	46.384
4.25989	83.543	4.28601	46.676
4.26232	84.164	4.28833	47.043
4.26476	84.739	4.29064	47.322
4.2672	85.211	4.29295	47.487
4.26963	85.603	4.29526	47.512
4.27207	85.959	4.29757	47.702
4.2745	86.179	4.29988	47.93
4.27694	86.524	4.30219	48.247
4.27938	87.076	4.3045	48.564
4.28181	87.628	4.30681	48.919
4.28425	88.273	4.30912	49.262
4.28668	88.963	4.31144	49.643
4.28912	89.469	4.31375	49.858
4.29156	89.883	4.31606	49.896
4.29399	90.229	4.31837	49.933
4.29643	90.471	4.32068	50.212
4.29887	90.552	4.32299	50.415
4.3013	90.932	4.3253	50.719
4.30374	91.484	4.32761	51.074
4.30617	92.048	4.32992	51.417
4.30861	92.715	4.33223	51.823
4.31105	93.336	4.33454	52.115
4.31348	93.727	4.33686	52.279
4.31592	94.061	4.33917	52.266
4.31835	94.384	4.34148	52.418
4.32079	94.603	4.34379	52.633
4.32323	94.696	4.3461	52.874
4.32566	95.053	4.34841	53.179
4.3281	95.513	4.35072	53.572
4.33053	96.031	4.35303	53.965
4.33297	96.606	4.35534	54.27
4.33541	97.101	4.35765	54.599
4.33784	97.435	4.35997	54.751
4.34028	97.746	4.36228	54.738
4.34271	97.965	4.36459	54.915
4.34515	98.104	4.3669	55.156
4.34759	98.162	4.36921	55.435
4.35002	98.553	4.37152	55.79
4.35246	99.071	4.37383	56.184
4.35489	99.531	4.37614	56.526
4.35733	100.003	4.37845	56.818
4.35977	100.406	4.38076	57.109
4.3622	100.625	4.38308	57.261
4.36464	100.856	4.38539	57.223
4.36708	101.063	4.3877	57.426
4.36951	101.156	4.39001	57.705
4.37195	101.226	4.39232	58.022
4.37438	101.675	4.39463	58.326
4.37682	102.055	4.39694	58.592
4.37926	102.423	4.39925	58.846
4.38169	102.803	4.40156	59.137
4.38413	103.183	4.40387	59.391
4.38656	103.379	4.40619	59.568
4.389	103.633	4.4085	59.542
4.39144	103.748	4.41081	59.834
4.39387	103.887	4.41312	60.088
4.39631	103.922	4.41543	60.341
4.39874	104.222	4.41774	60.582
4.40118	104.533	4.42005	60.836
4.40362	104.901	4.42236	61.153
4.40605	105.258	4.42467	61.432
4.40849	105.615	4.42698	61.723
4.41092	105.788	4.4293	61.913
4.41336	105.985	4.43161	61.887
4.4158	106.089	4.43392	62.23
4.41823	106.078	4.43623	62.42
4.42067	105.999	4.43854	62.661
4.4231	106.264	4.44085	62.889
4.42554	106.563	4.44316	63.155
4.42798	106.886	4.44547	63.434
4.43041	107.197	4.44778	63.726
4.43285	107.473	4.45009	64.03
4.43528	107.612	4.45241	64.157
4.43772	107.785	4.45472	64.169
4.44016	107.832	4.45703	64.384
4.44259	107.695	4.45934	64.638
4.44503	107.673	4.46165	64.815
4.44747	107.892	4.46396	65.043
4.4499	108.157	4.46627	65.31
4.45234	108.48	4.46858	65.614
4.45477	108.768	4.47089	65.969
4.45721	109.021	4.4732	66.261
4.45965	109.194	4.47551	66.375
4.46208	109.241	4.47783	66.323
4.46452	109.162	4.48014	66.539
4.46695	108.956	4.48245	66.767
4.46939	108.922	4.48476	66.944
4.47183	109.084	4.48707	67.173
4.47426	109.28	4.48938	67.388
4.4767	109.557	4.49169	67.68
4.47913	109.833	4.494	68.06
4.48157	109.96	4.49631	68.25
4.48401	109.996	4.49862	68.212
4.48644	109.974	4.50094	68.16
4.48888	109.883	4.50325	68.376
4.49131	109.688	4.50556	68.604
4.49375	109.643	4.50787	68.819
4.49619	109.793	4.51018	69.048
4.49862	110.024	4.51249	69.288
4.50106	110.243	4.5148	69.58
4.50349	110.497	4.51711	69.884
4.50593	110.509	4.51942	70.049
4.50837	110.464	4.52173	69.985
4.5108	110.407	4.52405	70.048
4.51324	110.247	4.52636	70.289
4.51568	109.996	4.52867	70.53
4.51811	109.985	4.53098	70.796
4.52055	110.135	4.53329	71.075
4.52298	110.297	4.5356	71.291
4.52542	110.482	4.53791	71.392
4.52786	110.574	4.54022	71.607
4.53029	110.518	4.54253	71.746
4.53273	110.507	4.54484	71.67
4.53516	110.382	4.54716	71.809
4.5376	110.187	4.54947	72.037
4.54004	109.844	4.55178	72.303
4.54247	109.799	4.55409	72.582
4.54491	109.88	4.5564	72.785
4.54734	110.03	4.55871	72.95
4.54978	110.192	4.56102	73.102
4.55222	110.238	4.56333	73.304
4.55465	110.205	4.56564	73.405
4.55709	110.125	4.56795	73.329
4.55952	109.988	4.57027	73.468
4.56196	109.748	4.57258	73.734
4.5644	109.496	4.57489	74.013
4.56683	109.486	4.5772	74.216
4.56927	109.521	4.57951	74.393
4.5717	109.579	4.58182	74.532
4.57414	109.661	4.58413	74.659
4.57658	109.696	4.58644	74.811
4.57901	109.639	4.58875	74.887
4.58145	109.502	4.59106	74.835
4.58388	109.331	4.59338	75.038
4.58632	109.033	4.59569	75.292
4.58876	108.667	4.598	75.482
4.59119	108.599	4.60031	75.634
4.59363	108.588	4.60262	75.747
4.59607	108.6	4.60493	75.849
4.5985	108.578	4.60724	75.975
4.60094	108.568	4.60955	76.102
4.60337	108.431	4.61186	76.215
4.60581	108.294	4.61417	76.139
4.60825	108.122	4.61648	76.329
4.61068	107.859	4.6188	76.557
4.61312	107.504	4.62111	76.734
4.61555	107.39	4.62342	76.886
4.61799	107.322	4.62573	77.064
4.62043	107.346	4.62804	77.215
4.62286	107.312	4.63035	77.367
4.6253	107.255	4.63266	77.481
4.62773	107.107	4.63497	77.544
4.63017	106.924	4.63728	77.455
4.63261	106.695	4.63959	77.581
4.63504	106.317	4.64191	77.746
4.63748	105.985	4.64422	77.873
4.63991	105.802	4.64653	78.037
4.64235	105.711	4.64884	78.215
4.64479	105.735	4.65115	78.405
4.64722	105.736	4.65346	78.595
4.64966	105.645	4.65577	78.734
4.65209	105.473	4.65808	78.657
4.65453	105.221	4.66039	78.555
4.65697	104.855	4.6627	78.732
4.6594	104.396	4.66502	78.884
4.66184	104.018	4.66733	79.036
4.66428	103.904	4.66964	79.226
4.66671	103.836	4.67195	79.391
4.66915	103.802	4.67426	79.556
4.67158	103.78	4.67657	79.72
4.67402	103.666	4.67888	79.669
4.67646	103.438	4.68119	79.516
4.67889	103.163	4.6835	79.477
4.68133	102.808	4.68581	79.617
4.68376	102.315	4.68813	79.794
4.6862	101.959	4.69044	79.946
4.68864	101.811	4.69275	80.174
4.69107	101.72	4.69506	80.339
4.69351	101.698	4.69737	80.465
4.69594	101.63	4.69968	80.617
4.69838	101.389	4.70199	80.617
4.70082	101.103	4.7043	80.464
4.70325	100.805	4.70661	80.412
4.70569	100.301	4.70892	80.577
4.70812	99.762	4.71124	80.742
4.71056	99.418	4.71355	80.881
4.713	99.27	4.71586	81.084
4.71543	99.133	4.71817	81.197
4.71787	99.122	4.72048	81.324
4.7203	98.962	4.72279	81.451
4.72274	98.745	4.7251	81.412
4.72518	98.516	4.72741	81.208
4.72761	98.172	4.72972	81.17
4.73005	97.714	4.73203	81.309
4.73248	97.152	4.73435	81.448
4.73492	96.889	4.73666	81.613
4.73736	96.798	4.73897	81.701
4.73979	96.707	4.74128	81.815
4.74223	96.581	4.74359	81.916
4.74467	96.398	4.7459	82.004
4.7471	96.089	4.74821	82.004
4.74954	95.722	4.75052	81.8
4.75197	95.379	4.75283	81.787
4.75441	94.863	4.75514	81.952
4.75685	94.278	4.75745	82.116
4.75928	94.003	4.75977	82.243
4.76172	93.82	4.76208	82.306
4.76415	93.626	4.76439	82.394
4.76659	93.466	4.7667	82.534
4.76903	93.271	4.76901	82.635
4.77146	93.019	4.77132	82.634
4.7739	92.687	4.77363	82.481
4.77633	92.298	4.77594	82.506
4.77877	91.759	4.77825	82.633
4.78121	91.254	4.78056	82.734
4.78364	91.048	4.78288	82.797
4.78608	90.796	4.78519	82.872
4.78851	90.625	4.7875	83.012
4.79095	90.419	4.78981	83.151
4.79339	90.213	4.79212	83.227
4.79582	89.87	4.79443	83.252
4.79826	89.491	4.79674	83.048
4.80069	89.079	4.79905	83.098
4.80313	88.586	4.80136	83.174
4.80557	88.012	4.80367	83.224
4.808	87.68	4.80599	83.325
4.81044	87.428	4.8083	83.401
4.81288	87.245	4.81061	83.489
4.81531	87.04	4.81292	83.641
4.81775	86.834	4.81523	83.679
4.82018	86.524	4.81754	83.679
4.82262	86.158	4.81985	83.437
4.82506	85.676	4.82216	83.436
4.82749	85.068	4.82447	83.474
4.82993	84.426	4.82678	83.537
4.83236	84.094	4.8291	83.638
4.8348	83.842	4.83141	83.726
4.83724	83.659	4.83372	83.853
4.83967	83.43	4.83603	84.03
4.84211	83.155	4.83834	84.106
4.84454	82.858	4.84065	83.966
4.84698	82.491	4.84296	83.711
4.84942	82.009	4.84527	83.761
4.85185	81.39	4.84758	83.71
4.85429	80.828	4.84989	83.76
4.85672	80.542	4.85221	83.849
4.85916	80.244	4.85452	83.963
4.8616	80.05	4.85683	84.102
4.86403	79.901	4.85914	84.216
4.86647	79.592	4.86145	84.215
4.8689	79.329	4.86376	84.062
4.87134	78.859	4.86607	83.846
4.87378	78.297	4.86838	83.922
4.87621	77.723	4.87069	83.959
4.87865	77.138	4.873	84.022
4.88108	76.818	4.87532	84.174
4.88352	76.623	4.87763	84.313
4.88596	76.463	4.87994	84.389
4.88839	76.28	4.88225	84.465
4.89083	75.925	4.88456	84.49
4.89327	75.513	4.88687	84.299
4.8957	75.066	4.88918	84.146
4.89814	74.469	4.89149	84.158
4.90057	73.815	4.8938	84.196
4.90301	73.311	4.89611	84.259
4.90545	72.921	4.89842	84.423
4.90788	72.646	4.90074	84.461
4.91032	72.486	4.90305	84.549
4.91275	72.292	4.90536	84.612
4.91519	71.937	4.90767	84.612
4.91763	71.536	4.90998	84.446
4.92006	71.031	4.91229	84.344
4.9225	70.423	4.9146	84.407
4.92493	69.747	4.91691	84.457
4.92737	69.276	4.91922	84.457
4.92981	68.956	4.92153	84.545
4.93224	68.738	4.92385	84.583
4.93468	68.521	4.92616	84.659
4.93711	68.304	4.92847	84.76
4.93955	67.949	4.93078	84.734
4.94199	67.501	4.93309	84.568
4.94442	66.962	4.9354	84.542
4.94686	66.378	4.93771	84.605
4.94929	65.689	4.94002	84.579
4.95173	65.334	4.94233	84.528
4.95417	65.048	4.94464	84.502
4.9566	64.784	4.94696	84.527
4.95904	64.498	4.94927	84.603
4.96147	64.189	4.95158	84.679
4.96391	63.822	4.95389	84.64
4.96635	63.387	4.9562	84.436
4.96878	62.894	4.95851	84.372
4.97122	62.32	4.96082	84.296
4.97366	61.689	4.96313	84.244
4.97609	61.323	4.96544	84.206
4.97853	60.968	4.96775	84.205
4.98096	60.647	4.97007	84.243
4.9834	60.349	4.97238	84.293
4.98584	60.074	4.97469	84.28
4.98827	59.662	4.977	84.292
4.99071	59.215	4.97931	84.139
4.99314	58.733	4.98162	84.101
4.99558	58.137	4.98393	84.037
4.99802	57.517	4.98624	83.985
5.00045	57.151	4.98855	83.921
5.00289	56.784	4.99086	83.87
5.00532	56.475	4.99318	83.958
5.00776	56.165	4.99549	83.996
5.0102	55.845	4.9978	83.995
5.01263	55.444	5.00011	83.919
5.01507	55.1	5.00242	83.677
5.0175	54.63	5.00473	83.613
5.01994	53.987	5.00704	83.574
5.02238	53.322	5.00935	83.485
5.02481	52.91	5.01166	83.408
5.02725	52.577	5.01397	83.344
5.02968	52.337	5.01629	83.394
5.03212	52.085	5.0186	83.47
5.03456	51.718	5.02091	83.432
5.03699	51.329	5.02322	83.228
5.03943	50.939	5.02553	82.935
5.04187	50.4	5.02784	82.871
5.0443	49.758	5.03015	82.833
5.04674	49.081	5.03246	82.769
5.04917	48.737	5.03477	82.654
5.05161	48.417	5.03708	82.59
5.05405	48.199	5.03939	82.615
5.05648	47.947	5.04171	82.614
5.05892	47.627	5.04402	82.55
5.06135	47.306	5.04633	82.321
5.06379	46.859	5.04864	82.079
5.06623	46.285	5.05095	82.002
5.06866	45.666	5.05326	81.926
5.0711	45.058	5.05557	81.849
5.07353	44.669	5.05788	81.81
5.07597	44.405	5.06019	81.759
5.07841	44.165	5.0625	81.619
5.08084	43.982	5.06482	81.618
5.08328	43.696	5.06713	81.529
5.08571	43.295	5.06944	81.236
5.08815	42.813	5.07175	80.931
5.09059	42.24	5.07406	80.88
5.09302	41.574	5.07637	80.841
5.09546	40.978	5.07868	80.828
5.09789	40.715	5.08099	80.7
5.10033	40.463	5.0833	80.547
5.10277	40.314	5.08561	80.356
5.1052	40.189	5.08793	80.292
5.10764	39.845	5.09024	80.127
5.11007	39.479	5.09255	79.834
5.11251	38.997	5.09486	79.618
5.11495	38.389	5.09717	79.566
5.11738	37.758	5.09948	79.464
5.11982	37.311	5.10179	79.337
5.12226	37.025	5.1041	79.146
5.12469	36.785	5.10641	78.954
5.12713	36.579	5.10872	78.814
5.12956	36.304	5.11104	78.661
5.132	35.949	5.11335	78.496
5.13444	35.605	5.11566	78.14
5.13687	35.135	5.11797	77.898
5.13931	34.573	5.12028	77.859
5.14174	33.885	5.12259	77.693
5.14418	33.484	5.1249	77.477
5.14662	33.243	5.12721	77.299
5.14905	33.037	5.12952	77.095
5.15149	32.797	5.13183	76.904
5.15392	32.568	5.13415	76.751
5.15636	32.236	5.13646	76.56
5.1588	31.823	5.13877	76.204
5.16123	31.365	5.14108	76.051
5.16367	30.814	5.14339	75.898
5.1661	30.229	5.1457	75.732
5.16854	29.932	5.14801	75.478
5.17098	29.668	5.15032	75.287
5.17341	29.451	5.15263	75.07
5.17585	29.234	5.15494	74.879
5.17828	29.039	5.15725	74.688
5.18072	28.719	5.15957	74.51
5.18316	28.386	5.16188	74.077
5.18559	27.962	5.16419	73.81
5.18803	27.377	5.1665	73.619
5.19047	26.815	5.16881	73.377
5.1929	26.495	5.17112	73.174
5.19534	26.22	5.17343	72.995
5.19777	26.037	5.17574	72.83
5.20021	25.877	5.17805	72.626
5.20265	25.648	5.18036	72.422
5.20508	25.362	5.18268	72.104
5.20752	25.064	5.18499	71.595
5.20995	24.72	5.1873	71.379
5.21239	24.216	5.18961	71.213
5.21483	23.608	5.19192	70.997
5.21726	23.322	5.19423	70.78
5.2197	23.059	5.19654	70.615
5.22213	22.922	5.19885	70.411
5.22457	22.773	5.20116	70.233
5.22701	22.556	5.20347	69.94
5.22944	22.327	5.20579	69.533
5.23188	22.064	5.2081	69.025
5.23431	21.64	5.21041	68.77
5.23675	21.124	5.21272	68.566
5.23919	20.539	5.21503	68.35
5.24162	20.321	5.21734	68.146
5.24406	20.138	5.21965	67.904
5.24649	20.001	5.22196	67.713
5.24893	19.887	5.22427	67.433
5.25137	19.75	5.22658	67.077
5.2538	19.568	5.2289	66.568
5.25624	19.258	5.23121	66.06
5.25867	18.857	5.23352	65.843
5.26111	18.341	5.23583	65.589
5.26355	17.848	5.23814	65.334
5.26598	17.631	5.24045	65.131
5.26842	17.448	5.24276	64.889
5.27086	17.391	5.24507	64.596
5.27329	17.392	5.24738	64.341
5.27573	17.232	5.24969	63.973
5.27816	17.003	5.25201	63.426
5.2806	16.706	5.25432	62.955
5.28304	16.282	5.25663	62.752
5.28547	15.766	5.25894	62.51
5.28791	15.341	5.26125	62.268
5.29034	15.17	5.26356	62.001
5.29278	15.068	5.26587	61.708
5.29522	15.045	5.26818	61.441
5.29765	15.058	5.27049	61.161
5.30009	14.875	5.2728	60.792
5.30252	14.646	5.27512	60.169
5.30496	14.371	5.27743	59.699
5.3074	13.936	5.27974	59.495
5.30983	13.477	5.28205	59.228
5.31227	13.11	5.28436	58.897
5.3147	12.985	5.28667	58.579
5.31714	12.951	5.28898	58.311
5.31958	12.941	5.29129	58.019
5.32201	12.884	5.2936	57.688
5.32445	12.69	5.29591	57.357
5.32688	12.484	5.29822	56.811
5.32932	12.198	5.30054	56.327
5.33176	11.762	5.30285	56.085
5.33419	11.269	5.30516	55.793
5.33663	10.983	5.30747	55.487
5.33907	10.938	5.30978	55.169
5.3415	10.939	5.31209	54.877
5.34394	10.962	5.3144	54.635
5.34637	10.883	5.31671	54.393
5.34881	10.7	5.31902	54.011
5.35125	10.494	5.32133	53.465
5.35368	10.265	5.32365	52.994
5.35612	9.899	5.32596	52.727
5.35855	9.509	5.32827	52.384
5.36099	9.361	5.33058	52.065
5.36343	9.293	5.33289	51.773
5.36586	9.27	5.3352	51.467
5.3683	9.248	5.33751	51.226
5.37073	9.226	5.33982	50.984
5.37317	9.055	5.34213	50.501
5.37561	8.872	5.34444	49.878
5.37804	8.655	5.34676	49.433
5.38048	8.334	5.34907	49.089
5.38291	7.921	5.35138	48.758
5.38535	7.796	5.35369	48.44
5.38779	7.762	5.356	48.16
5.39022	7.74	5.35831	47.893
5.39266	7.764	5.36062	47.702
5.39509	7.707	5.36293	47.447
5.39753	7.628	5.36524	46.939
5.39997	7.456	5.36755	46.291
5.4024	7.285	5.36987	45.858
5.40484	6.999	5.37218	45.565
5.40727	6.563	5.37449	45.26
5.40971	6.438	5.3768	44.98
5.41215	6.37	5.37911	44.713
5.41458	6.394	5.38142	44.547
5.41702	6.429	5.38373	44.369
5.41946	6.418	5.38604	44.025
5.42189	6.373	5.38835	43.504
5.42433	6.282	5.39066	42.843
5.42676	6.111	5.39298	42.436
5.4292	5.767	5.39529	42.055
5.43164	5.343	5.3976	41.762
5.43407	5.229	5.39991	41.558
5.43651	5.218	5.40222	41.316
5.43894	5.277	5.40453	41.087
5.44138	5.369	5.40684	40.82
5.44382	5.324	5.40915	40.476
5.44625	5.325	5.41146	39.93
5.44869	5.223	5.41377	39.307
5.45112	5.005	5.41609	38.951
5.45356	4.662	5.4184	38.62
5.456	4.387	5.42071	38.391
5.45843	4.342	5.42302	38.162
5.46087	4.366	5.42533	37.945
5.4633	4.481	5.42764	37.703
5.46574	4.609	5.42995	37.474
5.46818	4.632	5.43226	37.143
5.47061	4.599	5.43457	36.597
5.47305	4.439	5.43688	35.974
5.47548	4.199	5.43919	35.643
5.47792	3.889	5.44151	35.312
5.48036	3.592	5.44382	35.007
5.48279	3.57	5.44613	34.727
5.48523	3.628	5.44844	34.472
5.48767	3.755	5.45075	34.23
5.4901	3.94	5.45306	34.001
5.49254	3.952	5.45537	33.683
5.49497	3.896	5.45768	33.124
5.49741	3.759	5.45999	32.628
5.49985	3.53	5.4623	32.348
5.50228	3.209	5.46462	32.03
5.50472	2.946	5.46693	31.699
5.50715	2.958	5.46924	31.47
5.50959	3.051	5.47155	31.254
5.51203	3.144	5.47386	31.037
5.51446	3.259	5.47617	30.846
5.5169	3.214	5.47848	30.528
5.51933	3.135	5.48079	30.058
5.52177	3.044	5.4831	29.651
5.52421	2.861	5.48541	29.383
5.52664	2.529	5.48773	29.014
5.52908	2.38	5.49004	28.633
5.53151	2.461	5.49235	28.366
5.53395	2.577	5.49466	28.175
5.53639	2.693	5.49697	28.022
5.53882	2.786	5.49928	27.805
5.54126	2.752	5.50159	27.538
5.54369	2.673	5.5039	27.106
5.54613	2.57	5.50621	26.66
5.54857	2.341	5.50852	26.38
5.551	2.078	5.51084	26.024
5.55344	1.998	5.51315	25.732
5.55587	2.045	5.51546	25.502
5.55831	2.115	5.51777	25.35
5.56075	2.219	5.52008	25.26
5.56318	2.312	5.52239	25.031
5.56562	2.336	5.5247	24.738
5.56806	2.314	5.52701	24.23
5.57049	2.2	5.52932	23.874
5.57293	2.028	5.53163	23.619
5.57536	1.777	5.53395	23.314
5.5778	1.732	5.53626	23.034
5.58024	1.778	5.53857	22.843
5.58267	1.917	5.54088	22.753
5.58511	2.09	5.54319	22.677
5.58754	1.999	5.5455	22.447
5.58998	2	5.54781	22.053
5.59242	1.944	5.55012	21.57
5.59485	1.853	5.55243	21.214
5.59729	1.693	5.55474	20.934
5.59972	1.372	5.55706	20.667
5.60216	1.315	5.55937	20.45
5.6046	1.362	5.56168	20.259
5.60703	1.501	5.56399	20.195
5.60947	1.594	5.5663	20.118
5.6119	1.606	5.56861	19.902
5.61434	1.653	5.57092	19.495
5.61678	1.7	5.57323	18.986
5.61921	1.643	5.57554	18.656
5.62165	1.414	5.57785	18.388
5.62408	1.059	5.58016	18.197
5.62652	1.06	5.58248	18.07
5.62896	1.107	5.58479	17.955
5.63139	1.257	5.5871	17.802
5.63383	1.396	5.58941	17.713
5.63627	1.465	5.59172	17.509
5.6387	1.535	5.59403	17.076
5.64114	1.559	5.59634	16.606
5.64357	1.399	5.59865	16.415
5.64601	1.136	5.60096	16.262
5.64845	0.838	5.60327	16.122
5.65088	0.862	5.60559	16.032
5.65332	0.932	5.6079	15.841
5.65575	1.082	5.61021	15.676
5.65819	1.278	5.61252	15.574
5.66063	1.382	5.61483	15.344
5.66306	1.441	5.61714	14.937
5.6655	1.338	5.61945	14.492
5.66793	1.167	5.62176	14.352
5.67037	0.892	5.62407	14.212
5.67281	0.629	5.62638	14.084
5.67524	0.664	5.6287	13.893
5.67768	0.768	5.63101	13.766
5.68011	0.918	5.63332	13.638
5.68255	1.138	5.63563	13.485
5.68499	1.207	5.63794	13.32
5.68742	1.139	5.64025	12.9
5.68986	1.06	5.64256	12.506
5.69229	0.911	5.64487	12.404
5.69473	0.637	5.64718	12.251
5.69717	0.408	5.64949	12.136
5.6996	0.5	5.65181	11.983
5.70204	0.662	5.65412	11.83
5.70447	0.835	5.65643	11.728
5.70691	0.985	5.65874	11.702
5.70935	0.963	5.66105	11.536
5.71178	0.964	5.66336	11.206
5.71422	0.908	5.66567	10.887
5.71666	0.782	5.66798	10.747
5.71909	0.507	5.67029	10.569
5.72153	0.382	5.6726	10.429
5.72396	0.498	5.67492	10.339
5.7264	0.648	5.67723	10.25
5.72884	0.764	5.67954	10.186
5.73127	0.914	5.68185	10.109
5.73371	0.961	5.68416	9.956
5.73614	0.927	5.68647	9.625
5.73858	0.825	5.68878	9.257
5.74102	0.607	5.69109	9.116
5.74345	0.367	5.6934	8.951
5.74589	0.287	5.69571	8.823
5.74832	0.426	5.69803	8.759
5.75076	0.542	5.70034	8.708
5.7532	0.681	5.70265	8.669
5.75563	0.762	5.70496	8.593
5.75807	0.763	5.70727	8.402
5.7605	0.752	5.70958	8.033
5.76294	0.719	5.71189	7.753
5.76538	0.547	5.7142	7.676
5.76781	0.318	5.71651	7.599
5.77025	0.285	5.71882	7.561
5.77268	0.309	5.72113	7.56
5.77512	0.413	5.72345	7.522
5.77756	0.597	5.72576	7.559
5.77999	0.69	5.72807	7.457
5.78243	0.737	5.73038	7.228
5.78487	0.692	5.73269	6.834
5.7873	0.635	5.735	6.63
5.78974	0.475	5.73731	6.528
5.79217	0.189	5.73962	6.451
5.79461	0.156	5.74193	6.425
5.79705	0.237	5.74424	6.399
5.79948	0.41	5.74656	6.399
5.80192	0.629	5.74887	6.386
5.80435	0.71	5.75118	6.245
5.80679	0.769	5.75349	5.965
5.80923	0.712	5.7558	5.647
5.81166	0.61	5.75811	5.482
5.8141	0.427	5.76042	5.443
5.81653	0.164	5.76273	5.455
5.81897	0.141	5.76504	5.48
5.82141	0.2	5.76735	5.48
5.82384	0.292	5.76967	5.479
5.82628	0.454	5.77198	5.402
5.82871	0.547	5.77429	5.25
5.83115	0.605	5.7766	4.919
5.83359	0.652	5.77891	4.575
5.83602	0.55	5.78122	4.486
5.83846	0.309	5.78353	4.511
5.84089	0	5.78584	4.561
		5.78815	4.586
		5.79046	4.573
		5.79278	4.585
		5.79509	4.521
		5.7974	4.393
		5.79971	4.037
		5.80202	3.719
		5.80433	3.719
		5.80664	3.731
		5.80895	3.73
		5.81126	3.717
		5.81357	3.729
		5.81589	3.831
		5.8182	3.805
		5.82051	3.677
		5.82282	3.384
		5.82513	3.066
		5.82744	3.104
		5.82975	3.078
		5.83206	3.078
		5.83437	3.103
		5.83668	3.153
		5.839	3.216
		5.84131	3.215
		5.84362	3.113
		5.84593	2.821
		5.84824	2.515
		5.85055	2.464
		5.85286	2.438
		5.85517	2.463
		5.85748	2.501
		5.85979	2.602
		5.8621	2.703
		5.86442	2.702
		5.86673	2.626
		5.86904	2.358
		5.87135	1.989
		5.87366	1.976
		5.87597	1.963
		5.87828	1.975
		5.88059	2.013
		5.8829	2.139
		5.88521	2.241
		5.88753	2.265
		5.88984	2.113
		5.89215	1.756
		5.89446	1.502
		5.89677	1.476
		5.89908	1.501
		5.90139	1.564
		5.9037	1.64
		5.90601	1.791
		5.90832	1.956
		5.91064	1.981
		5.91295	1.777
		5.91526	1.459
		5.91757	1.192
		5.91988	1.115
		5.92219	1.178
		5.9245	1.254
		5.92681	1.393
		5.92912	1.494
		5.93143	1.557
		5.93375	1.531
		5.93606	1.315
		5.93837	0.984
		5.94068	0.819
		5.94299	0.755
		5.9453	0.818
		5.94761	0.944
		5.94992	1.071
		5.95223	1.108
		5.95454	1.209
		5.95686	1.209
		5.95917	0.992
		5.96148	0.662
		5.96379	0.547
		5.9661	0.559
		5.96841	0.648
		5.97072	0.711
		5.97303	0.812
		5.97534	0.887
		5.97765	0.963
		5.97997	0.95
		5.98228	0.733
		5.98459	0.453
		5.9869	0.44
		5.98921	0.491
		5.99152	0.49
		5.99383	0.579
		5.99614	0.692
		5.99845	0.781
		6.00076	0.856
		6.00307	0.894
		6.00539	0.652
		6.0077	0.347
		6.01001	0.346
		6.01232	0.308
		6.01463	0.295
		6.01694	0.37
		6.01925	0.497
		6.02156	0.649
		6.02387	0.737
		6.02618	0.724
		6.0285	0.533
		6.03081	0.228
		6.03312	0.138
		6.03543	0.138
		6.03774	0.099
		6.04005	0.175
		6.04236	0.301
		6.04467	0.491
		6.04698	0.618
		6.04929	0.668
		6.05161	0.426
		6.05392	0.096
		6.05623	0.095
		6.05854	0.044
		6.06085	0.094
		6.06316	0.195
		6.06547	0.373
		6.06778	0.613
		6.07009	0.765
		6.0724	0.663
		6.07472	0.345
		6.07703	0.04
		6.07934	0.039
		6.08165	0.039
		6.08396	0.076
		6.08627	0.19
		6.08858	0.355
		6.09089	0.52
		6.0932	0.583
		6.09551	0.43
		6.09783	0.188
		6.10014	0.041
		6.10245	0.009
		6.10476	0.072
		6.10707	0.11
		6.10938	0.185
		6.11169	0.35
		6.114	0.464
		6.11631	0.501
		6.11862	0.234
		6.12093	0.046
		6.12325	0.135
		6.12556	0.098
		6.12787	0.003
		6.13018	0.117
		6.13249	0.218
		6.1348	0.269
		6.13711	0.37
		6.13942	0.471
		6.14173	0.255
		6.14404	0
