# Supplementary material for: The role of oxygen-permeable ionomer for polymer electrolyte fuel cells
Source: Nat Commun. 2021 Aug 16;12:4956. doi: 10.1038/s41467-021-25301-3 (PMC8368003; doi:10.1038/s41467-021-25301-3)
Supplement: Supplementary file 4 — Source Data [file 41467_2021_25301_MOESM4_ESM.zip › Source_Data_Jinnouchi_2021/Source_Data_Supp_Fig2c.xlsx]

## Sheet: Sheet1
Nafion		HOPI
q (Angst^-1)	Intensity (a.u.)	q (Angst^-1)	Intensity (a.u.)
0.00075963	17.9191	0.00075963	17.7163
0.00227889	21.0632	0.00227889	17.1641
0.00379815	22.2513	0.00379815	17.58
0.00531741	22.6022	0.00531741	18.002
0.00683667	23.8529	0.00683667	18.4833
0.00835593	25.6023	0.00835593	18.8576
0.00987519	26.3908	0.00987519	19.2671
0.0113945	26.1841	0.0113945	19.9089
0.0129137	25.6391	0.0129137	20.9542
0.014433	26.3966	0.014433	20.9178
0.0159522	26.3098	0.0159522	20.1808
0.0174715	26.8927	0.0174715	20.5883
0.0189908	27.3557	0.0189908	21.4605
0.02051	27.4858	0.02051	21.4514
0.0220293	28.4251	0.0220293	21.471
0.0235485	27.3733	0.0235485	22.1166
0.0250678	28.115	0.0250678	21.908
0.0265871	29.2376	0.0265871	21.1485
0.0281063	28.446	0.0281063	21.3334
0.0296256	27.8007	0.0296256	20.6589
0.0311448	28.4573	0.0311448	20.403
0.0326641	28.9523	0.0326641	20.5543
0.0341834	28.6971	0.0341834	21.0287
0.0357026	28.2546	0.0357026	20.9332
0.0372219	27.4219	0.0372219	21.4608
0.0387411	26.9975	0.0387411	21.0154
0.0402604	27.3644	0.0402604	21.6699
0.0417797	28.5584	0.0417797	21.4921
0.0432989	28.5426	0.0432989	20.8955
0.0448182	29.0925	0.0448182	20.9926
0.0463375	28.8742	0.0463375	21.3687
0.0478567	28.6416	0.0478567	21.2834
0.049376	28.9342	0.049376	21.5882
0.0508952	28.8728	0.0508952	21.9215
0.0524145	29.1446	0.0524145	21.8332
0.0539338	28.5358	0.0539338	21.7817
0.055453	28.6097	0.055453	21.3852
0.0569723	28.1091	0.0569723	20.9957
0.0584915	28.1047	0.0584915	20.6836
0.0600108	27.8391	0.0600108	20.5045
0.0615301	27.293	0.0615301	20.513
0.0630493	27.0978	0.0630493	20.5467
0.0645686	26.6698	0.0645686	20.6654
0.0660878	27.0583	0.0660878	20.3614
0.0676071	27.3937	0.0676071	20.6042
0.0691264	27.4629	0.0691264	20.7284
0.0706456	27.563	0.0706456	20.6801
0.0721649	27.7126	0.0721649	20.7957
0.0736841	27.2423	0.0736841	21.0477
0.0752034	27.7402	0.0752034	20.8021
0.0767227	28.5086	0.0767227	21.1572
0.0782419	28.6274	0.0782419	21.3838
0.0797612	29.4629	0.0797612	21.7202
0.0812804	30.0985	0.0812804	22.278
0.0827997	30.812	0.0827997	23.3378
0.084319	32.4544	0.084319	25.0314
0.0858382	35.2756	0.0858382	28.9006
0.0873575	43.3686	0.0873575	40.2938
0.0888767	63.0754	0.0888767	67.1568
0.090396	97.609	0.090396	116.232
0.0919153	145.59	0.0919153	185.744
0.0934345	205.451	0.0934345	264.505
0.0949538	276.91	0.0949538	345.959
0.0964731	369.746	0.0964731	427.787
0.0979923	501.552	0.0979923	512.763
0.0995116	693.023	0.0995116	598.821
0.101031	973.213	0.101031	691.581
0.10255	1363.51	0.10255	793.23
0.104069	1894.76	0.104069	909.985
0.105589	2541.88	0.105589	1041.02
0.107108	3231.12	0.107108	1179.25
0.108627	3820.96	0.108627	1316.26
0.110146	4200.69	0.110146	1430.2
0.111666	4398.67	0.111666	1523.16
0.113185	4477.87	0.113185	1603.8
0.114704	4478.59	0.114704	1669.55
0.116223	4428.58	0.116223	1720.74
0.117743	4348.98	0.117743	1758.08
0.119262	4266.53	0.119262	1787.27
0.120781	4181.93	0.120781	1807.19
0.1223	4095.25	0.1223	1822.65
0.12382	4016.38	0.12382	1832.95
0.125339	3937.08	0.125339	1833.58
0.126858	3863.74	0.126858	1833.87
0.128378	3795.97	0.128378	1830.14
0.129897	3728.57	0.129897	1829.3
0.131416	3671.2	0.131416	1825.93
0.132935	3619.17	0.132935	1820.82
0.134455	3570.87	0.134455	1815.66
0.135974	3531.3	0.135974	1814.05
0.137493	3499.82	0.137493	1808.69
0.139012	3465.43	0.139012	1806.49
0.140532	3434.33	0.140532	1805.55
0.142051	3414.21	0.142051	1799.42
0.14357	3399.68	0.14357	1792.36
0.145089	3389.61	0.145089	1790.36
0.146609	3385.36	0.146609	1787.62
0.148128	3384.38	0.148128	1788.44
0.149647	3382.79	0.149647	1784.83
0.151166	3392.07	0.151166	1783.6
0.152686	3397.57	0.152686	1779.74
0.154205	3406.87	0.154205	1773.72
0.155724	3424.37	0.155724	1769.98
0.157243	3443.72	0.157243	1768.59
0.158763	3468.08	0.158763	1769.24
0.160282	3489.44	0.160282	1764.65
0.161801	3516.79	0.161801	1762.23
0.163321	3546.26	0.163321	1759.33
0.16484	3578.72	0.16484	1753.98
0.166359	3615.41	0.166359	1752.23
0.167878	3654.28	0.167878	1750.37
0.169398	3691.53	0.169398	1749.78
0.170917	3738.52	0.170917	1749.18
0.172436	3780.71	0.172436	1749.15
0.173955	3832.62	0.173955	1743.96
0.175475	3883.38	0.175475	1738.57
0.176994	3935.51	0.176994	1740.47
0.178513	3997.36	0.178513	1741.88
0.180032	4056.4	0.180032	1743.06
0.181552	4116.8	0.181552	1741.16
0.183071	4179.85	0.183071	1738.01
0.18459	4241.95	0.18459	1739.34
0.186109	4301	0.186109	1737.59
0.187629	4377.18	0.187629	1738.06
0.189148	4445.24	0.189148	1738.85
0.190667	4514	0.190667	1737.77
0.192186	4585.8	0.192186	1739.67
0.193706	4659.25	0.193706	1740.68
0.195225	4733.3	0.195225	1738.29
0.196744	4814.64	0.196744	1740.03
0.198264	4882.18	0.198264	1740.34
0.199783	4954.15	0.199783	1740.13
0.201302	5030.96	0.201302	1742.63
0.202821	5105.57	0.202821	1744.95
0.204341	5178.53	0.204341	1745.07
0.20586	5250.27	0.20586	1746.37
0.207379	5322.03	0.207379	1744.68
0.208898	5393.66	0.208898	1748.24
0.210418	5455.3	0.210418	1750.53
0.211937	5517.28	0.211937	1750.75
0.213456	5581.4	0.213456	1751.96
0.214975	5641.82	0.214975	1754.28
0.216495	5686.82	0.216495	1755.11
0.218014	5736.11	0.218014	1757.54
0.219533	5785.4	0.219533	1759.71
0.221052	5827.25	0.221052	1763.66
0.222572	5859.43	0.222572	1765.44
0.224091	5898.27	0.224091	1768.07
0.22561	5922.79	0.22561	1771.56
0.227129	5940.17	0.227129	1770.38
0.228649	5953.91	0.228649	1775.64
0.230168	5965.26	0.230168	1779.63
0.231687	5966.8	0.231687	1782.3
0.233207	5965.24	0.233207	1784.04
0.234726	5957.03	0.234726	1790.8
0.236245	5939.57	0.236245	1796.06
0.237764	5909.39	0.237764	1798.33
0.239284	5879.82	0.239284	1802.43
0.240803	5842.57	0.240803	1802.41
0.242322	5795.42	0.242322	1806.22
0.243841	5749.53	0.243841	1809.04
0.245361	5690.29	0.245361	1809.94
0.24688	5627.1	0.24688	1811.51
0.248399	5563.72	0.248399	1817.34
0.249918	5492.41	0.249918	1820.42
0.251438	5421.44	0.251438	1824.42
0.252957	5348.17	0.252957	1827.62
0.254476	5267.97	0.254476	1831.08
0.255995	5187.35	0.255995	1834.09
0.257515	5102.31	0.257515	1834.57
0.259034	5013.97	0.259034	1841.5
0.260553	4925.35	0.260553	1846.01
0.262072	4837.23	0.262072	1847.88
0.263592	4746.6	0.263592	1851
0.265111	4657.24	0.265111	1853.64
0.26663	4566.94	0.26663	1853.89
0.268149	4480.67	0.268149	1856.69
0.269669	4393.7	0.269669	1859.85
0.271188	4304.48	0.271188	1863.44
0.272707	4215.84	0.272707	1867.25
0.274227	4130.31	0.274227	1869.1
0.275746	4047.39	0.275746	1872.34
0.277265	3966.43	0.277265	1877.27
0.278784	3887.42	0.278784	1881.23
0.280304	3803.56	0.280304	1883.57
0.281823	3724.26	0.281823	1884.73
0.283342	3645.9	0.283342	1885.87
0.284861	3571.87	0.284861	1890.23
0.286381	3501.7	0.286381	1893.08
0.2879	3433	0.2879	1892.31
0.289419	3369.16	0.289419	1894.83
0.290938	3307.42	0.290938	1901.69
0.292458	3243.42	0.292458	1905.29
0.293977	3186.11	0.293977	1909.68
0.295496	3132.86	0.295496	1916.47
0.297015	3079.52	0.297015	1921.43
0.298535	3022.31	0.298535	1923.78
0.300054	2971.49	0.300054	1927.22
0.301573	2924.57	0.301573	1934.65
0.303092	2875.52	0.303092	1940.32
0.304612	2831.52	0.304612	1948.83
0.306131	2789.23	0.306131	1954.91
0.30765	2750.7	0.30765	1961.65
0.30917	2714.97	0.30917	1969.16
0.310689	2683.47	0.310689	1982.69
0.312208	2649.43	0.312208	1994.77
0.313727	2617.48	0.313727	2005.35
0.315247	2594.22	0.315247	2016.16
0.316766	2570.81	0.316766	2032.86
0.318285	2546.9	0.318285	2050.77
0.319804	2526.12	0.319804	2072.6
0.321324	2509.48	0.321324	2097.13
0.322843	2498.56	0.322843	2124.88
0.324362	2489.27	0.324362	2155.9
0.325881	2483.47	0.325881	2185.49
0.327401	2479.07	0.327401	2218.25
0.32892	2477.87	0.32892	2256.73
0.330439	2478.8	0.330439	2297.18
0.331958	2483.06	0.331958	2337.47
0.333478	2486.69	0.333478	2382.15
0.334997	2492.6	0.334997	2424.12
0.336516	2496.99	0.336516	2463.57
0.338035	2500.79	0.338035	2497.1
0.339555	2501.83	0.339555	2531.29
0.341074	2499.81	0.341074	2562.64
0.342593	2497.37	0.342593	2584.57
0.344113	2490.45	0.344113	2600.43
0.345632	2481.37	0.345632	2611.43
0.347151	2467.39	0.347151	2616.65
0.34867	2450.86	0.34867	2616.64
0.35019	2429.26	0.35019	2609.8
0.351709	2404.31	0.351709	2596.81
0.353228	2377.1	0.353228	2578.73
0.354747	2350.87	0.354747	2557.41
0.356267	2317.1	0.356267	2531.55
0.357786	2284.86	0.357786	2502.61
0.359305	2249.87	0.359305	2470.62
0.360824	2216.37	0.360824	2439.32
0.362344	2183.78	0.362344	2408.55
0.363863	2148.74	0.363863	2374.85
0.365382	2116.33	0.365382	2343.77
0.366901	2085.63	0.366901	2311.81
0.368421	2055.35	0.368421	2284.59
0.36994	2024.68	0.36994	2256.36
0.371459	1996.96	0.371459	2230.07
0.372978	1969.16	0.372978	2206.4
0.374498	1942.62	0.374498	2184.71
0.376017	1915.79	0.376017	2163.85
0.377536	1895.77	0.377536	2145.75
0.379056	1877.55	0.379056	2129.71
0.380575	1858.84	0.380575	2119.56
0.382094	1840.51	0.382094	2105.82
0.383613	1827.19	0.383613	2092.32
0.385133	1814.66	0.385133	2083.86
0.386652	1797.94	0.386652	2074.01
0.388171	1784.29	0.388171	2068.44
0.38969	1774.16	0.38969	2062.46
0.39121	1764.21	0.39121	2055.77
0.392729	1752.77	0.392729	2048.03
0.394248	1743.14	0.394248	2045.41
0.395767	1733.39	0.395767	2043.48
0.397287	1723.95	0.397287	2043.27
0.398806	1716.36	0.398806	2042.88
0.400325	1707.16	0.400325	2039.98
0.401844	1699.17	0.401844	2039.24
0.403364	1692.2	0.403364	2037.1
0.404883	1685.29	0.404883	2034.54
0.406402	1678.56	0.406402	2033.84
0.407921	1672.94	0.407921	2035.02
0.409441	1664.1	0.409441	2037.89
0.41096	1659.24	0.41096	2037.96
0.412479	1651.59	0.412479	2038.73
0.413999	1647.25	0.413999	2039.9
0.415518	1640.62	0.415518	2040.61
0.417037	1635.21	0.417037	2040.1
0.418556	1630.33	0.418556	2041.15
0.420076	1626.6	0.420076	2038.98
0.421595	1620.29	0.421595	2041.72
0.423114	1613.31	0.423114	2043.89
0.424633	1607.27	0.424633	2045.42
0.426153	1603.54	0.426153	2046.01
0.427672	1598.08	0.427672	2045.95
0.429191	1592.92	0.429191	2046.66
0.43071	1586.03	0.43071	2047.25
0.43223	1582.05	0.43223	2049.9
0.433749	1577.82	0.433749	2053.11
0.435268	1573.52	0.435268	2055.35
0.436787	1568.81	0.436787	2057.93
0.438307	1563.87	0.438307	2058.17
0.439826	1559.54	0.439826	2058.56
0.441345	1553.92	0.441345	2058.42
0.442864	1549.83	0.442864	2059.74
0.444384	1543.91	0.444384	2062.45
0.445903	1538.79	0.445903	2063.4
0.447422	1536.6	0.447422	2066.08
0.448942	1532.78	0.448942	2068.06
0.450461	1527.15	0.450461	2068.77
0.45198	1522.74	0.45198	2069.47
0.453499	1516.89	0.453499	2069.35
0.455019	1511.13	0.455019	2070.93
0.456538	1506.87	0.456538	2072.66
0.458057	1502.42	0.458057	2076.35
0.459576	1498	0.459576	2076.29
0.461096	1493.67	0.461096	2077.67
0.462615	1490.63	0.462615	2080.82
0.464134	1489.72	0.464134	2083.53
0.465653	1484.88	0.465653	2082.62
0.467173	1478.38	0.467173	2083.77
0.468692	1473.33	0.468692	2084.66
0.470211	1469.43	0.470211	2084.19
0.47173	1464.02	0.47173	2086.06
0.47325	1459.64	0.47325	2089.32
0.474769	1455.1	0.474769	2091.43
0.476288	1451.86	0.476288	2093.14
0.477807	1447.83	0.477807	2094.14
0.479327	1445.4	0.479327	2094.32
0.480846	1441	0.480846	2096.47
0.482365	1436.32	0.482365	2099.48
0.483885	1432.96	0.483885	2100.29
0.485404	1428.59	0.485404	2102.7
0.486923	1424.79	0.486923	2103.44
0.488442	1418.67	0.488442	2103.33
0.489962	1417.55	0.489962	2105.97
0.491481	1414.24	0.491481	2108.5
0.493	1410.52	0.493	2109.02
0.494519	1407.02	0.494519	2111.14
0.496039	1402.5	0.496039	2109.99
0.497558	1399.59	0.497558	2110.36
0.499077	1398.91	0.499077	2109.8
0.500596	1394.98	0.500596	2109.92
0.502116	1392.15	0.502116	2111.96
0.503635	1389.27	0.503635	2114.59
0.505154	1386.71	0.505154	2115.7
0.506673	1383.65	0.506673	2115.73
0.508193	1379.53	0.508193	2115.21
0.509712	1376.07	0.509712	2114.22
0.511231	1373.02	0.511231	2116.97
0.51275	1368.48	0.51275	2118.36
0.51427	1367.81	0.51427	2121.32
0.515789	1365.69	0.515789	2122.52
0.517308	1362.86	0.517308	2123.03
0.518828	1360.96	0.518828	2123.1
0.520347	1357.43	0.520347	2122.31
0.521866	1356.04	0.521866	2123.37
0.523385	1354.5	0.523385	2124.56
0.524905	1351.87	0.524905	2123.56
0.526424	1349.56	0.526424	2125.17
0.527943	1348.29	0.527943	2126.21
0.529462	1344.44	0.529462	2126.46
0.530982	1342.98	0.530982	2128.89
0.532501	1341.48	0.532501	2130.15
0.53402	1339.11	0.53402	2129.86
0.535539	1335.88	0.535539	2129.77
0.537059	1334.47	0.537059	2129.73
0.538578	1333.03	0.538578	2129.36
0.540097	1332.6	0.540097	2130.51
0.541616	1331.26	0.541616	2130.77
0.543136	1330.11	0.543136	2130.35
0.544655	1329.26	0.544655	2131.26
0.546174	1328.95	0.546174	2132.36
0.547693	1327.05	0.547693	2132.44
0.549213	1328.77	0.549213	2133.04
0.550732	1327.18	0.550732	2133.68
0.552251	1324.57	0.552251	2134.19
0.55377	1322.95	0.55377	2132.39
0.55529	1321.48	0.55529	2131.18
0.556809	1321.23	0.556809	2131.7
0.558328	1320.33	0.558328	2133.41
0.559848	1318.47	0.559848	2133.44
0.561367	1317.21	0.561367	2131.11
0.562886	1317.21	0.562886	2131.06
0.564405	1318.4	0.564405	2132.16
0.565925	1317.07	0.565925	2133.75
0.567444	1316.08	0.567444	2133.02
0.568963	1315.27	0.568963	2131.22
0.570482	1314.53	0.570482	2131.2
0.572002	1313.98	0.572002	2129.9
0.573521	1313.82	0.573521	2127.53
0.57504	1312.61	0.57504	2129.56
0.576559	1312.85	0.576559	2128.88
0.578079	1312.83	0.578079	2127.46
0.579598	1313.76	0.579598	2126.72
0.581117	1314.2	0.581117	2126.98
0.582636	1314.5	0.582636	2125.6
0.584156	1314.27	0.584156	2125.45
0.585675	1315.03	0.585675	2126.41
0.587194	1315.75	0.587194	2126.22
0.588714	1315.83	0.588714	2123.02
0.590233	1316.49	0.590233	2124.32
0.591752	1315.88	0.591752	2121.73
0.593271	1314.93	0.593271	2119.42
0.594791	1315.17	0.594791	2119.09
0.59631	1316.05	0.59631	2118.58
0.597829	1317.29	0.597829	2118.69
0.599348	1317.92	0.599348	2118.43
0.600868	1318.48	0.600868	2116.43
0.602387	1319.3	0.602387	2116.69
0.603906	1320.02	0.603906	2114.78
0.605425	1321.62	0.605425	2113.55
0.606945	1322.03	0.606945	2113.31
0.608464	1323.23	0.608464	2111.94
0.609983	1324.4	0.609983	2109.51
0.611502	1325.09	0.611502	2110.31
0.613022	1326.24	0.613022	2109.82
0.614541	1328.04	0.614541	2107.95
0.61606	1327.78	0.61606	2106.31
0.617579	1327.66	0.617579	2104.39
0.619099	1330.08	0.619099	2103.04
0.620618	1332.69	0.620618	2102.76
0.622137	1334.46	0.622137	2103.85
0.623657	1334.56	0.623657	2101.1
0.625176	1334.88	0.625176	2097.57
0.626695	1335.83	0.626695	2095.57
0.628214	1338.02	0.628214	2094.52
0.629734	1338.21	0.629734	2092.97
0.631253	1338.34	0.631253	2092.57
0.632772	1340.58	0.632772	2089.25
0.634291	1342.62	0.634291	2087.08
0.635811	1343.65	0.635811	2086.1
0.63733	1344.7	0.63733	2085.24
0.638849	1344.44	0.638849	2082.73
0.640368	1345.61	0.640368	2080.15
0.641888	1347.61	0.641888	2078.64
0.643407	1349.98	0.643407	2078.7
0.644926	1352.32	0.644926	2080.09
0.646445	1354.37	0.646445	2078.62
0.647965	1356.74	0.647965	2075.65
0.649484	1358.87	0.649484	2072.54
0.651003	1361.36	0.651003	2071.89
0.652522	1364.56	0.652522	2072.33
0.654042	1366.36	0.654042	2070.4
0.655561	1369.13	0.655561	2070.65
0.65708	1372.16	0.65708	2068.51
0.658599	1374.63	0.658599	2065.7
0.660119	1378.2	0.660119	2065.89
0.661638	1381.95	0.661638	2066.38
0.663157	1385.74	0.663157	2065.77
0.664677	1389.07	0.664677	2065.86
0.666196	1390.91	0.666196	2065.07
0.667715	1394.69	0.667715	2064.86
0.669234	1398.49	0.669234	2067.45
0.670754	1402.69	0.670754	2066.93
0.672273	1408.02	0.672273	2067.65
0.673792	1412.71	0.673792	2068.37
0.675311	1416.31	0.675311	2068.47
0.676831	1420.75	0.676831	2069.12
0.67835	1424.56	0.67835	2069.53
0.679869	1429.42	0.679869	2068.46
0.681388	1433.74	0.681388	2068.83
0.682908	1437.24	0.682908	2068.94
0.684427	1442.23	0.684427	2067.7
0.685946	1445.37	0.685946	2068.9
0.687465	1447.66	0.687465	2065.9
0.688985	1450.96	0.688985	2062.75
0.690504	1454.2	0.690504	2061.6
0.692023	1458.06	0.692023	2058.87
0.693542	1461.35	0.693542	2056.89
0.695062	1464.35	0.695062	2052.26
0.696581	1466.19	0.696581	2046.94
0.6981	1468.59	0.6981	2043.55
0.69962	1470.46	0.69962	2041.03
0.701139	1472.23	0.701139	2037.24
0.702658	1473.71	0.702658	2032.75
0.704177	1476.41	0.704177	2028.03
0.705697	1478.07	0.705697	2022.91
0.707216	1479.46	0.707216	2018.06
0.708735	1481.77	0.708735	2012.55
0.710254	1482.53	0.710254	2009.42
0.711774	1484.84	0.711774	2004.29
0.713293	1486.28	0.713293	1998.77
0.714812	1489.5	0.714812	1993.02
0.716331	1492.75	0.716331	1989.53
0.717851	1494.66	0.717851	1984.82
0.71937	1495.95	0.71937	1979.32
0.720889	1499.93	0.720889	1973.34
0.722408	1502.06	0.722408	1969.33
0.723928	1503.34	0.723928	1964.06
0.725447	1505.59	0.725447	1960.96
0.726966	1509.34	0.726966	1957.85
0.728485	1513.98	0.728485	1955.27
0.730005	1519.43	0.730005	1951.59
0.731524	1522.94	0.731524	1947.08
0.733043	1526.21	0.733043	1942.74
0.734563	1528.35	0.734563	1939.26
0.736082	1533.36	0.736082	1935.85
0.737601	1536.83	0.737601	1932.06
0.73912	1540.71	0.73912	1928.12
0.74064	1544.84	0.74064	1924.89
0.742159	1547.27	0.742159	1920.85
0.743678	1550.53	0.743678	1921.35
0.745197	1553.71	0.745197	1917.49
0.746717	1559.37	0.746717	1912.61
0.748236	1564.08	0.748236	1910.32
0.749755	1569.03	0.749755	1906.33
0.751274	1572.53	0.751274	1902.94
0.752794	1577.87	0.752794	1901.05
0.754313	1583.1	0.754313	1897.09
0.755832	1587.96	0.755832	1895.48
0.757351	1593.26	0.757351	1893.29
0.758871	1598.84	0.758871	1891.55
0.76039	1603.28	0.76039	1888.97
0.761909	1608.87	0.761909	1885.24
0.763429	1613.79	0.763429	1882.97
0.764948	1619.11	0.764948	1879.57
0.766467	1622.75	0.766467	1877.15
0.767986	1629.34	0.767986	1874.06
0.769505	1634.14	0.769505	1869.3
0.771025	1639.68	0.771025	1868.01
0.772544	1645.86	0.772544	1867.45
0.774063	1651.55	0.774063	1865.13
0.775583	1654.53	0.775583	1861.79
0.777102	1659.11	0.777102	1858.48
0.778621	1665.55	0.778621	1856.08
0.78014	1670.81	0.78014	1853.5
0.78166	1677.13	0.78166	1852.52
0.783179	1684.5	0.783179	1849.19
0.784698	1691.38	0.784698	1845.67
0.786217	1696.89	0.786217	1844.18
0.787737	1702.42	0.787737	1842.58
0.789256	1708.23	0.789256	1840.63
0.790775	1714.83	0.790775	1839.73
0.792294	1723.44	0.792294	1837.26
0.793814	1728.98	0.793814	1835.62
0.795333	1736.39	0.795333	1832.08
0.796852	1743.2	0.796852	1830.46
0.798371	1749.54	0.798371	1827.69
0.799891	1754.39	0.799891	1825.87
0.80141	1759.74	0.80141	1822.91
0.802929	1768.58	0.802929	1821.64
0.804449	1776.04	0.804449	1822.08
0.805968	1782.87	0.805968	1820.5
0.807487	1789.14	0.807487	1818.76
0.809006	1796.91	0.809006	1816.31
0.810526	1803.28	0.810526	1814.6
0.812045	1811.88	0.812045	1812.11
0.813564	1819.96	0.813564	1811.75
0.815083	1825.31	0.815083	1811.31
0.816603	1833.65	0.816603	1809.23
0.818122	1841.6	0.818122	1808.91
0.819641	1849.84	0.819641	1807.67
0.82116	1855.94	0.82116	1807.23
0.82268	1863.54	0.82268	1806.06
0.824199	1872.73	0.824199	1806.39
0.825718	1882.91	0.825718	1806.29
0.827237	1891.87	0.827237	1804.62
0.828757	1901.42	0.828757	1803.95
0.830276	1909.98	0.830276	1804.15
0.831795	1917.62	0.831795	1803.32
0.833314	1924.13	0.833314	1803.51
0.834834	1932.08	0.834834	1803.12
0.836353	1942.3	0.836353	1801.84
0.837872	1950.53	0.837872	1801.39
0.839392	1959.71	0.839392	1800.83
0.840911	1968.77	0.840911	1800.53
0.84243	1977.46	0.84243	1802.17
0.843949	1987.72	0.843949	1802.01
0.845469	1998.02	0.845469	1802.26
0.846988	2008.95	0.846988	1801.84
0.848507	2016.92	0.848507	1802.37
0.850026	2025.26	0.850026	1803.53
0.851546	2036.12	0.851546	1803.12
0.853065	2047.63	0.853065	1803.42
0.854584	2056.99	0.854584	1804.21
0.856103	2066.78	0.856103	1803.88
0.857623	2076.54	0.857623	1803.23
0.859142	2085.63	0.859142	1804.25
0.860661	2096.23	0.860661	1803.22
0.86218	2105.9	0.86218	1804.09
0.8637	2117.01	0.8637	1804.2
0.865219	2127.8	0.865219	1803.65
0.866738	2136.44	0.866738	1802.31
0.868257	2147.14	0.868257	1801.79
0.869777	2156	0.869777	1801.08
0.871296	2165.02	0.871296	1801.53
0.872815	2175.39	0.872815	1800.13
0.874335	2185.65	0.874335	1799.96
0.875854	2195.34	0.875854	1798.38
0.877373	2204.81	0.877373	1797.98
0.878892	2216.91	0.878892	1798.22
0.880412	2227.53	0.880412	1798.72
0.881931	2238.5	0.881931	1797.84
0.88345	2247.92	0.88345	1796.18
0.884969	2257.6	0.884969	1795.67
0.886489	2268.12	0.886489	1795.86
0.888008	2280.02	0.888008	1795.52
0.889527	2290.8	0.889527	1794.23
0.891046	2302.08	0.891046	1795.02
0.892566	2313.31	0.892566	1795.36
0.894085	2324.13	0.894085	1795.57
0.895604	2337.33	0.895604	1795.21
0.897123	2349.45	0.897123	1795.26
0.898643	2360.68	0.898643	1795.24
0.900162	2371.4	0.900162	1794.94
0.901681	2383.13	0.901681	1795.95
0.9032	2395.34	0.9032	1794.94
0.90472	2407.41	0.90472	1795.8
0.906239	2418.51	0.906239	1795.19
0.907758	2430.58	0.907758	1793.96
0.909278	2440.19	0.909278	1793.16
0.910797	2450.36	0.910797	1792.99
0.912316	2463.86	0.912316	1793.21
0.913835	2477.25	0.913835	1793.22
0.915355	2488.85	0.915355	1791.58
0.916874	2501.44	0.916874	1790.78
0.918393	2511.6	0.918393	1790.81
0.919912	2523.74	0.919912	1789.4
0.921432	2535.59	0.921432	1787.86
0.922951	2550.85	0.922951	1787.6
0.92447	2564.02	0.92447	1786.92
0.925989	2575.39	0.925989	1787.19
0.927509	2587.88	0.927509	1785.57
0.929028	2598.65	0.929028	1785.2
0.930547	2610.57	0.930547	1783.81
0.932066	2624.1	0.932066	1783.69
0.933586	2635.88	0.933586	1782.44
0.935105	2649.28	0.935105	1780.06
0.936624	2664.64	0.936624	1778.7
0.938143	2676.91	0.938143	1778.42
0.939663	2688.96	0.939663	1778.81
0.941182	2701.28	0.941182	1778.53
0.942701	2714.1	0.942701	1777.75
0.94422	2727.01	0.94422	1774.45
0.94574	2741.2	0.94574	1772.18
0.947259	2756.63	0.947259	1771.75
0.948778	2770.03	0.948778	1771.16
0.950298	2783.21	0.950298	1771.15
0.951817	2796.81	0.951817	1771.37
0.953336	2810.61	0.953336	1769.55
0.954855	2824.5	0.954855	1768.3
0.956375	2838.77	0.956375	1768.3
0.957894	2853.85	0.957894	1766.91
0.959413	2867.22	0.959413	1765.79
0.960932	2883.27	0.960932	1766.68
0.962452	2898.03	0.962452	1765.95
0.963971	2911.57	0.963971	1764.82
0.96549	2925.6	0.96549	1765.37
0.967009	2939.26	0.967009	1764.66
0.968529	2954.74	0.968529	1764.74
0.970048	2969.76	0.970048	1766.33
0.971567	2984.54	0.971567	1765.11
0.973086	3000.32	0.973086	1764.2
0.974606	3016	0.974606	1763.21
0.976125	3031.37	0.976125	1762.29
0.977644	3045.03	0.977644	1762.71
0.979163	3060.78	0.979163	1763.39
0.980683	3076.78	0.980683	1763.46
0.982202	3093.56	0.982202	1764.01
0.983721	3110.03	0.983721	1765.67
0.985241	3126.01	0.985241	1766.99
0.98676	3143.43	0.98676	1767.24
0.988279	3157.38	0.988279	1765.23
0.989798	3174.1	0.989798	1764.33
0.991318	3192.13	0.991318	1766.08
0.992837	3208.94	0.992837	1766.63
0.994356	3225.38	0.994356	1767.54
0.995875	3240.9	0.995875	1769.02
0.997395	3257.48	0.997395	1769.61
0.998914	3273.44	0.998914	1769.14
1.00043	3290.77	1.00043	1770.19
1.00195	3308.77	1.00195	1771.53
1.00347	3323.64	1.00347	1771.07
1.00499	3341.76	1.00499	1771.2
1.00651	3356.37	1.00651	1770.73
1.00803	3374.3	1.00803	1770.76
1.00955	3391.52	1.00955	1770.86
1.01107	3409.79	1.01107	1770.96
1.01259	3427	1.01259	1771.42
1.01411	3441.57	1.01411	1771.7
1.01563	3459.03	1.01563	1770.91
1.01714	3478.66	1.01714	1771.11
1.01866	3495.08	1.01866	1772.33
1.02018	3511.72	1.02018	1772.95
1.0217	3528.37	1.0217	1775.06
1.02322	3545.31	1.02322	1775.65
1.02474	3563.91	1.02474	1774.18
1.02626	3582.79	1.02626	1774.64
1.02778	3598.17	1.02778	1775.08
1.0293	3613.62	1.0293	1774.42
1.03082	3629.05	1.03082	1775.21
1.03234	3647.28	1.03234	1775.73
1.03386	3665.79	1.03386	1776.14
1.03538	3682.15	1.03538	1775.03
1.0369	3696.98	1.0369	1773.85
1.03841	3714.76	1.03841	1772.69
1.03993	3731.38	1.03993	1771.64
1.04145	3743.04	1.04145	1771.3
1.04297	3759.14	1.04297	1770.82
1.04449	3776.47	1.04449	1770.48
1.04601	3793.47	1.04601	1768.87
1.04753	3810.28	1.04753	1768.93
1.04905	3824.31	1.04905	1768.97
1.05057	3839.29	1.05057	1767.2
1.05209	3854.18	1.05209	1765.76
1.05361	3871.31	1.05361	1763.06
1.05513	3885.9	1.05513	1761.56
1.05665	3902	1.05665	1760.89
1.05817	3918.28	1.05817	1758.97
1.05968	3935.72	1.05968	1760.82
1.0612	3949.94	1.0612	1760.61
1.06272	3965.34	1.06272	1759.22
1.06424	3980.01	1.06424	1758.61
1.06576	3996.1	1.06576	1757.82
1.06728	4010.23	1.06728	1756.17
1.0688	4022.9	1.0688	1755.65
1.07032	4035.49	1.07032	1754.21
1.07184	4048.78	1.07184	1752.14
1.07336	4064.14	1.07336	1750.82
1.07488	4080.15	1.07488	1750.38
1.0764	4094.03	1.0764	1748.86
1.07792	4106.91	1.07792	1748.73
1.07943	4119.39	1.07943	1747.85
1.08095	4132.47	1.08095	1747.74
1.08247	4145.7	1.08247	1747.51
1.08399	4157.8	1.08399	1745.89
1.08551	4170.17	1.08551	1745.78
1.08703	4182.51	1.08703	1743.82
1.08855	4191.69	1.08855	1742.79
1.09007	4204.87	1.09007	1742.86
1.09159	4218.12	1.09159	1742.38
1.09311	4232.18	1.09311	1741.17
1.09463	4244.14	1.09463	1739.94
1.09615	4253.83	1.09615	1737.86
1.09767	4262.27	1.09767	1737.47
1.09919	4275.45	1.09919	1737.06
1.1007	4286.31	1.1007	1736.4
1.10222	4291.05	1.10222	1734.37
1.10374	4298.95	1.10374	1732.29
1.10526	4308.55	1.10526	1730.45
1.10678	4318.51	1.10678	1729.94
1.1083	4326.13	1.1083	1728.75
1.10982	4335.03	1.10982	1727.87
1.11134	4341.19	1.11134	1727.93
1.11286	4347.13	1.11286	1726.57
1.11438	4354.54	1.11438	1724.66
1.1159	4359.75	1.1159	1723.15
1.11742	4367.78	1.11742	1722.11
1.11894	4372.52	1.11894	1719.92
1.12045	4378.41	1.12045	1718.86
1.12197	4384.8	1.12197	1718.48
1.12349	4389.18	1.12349	1718.26
1.12501	4394.82	1.12501	1716.94
1.12653	4399.35	1.12653	1715.81
1.12805	4402.98	1.12805	1714.7
1.12957	4407.36	1.12957	1712.24
1.13109	4412.15	1.13109	1710.59
1.13261	4413.62	1.13261	1709.45
1.13413	4413.87	1.13413	1707.37
1.13565	4414.41	1.13565	1704.98
1.13717	4418.43	1.13717	1704.43
1.13869	4421.29	1.13869	1704.3
1.14021	4420.21	1.14021	1702.26
1.14172	4420.46	1.14172	1699.99
1.14324	4421.76	1.14324	1697.9
1.14476	4420.55	1.14476	1695.89
1.14628	4419.47	1.14628	1693.54
1.1478	4419.28	1.1478	1691.85
1.14932	4420.12	1.14932	1690.62
1.15084	4417.31	1.15084	1688.59
1.15236	4417.65	1.15236	1688.47
1.15388	4416.91	1.15388	1686.94
1.1554	4414.96	1.1554	1684.3
1.15692	4413.18	1.15692	1681.55
1.15844	4409.99	1.15844	1678.49
1.15996	4407.41	1.15996	1676.96
1.16147	4407.73	1.16147	1676.42
1.16299	4406.89	1.16299	1675.61
1.16451	4405.27	1.16451	1674.02
1.16603	4402.53	1.16603	1671.73
1.16755	4400.31	1.16755	1670.75
1.16907	4398.71	1.16907	1669.22
1.17059	4394.67	1.17059	1666.9
1.17211	4389.49	1.17211	1664.11
1.17363	4388.92	1.17363	1661.74
1.17515	4385.16	1.17515	1658.79
1.17667	4381.98	1.17667	1655.61
1.17819	4380.73	1.17819	1653.89
1.17971	4378.54	1.17971	1651.64
1.18123	4375.06	1.18123	1649.42
1.18274	4375.81	1.18274	1646.63
1.18426	4374.9	1.18426	1645.51
1.18578	4375.77	1.18578	1643.53
1.1873	4371.23	1.1873	1640.44
1.18882	4370.19	1.18882	1638.9
1.19034	4368.43	1.19034	1636.2
1.19186	4365.36	1.19186	1633.56
1.19338	4364.91	1.19338	1631.35
1.1949	4366.88	1.1949	1629.75
1.19642	4366.34	1.19642	1627.12
1.19794	4363.39	1.19794	1625.07
1.19946	4361.16	1.19946	1621.53
1.20098	4360.67	1.20098	1620.01
1.20249	4362.06	1.20249	1616.58
1.20401	4362.96	1.20401	1614.44
1.20553	4362.23	1.20553	1612.73
1.20705	4359.52	1.20705	1610.55
1.20857	4359.05	1.20857	1606.9
1.21009	4359.57	1.21009	1604.19
1.21161	4360.42	1.21161	1603.06
1.21313	4360.5	1.21313	1601.5
1.21465	4359.03	1.21465	1598.25
1.21617	4356.6	1.21617	1595.19
1.21769	4353.2	1.21769	1593.45
1.21921	4350.9	1.21921	1591.33
1.22073	4346.71	1.22073	1587.38
1.22225	4345.51	1.22225	1584.75
1.22376	4341.53	1.22376	1581.8
1.22528	4337.88	1.22528	1580.38
1.2268	4333.24	1.2268	1576.51
1.22832	4328.67	1.22832	1573.9
1.22984	4320.27	1.22984	1571.08
1.23136	4311.68	1.23136	1568.37
1.23288	4302.91	1.23288	1565.66
1.2344	4293	1.2344	1563.56
1.23592	4285.44	1.23592	1560.5
1.23744	4276.07	1.23744	1558.06
1.23896	4261.92	1.23896	1555.28
1.24048	4247.59	1.24048	1553.03
1.242	4233.59	1.242	1549.74
1.24351	4220.62	1.24351	1546.79
1.24503	4205.14	1.24503	1543.9
1.24655	4187.1	1.24655	1541.8
1.24807	4167.37	1.24807	1539.37
1.24959	4148.71	1.24959	1536.49
1.25111	4126.5	1.25111	1533.29
1.25263	4104.82	1.25263	1530.33
1.25415	4080.94	1.25415	1527.47
1.25567	4057.33	1.25567	1525.39
1.25719	4031.77	1.25719	1522.64
1.25871	4003.33	1.25871	1519.37
1.26023	3975.66	1.26023	1517.42
1.26175	3948.22	1.26175	1514.37
1.26327	3920.35	1.26327	1512.63
1.26478	3889.81	1.26478	1510.97
1.2663	3857.89	1.2663	1507.74
1.26782	3826.44	1.26782	1504.58
1.26934	3793.77	1.26934	1500.55
1.27086	3761.46	1.27086	1499.15
1.27238	3726.9	1.27238	1496.76
1.2739	3692.75	1.2739	1493.76
1.27542	3656.08	1.27542	1490.28
1.27694	3619.55	1.27694	1487.63
1.27846	3581.29	1.27846	1484.63
1.27998	3543.19	1.27998	1480.31
1.2815	3506.04	1.2815	1478.5
1.28302	3467.68	1.28302	1476.18
1.28453	3429.27	1.28453	1472.81
1.28605	3388.38	1.28605	1469.98
1.28757	3349.06	1.28757	1467.5
1.28909	3310.96	1.28909	1464.36
1.29061	3273.1	1.29061	1461.76
1.29213	3232.34	1.29213	1458.73
1.29365	3193.8	1.29365	1455.75
1.29517	3157.81	1.29517	1453
1.29669	3119.26	1.29669	1449.52
1.29821	3078.83	1.29821	1446.3
1.29973	3041.47	1.29973	1443.07
1.30125	3004.64	1.30125	1440.18
1.30277	2968.11	1.30277	1437.61
1.30429	2932	1.30429	1434.47
1.3058	2894.69	1.3058	1431.03
1.30732	2857.79	1.30732	1428.18
1.30884	2822.6	1.30884	1424.97
1.31036	2788.92	1.31036	1422.26
1.31188	2754.4	1.31188	1419.74
1.3134	2720.33	1.3134	1417.4
1.31492	2689.32	1.31492	1414.01
1.31644	2656.69	1.31644	1409.95
1.31796	2625.09	1.31796	1406.2
1.31948	2594.89	1.31948	1404.75
1.321	2565.8	1.321	1403.87
1.32252	2533.83	1.32252	1400.42
1.32404	2502.64	1.32404	1395.99
1.32555	2472.78	1.32555	1393.63
1.32707	2445.26	1.32707	1391.17
1.32859	2418	1.32859	1388.14
1.33011	2391.14	1.33011	1384.59
1.33163	2363.68	1.33163	1383.06
1.33315	2337.69	1.33315	1379.57
1.33467	2312.41	1.33467	1378.08
1.33619	2288.4	1.33619	1374.34
1.33771	2264.47	1.33771	1370.93
1.33923	2242.2	1.33923	1368.03
1.34075	2217.53	1.34075	1364.52
1.34227	2193.42	1.34227	1362.09
1.34379	2169.42	1.34379	1359.44
1.34531	2147.96	1.34531	1356
1.34682	2128.29	1.34682	1353.24
1.34834	2108.02	1.34834	1350.72
1.34986	2087.84	1.34986	1349.24
1.35138	2068.69	1.35138	1345.79
1.3529	2049.88	1.3529	1341.82
1.35442	2030.73	1.35442	1339.84
1.35594	2011.98	1.35594	1336.78
1.35746	1993.8	1.35746	1334.77
1.35898	1975.91	1.35898	1331.82
1.3605	1957.8	1.3605	1329.16
1.36202	1942.34	1.36202	1326.3
1.36354	1926.43	1.36354	1322.69
1.36506	1908.97	1.36506	1319.53
1.36657	1892.82	1.36657	1316.24
1.36809	1879.56	1.36809	1313.63
1.36961	1864.17	1.36961	1311.29
1.37113	1848.44	1.37113	1307.02
1.37265	1834.68	1.37265	1304.3
1.37417	1821.28	1.37417	1301.62
1.37569	1808.91	1.37569	1299.24
1.37721	1795.23	1.37721	1296.8
1.37873	1782.31	1.37873	1294.43
1.38025	1767.13	1.38025	1291.37
1.38177	1753.78	1.38177	1288.31
1.38329	1742.39	1.38329	1285.86
1.38481	1731.17	1.38481	1282.28
1.38633	1718.87	1.38633	1278.18
1.38784	1706.85	1.38784	1274.32
1.38936	1695.09	1.38936	1271.79
1.39088	1683.99	1.39088	1269.28
1.3924	1673.3	1.3924	1266.82
1.39392	1662.04	1.39392	1262.71
1.39544	1651.58	1.39544	1259.56
1.39696	1640.95	1.39696	1256.09
1.39848	1630.86	1.39848	1252.84
1.4	1621.22	1.4	1249.67
1.40152	1612.13	1.40152	1245.8
1.40304	1601.03	1.40304	1242.58
1.40456	1589.04	1.40456	1239.81
1.40608	1579	1.40608	1236.23
1.4076	1569.81	1.4076	1232.98
1.40911	1559.5	1.40911	1229.94
1.41063	1550.96	1.41063	1226.55
1.41215	1542.61	1.41215	1222.41
1.41367	1534.05	1.41367	1218.75
1.41519	1524.6	1.41519	1215.75
1.41671	1515.93	1.41671	1212.28
1.41823	1507.02	1.41823	1210.3
1.41975	1499.26	1.41975	1207.19
1.42127	1490.11	1.42127	1203.6
1.42279	1482.05	1.42279	1200.57
1.42431	1474.83	1.42431	1196.77
1.42583	1466.42	1.42583	1193.4
1.42735	1458.72	1.42735	1190.7
1.42886	1451.33	1.42886	1188.01
1.43038	1444.17	1.43038	1183.31
1.4319	1434.92	1.4319	1178.86
1.43342	1428.46	1.43342	1176.97
1.43494	1420.88	1.43494	1174.85
1.43646	1414.51	1.43646	1171.32
1.43798	1408.07	1.43798	1167.95
1.4395	1401.83	1.4395	1165.45
1.44102	1394.22	1.44102	1161.9
1.44254	1387.2	1.44254	1159.47
1.44406	1380.81	1.44406	1157.2
1.44558	1374.52	1.44558	1154.37
1.4471	1367.85	1.4471	1151.01
1.44862	1360.99	1.44862	1148.01
1.45013	1354.87	1.45013	1145.83
1.45165	1349.61	1.45165	1142.04
1.45317	1344.05	1.45317	1139.69
1.45469	1336.79	1.45469	1136.65
1.45621	1330.73	1.45621	1133.76
1.45773	1325.11	1.45773	1130.15
1.45925	1319.57	1.45925	1127.47
1.46077	1313.25	1.46077	1124.33
1.46229	1308.17	1.46229	1120.2
1.46381	1303.58	1.46381	1118.55
1.46533	1298.11	1.46533	1115.77
1.46685	1292.95	1.46685	1112.33
1.46837	1287.38	1.46837	1110.84
1.46988	1281.42	1.46988	1107.37
1.4714	1276.63	1.4714	1104.97
1.47292	1272.23	1.47292	1102.69
1.47444	1266.9	1.47444	1099.69
1.47596	1262.21	1.47596	1096.76
1.47748	1256.08	1.47748	1094.27
1.479	1250.75	1.479	1092.15
1.48052	1246.6	1.48052	1089.36
1.48204	1241.17	1.48204	1086.03
1.48356	1236.65	1.48356	1083.58
1.48508	1232.26	1.48508	1080.91
1.4866	1228.08	1.4866	1077.81
1.48812	1223.22	1.48812	1074.7
1.48964	1218.18	1.48964	1072.25
1.49115	1213.78	1.49115	1070.14
1.49267	1210.35	1.49267	1067.33
1.49419	1206.38	1.49419	1065.38
1.49571	1202.54	1.49571	1063.2
1.49723	1198.38	1.49723	1060.12
1.49875	1194.79	1.49875	1057.73
1.50027	1190.65	1.50027	1055.15
1.50179	1186.55	1.50179	1052.72
1.50331	1182.36	1.50331	1051.12
1.50483	1178.29	1.50483	1048.72
1.50635	1174.64	1.50635	1046.55
1.50787	1171.01	1.50787	1044.51
1.50939	1166.99	1.50939	1042.04
1.5109	1163.69	1.5109	1039.57
1.51242	1160.11	1.51242	1037.78
1.51394	1156.91	1.51394	1034.8
1.51546	1153.03	1.51546	1031.74
1.51698	1149.51	1.51698	1029.72
1.5185	1145	1.5185	1028.25
1.52002	1142.66	1.52002	1026.23
1.52154	1140.21	1.52154	1023.28
1.52306	1137.43	1.52306	1021.69
1.52458	1133.88	1.52458	1020.34
1.5261	1130.35	1.5261	1018.43
1.52762	1126.61	1.52762	1015.91
1.52914	1123.57	1.52914	1013.65
1.53066	1120.94	1.53066	1011.92
1.53217	1117.98	1.53217	1009.46
1.53369	1115.47	1.53369	1007.75
1.53521	1112.81	1.53521	1005.49
1.53673	1109.89	1.53673	1004.22
1.53825	1106.47	1.53825	1001.56
1.53977	1103.4	1.53977	999.167
1.54129	1100.54	1.54129	997.496
1.54281	1097.6	1.54281	995.647
1.54433	1095.12	1.54433	993.661
1.54585	1091.78	1.54585	991.348
1.54737	1089.06	1.54737	989.382
1.54889	1087.12	1.54889	988.23
1.55041	1084.48	1.55041	986.456
1.55192	1080.55	1.55192	983.997
1.55344	1078.28	1.55344	982.166
1.55496	1075.98	1.55496	980.945
1.55648	1074.33	1.55648	978.749
1.558	1072.55	1.558	975.808
1.55952	1070.36	1.55952	974.663
1.56104	1068.58	1.56104	973.497
1.56256	1065.83	1.56256	971.847
1.56408	1062.9	1.56408	969.715
1.5656	1060.99	1.5656	968.587
1.56712	1058.55	1.56712	967.399
1.56864	1055.68	1.56864	964.887
1.57016	1052.88	1.57016	964.41
1.57168	1051.52	1.57168	962.429
1.57319	1049.92	1.57319	960.293
1.57471	1047.8	1.57471	958.6
1.57623	1046.06	1.57623	957.97
1.57775	1044	1.57775	956.952
1.57927	1041.23	1.57927	955.05
1.58079	1039.57	1.58079	953.55
1.58231	1037.5	1.58231	952.291
1.58383	1035.96	1.58383	950.481
1.58535	1034.03	1.58535	949.363
1.58687	1032.73	1.58687	947.704
1.58839	1030.42	1.58839	945.96
1.58991	1028.56	1.58991	943.651
1.59143	1026.47	1.59143	942.516
1.59294	1025.44	1.59294	941.948
1.59446	1023.73	1.59446	940.441
1.59598	1023.03	1.59598	938.835
1.5975	1020.83	1.5975	937.157
1.59902	1018.62	1.59902	936.213
1.60054	1016.89	1.60054	934.805
1.60206	1015.92	1.60206	934.176
1.60358	1015.11	1.60358	933.365
1.6051	1013.43	1.6051	932.547
1.60662	1011.83	1.60662	931.596
1.60814	1009.84	1.60814	929.994
1.60966	1008.15	1.60966	928.963
1.61118	1006.52	1.61118	926.624
1.6127	1004.72	1.6127	925.183
1.61421	1003.36	1.61421	923.976
1.61573	1002.81	1.61573	923.872
1.61725	1000.53	1.61725	922.549
1.61877	999.589	1.61877	921.843
1.62029	997.863	1.62029	920.625
1.62181	996.174	1.62181	918.917
1.62333	994.822	1.62333	917.811
1.62485	993.488	1.62485	916.266
1.62637	991.837	1.62637	914.63
1.62789	991.049	1.62789	913.042
1.62941	990.054	1.62941	911.789
1.63093	988.804	1.63093	910.451
1.63245	986.891	1.63245	909.15
1.63396	986.143	1.63396	907.992
1.63548	984.548	1.63548	906.717
1.637	983.794	1.637	904.98
1.63852	981.954	1.63852	904.464
1.64004	981.171	1.64004	904.92
1.64156	979.572	1.64156	902.922
1.64308	978.695	1.64308	901.229
1.6446	977.678	1.6446	901.109
1.64612	975.908	1.64612	899.698
1.64764	974.788	1.64764	898.624
1.64916	973.569	1.64916	897.611
1.65068	971.424	1.65068	896.518
1.6522	970.64	1.6522	894.725
1.65372	969.007	1.65372	892.734
1.65523	967.162	1.65523	891.653
1.65675	965.779	1.65675	890.153
1.65827	965.802	1.65827	888.766
1.65979	965.124	1.65979	888.203
1.66131	963.33	1.66131	887.043
1.66283	962.687	1.66283	886.047
1.66435	961.414	1.66435	884.113
1.66587	960.503	1.66587	882.078
1.66739	959.008	1.66739	880.252
1.66891	957.4	1.66891	880.218
1.67043	956.793	1.67043	878.73
1.67195	955.628	1.67195	877.793
1.67347	954.777	1.67347	877.174
1.67498	953.545	1.67498	875.24
1.6765	952.534	1.6765	874.742
1.67802	951.822	1.67802	873.168
1.67954	950.922	1.67954	871.102
1.68106	949.254	1.68106	870.246
1.68258	948.471	1.68258	869.868
1.6841	947.191	1.6841	868.68
1.68562	946.281	1.68562	866.88
1.68714	944.914	1.68714	865.012
1.68866	944.796	1.68866	863.528
1.69018	944.012	1.69018	862.765
1.6917	941.954	1.6917	861.366
1.69322	941.317	1.69322	860.466
1.69474	940.499	1.69474	859.175
1.69625	939.799	1.69625	858.95
1.69777	938.824	1.69777	858.382
1.69929	937.889	1.69929	856.883
1.70081	936.266	1.70081	856.089
1.70233	935.744	1.70233	854.512
1.70385	935.081	1.70385	853.453
1.70537	934.052	1.70537	852.188
1.70689	932.991	1.70689	850.974
1.70841	932.049	1.70841	848.832
1.70993	931.142	1.70993	847.088
1.71145	929.725	1.71145	845.989
1.71297	929.436	1.71297	846.139
1.71449	928.706	1.71449	844.804
1.716	927.989	1.716	842.863
1.71752	927.169	1.71752	841.601
1.71904	926.628	1.71904	841.146
1.72056	926.432	1.72056	839.235
1.72208	925.055	1.72208	837.346
1.7236	924.424	1.7236	836.685
1.72512	924.284	1.72512	835.507
1.72664	924.371	1.72664	834.53
1.72816	923.029	1.72816	833.215
1.72968	921.462	1.72968	831.734
1.7312	920.341	1.7312	830.25
1.73272	920.56	1.73272	829.305
1.73424	919.613	1.73424	828.329
1.73576	919.249	1.73576	827.269
1.73727	919.03	1.73727	826.41
1.73879	917.518	1.73879	826.083
1.74031	917.004	1.74031	824.685
1.74183	916.891	1.74183	823.857
1.74335	916.037	1.74335	822.453
1.74487	915.597	1.74487	820.339
1.74639	914.963	1.74639	819.297
1.74791	913.788	1.74791	818.097
1.74943	913.26	1.74943	817.567
1.75095	912.936	1.75095	816.683
1.75247	911.979	1.75247	815.546
1.75399	911.226	1.75399	814.613
1.75551	910.803	1.75551	812.984
1.75703	910.419	1.75703	812.261
1.75854	909.366	1.75854	811.143
1.76006	908.865	1.76006	809.838
1.76158	907.943	1.76158	808.169
1.7631	907.52	1.7631	807.295
1.76462	907.537	1.76462	806.094
1.76614	906.752	1.76614	805.077
1.76766	906.561	1.76766	803.771
1.76918	905.834	1.76918	803.019
1.7707	905.375	1.7707	801.943
1.77222	904.625	1.77222	800.25
1.77374	904.676	1.77374	799.027
1.77526	904.64	1.77526	798.398
1.77678	903.514	1.77678	797.165
1.77829	902.283	1.77829	795.927
1.77981	902.341	1.77981	795.003
1.78133	901.526	1.78133	793.167
1.78285	901.312	1.78285	792.723
1.78437	900.879	1.78437	792.266
1.78589	900.103	1.78589	790.836
1.78741	899.471	1.78741	789.624
1.78893	899.829	1.78893	788.781
1.79045	899.214	1.79045	787.991
1.79197	899.488	1.79197	786.363
1.79349	898.81	1.79349	785.721
1.79501	898.413	1.79501	784.27
1.79653	897.494	1.79653	782.616
1.79805	897.009	1.79805	781.763
1.79956	896.122	1.79956	781.212
1.80108	896.223	1.80108	780.395
1.8026	896.228	1.8026	778.894
1.80412	895.783	1.80412	778.276
1.80564	895.987	1.80564	776.772
1.80716	895.246	1.80716	776.207
1.80868	894.853	1.80868	775.895
1.8102	894.94	1.8102	774.245
1.81172	894.622	1.81172	772.835
1.81324	894.357	1.81324	771.689
1.81476	893.758	1.81476	771.063
1.81628	893.659	1.81628	770.279
1.8178	893.919	1.8178	769.41
1.81931	893.514	1.81931	767.858
1.82083	892.911	1.82083	766.744
1.82235	893.053	1.82235	766.753
1.82387	891.933	1.82387	766.089
1.82539	891.103	1.82539	765.359
1.82691	890.836	1.82691	764.036
1.82843	891.437	1.82843	762.268
1.82995	891.612	1.82995	761.025
1.83147	891.71	1.83147	759.578
1.83299	891.279	1.83299	758.441
1.83451	890.79	1.83451	757.384
1.83603	890.386	1.83603	756.362
1.83755	890.642	1.83755	755.755
1.83907	890.531	1.83907	755.307
1.84058	889.913	1.84058	754.503
1.8421	889.717	1.8421	753.963
1.84362	890.025	1.84362	752.89
1.84514	890.812	1.84514	752.782
1.84666	890.61	1.84666	751.675
1.84818	890.53	1.84818	750.404
1.8497	889.568	1.8497	749.256
1.85122	888.64	1.85122	748.698
1.85274	888.94	1.85274	747.483
1.85426	888.703	1.85426	746.441
1.85578	888.272	1.85578	745.945
1.8573	888.136	1.8573	744.076
1.85882	888.04	1.85882	743.928
1.86033	887.977	1.86033	742.882
1.86185	888.678	1.86185	742.501
1.86337	889.55	1.86337	742.671
1.86489	889.151	1.86489	740.75
1.86641	888.952	1.86641	740.735
1.86793	888.602	1.86793	740.631
1.86945	888.76	1.86945	739.523
1.87097	887.936	1.87097	737.957
1.87249	889.187	1.87249	737.404
1.87401	889.879	1.87401	735.72
1.87553	888.855	1.87553	734.999
1.87705	888.76	1.87705	734.194
1.87857	889.115	1.87857	733.496
1.88009	889.708	1.88009	732.047
1.8816	889.117	1.8816	731.955
1.88312	888.672	1.88312	731.274
1.88464	888.857	1.88464	730.209
1.88616	889.035	1.88616	729.57
1.88768	889.114	1.88768	728.597
1.8892	890.65	1.8892	727.808
1.89072	890.854	1.89072	727.343
1.89224	889.779	1.89224	726.472
1.89376	889.536	1.89376	726.102
1.89528	889.579	1.89528	725.041
1.8968	889.314	1.8968	724.834
1.89832	890.084	1.89832	723.976
1.89984	890.346	1.89984	723.14
1.90135	890.174	1.90135	723.255
1.90287	891.068	1.90287	722.736
1.90439	891.317	1.90439	722.026
1.90591	891.573	1.90591	721.382
1.90743	891.194	1.90743	721.523
1.90895	891.892	1.90895	721.354
1.91047	893.138	1.91047	720.203
1.91199	893.277	1.91199	719.634
1.91351	892.166	1.91351	718.947
1.91503	892.159	1.91503	718.352
1.91655	893.344	1.91655	718.169
1.91807	893.758	1.91807	717.566
1.91959	894.878	1.91959	717.767
1.92111	895.874	1.92111	717.988
1.92262	896.427	1.92262	717.422
1.92414	896.41	1.92414	716.64
1.92566	896.712	1.92566	716.856
1.92718	896.81	1.92718	716.219
1.9287	897.04	1.9287	714.951
1.93022	898.312	1.93022	714.48
1.93174	898.07	1.93174	713.9
1.93326	897.388	1.93326	713.741
1.93478	898.684	1.93478	713.37
1.9363	899.473	1.9363	712.632
1.93782	899.278	1.93782	712.094
1.93934	899.308	1.93934	711.884
1.94086	899.768	1.94086	711.484
1.94237	900.333	1.94237	711.098
1.94389	900.656	1.94389	710.901
1.94541	901.943	1.94541	710.42
1.94693	903.285	1.94693	710.033
1.94845	903.188	1.94845	710.624
1.94997	903.158	1.94997	710.262
1.95149	903.868	1.95149	710.068
1.95301	903.942	1.95301	709.91
1.95453	904.026	1.95453	709.896
1.95605	904.262	1.95605	708.898
1.95757	904.659	1.95757	708.453
1.95909	906.365	1.95909	707.878
1.96061	906.656	1.96061	707.62
1.96213	906.878	1.96213	706.762
1.96364	907.183	1.96364	705.985
1.96516	907.461	1.96516	705.375
1.96668	908.362	1.96668	705.132
1.9682	907.978	1.9682	704.387
1.96972	908.924	1.96972	703.238
1.97124	909.47	1.97124	702.497
1.97276	908.238	1.97276	701.946
1.97428	908.93	1.97428	701.554
1.9758	909.662	1.9758	700.459
1.97732	909.56	1.97732	698.903
1.97884	910.713	1.97884	698.577
1.98036	910.792	1.98036	698.172
1.98188	910.852	1.98188	698.2
1.98339	911.358	1.98339	698.294
1.98491	912.36	1.98491	698.282
1.98643	913.354	1.98643	697.564
1.98795	912.865	1.98795	696.764
1.98947	913.898	1.98947	696.317
1.99099	914.212	1.99099	695.969
1.99251	914.087	1.99251	695.846
1.99403	914.64	1.99403	695.775
1.99555	915.468	1.99555	695.571
1.99707	916.1	1.99707	694.887
1.99859	916.168	1.99859	694.578
2.00011	917.297	2.00011	694.275
2.00163	918.354	2.00163	694.004
2.00315	918.674	2.00315	692.974
2.00466	919.365	2.00466	692.619
2.00618	920.118	2.00618	692.9
2.0077	921.123	2.0077	692.528
2.00922	921.079	2.00922	691.822
2.01074	920.858	2.01074	691.575
2.01226	921.99	2.01226	690.966
2.01378	922.3	2.01378	690.504
2.0153	923.767	2.0153	690.42
2.01682	924.108	2.01682	690.47
2.01834	924.568	2.01834	689.589
2.01986	924.644	2.01986	689.797
2.02138	925.633	2.02138	690.22
2.0229	925.966	2.0229	689.713
2.02441	927.021	2.02441	689.038
2.02593	927.556	2.02593	688.401
2.02745	928.03	2.02745	688.331
2.02897	928.748	2.02897	688.227
2.03049	929.191	2.03049	687.9
2.03201	929.941	2.03201	687.524
2.03353	931.125	2.03353	687.524
2.03505	932.297	2.03505	688.064
2.03657	932.537	2.03657	687.701
2.03809	932.979	2.03809	686.827
2.03961	934.353	2.03961	686.494
2.04113	935.39	2.04113	685.831
2.04265	934.489	2.04265	685.093
2.04417	934.795	2.04417	685.284
2.04568	935.384	2.04568	684.756
2.0472	936.61	2.0472	684.551
2.04872	937.268	2.04872	684.55
2.05024	938.456	2.05024	685.028
2.05176	938.838	2.05176	684.692
2.05328	939.58	2.05328	685.627
2.0548	941.463	2.0548	685.703
2.05632	941.439	2.05632	684.821
2.05784	942.356	2.05784	683.705
2.05936	943.059	2.05936	683.252
2.06088	943.945	2.06088	683.629
2.0624	944.235	2.0624	683.935
2.06392	945.285	2.06392	683.715
2.06543	946.311	2.06543	684.136
2.06695	946.949	2.06695	683.672
2.06847	948.62	2.06847	683.096
2.06999	950.052	2.06999	683.162
2.07151	950.182	2.07151	682.775
2.07303	951.137	2.07303	683.024
2.07455	951.271	2.07455	683.114
2.07607	951.929	2.07607	682.872
2.07759	952.675	2.07759	682.814
2.07911	954.086	2.07911	682.754
2.08063	956.384	2.08063	683.09
2.08215	956.756	2.08215	681.828
2.08367	956.519	2.08367	682.037
2.08519	957.716	2.08519	682.101
2.0867	958.957	2.0867	681.921
2.08822	959.38	2.08822	681.818
2.08974	960.593	2.08974	681.7
2.09126	961.978	2.09126	682
2.09278	963.75	2.09278	682.257
2.0943	964.303	2.0943	681.121
2.09582	965.454	2.09582	680.821
2.09734	966.351	2.09734	681.838
2.09886	967.245	2.09886	681.909
2.10038	968.558	2.10038	681.642
2.1019	970.121	2.1019	681.248
2.10342	971.244	2.10342	682.189
2.10494	971.902	2.10494	682.015
2.10645	972.821	2.10645	681.852
2.10797	974.162	2.10797	681.157
2.10949	974.946	2.10949	681.334
2.11101	976.458	2.11101	681.019
2.11253	977.938	2.11253	681.065
2.11405	978.981	2.11405	681.569
2.11557	980.73	2.11557	681.304
2.11709	981.54	2.11709	681.293
2.11861	981.985	2.11861	681.158
2.12013	983.985	2.12013	682.328
2.12165	985.966	2.12165	681.967
2.12317	986.616	2.12317	681.621
2.12469	987.735	2.12469	681.843
2.12621	989.443	2.12621	682.143
2.12772	989.932	2.12772	681.77
2.12924	991.56	2.12924	681.516
2.13076	992.596	2.13076	681.193
2.13228	993.177	2.13228	681.976
2.1338	995.393	2.1338	681.893
2.13532	996.627	2.13532	682.131
2.13684	997.829	2.13684	682.106
2.13836	999.007	2.13836	681.957
2.13988	1000.22	2.13988	682.366
2.1414	1000.89	2.1414	682.692
2.14292	1002.62	2.14292	682.658
2.14444	1004.62	2.14444	682.114
2.14596	1006.25	2.14596	681.619
2.14747	1007.34	2.14747	681.638
2.14899	1008.55	2.14899	681.635
2.15051	1009.07	2.15051	681.871
2.15203	1010.59	2.15203	682.404
2.15355	1013.27	2.15355	682.492
2.15507	1015.68	2.15507	682.71
2.15659	1016.96	2.15659	682.571
2.15811	1018	2.15811	683.247
2.15963	1019.8	2.15963	683.191
2.16115	1021.42	2.16115	682.497
2.16267	1023.04	2.16267	682.997
2.16419	1023.85	2.16419	682.941
2.16571	1024.55	2.16571	683.543
2.16723	1026.66	2.16723	684.316
2.16874	1028.98	2.16874	684.264
2.17026	1030.25	2.17026	683.809
2.17178	1031.99	2.17178	683.793
2.1733	1032.97	2.1733	683.868
2.17482	1034.18	2.17482	683.787
2.17634	1035.95	2.17634	683.686
2.17786	1037.59	2.17786	683.529
2.17938	1039.35	2.17938	683.444
2.1809	1040.8	2.1809	684.092
2.18242	1042.59	2.18242	684.647
2.18394	1044.28	2.18394	684.96
2.18546	1047.04	2.18546	685.412
2.18698	1048.65	2.18698	686.539
2.18849	1049.81	2.18849	686.869
2.19001	1050.56	2.19001	686.115
2.19153	1052.32	2.19153	686.052
2.19305	1054.07	2.19305	686.291
2.19457	1056.25	2.19457	686.816
2.19609	1057.76	2.19609	686.804
2.19761	1058.64	2.19761	686.777
2.19913	1060.55	2.19913	687.719
2.20065	1062.81	2.20065	687.871
2.20217	1064.64	2.20217	688.323
2.20369	1065.04	2.20369	688.854
2.20521	1066.01	2.20521	689.505
2.20673	1068.39	2.20673	690.429
2.20825	1069.54	2.20825	690.291
2.20976	1071.22	2.20976	690.369
2.21128	1072.33	2.21128	690.353
2.2128	1073.11	2.2128	690.708
2.21432	1075.64	2.21432	691.034
2.21584	1077.42	2.21584	690.638
2.21736	1077.66	2.21736	690.797
2.21888	1079.93	2.21888	691.291
2.2204	1081.28	2.2204	691.623
2.22192	1083.07	2.22192	691.708
2.22344	1083.69	2.22344	691.746
2.22496	1084.72	2.22496	691.911
2.22648	1086.84	2.22648	691.584
2.228	1088.67	2.228	692.296
2.22952	1090.62	2.22952	693.81
2.23103	1092.39	2.23103	694.325
2.23255	1093.58	2.23255	694.307
2.23407	1094.36	2.23407	694.09
2.23559	1095.57	2.23559	694.617
2.23711	1096.86	2.23711	695.361
2.23863	1097.4	2.23863	695.593
2.24015	1099.35	2.24015	696.181
2.24167	1101.08	2.24167	696.411
2.24319	1102.58	2.24319	696.963
2.24471	1104.95	2.24471	697.625
2.24623	1106.27	2.24623	697.44
2.24775	1108.27	2.24775	698.313
2.24927	1109.78	2.24927	698.197
2.25078	1111.05	2.25078	698.424
2.2523	1111.37	2.2523	699.153
2.25382	1112.42	2.25382	699.596
2.25534	1113.78	2.25534	699.42
2.25686	1116.49	2.25686	700.062
2.25838	1117.33	2.25838	700.624
2.2599	1119.75	2.2599	701.08
2.26142	1121.31	2.26142	700.921
2.26294	1121.78	2.26294	701.132
2.26446	1122.56	2.26446	702.269
2.26598	1124.87	2.26598	702.613
2.2675	1126.9	2.2675	703.373
2.26902	1128.17	2.26902	703.228
2.27054	1129.16	2.27054	703.531
2.27205	1130.23	2.27205	704.202
2.27357	1132.67	2.27357	704.492
2.27509	1134.29	2.27509	704.982
2.27661	1135.56	2.27661	704.598
2.27813	1136.89	2.27813	704.212
2.27965	1138.62	2.27965	704.922
2.28117	1140.16	2.28117	705.005
2.28269	1141.64	2.28269	705.692
2.28421	1142.42	2.28421	706.676
2.28573	1144.93	2.28573	707.28
2.28725	1146.91	2.28725	707.542
2.28877	1148.84	2.28877	708.228
2.29029	1149.99	2.29029	709.082
2.2918	1152.03	2.2918	709.748
2.29332	1153.79	2.29332	709.659
2.29484	1155.63	2.29484	709.046
2.29636	1155.72	2.29636	709.661
2.29788	1158.08	2.29788	710.842
2.2994	1160.83	2.2994	710.959
2.30092	1162.73	2.30092	711.857
2.30244	1164.1	2.30244	712.036
2.30396	1165.94	2.30396	712.737
2.30548	1166.79	2.30548	712.494
2.307	1168.99	2.307	713.024
2.30852	1170.88	2.30852	713.374
2.31004	1172.12	2.31004	713.94
2.31156	1175.25	2.31156	714.763
2.31307	1176.84	2.31307	714.473
2.31459	1178.9	2.31459	715.053
2.31611	1180.68	2.31611	715.781
2.31763	1181.45	2.31763	716.909
2.31915	1184.38	2.31915	717.206
2.32067	1186.96	2.32067	716.989
2.32219	1189.12	2.32219	717.424
2.32371	1189.79	2.32371	717.954
2.32523	1192.36	2.32523	718.475
2.32675	1194.34	2.32675	719.182
2.32827	1197.02	2.32827	719.816
2.32979	1199.04	2.32979	720.061
2.33131	1200.62	2.33131	720.115
2.33282	1202.9	2.33282	721.059
2.33434	1205.77	2.33434	721.596
2.33586	1207.16	2.33586	721.87
2.33738	1209.48	2.33738	722.268
2.3389	1211.63	2.3389	723.202
2.34042	1213.9	2.34042	723.391
2.34194	1216.91	2.34194	723.517
2.34346	1218.13	2.34346	723.971
2.34498	1220.09	2.34498	724.18
2.3465	1221.95	2.3465	725.041
2.34802	1224.16	2.34802	725.693
2.34954	1226.65	2.34954	725.8
2.35106	1228.69	2.35106	726.954
2.35258	1231.02	2.35258	726.473
2.35409	1233.34	2.35409	726.35
2.35561	1236.04	2.35561	727.933
2.35713	1238.08	2.35713	728.834
2.35865	1240.72	2.35865	729.349
2.36017	1243.56	2.36017	729.547
2.36169	1245.34	2.36169	730.692
2.36321	1247.26	2.36321	730.954
2.36473	1249.35	2.36473	731.069
2.36625	1252.09	2.36625	731.259
2.36777	1253.89	2.36777	731.739
2.36929	1256.57	2.36929	732.831
2.37081	1259.16	2.37081	733.64
2.37233	1260.5	2.37233	733.377
2.37384	1263.37	2.37384	734.345
2.37536	1266.58	2.37536	735.03
2.37688	1269.97	2.37688	735.699
2.3784	1271.5	2.3784	736.289
2.37992	1274.45	2.37992	737.124
2.38144	1276.95	2.38144	737.273
2.38296	1278.67	2.38296	737.869
2.38448	1281.39	2.38448	738.641
2.386	1284.25	2.386	739.127
2.38752	1286.93	2.38752	739.037
2.38904	1290.16	2.38904	739.738
2.39056	1292.54	2.39056	740.332
2.39208	1294.42	2.39208	740.797
2.3936	1297.28	2.3936	741.517
2.39511	1299.73	2.39511	741.968
2.39663	1301.77	2.39663	742.302
2.39815	1304.12	2.39815	742.663
2.39967	1306	2.39967	744.054
2.40119	1309.57	2.40119	745.056
2.40271	1313.56	2.40271	745.503
2.40423	1315.74	2.40423	745.192
2.40575	1317.46	2.40575	745.816
2.40727	1320.81	2.40727	746.005
2.40879	1324.6	2.40879	747.153
2.41031	1327.13	2.41031	747.992
2.41183	1329.5	2.41183	748.544
2.41335	1332.01	2.41335	748.769
2.41486	1336.21	2.41486	749.879
2.41638	1339.22	2.41638	751.029
2.4179	1340.91	2.4179	751.432
2.41942	1343.34	2.41942	751.738
2.42094	1346.01	2.42094	752.232
2.42246	1349.71	2.42246	752.824
2.42398	1353.65	2.42398	753.479
2.4255	1356.07	2.4255	754.488
2.42702	1358.89	2.42702	754.727
2.42854	1362.13	2.42854	755.181
2.43006	1365.49	2.43006	756.057
2.43158	1368.88	2.43158	757.713
2.4331	1370.56	2.4331	757.292
2.43462	1373.73	2.43462	757.685
2.43613	1376.54	2.43613	758.592
2.43765	1379.82	2.43765	758.67
2.43917	1383.54	2.43917	759.277
2.44069	1385.99	2.44069	760.505
2.44221	1389.44	2.44221	760.344
2.44373	1392.32	2.44373	761.031
2.44525	1395.9	2.44525	761.811
2.44677	1398.55	2.44677	762.472
2.44829	1402.45	2.44829	763.146
2.44981	1405.56	2.44981	764.143
2.45133	1410.29	2.45133	764.368
2.45285	1412.91	2.45285	765.352
2.45437	1415.55	2.45437	765.956
2.45588	1418.75	2.45588	765.709
2.4574	1422.87	2.4574	766.607
2.45892	1427.35	2.45892	767.761
2.46044	1429.63	2.46044	767.72
2.46196	1433.76	2.46196	768.445
2.46348	1437.23	2.46348	769.62
2.465	1439.93	2.465	770.255
2.46652	1443.89	2.46652	771.197
2.46804	1447.38	2.46804	771.289
2.46956	1450.11	2.46956	772.153
2.47108	1454.47	2.47108	772.248
2.4726	1457.63	2.4726	773.471
2.47412	1460.59	2.47412	774.299
2.47564	1463.84	2.47564	774.242
2.47715	1467.94	2.47715	774.411
2.47867	1471.75	2.47867	775.036
2.48019	1475.34	2.48019	775.342
2.48171	1477.56	2.48171	775.58
2.48323	1482.83	2.48323	776.792
2.48475	1487.18	2.48475	777.08
2.48627	1490.06	2.48627	778.076
2.48779	1492.94	2.48779	778.716
2.48931	1497.03	2.48931	778.56
2.49083	1500.3	2.49083	778.978
2.49235	1504.06	2.49235	780.664
2.49387	1507	2.49387	781.416
2.49539	1510.61	2.49539	781.764
2.4969	1514.17	2.4969	782.496
2.49842	1516.81	2.49842	783.139
2.49994	1521.02	2.49994	782.693
2.50146	1526.07	2.50146	783.069
2.50298	1528.84	2.50298	783.738
2.5045	1531.91	2.5045	785.296
2.50602	1534.95	2.50602	786.403
2.50754	1537.4	2.50754	786.746
2.50906	1541.69	2.50906	787.323
2.51058	1547.11	2.51058	788.186
2.5121	1550.97	2.5121	788.736
2.51362	1554.51	2.51362	789.796
2.51514	1558.47	2.51514	790.283
2.51666	1561.67	2.51666	790.623
2.51817	1564.79	2.51817	791.119
2.51969	1568.73	2.51969	791.767
2.52121	1571.88	2.52121	791.823
2.52273	1574.14	2.52273	792.07
2.52425	1577.06	2.52425	792.565
2.52577	1580.38	2.52577	793.587
2.52729	1584.21	2.52729	793.958
2.52881	1587.49	2.52881	795.105
2.53033	1590.14	2.53033	795.141
2.53185	1593.27	2.53185	794.699
2.53337	1595.35	2.53337	795.042
2.53489	1596.49	2.53489	794.291
2.53641	1596.59	2.53641	793.183
2.53792	1595.91	2.53792	792.421
2.53944	1593.43	2.53944	790.412
2.54096	1593.13	2.54096	788.642
2.54248	1590.99	2.54248	785.648
2.544	1587.43	2.544	783.413
2.54552	1599.62	2.54552	789.158
2.54704	1609.55	2.54704	792.551
2.54856	1616.1	2.54856	794.147
2.55008	1621.07	2.55008	795.417
2.5516	1626.15	2.5516	797.12
2.55312	1628.93	2.55312	798.516
2.55464	1633.19	2.55464	799.119
2.55616	1637.65	2.55616	800.719
2.55768	1641.53	2.55768	801.494
2.55919	1644.94	2.55919	802.131
2.56071	1647.45	2.56071	803.568
2.56223	1650.88	2.56223	804.651
2.56375	1652.76	2.56375	805.936
2.56527	1657.43	2.56527	806.713
2.56679	1662.15	2.56679	807.291
2.56831	1665.47	2.56831	808.304
2.56983	1669.09	2.56983	808.922
2.57135	1671.16	2.57135	810.161
2.57287	1674.65	2.57287	810.837
2.57439	1677.23	2.57439	811.498
2.57591	1682.01	2.57591	812.185
2.57743	1685.11	2.57743	813.042
2.57895	1688.32	2.57895	814.016
2.58046	1693.01	2.58046	814.53
2.58198	1695.49	2.58198	815.671
2.5835	1699.25	2.5835	816.899
2.58502	1700.24	2.58502	816.224
2.58654	1703.62	2.58654	816.478
2.58806	1706.09	2.58806	817.785
2.58958	1708.22	2.58958	818.229
2.5911	1711.71	2.5911	818.605
2.59262	1714.87	2.59262	819.089
2.59414	1717.93	2.59414	819.944
2.59566	1720.69	2.59566	821.206
2.59718	1724.03	2.59718	821.896
2.5987	1728.44	2.5987	821.905
2.60021	1732.65	2.60021	823.604
2.60173	1736.21	2.60173	823.346
2.60325	1738.17	2.60325	824.257
2.60477	1741.75	2.60477	824.981
2.60629	1744.8	2.60629	825.966
2.60781	1747.49	2.60781	826.577
2.60933	1749.88	2.60933	827.595
2.61085	1752.77	2.61085	827.563
2.61237	1756.81	2.61237	828.109
2.61389	1759.85	2.61389	829.936
2.61541	1762.94	2.61541	830.822
2.61693	1766.63	2.61693	830.878
2.61845	1768.82	2.61845	831.12
2.61996	1771.34	2.61996	832.049
2.62148	1773.51	2.62148	833.231
2.623	1777.93	2.623	834.105
2.62452	1782.03	2.62452	835.081
2.62604	1783.8	2.62604	835.689
2.62756	1784.59	2.62756	835.61
2.62908	1789.65	2.62908	836.639
2.6306	1791.72	2.6306	837.468
2.63212	1793.77	2.63212	837.594
2.63364	1796.86	2.63364	837.643
2.63516	1800.5	2.63516	838.259
2.63668	1801.12	2.63668	838.364
2.6382	1803.66	2.6382	839.203
2.63972	1806.06	2.63972	839.17
2.64123	1808.82	2.64123	841.035
2.64275	1810.87	2.64275	840.955
2.64427	1812.97	2.64427	840.685
2.64579	1816.46	2.64579	842.196
2.64731	1818.2	2.64731	842.499
2.64883	1820.04	2.64883	843.194
2.65035	1819.83	2.65035	843.096
2.65187	1822.86	2.65187	843.85
2.65339	1825.95	2.65339	843.952
2.65491	1828.12	2.65491	844.77
2.65643	1828.97	2.65643	844.947
2.65795	1831.47	2.65795	845.277
2.65947	1833.58	2.65947	846.083
2.66099	1835.17	2.66099	847.172
2.6625	1835.71	2.6625	846.451
2.66402	1838.95	2.66402	847.057
2.66554	1841.21	2.66554	847.47
2.66706	1844.52	2.66706	847.496
2.66858	1846.77	2.66858	847.423
2.6701	1846.05	2.6701	847.893
2.67162	1846.24	2.67162	847.701
2.67314	1848.21	2.67314	847.933
2.67466	1849.68	2.67466	848.852
2.67618	1852	2.67618	847.515
2.6777	1851.74	2.6777	849.033
2.67922	1853.83	2.67922	849.014
2.68074	1856.17	2.68074	849.146
2.68225	1855.27	2.68225	849.871
2.68377	1857.15	2.68377	849.864
2.68529	1857.1	2.68529	849.338
2.68681	1858.17	2.68681	849.165
2.68833	1859.74	2.68833	850.725
2.68985	1859.93	2.68985	851.154
2.69137	1860.93	2.69137	851.597
2.69289	1859.95	2.69289	850.114
2.69441	1861.87	2.69441	849.355
2.69593	1863.81	2.69593	848.607
2.69745	1863.85	2.69745	848.415
2.69897	1864.67	2.69897	849.707
2.70049	1862.51	2.70049	849.617
2.70201	1862.19	2.70201	849.597
2.70352	1862.17	2.70352	848.465
2.70504	1862.97	2.70504	848.567
2.70656	1863.57	2.70656	847.836
2.70808	1864.31	2.70808	847.765
2.7096	1861.83	2.7096	849.053
2.71112	1861.94	2.71112	848.33
2.71264	1862.67	2.71264	848.383
2.71416	1862.01	2.71416	847.221
2.71568	1860.73	2.71568	846.825
2.7172	1860.59	2.7172	845.303
2.71872	1860.49	2.71872	845.213
2.72024	1858.9	2.72024	845.323
2.72176	1858.56	2.72176	845.096
2.72327	1859.41	2.72327	845.037
2.72479	1857.39	2.72479	844.722
2.72631	1855.91	2.72631	844.764
2.72783	1855.15	2.72783	844.575
2.72935	1856.08	2.72935	845.121
2.73087	1855.34	2.73087	844.101
2.73239	1853.53	2.73239	843.214
2.73391	1853.94	2.73391	842.132
2.73543	1851.06	2.73543	841.906
2.73695	1848.23	2.73695	841.45
2.73847	1846.05	2.73847	839.413
2.73999	1844.85	2.73999	839.361
2.74151	1844.03	2.74151	838.387
2.74303	1842.7	2.74303	838.881
2.74454	1840.65	2.74454	838.749
2.74606	1835.3	2.74606	837.459
2.74758	1834.06	2.74758	835.298
2.7491	1833.95	2.7491	835.892
2.75062	1833.08	2.75062	836.122
2.75214	1831.08	2.75214	834.739
2.75366	1828.1	2.75366	834.866
2.75518	1826.44	2.75518	833.97
2.7567	1824.33	2.7567	832.015
2.75822	1820.4	2.75822	831.204
2.75974	1817.72	2.75974	830.349
2.76126	1817.83	2.76126	829.142
2.76278	1815.41	2.76278	828.664
2.76429	1813.49	2.76429	827.744
2.76581	1809.98	2.76581	825.666
2.76733	1807.09	2.76733	825.985
2.76885	1803.7	2.76885	824.851
2.77037	1802.15	2.77037	823.887
2.77189	1800.34	2.77189	823.876
2.77341	1799.4	2.77341	822.194
2.77493	1793.95	2.77493	822.372
2.77645	1790.57	2.77645	820.482
2.77797	1787.9	2.77797	819.375
2.77949	1782.51	2.77949	818.205
2.78101	1779.45	2.78101	817.277
2.78253	1778.29	2.78253	817.322
2.78405	1774.25	2.78405	815.495
2.78556	1769.55	2.78556	812.75
2.78708	1765.37	2.78708	812.653
2.7886	1760.91	2.7886	811.056
2.79012	1759.04	2.79012	809.443
2.79164	1755.66	2.79164	808.541
2.79316	1751.88	2.79316	805.494
2.79468	1746.66	2.79468	804.868
2.7962	1739.76	2.7962	803.635
2.79772	1736.82	2.79772	802.333
2.79924	1732.12	2.79924	801.194
2.80076	1729.93	2.80076	799.431
2.80228	1726.18	2.80228	797.576
2.8038	1719.87	2.8038	795.992
2.80531	1715.1	2.80531	793.944
2.80683	1711.1	2.80683	791.953
2.80835	1707.41	2.80835	790.727
2.80987	1702.95	2.80987	787.885
2.81139	1698.4	2.81139	787.649
2.81291	1691.44	2.81291	786.325
2.81443	1686.29	2.81443	782.852
2.81595	1682.59	2.81595	782.919
2.81747	1675.63	2.81747	781.145
2.81899	1669.03	2.81899	777.944
2.82051	1663.93	2.82051	774.399
2.82203	1660.56	2.82203	772.434
2.82355	1654.45	2.82355	772.231
2.82507	1648.82	2.82507	770.141
2.82658	1643.13	2.82658	767.033
2.8281	1637.38	2.8281	765.416
2.82962	1630.19	2.82962	763.453
2.83114	1624.88	2.83114	759.503
2.83266	1618.07	2.83266	757.294
2.83418	1611.92	2.83418	754.329
2.8357	1604.56	2.8357	752.38
2.83722	1596.41	2.83722	749.583
2.83874	1588.95	2.83874	746.827
2.84026	1583.61	2.84026	743.888
2.84178	1575.57	2.84178	739.087
2.8433	1566.8	2.8433	736.252
2.84482	1558.28	2.84482	733.608
2.84633	1548.35	2.84633	729.234
2.84785	1538.9	2.84785	725.668
2.84937	1531.6	2.84937	721.754
2.85089	1523	2.85089	717.172
2.85241	1512.34	2.85241	711.914
2.85393	1500.66	2.85393	707.797
2.85545	1490.54	2.85545	702.442
2.85697	1475.71	2.85697	696.587
2.85849	1452.79	2.85849	687.37
2.86001	1391.2	2.86001	662.645
2.86153	1270.62	2.86153	612.864
2.86305	1107.53	2.86305	545.445
2.86457	982.951	2.86457	494.219
2.86609	888.406	2.86609	451.661
2.8676	796.391	2.8676	414
2.86912	761.175	2.86912	400.996
2.87064	752.778	2.87064	395.7
2.87216	745.447	2.87216	392.582
2.87368	740.425	2.87368	388.982
2.8752	734.466	2.8752	386.343
2.87672	730.076	2.87672	383.356
2.87824	721.013	2.87824	377.72
2.87976	702.132	2.87976	367.549
2.88128	668.747	2.88128	352.294
2.8828	622.644	2.8828	332.134
2.88432	555.611	2.88432	300.835
2.88584	451.39	2.88584	252.665
2.88735	341.678	2.88735	204.46
2.88887	250.179	2.88887	162.788
2.89039	150.366	2.89039	118.761
2.89191	90.2376	2.89191	95.8314
2.89343	75.5781	2.89343	88.9485
2.89495	70.8719	2.89495	85.3647
2.89647	67.5788	2.89647	82.1981
2.89799	65.2231	2.89799	79.6105
2.89951	62.8331	2.89951	76.5616
2.90103	60.3161	2.90103	72.6114
2.90255	56.4455	2.90255	67.0037
2.90407	52.2209	2.90407	60.8363
2.90559	49.2763	2.90559	56.1388
2.90711	46.2033	2.90711	51.9416
2.90862	43.967	2.90862	49.2319
2.91014	42.8047	2.91014	48.0574
2.91166	42.2782	2.91166	47.0754
2.91318	41.475	2.91318	45.7522
2.9147	40.7404	2.9147	44.4415
2.91622	39.7877	2.91622	43.1086
2.91774	39.0152	2.91774	41.9977
2.91926	38.297	2.91926	40.6196
2.92078	37.2338	2.92078	39.4735
2.9223	35.949	2.9223	37.6998
2.92382	34.6592	2.92382	35.7856
2.92534	32.9425	2.92534	33.2555
2.92686	30.5961	2.92686	29.9396
2.92837	28.7919	2.92837	27.1899
2.92989	27.3022	2.92989	24.8886
2.93141	25.7003	2.93141	22.4358
2.93293	25.0275	2.93293	21.6028
2.93445	24.8341	2.93445	21.5014
2.93597	24.7441	2.93597	21.5043
2.93749	24.7898	2.93749	21.5507
2.93901	24.6726	2.93901	21.3952
2.94053	24.6541	2.94053	21.4141
2.94205	24.5413	2.94205	21.4093
2.94357	24.433	2.94357	21.3353
2.94509	24.3972	2.94509	21.2643
2.94661	24.3281	2.94661	21.3549
2.94813	24.4505	2.94813	21.4013
2.94964	24.368	2.94964	21.4375
2.95116	24.1644	2.95116	21.3171
2.95268	24.1919	2.95268	21.2821
2.9542	24.157	2.9542	21.2956
2.95572	24.2318	2.95572	21.3618
2.95724	24.2289	2.95724	21.2885
2.95876	24.259	2.95876	21.3369
2.96028	24.1914	2.96028	21.3017
2.9618	24.0478	2.9618	21.2672
2.96332	24.023	2.96332	21.2363
2.96484	23.983	2.96484	21.2591
2.96636	23.9525	2.96636	21.1619
2.96788	24.0782	2.96788	21.2296
2.96939	24.0957	2.96939	21.1437
2.97091	23.9092	2.97091	21.1957
2.97243	23.9004	2.97243	21.1532
2.97395	24.0113	2.97395	21.2245
2.97547	24.1299	2.97547	21.2633
2.97699	24.1169	2.97699	21.0976
2.97851	23.9568	2.97851	21.036
2.98003	24.1158	2.98003	21.1107
2.98155	24.1257	2.98155	21.2271
2.98307	24.041	2.98307	21.3843
2.98459	23.9085	2.98459	21.3747
2.98611	23.887	2.98611	21.3272
2.98763	23.9262	2.98763	21.3335
2.98915	23.8984	2.98915	21.2214
2.99066	23.9031	2.99066	21.1632
2.99218	23.7701	2.99218	21.1431
2.9937	23.681	2.9937	21.288
2.99522	23.6451	2.99522	21.2505
2.99674	23.4917	2.99674	21.1751
2.99826	23.5075	2.99826	21.2283
2.99978	23.6154	2.99978	21.3797
3.0013	23.7105	3.0013	21.3628
3.00282	23.6001	3.00282	21.4334
3.00434	23.6726	3.00434	21.3496
3.00586	23.5786	3.00586	21.2987
3.00738	23.4547	3.00738	21.254
3.0089	23.4067	3.0089	21.2761
3.01041	23.3433	3.01041	21.1775
3.01193	23.4138	3.01193	21.2325
3.01345	23.505	3.01345	21.4505
3.01497	23.3738	3.01497	21.368
3.01649	23.2736	3.01649	21.2932
3.01801	23.2082	3.01801	21.321
3.01953	23.1533	3.01953	21.2525
3.02105	23.2133	3.02105	21.2962
3.02257	23.1821	3.02257	21.318
3.02409	23.206	3.02409	21.3615
3.02561	23.1824	3.02561	21.2582
3.02713	23.3344	3.02713	21.4089
3.02865	23.3034	3.02865	21.3551
3.03017	23.2058	3.03017	21.3232
3.03168	23.2909	3.03168	21.3249
3.0332	23.2395	3.0332	21.421
3.03472	23.0528	3.03472	21.3781
[truncated: 149 more rows]
