# Supplementary material for: The role of oxygen-permeable ionomer for polymer electrolyte fuel cells
Source: Nat Commun. 2021 Aug 16;12:4956. doi: 10.1038/s41467-021-25301-3 (PMC8368003; doi:10.1038/s41467-021-25301-3)
Supplement: Supplementary file 4 — Source Data [file 41467_2021_25301_MOESM4_ESM.zip › Source_Data_Jinnouchi_2021/Source_Data_Supp_Fig3a.xlsx]

## Sheet: Sheet1
Nafion		HOPI
RH (%)	Lambda	RH (%)	Lambda
1.79642	0.850699	1.75733	0.602162
5.23662	1.93607	5.00826	1.37592
11.7156	2.70274	9.39375	1.98242
17.4154	3.19073	13.6172	2.42849
21.1383	3.47591	16.9883	2.73807
23.115	3.6215	19.3576	2.93687
27.7622	3.95432	20.7731	3.04974
30.2914	4.12881	24.2043	3.32814
35.3272	4.47469	26.3633	3.50157
42.6906	4.91142	27.6075	3.59328
49.9507	5.44998	29.0274	3.69964
57.9804	6.0679	32.5762	3.97664
66.2411	6.75375	37.5749	4.37757
74.1682	7.52107	44.6143	4.84746
81.1461	8.40733	51.5155	5.41287
87.8932	9.40563	57.9293	6.06444
93.3832	10.5794	64.9844	6.79937
97.5135	11.9724	71.3982	7.63322
		77.3502	8.56995
		82.943	9.62108
		87.9457	10.8006
		92.2558	12.1333
		96.4889	13.618
