# Supplementary material for: The role of oxygen-permeable ionomer for polymer electrolyte fuel cells
Source: Nat Commun. 2021 Aug 16;12:4956. doi: 10.1038/s41467-021-25301-3 (PMC8368003; doi:10.1038/s41467-021-25301-3)
Supplement: Supplementary file 4 — Source Data [file 41467_2021_25301_MOESM4_ESM.zip › Source_Data_Jinnouchi_2021/Source_Data_Supp_Fig3b.xlsx]

## Sheet: Sheet1
Nafion		HOPI
RH (%)	Sigma (S cm^-1)	RH (%)	Sigma (S cm^-1)
9.9	0.000556338	3.2	1.5447e-05
18.7	0.00211711	4.9	6.21122e-05
41.3	0.0089141	9.8	0.000367393
60.2	0.0201719	20.4	0.00219757
81.1	0.0385224	40.7	0.0105532
96.3	0.0590178	61.1	0.0266287
		80.7	0.0566891
		97	0.110266
