# Supplementary material for: The role of oxygen-permeable ionomer for polymer electrolyte fuel cells
Source: Nat Commun. 2021 Aug 16;12:4956. doi: 10.1038/s41467-021-25301-3 (PMC8368003; doi:10.1038/s41467-021-25301-3)
Supplement: Supplementary file 4 — Source Data [file 41467_2021_25301_MOESM4_ESM.zip › Source_Data_Jinnouchi_2021/Source_Data_Supp_Fig4.xlsx]

## Sheet: Sheet1
30 %RH				30 %RH					60 %RH				60 %RH					90 %RH				90 %RH
HOPI				Nafion					HOPI				Nafion					HOPI				Nafion
Potentio-dynamic		Quasi-steady state		Potentio-dynamic		Quasi-steady state			Potentio-dynamic		Quasi-steady state		Potentio-dynamic		Quasi-steady state			Potentio-dynamic		Quasi-steady state		Potentio-dynamic		Quasi-steady state
Current density (A cm^-2)	IR-corrected voltage (V)	Current density (A cm^-2)	IR-corrected voltage (V)	Current density (A cm^-2)	IR-corrected voltage (V)	Current density (A cm^-2)	IR-corrected voltage (V)		Current density (A cm^-2)	IR-corrected voltage (V)	Current density (A cm^-2)	IR-corrected voltage (V)	Current density (A cm^-2)	IR-corrected voltage (V)	Current density (A cm^-2)	IR-corrected voltage (V)		Current density (A cm^-2)	IR-corrected voltage (V)	Current density (A cm^-2)	IR-corrected voltage (V)	Current density (A cm^-2)	IR-corrected voltage (V)	Current density (A cm^-2)	IR-corrected voltage (V)
-0.00677404	0.982302	0.410836	1.47249	-0.00038066	0.952146	0.377051	1.3828		-0.00544975	0.953967	0.379745	2.37653	-0.000116454	0.922621	0.357525	2.40313		-0.000695017	0.959782	0.317823	3.11308	-0.000498159	0.930087	0.293684	2.87001
-0.00606013	0.982403	0.459551	1.27596	-0.000308599	0.952137	0.426595	1.16124		-0.00550801	0.953936	0.432113	2.1019	-4.41546e-05	0.922591	0.412972	2.11073		-0.000612107	0.95977	0.392803	2.87971	-0.000414523	0.930071	0.374742	2.67597
-0.00687648	0.982255	0.501672	1.01375	-0.000277982	0.95214	0.472908	0.89534		-0.00499358	0.953984	0.481288	1.73735	-6.68071e-06	0.922612	0.461332	1.6949		-0.000556692	0.959757	0.455673	2.47635	-0.000371032	0.930066	0.444113	2.33934
-0.00668434	0.982295	0.542715	0.725493	-0.000256293	0.952154	0.522659	0.634769		-0.005514	0.953932	0.527833	1.29044	1.40242e-05	0.922607	0.508676	1.19092		-0.000519749	0.959774	0.513865	1.89254	-0.000342334	0.930067	0.506933	1.8606
-0.00671285	0.982285	0.58951	0.452777	-0.000231393	0.952156	0.579115	0.401236		-0.00535043	0.953947	0.579285	0.819038	3.32889e-05	0.922608	0.562174	0.697096		-0.000483731	0.959777	0.569033	1.20066	-0.000312904	0.930075	0.565908	1.21042
-0.00641303	0.982344	0.645475	0.233506	-0.000214464	0.952152	0.64409	0.218484		-0.00557982	0.953924	0.637956	0.415812	4.77919e-05	0.922619	0.628702	0.32037		-0.000459164	0.959777	0.632619	0.567699	-0.000289877	0.930076	0.630368	0.569286
-0.00670668	0.982285	0.717611	0.0905116	-0.000201832	0.952161	0.720104	0.0946068		-0.00455585	0.954025	0.715644	0.158533	5.72554e-05	0.922615	0.710487	0.111083		-0.000434425	0.959776	0.710826	0.177626	-0.000271798	0.930085	0.709919	0.183508
-0.00632203	0.982363	0.803844	0.0178515	-0.000192668	0.952162	0.805288	0.0227494		-0.00532483	0.953952	0.803001	0.025844	6.67339e-05	0.922615	0.802123	0.0186158		-0.000408801	0.959788	0.802647	0.0243348	-0.000253873	0.930078	0.801598	0.0220826
-0.00613773	0.982396			-0.000176899	0.952167	0.900657	0.000950898		-0.0050863	0.953979	0.90016	-0.00357679	7.50338e-05	0.922623	0.900478	0.000445506		-0.000392663	0.959783	0.900359	0.00052895	-0.000242564	0.930091	0.900429	0.000339671
-0.00665421	0.982298			-0.000166054	0.952174				-0.00483943	0.954001			8.69496e-05	0.922617				-0.00037425	0.959781			-0.000232474	0.930083
-0.00652495	0.982325			-0.000152951	0.952176				-0.0052273	0.953963			9.40682e-05	0.922623				-0.000360312	0.959795			-0.000216849	0.930083
-0.00658734	0.982309			-0.000145418	0.952177				-0.00535954	0.953947			0.000104196	0.922623				-0.000346661	0.959775			-0.000202807	0.930084
-0.00606507	0.982407			-0.000133932	0.952181				-0.00489375	0.953995			0.000105082	0.922625				-0.000331531	0.959781			-0.000201184	0.930084
-0.00633684	0.982358			-0.00013033	0.952181				-0.00537345	0.953947			0.000114531	0.922623				-0.000318471	0.959783			-0.000186055	0.930093
-0.00663155	0.982301			-0.000124001	0.952187				-0.0050769	0.953979			0.000118408	0.922623				-0.000303456	0.959793			-0.000176584	0.930088
-0.0063849	0.98235			-0.00012041	0.952188				-0.00527155	0.953958			0.000119626	0.922624				-0.000293832	0.959795			-0.000172095	0.930094
-0.00633848	0.982361			-0.000111405	0.952187				-0.00486013	0.954004			0.000125717	0.922618				-0.000286228	0.959789			-0.000166794	0.930087
-0.00575784	0.982461			-0.00010209	0.952182				-0.00517463	0.953971			0.000124894	0.922625				-0.000277446	0.959791			-0.000155929	0.930097
-0.00622246	0.982379			-9.63499e-05	0.952183				-0.00518466	0.953971			0.000129036	0.922623				-0.000270411	0.959774			-0.000147401	0.930098
-0.00592844	0.982431			-9.5978e-05	0.952182				-0.005411	0.953947			0.000131537	0.922624				-0.000261914	0.9598			-0.000148222	0.930096
-0.00657188	0.982318			-9.40557e-05	0.952185				-0.00524865	0.95396			0.000135542	0.922619				-0.000253234	0.959793			-0.000149513	0.930104
-0.00571172	0.982469			-8.73301e-05	0.952192				-0.00466259	0.954017			0.000136637	0.922622				-0.000243861	0.959796			-0.000136125	0.930098
-0.00611991	0.982399			-8.06393e-05	0.952198				-0.00539189	0.953946			0.000137722	0.922621				-0.00023538	0.959794			-0.000125607	0.930107
-0.00637751	0.982354			-7.05339e-05	0.952194				-0.00522313	0.953965			0.000142098	0.922627				-0.000227248	0.959797			-0.000123011	0.930104
-0.00622941	0.982377			-7.32808e-05	0.952194				-0.00460734	0.954022			0.000145909	0.922626				-0.00022479	0.959796			-0.00011869	0.930105
-0.00605411	0.982412			-6.97964e-05	0.952192				-0.00457892	0.954023			0.000147711	0.922635				-0.000218087	0.959801			-0.000114349	0.930104
-0.00644062	0.98234			-6.40205e-05	0.952199				-0.00492741	0.953984			0.000152865	0.922628				-0.000214891	0.959794			-0.000107953	0.930103
-0.00614868	0.982395			-6.01625e-05	0.952203				-0.00459253	0.954021			0.000148227	0.922632				-0.000210584	0.959782			-0.000108825	0.930102
-0.00647003	0.982335			-5.72779e-05	0.952203				-0.00454658	0.954025			0.000150803	0.922633				-0.000197666	0.959797			-0.000106428	0.930102
-0.00649397	0.982336			-5.99447e-05	0.9522				-0.00538396	0.953945			0.000152009	0.922637				-0.000199218	0.959799			-0.000101925	0.930099
-0.00623385	0.982381			-5.40043e-05	0.952201				-0.00512872	0.953968			0.000153674	0.92262				-0.000195123	0.959801			-0.000100173	0.930096
-0.00621965	0.982385			-5.11582e-05	0.952197				-0.00492497	0.95399			0.000151404	0.922631				-0.000190907	0.9598			-9.74184e-05	0.930102
-0.00662896	0.982313			-4.65821e-05	0.952207				-0.00450912	0.954027			0.000152946	0.922634				-0.000183971	0.959807			-9.67664e-05	0.930098
-0.00601182	0.982427			-4.72199e-05	0.952208				-0.00547357	0.953939			0.000156861	0.922636				-0.000183054	0.959809			-9.1096e-05	0.930106
-0.00652319	0.982331			-4.45859e-05	0.952207				-0.00513003	0.953968			0.000155632	0.922636				-0.00017979	0.959806			-8.47095e-05	0.930108
-0.00650104	0.982334			-4.64206e-05	0.952208				-0.00488897	0.953995			0.00015953	0.922635				-0.000176858	0.959803			-8.80996e-05	0.930107
-0.00629002	0.982376			-4.959e-05	0.952205				-0.00471013	0.95401			0.00015664	0.922635				-0.000170071	0.9598			-8.08094e-05	0.930103
-0.00638142	0.982354			-4.07011e-05	0.952204				-0.00511427	0.953975			0.000166896	0.92264				-0.000167699	0.9598			-8.14647e-05	0.930103
-0.00586732	0.982449			-3.96391e-05	0.952208				-0.00527924	0.953963			0.000163437	0.922638				-0.000163921	0.959802			-7.49067e-05	0.930099
-0.00600262	0.982425			-4.59892e-05	0.952208				-0.00473354	0.954007			0.000161443	0.922638				-0.000161785	0.959805			-7.59726e-05	0.930094
-0.00631549	0.982371			-3.79596e-05	0.952201				-0.00473101	0.954005			0.000161242	0.922639				-0.000157006	0.959808			-7.5662e-05	0.930096
-0.006141	0.982404			-3.58766e-05	0.952205				-0.00499802	0.953983			0.000161152	0.922636				-0.000151984	0.95981			-7.18926e-05	0.9301
-0.00651286	0.982337			-4.04409e-05	0.952203				-0.00503765	0.953983			0.000164643	0.922639				-0.000149327	0.959811			-6.92556e-05	0.930111
-0.00617158	0.982399			-3.98177e-05	0.952201				-0.00502179	0.953983			0.000162	0.922637				-0.000143884	0.959812			-6.89578e-05	0.930106
-0.00600386	0.98243			-3.37948e-05	0.952208				-0.00519739	0.95397			0.000161297	0.92264				-0.000144253	0.959804			-6.14785e-05	0.930111
-0.005812	0.982463			-3.44114e-05	0.952206				-0.00519534	0.953971			0.00016523	0.922642				-0.000138375	0.959805			-5.94363e-05	0.930111
-0.00550456	0.982517			-3.69568e-05	0.952202				-0.00454557	0.954031			0.000161499	0.922641				-0.000137798	0.959808			-5.98112e-05	0.93011
-0.00600578	0.982426			-3.50343e-05	0.952207				-0.00522083	0.953969			0.000164652	0.922637				-0.000132855	0.95981			-5.12084e-05	0.930105
-0.00617874	0.982398			-2.78489e-05	0.952208				-0.0052367	0.953965			0.000164219	0.922643				-0.000135625	0.959804			-5.61273e-05	0.9301
-0.00631924	0.982371			-3.06997e-05	0.952209				-0.0049801	0.953983			0.000159975	0.922638				-0.000127548	0.959808			-4.99918e-05	0.9301
-0.00592172	0.982442			-2.76458e-05	0.952207				-0.00516223	0.953972			0.000168164	0.922643				-0.000129273	0.95981			-4.93591e-05	0.930102
-0.00636188	0.982365			-2.74199e-05	0.952207				-0.00471049	0.954007			0.000167583	0.92264				-0.000126583	0.959811			-4.78081e-05	0.930098
-0.00639133	0.982363			-2.49378e-05	0.952206				-0.00520653	0.953968			0.000164754	0.922644				-0.00012466	0.959819			-5.21164e-05	0.930102
-0.0057555	0.982474			-2.24703e-05	0.952208				-0.00522873	0.953965			0.000161717	0.922644				-0.000122479	0.959823			-4.33459e-05	0.930102
-0.006442	0.982352			-1.82688e-05	0.95221				-0.00534741	0.953956			0.000169965	0.922638				-0.000119542	0.959824			-4.8831e-05	0.9301
-0.00633556	0.982371			-1.92951e-05	0.952209				-0.0051075	0.953974			0.000166436	0.922647				-0.000117981	0.959819			-4.40224e-05	0.930094
-0.00582042	0.982459			-2.41019e-05	0.952208				-0.00488576	0.953996			0.000167039	0.922646				-0.000115373	0.959819			-3.79424e-05	0.930101
-0.00598471	0.982431			-1.88538e-05	0.952213				-0.00480164	0.954001			0.000163559	0.922649				-0.000115895	0.959814			-4.27338e-05	0.930093
-0.00619693	0.982393			-2.18534e-05	0.95221				-0.00485709	0.954001			0.000164303	0.922635				-0.000111939	0.959804			-3.5291e-05	0.930106
-0.00596489	0.98244			-1.67601e-05	0.952212				-0.00475082	0.95401			0.000166612	0.922646				-0.000111026	0.959811			-3.62009e-05	0.930102
-0.00590206	0.982447			-1.81993e-05	0.952215				-0.00535614	0.953958			0.000168496	0.922638				-0.000109569	0.959816			-3.66642e-05	0.9301
-0.00556431	0.982512			-1.65486e-05	0.952212				-0.00494043	0.953994			0.00016699	0.922644				-0.00011076	0.959816			-3.45128e-05	0.930095
-0.00566723	0.982496			-1.5864e-05	0.95221				-0.00528537	0.953957			0.000164531	0.922639				-0.000110077	0.959812			-3.46728e-05	0.930105
-0.00628821	0.982383			-1.57593e-05	0.952217				-0.00509629	0.95398			0.00016424	0.92264				-0.000108281	0.959819			-3.1797e-05	0.930099
-0.00583342	0.982465			-1.87047e-05	0.952218				-0.0050693	0.953984			0.000164397	0.922645				-0.000106526	0.959814			-3.54881e-05	0.930104
-0.00594603	0.982444			-1.52381e-05	0.952213				-0.00515112	0.953977			0.000168577	0.922643				-0.00010549	0.959814			-2.90786e-05	0.930098
-0.0057206	0.982481			-2.10665e-05	0.952215				-0.00512131	0.953979			0.000164634	0.922648				-0.00010363	0.959812			-3.05593e-05	0.930097
-0.00578666	0.982473			-1.43392e-05	0.952215				-0.0050062	0.953985			0.000161066	0.922645				-0.000104103	0.959817			-3.2589e-05	0.930103
-0.00588221	0.982455			-1.57649e-05	0.952214				-0.00511678	0.953982			0.000161109	0.922647				-0.000101549	0.959816			-3.04226e-05	0.930095
-0.00585715	0.982461			-2.12339e-05	0.952214				-0.00489827	0.954002			0.00016667	0.922649				-0.000101516	0.959806			-3.41274e-05	0.930097
-0.00607784	0.982416			-2.01519e-05	0.952214				-0.00471313	0.954021			0.000167074	0.922649				-9.79202e-05	0.959816			-2.98191e-05	0.930093
-0.00580759	0.982461			-1.93001e-05	0.952213				-0.00523751	0.953969			0.000167089	0.922645				-9.09898e-05	0.959814			-2.15988e-05	0.930094
-0.00608195	0.982416			-1.73885e-05	0.952215				-0.00513921	0.953978			0.00016298	0.922653				-9.4575e-05	0.959814			-2.58288e-05	0.930094
-0.00610538	0.982413			-1.8672e-05	0.952215				-0.00510642	0.95398			0.000162763	0.922646				-9.36043e-05	0.95982			-3.0905e-05	0.930093
-0.0058676	0.982452			-1.7619e-05	0.952215				-0.00498722	0.953993			0.000163492	0.922647				-9.72762e-05	0.959812			-2.7783e-05	0.930096
-0.00592033	0.982445			-1.94849e-05	0.952217				-0.00501397	0.953988			0.000163814	0.922646				-9.17515e-05	0.959817			-2.69662e-05	0.930096
-0.00623554	0.982394			-2.06448e-05	0.952215				-0.00529323	0.953964			0.000161813	0.922645				-9.07945e-05	0.959823			-2.91751e-05	0.930099
-0.00602107	0.982428			-2.09715e-05	0.952216				-0.00518148	0.953973			0.000166121	0.922648				-8.78352e-05	0.959821			-2.61749e-05	0.93009
-0.00562167	0.982499			-1.49295e-05	0.952212				-0.00494083	0.954			0.000160938	0.922642				-8.79061e-05	0.959819			-2.57551e-05	0.930098
-0.00560734	0.982501			-1.90307e-05	0.952218				-0.00526718	0.953969			0.00016324	0.922647				-8.3514e-05	0.959817			-2.31612e-05	0.930102
-0.00600092	0.982429			-1.75457e-05	0.952216				-0.00513424	0.953976			0.000164378	0.922651				-8.53547e-05	0.959817			-2.48374e-05	0.930097
-0.00530079	0.982559			-1.78316e-05	0.952216				-0.0051498	0.953982			0.000162129	0.922643				-8.39737e-05	0.95982			-2.47664e-05	0.930097
-0.0060194	0.982427			-1.49523e-05	0.952215				-0.00509105	0.953987			0.000167216	0.922648				-7.81527e-05	0.959811			-2.10012e-05	0.930103
-0.0063328	0.982373			-1.19089e-05	0.952214				-0.00510523	0.953983			0.000164585	0.922645				-7.96248e-05	0.959816			-2.1793e-05	0.930107
-0.00598071	0.982437			-1.02298e-05	0.952215				-0.00493008	0.954004			0.000165506	0.92264				-7.89316e-05	0.959815			-1.82661e-05	0.930101
-0.00596958	0.982438			-1.34705e-05	0.95221				-0.00502994	0.953993			0.000169308	0.922645				-8.26419e-05	0.959818			-1.97548e-05	0.930103
-0.00525953	0.982568			-7.32611e-06	0.952216				-0.00491047	0.954005			0.000156724	0.922637				-7.4897e-05	0.959819			-1.81902e-05	0.930099
-0.00593587	0.982441			-6.70976e-06	0.95222				-0.00487281	0.954			0.000163431	0.922645				-7.62359e-05	0.95981			-1.87511e-05	0.930107
-0.00621196	0.982391			-1.32872e-05	0.952213				-0.00529101	0.953966			0.000162101	0.922641				-7.52639e-05	0.95982			-1.85236e-05	0.930107
-0.00623439	0.98239			-1.32745e-05	0.952209				-0.00544129	0.953953			0.000161479	0.922639				-7.06871e-05	0.959821			-1.77023e-05	0.930105
-0.00567306	0.982489			-1.22284e-05	0.952213				-0.00522203	0.953974			0.000158125	0.922641				-7.33605e-05	0.959819			-2.01815e-05	0.930108
-0.00576371	0.982472			-1.22528e-05	0.952211				-0.00515055	0.95398			0.000163939	0.922649				-7.0594e-05	0.959826			-1.94161e-05	0.930102
-0.00624321	0.982391			-1.07034e-05	0.952213				-0.00467603	0.954029			0.000161062	0.922641				-6.96921e-05	0.959823			-1.71998e-05	0.930098
-0.00580969	0.982465			-9.98734e-06	0.952214				-0.00501993	0.953999			0.000162698	0.922644				-6.87356e-05	0.959824			-2.11275e-05	0.930106
-0.00611616	0.982412			-4.28918e-06	0.952219				-0.00501118	0.953992			0.000159753	0.922639				-6.88864e-05	0.95982			-1.46886e-05	0.930095
-0.00609755	0.982414			-1.03897e-05	0.952211				-0.00458343	0.954036			0.000159854	0.922638				-6.91267e-05	0.959821			-1.99526e-05	0.930104
-0.00566929	0.982487			-9.0727e-06	0.952214				-0.00508189	0.953988			0.000167484	0.922642				-6.64112e-05	0.959825			-1.9339e-05	0.930104
-0.00598318	0.982435			-8.93018e-06	0.952214				-0.00517215	0.953984			0.000162384	0.922643				-6.23334e-05	0.959826			-1.83013e-05	0.930102
-0.00577048	0.982467			-8.82118e-06	0.952213				-0.00519789	0.953983			0.000157729	0.922631				-6.54318e-05	0.959826			-1.58378e-05	0.930099
-0.00599452	0.982435			-3.52043e-06	0.952215				-0.00520018	0.953982			0.000155218	0.922636				-6.32767e-05	0.959823			-1.91347e-05	0.9301
-0.00612056	0.982412			-4.99695e-06	0.95222				-0.00542951	0.95395			0.000160178	0.92264				-6.31776e-05	0.959827			-1.44136e-05	0.930095
-0.00590485	0.982449			-9.37827e-06	0.952215				-0.00544767	0.953956			0.000157324	0.922635				-6.28963e-05	0.959827			-1.44446e-05	0.930101
-0.00578049	0.982471			-7.02881e-06	0.952217				-0.00523209	0.953981			0.00015255	0.922634				-6.24883e-05	0.959824			-1.52824e-05	0.930094
-0.0058166	0.982465			-4.00572e-06	0.952216				-0.00528178	0.953984			0.000163019	0.922643				-6.34482e-05	0.959827			-1.4967e-05	0.9301
-0.00587506	0.982458			-4.9564e-06	0.952216				-0.00547684	0.953964			0.000160178	0.922642				-6.20839e-05	0.959819			-1.77886e-05	0.930099
-0.00574296	0.982476			-7.22024e-06	0.952217				-0.00501082	0.954005			0.00015967	0.922643				-5.86593e-05	0.959836			-1.42059e-05	0.930098
-0.00582254	0.982465			-1.01685e-05	0.952212				-0.00528855	0.953985			0.000160962	0.922641				-5.8532e-05	0.959829			-1.6773e-05	0.930099
-0.00602153	0.982426			-5.08703e-06	0.952219				-0.00519877	0.95399			0.000154993	0.922634				-5.65323e-05	0.959826			-1.2137e-05	0.930096
-0.00593911	0.982442			-3.45425e-06	0.952219				-0.00500453	0.954006			0.000158811	0.922636				-5.30876e-05	0.959824			-8.55293e-06	0.930104
-0.00574577	0.982477			-6.35284e-06	0.952221				-0.00564994	0.953944			0.000159889	0.922636				-5.23043e-05	0.959828			-1.3319e-05	0.930097
-0.00576854	0.982117			0.000105244	0.951864				-0.0051796	0.953639			0.000295478	0.922301				0.000104501	0.95949			0.000137865	0.929761
-0.0051798	0.981193			0.000141016	0.950844				-0.00530276	0.952621			0.000328651	0.921274				0.000138506	0.958458			0.000170592	0.928744
-0.00559825	0.980126			0.000161429	0.949836				-0.00516067	0.951613			0.000375174	0.920281				0.000157823	0.957465			0.000195514	0.927737
-0.00581427	0.979086			0.000184483	0.948848				-0.0051655	0.950617			0.000386649	0.919276				0.00017549	0.956479			0.000223327	0.926749
-0.00571711	0.978113			0.000197245	0.947838				-0.00499889	0.949596			0.00041707	0.918285				0.000189485	0.955457			0.000234352	0.925732
-0.00586673	0.977081			0.000212228	0.94685				-0.00496387	0.948614			0.000427602	0.917288				0.000211031	0.954449			0.000253624	0.924736
-0.00574326	0.97612			0.000227702	0.94585				-0.00471672	0.947636			0.000460585	0.916314				0.000217301	0.953466			0.000269668	0.923738
-0.00592104	0.975078			0.0002477	0.944862				-0.00442407	0.946668			0.00047726	0.915334				0.000238116	0.952477			0.000282336	0.922742
-0.00613546	0.974039			0.000252276	0.94385				-0.00494124	0.945615			0.000495615	0.914345				0.000240475	0.951468			0.00030741	0.92174
-0.00561843	0.973123			0.000264439	0.942855				-0.00467199	0.94466			0.000511687	0.913343				0.000252552	0.950452			0.000313291	0.920747
-0.00536296	0.972182			0.000279323	0.94184				-0.00472224	0.943635			0.000540075	0.912344				0.000257391	0.949445			0.000330879	0.919742
-0.00619566	0.971018			0.000297976	0.94087				-0.00497707	0.942617			0.000559511	0.911333				0.00027073	0.948452			0.000347933	0.918732
-0.00572409	0.970109			0.000308214	0.939863				-0.00483077	0.941621			0.00058083	0.910342				0.000278417	0.947446			0.000355238	0.917737
-0.00606275	0.969041			0.000320937	0.93887				-0.00441209	0.940675			0.000596602	0.909336				0.000292302	0.946449			0.000373458	0.916736
-0.00596409	0.968072			0.000332296	0.937866				-0.00514231	0.939594			0.000619524	0.908341				0.000301505	0.945452			0.00039469	0.915797
-0.00600392	0.967056			0.00034793	0.936873				-0.00510694	0.938603			0.000641974	0.907353				0.000316188	0.944448			0.00040313	0.914795
-0.00595102	0.966063			0.000362487	0.935866				-0.00436378	0.937665			0.000667849	0.906341				0.000319202	0.943451			0.000418159	0.913796
-0.00621781	0.965012			0.000381988	0.934871				-0.00501887	0.936617			0.00069061	0.905358				0.000330913	0.942446			0.000432372	0.912806
-0.00577632	0.964094			0.000392961	0.933877				-0.00502533	0.935609			0.000719897	0.90435				0.000337743	0.94145			0.000456268	0.911792
-0.00606148	0.963045			0.000414939	0.932883				-0.00459428	0.934656			0.000739122	0.903357				0.00035117	0.94046			0.000476086	0.910804
-0.00539168	0.962176			0.000426601	0.931874				-0.00461696	0.93364			0.000761107	0.902359				0.000359111	0.939458			0.000488665	0.9098
-0.00588353	0.961084			0.000437746	0.93089				-0.00502942	0.932613			0.000785692	0.901363				0.000373703	0.938457			0.000506108	0.908806
-0.00571424	0.960123			0.000461348	0.92989				-0.00506772	0.931591			0.000818709	0.900365				0.00038061	0.937453			0.000519515	0.907782
-0.00594972	0.959069			0.000479806	0.928908				-0.00451932	0.930651			0.000840575	0.899362				0.000396041	0.936454			0.000538378	0.90681
-0.00542175	0.958164			0.000496458	0.927882				-0.00380563	0.92972			0.000867105	0.898365				0.000406233	0.935455			0.00056789	0.905805
-0.00593879	0.957062			0.000511964	0.926905				-0.00494835	0.928622			0.000894936	0.897372				0.000418895	0.934451			0.000580184	0.904816
-0.00550882	0.956136			0.000528751	0.925903				-0.00444987	0.927658			0.000927152	0.896374				0.000426218	0.933458			0.000599809	0.903793
-0.005949	0.955056			0.00055039	0.924895				-0.00456389	0.926649			0.000952003	0.895366				0.000439303	0.932462			0.000617794	0.90281
-0.00620526	0.954009			0.00056861	0.923905				-0.00498852	0.925604			0.000985863	0.894367				0.000447754	0.931451			0.000643559	0.901801
-0.00594006	0.953053			0.000591564	0.922912				-0.00450954	0.92466			0.0010126	0.893369				0.000468038	0.930457			0.000662644	0.900813
-0.00618906	0.952012			0.000611035	0.921903				-0.00423382	0.923681			0.00104787	0.892367				0.000477244	0.929457			0.000689541	0.899808
-0.00496069	0.951233			0.000631518	0.92092				-0.00422989	0.922687			0.00107838	0.891361				0.000492322	0.928456			0.000700661	0.898809
-0.00576277	0.950079			0.000655869	0.919918				-0.00442058	0.921662			0.00111957	0.89038				0.000499945	0.927442			0.000728063	0.897799
-0.00534022	0.949131			0.000671581	0.918916				-0.00427236	0.920687			0.00114638	0.889375				0.000515318	0.926446			0.000759412	0.896816
-0.00600475	0.94802			0.000692104	0.917925				-0.00460968	0.919647			0.00119084	0.888366				0.000526151	0.925455			0.000782475	0.895806
-0.00585543	0.947042			0.000715575	0.916932				-0.00488545	0.918614			0.0012274	0.887377				0.00054568	0.924449			0.000806044	0.894817
-0.00601178	0.946018			0.000746357	0.915992				-0.00431015	0.91767			0.00126288	0.886388				0.000559319	0.923453			0.000831488	0.893799
-0.00604009	0.945012			0.000769428	0.914995				-0.00420046	0.916684			0.00129885	0.885382				0.000575067	0.92245			0.000863226	0.892816
-0.00581823	0.944066			0.000794029	0.914				-0.00430135	0.91569			0.00134734	0.884384				0.000587937	0.921458			0.000891768	0.89181
-0.00566142	0.943074			0.000819423	0.913012				-0.00444908	0.914691			0.00138406	0.883381				0.00060319	0.920459			0.000927838	0.890794
-0.00567588	0.942082			0.000851502	0.912006				-0.00440407	0.913688			0.00142874	0.882369				0.000617466	0.919452			0.000952733	0.889807
-0.00575606	0.94106			0.000874656	0.911016				-0.00401908	0.912737			0.00147077	0.881384				0.00063712	0.918455			0.000978079	0.888814
-0.00592145	0.94004			0.000909113	0.910019				-0.00391047	0.911737			0.00152348	0.880389				0.000654813	0.917446			0.00101724	0.887801
-0.00500845	0.939205			0.000939276	0.90904				-0.00353651	0.910777			0.00156126	0.879387				0.000672573	0.916457			0.00104765	0.886805
-0.00611359	0.938003			0.000965544	0.908009				-0.00427333	0.909692			0.00161775	0.878385				0.000685403	0.915504			0.00107765	0.8858
-0.00574371	0.937049			0.000998994	0.90704				-0.00391426	0.908746			0.00166035	0.877399				0.000707285	0.91451			0.00111403	0.88481
-0.00501662	0.936202			0.00103694	0.906047				-0.0034896	0.907777			0.00172044	0.876387				0.000723874	0.9135			0.00115194	0.883809
-0.00502814	0.935194			0.00106728	0.905058				-0.00374319	0.906758			0.00176725	0.875402				0.000749352	0.912505			0.001192	0.882809
-0.0047975	0.934243			0.00110548	0.904057				-0.00417587	0.905709			0.00182408	0.8744				0.000767224	0.911502			0.00121984	0.8818
-0.00561977	0.933074			0.0011367	0.903064				-0.00384278	0.904763			0.00187576	0.873412				0.000785175	0.910499			0.00126457	0.880797
-0.00493704	0.932211			0.00117815	0.902069				-0.00347599	0.903782			0.00193447	0.872404				0.000812658	0.909506			0.0013054	0.879803
-0.00550249	0.931092			0.00121275	0.901083				-0.00372834	0.902765			0.00199817	0.871411				0.000831118	0.908513			0.00134945	0.878811
-0.00586826	0.93003			0.0012569	0.900083				-0.00313318	0.901805			0.00205607	0.870423				0.000852242	0.907503			0.0013928	0.877802
-0.00564093	0.929073			0.001295	0.899103				-0.00340808	0.900802			0.00212323	0.869428				0.000878239	0.90651			0.00144104	0.876806
-0.00544747	0.928121			0.00134049	0.898104				-0.00348365	0.899782			0.00218391	0.868426				0.000903226	0.905512			0.00149048	0.875811
-0.00562296	0.927077			0.00138441	0.897124				-0.00331314	0.898799			0.00225333	0.867438				0.000932781	0.904518			0.00153646	0.874807
-0.00579999	0.926038			0.00142619	0.896116				-0.00325751	0.897806			0.00232372	0.866448				0.000954744	0.903507			0.00159378	0.873803
-0.00506591	0.925176			0.00147857	0.895139				-0.00267385	0.896872			0.00239185	0.865458				0.000979964	0.902508			0.00164053	0.872827
-0.00588228	0.924018			0.00152504	0.894134				-0.00371805	0.895753			0.00246472	0.864453				0.00101081	0.901506			0.00169447	0.871817
-0.00554553	0.923086			0.0015706	0.893152				-0.00353273	0.894769			0.00254391	0.863461				0.0010396	0.90052			0.00174832	0.870822
-0.00535701	0.922118			0.00162146	0.892154				-0.00328147	0.89378			0.0026232	0.862464				0.00106634	0.899511			0.00181589	0.869821
-0.00499079	0.921208			0.00167419	0.891151				-0.00278664	0.892837			0.00270024	0.861475				0.00110243	0.89852			0.00186887	0.868832
-0.00458947	0.920292			0.00173089	0.890179				-0.00278532	0.891831			0.00278559	0.860481				0.00113118	0.897513			0.00192985	0.867822
-0.00579212	0.919049			0.00178608	0.889193				-0.0025789	0.890859			0.002869	0.859487				0.00116615	0.896523			0.00199482	0.866838
-0.00441321	0.918316			0.00183265	0.888193				-0.00302183	0.889813			0.00295974	0.858496				0.00119787	0.895508			0.00206191	0.865832
-0.00500399	0.91719			0.00190047	0.887207				-0.00259342	0.888863			0.00304922	0.857499				0.00123369	0.894522			0.00212551	0.864842
-0.00578544	0.916045			0.00195552	0.886215				-0.00264414	0.887849			0.00314306	0.856515				0.0012699	0.893514			0.00219713	0.863826
-0.00513428	0.915184			0.0020162	0.885233				-0.00223285	0.886891			0.00324472	0.855517				0.00130847	0.89252			0.00227035	0.862833
-0.00531038	0.91417			0.00208569	0.884239				-0.00195049	0.885912			0.0033407	0.854525				0.00134555	0.891515			0.00234942	0.861835
-0.00488058	0.913253			0.00215147	0.883254				-0.00272559	0.884842			0.00343827	0.853529				0.00139227	0.890516			0.00242304	0.860849
-0.0052985	0.912181			0.00222584	0.882265				-0.00261375	0.883848			0.0035499	0.852537				0.00142765	0.889521			0.00250303	0.859831
-0.00525257	0.911176			0.00229344	0.881286				-0.00214643	0.882893			0.00365177	0.851552				0.00147793	0.888532			0.00259247	0.858855
-0.00503553	0.91022			0.00237242	0.880295				-0.00221034	0.881855			0.00376971	0.850574				0.00152099	0.88752			0.00267159	0.857861
-0.00440693	0.909336			0.00244963	0.879317				-0.00168042	0.880918			0.00387995	0.849582				0.00156362	0.886509			0.00275238	0.856851
-0.00476597	0.908281			0.00252992	0.878328				-0.00177086	0.879894			0.00400221	0.848621				0.00161242	0.885511			0.00285202	0.855865
-0.00426189	0.907367			0.00261234	0.877354				-0.00174063	0.878894			0.00412604	0.847655				0.00166227	0.884528			0.00294661	0.85488
-0.00393365	0.906435			0.00269553	0.876369				-0.00184385	0.87788			0.00424909	0.846664				0.00171349	0.88352			0.00304397	0.853879
-0.0046669	0.905294			0.00278109	0.875392				-0.00159503	0.876909			0.00437796	0.845669				0.00176511	0.882515			0.00314455	0.852889
-0.00480489	0.904281			0.00286711	0.874389				-0.00155424	0.875903			0.00450997	0.844672				0.00182267	0.881517			0.00325539	0.851898
-0.00394407	0.903426			0.00296289	0.87343				-0.00144721	0.874928			0.0046455	0.843689				0.00188546	0.880521			0.0033537	0.85089
-0.00440183	0.902347			0.0030512	0.872445				-0.000628777	0.873993			0.00478813	0.842699				0.00193529	0.879525			0.00346867	0.8499
-0.00347495	0.901506			0.00314321	0.871464				-0.0013528	0.872955			0.00493182	0.841715				0.00200183	0.878518			0.00358718	0.848909
-0.00457406	0.900311			0.00324171	0.870478				-0.00113512	0.871956			0.00508933	0.840722				0.00206217	0.877523			0.00369825	0.847967
-0.00450382	0.899327			0.00334926	0.86951				-0.000845216	0.870991			0.00523366	0.839741				0.00212971	0.87652			0.00380891	0.846965
-0.00475655	0.898277			0.00344631	0.86852				-0.000932178	0.869969			0.00539932	0.838744				0.00219238	0.875527			0.00394875	0.845958
-0.00411967	0.897399			0.00355591	0.867552				-0.000820303	0.868995			0.00555251	0.83777				0.00226705	0.874529			0.00407507	0.844982
-0.00389395	0.896448			0.00366112	0.866565				-0.000751127	0.867989			0.00572043	0.836779				0.00233877	0.873535			0.00420977	0.843982
-0.00380667	0.895454			0.00377484	0.865598				-0.000152033	0.86706			0.00589871	0.835803				0.00241732	0.872544			0.00435155	0.842997
-0.00386474	0.894431			0.00389297	0.864608				-0.000575893	0.866013			0.00607858	0.834816				0.00248786	0.871544			0.00449617	0.842001
-0.00393978	0.893417			0.00401287	0.863636				-4.79431e-05	0.865078			0.00625636	0.833853				0.0025752	0.870553			0.00464571	0.841017
-0.00393512	0.892418			0.00413612	0.862658				-0.000228148	0.864034			0.00645497	0.832859				0.00265371	0.869555			0.00479978	0.839998
-0.00281144	0.891634			0.00426088	0.861695				0.000472461	0.863105			0.00664724	0.831878				0.0027488	0.868567			0.00496452	0.839023
-0.00402675	0.890403			0.00439728	0.860711				0.000161726	0.862068			0.00684965	0.830892				0.00283352	0.867573			0.00513417	0.83803
-0.0037969	0.88945			0.0045366	0.859749				0.000491261	0.861108			0.00705605	0.829914				0.00292782	0.866578			0.00529932	0.837037
-0.00287172	0.888631			0.00467577	0.858773				0.000503463	0.860099			0.00727311	0.828919				0.00302317	0.865582			0.00547664	0.836041
-0.00346618	0.887506			0.00481976	0.857796				0.000752344	0.859125			0.00749105	0.827939				0.00312788	0.86459			0.00564967	0.835053
-0.00311341	0.886578			0.0049594	0.856826				0.00113949	0.85817			0.00771998	0.826958				0.00322406	0.863581			0.00584274	0.83406
-0.00361358	0.885478			0.00510708	0.855863				0.000803464	0.857144			0.00795001	0.82598				0.0033334	0.862589			0.00602474	0.833091
-0.0030537	0.884588			0.00526173	0.854892				0.0011184	0.85617			0.00819132	0.824992				0.003441	0.861595			0.00623152	0.832087
-0.00263678	0.883661			0.00541264	0.853937				0.00112415	0.855176			0.00843627	0.824019				0.00355889	0.860587			0.00643161	0.831094
-0.00300513	0.882597			0.00557195	0.852966				0.00185009	0.854239			0.00869968	0.823047				0.00367741	0.859593			0.00665081	0.830102
-0.00244038	0.881661			0.00573494	0.852004				0.00177567	0.853235			0.0089527	0.822073				0.00379892	0.85861			0.00686191	0.829125
-0.00212395	0.880724			0.00590309	0.851042				0.00208273	0.85227			0.0092268	0.821099				0.0039282	0.857613			0.00709173	0.828134
-0.00215306	0.87971			0.00607264	0.850087				0.0022229	0.851285			0.00949989	0.820129				0.00405853	0.856628			0.00732412	0.827156
-0.00239546	0.878664			0.00625129	0.849172				0.00277191	0.850333			0.00978433	0.819162				0.00419017	0.855626			0.00756813	0.826151
-0.00266262	0.877613			0.0064374	0.848209				0.00265785	0.84934			0.0100715	0.818179				0.00433559	0.854633			0.00781473	0.825181
-0.00131487	0.876881			0.00661964	0.847253				0.00260104	0.848333			0.010376	0.817212				0.00447739	0.853645			0.00807247	0.824177
-0.00136943	0.875865			0.00681738	0.846296				0.00351138	0.847431			0.0106808	0.816236				0.00463179	0.85265			0.00834101	0.823179
-0.00218685	0.874717			0.00700742	0.84533				0.0037036	0.846442			0.010997	0.815215				0.004787	0.851653			0.00861152	0.822196
-0.00177178	0.873788			0.00721696	0.844376				0.00334714	0.845411			0.0113196	0.814246				0.00494708	0.850659			0.0088923	0.821217
-0.00176064	0.872804			0.007419	0.843415				0.0036207	0.844431			0.0116596	0.813283				0.00511074	0.849666			0.00918124	0.820236
-0.00131838	0.871879			0.00763079	0.842468				0.00352858	0.843432			0.011996	0.812314				0.00528677	0.848687			0.00947377	0.819258
-0.00113951	0.870922			0.00784839	0.841486				0.00435075	0.842505			0.0123453	0.81135				0.00546877	0.847731			0.00979117	0.818277
-0.000939115	0.869957			0.00807126	0.84055				0.0044262	0.841531			0.0127021	0.810392				0.00564501	0.846749			0.0101134	0.817302
-0.00173642	0.868805			0.00829754	0.83959				0.00476042	0.840545			0.0130792	0.809418				0.005833	0.845758			0.0104388	0.816306
-0.00132328	0.86788			0.00852914	0.838643				0.00516094	0.839598			0.0134526	0.80845				0.00603501	0.844769			0.0107821	0.815333
-0.00110339	0.866936			0.00877254	0.837687				0.00530967	0.8386			0.0138388	0.807465				0.00624087	0.843783			0.0111376	0.814311
-0.00111761	0.865925			0.00901654	0.836755				0.00516477	0.837605			0.0142398	0.806504				0.00645379	0.84279			0.0114866	0.813332
-0.000454677	0.865059			0.00927414	0.835804				0.0062413	0.836712			0.0146557	0.805546				0.00667083	0.841813			0.0118585	0.812338
-0.000847889	0.863969			0.00952555	0.834872				0.0056781	0.835657			0.0150715	0.80459				0.00690101	0.840832			0.0122425	0.811365
-0.000542403	0.863025			0.00980159	0.833918				0.0064385	0.834729			0.0154974	0.803626				0.00713295	0.839833			0.0126431	0.810386
0.000755671	0.862253			0.0100726	0.832975				0.00641123	0.833741			0.0159592	0.802671				0.00737686	0.838844			0.0130418	0.809415
-0.000644233	0.860999			0.0103511	0.832024				0.00719875	0.832797			0.0163922	0.801698				0.00762793	0.83786			0.0134596	0.808436
-6.34333e-05	0.860105			0.0106309	0.831096				0.00722244	0.831797			0.0168485	0.800751				0.00788784	0.836873			0.0138753	0.80746
-0.000183427	0.859085			0.0109297	0.830143				0.00764503	0.83082			0.0173179	0.799769				0.00815601	0.835874			0.0143277	0.806466
0.000475498	0.858208			0.0112273	0.829212				0.00788771	0.829857			0.0177919	0.798831				0.00843671	0.834879			0.0147885	0.805506
0.000215178	0.857177			0.0115456	0.828266				0.00836744	0.828894			0.0182916	0.797871				0.00872231	0.833911			0.0152497	0.804524
0.000413812	0.856211			0.0118567	0.827344				0.00958887	0.828027			0.0187868	0.796922				0.00902219	0.832933			0.015726	0.803561
0.000579518	0.855236			0.0121865	0.826402				0.00953162	0.827016			0.0193161	0.795968				0.00932998	0.831938			0.0162183	0.802576
0.000710729	0.854257			0.01252	0.825466				0.0096624	0.82604			0.0198253	0.795006				0.00964839	0.830963			0.0167347	0.801618
0.00123835	0.85336			0.0128531	0.824543				0.0105886	0.825116			0.0203753	0.794048				0.00997432	0.829982			0.0172625	0.800632
0.00100446	0.852308			0.0131979	0.823632				0.0105213	0.82411			0.0209144	0.793094				0.0103161	0.829011			0.0177887	0.799663
0.001762	0.851457			0.0135527	0.822695				0.0109776	0.823154			0.0214719	0.792149				0.0106642	0.828006			0.0183341	0.798687
0.00211442	0.850529			0.0139017	0.821764				0.011367	0.822201			0.0220326	0.791198				0.0110264	0.827032			0.0189048	0.797725
0.00167044	0.849451			0.0142695	0.820837				0.0127026	0.821328			0.0226263	0.790263				0.0114014	0.826038			0.0194974	0.796744
0.00183135	0.848489			0.0146378	0.819925				0.0123713	0.820306			0.0232129	0.789309				0.0117879	0.825058			0.0200754	0.795789
0.00206075	0.847537			0.015022	0.818998				0.0125562	0.819325			0.0238108	0.788359				0.0121886	0.824085			0.0206807	0.794813
0.00226762	0.846574			0.0153996	0.81808				0.0128344	0.818347			0.0244206	0.787426				0.0125984	0.823119			0.02131	0.793855
0.00289304	0.8457			0.0157977	0.81713				0.0139025	0.817447			0.0250574	0.786481				0.0130242	0.822137			0.0219574	0.792881
0.00289744	0.844694			0.0161906	0.816215				0.0141791	0.816475			0.0256936	0.785531				0.0134681	0.821168			0.0226257	0.791931
0.0035083	0.843813			0.0165924	0.815291				0.0150157	0.815545			0.0263437	0.784588				0.0139207	0.820183			0.0232954	0.790943
0.00377836	0.842856			0.0170051	0.814389				0.0153678	0.814586			0.0269966	0.783645				0.0143924	0.819198			0.0239986	0.789989
0.00367141	0.841856			0.0174315	0.813478				0.0158206	0.813627			0.0276727	0.782755				0.014871	0.818218			0.024711	0.789014
0.00392328	0.840897			0.017855	0.81257				0.0165941	0.8127			0.0283355	0.781821				0.0153762	0.817262			0.0254405	0.788068
0.00413681	0.839946			0.0182947	0.811665				0.0170228	0.811733			0.0290198	0.780882				0.0158938	0.816288			0.0261857	0.787116
0.00435569	0.838978			0.0187525	0.810773				0.0178444	0.810823			0.0297115	0.779943				0.0164265	0.815287			0.0269453	0.786157
0.00463997	0.838044			0.0192116	0.809862				0.0178951	0.80982			0.0304259	0.778997				0.0169631	0.814317			0.0277306	0.785183
0.00453554	0.837017			0.0196871	0.808983				0.0191448	0.80895			0.0311447	0.778074				0.0175251	0.813327			0.028517	0.784236
0.00543172	0.836201			0.020168	0.80807				0.0194513	0.807969			0.0318747	0.777145				0.0181	0.812362			0.0293251	0.783276
0.00535579	0.83518			0.0206538	0.807169				0.0200021	0.80704			0.032608	0.776196				0.0187046	0.81141			0.0301196	0.782331
0.00586642	0.834289			0.0211518	0.806269				0.0206995	0.806105			0.0333656	0.77526				0.0193209	0.810444			0.0309842	0.781407
0.0061481	0.833316			0.0216595	0.805399				0.021802	0.805217			0.0341187	0.774335				0.0199563	0.809471			0.0318454	0.780458
0.00623341	0.832323			0.0221863	0.804489				0.021897	0.804227			0.034896	0.773417				0.0206159	0.8085			0.0327382	0.779506
0.00628931	0.831319			0.0227114	0.803608				0.0231141	0.803372			0.0356786	0.772484				0.0212887	0.807538			0.0336506	0.778559
0.00653954	0.830372			0.0232422	0.80271				0.023756	0.80242			0.0364667	0.771538				0.0219821	0.806587			0.0345783	0.777596
0.00633866	0.829331			0.0237739	0.80182				0.0242675	0.801477			0.0372765	0.770629				0.0226984	0.805624			0.0355243	0.776657
0.00726269	0.828501			0.0243277	0.800926				0.0251002	0.800546			0.0380896	0.769697				0.0234327	0.804659			0.0364954	0.775714
0.00701863	0.82745			0.0248748	0.80005				0.0260593	0.799644			0.0389066	0.768762				0.0241877	0.803694			0.0374707	0.774764
0.0076539	0.826592			0.0254404	0.799172				0.0267594	0.798701			0.0397451	0.76783				0.0249656	0.802745			0.0384901	0.773807
0.00809198	0.825665			0.0260095	0.798301				0.027753	0.797806			0.0405804	0.766911				0.0257689	0.801798			0.0394784	0.772881
0.00884034	0.824804			0.026585	0.7974				0.0289723	0.796916			0.0414412	0.765986				0.0265899	0.800824			0.0405273	0.771923
0.00897138	0.823831			0.0271661	0.796531				0.0291791	0.795945			0.042294	0.765067				0.0274343	0.79986			0.0415774	0.770989
0.00898874	0.82283			0.0277589	0.79565				0.0296968	0.794984			0.0431728	0.764145				0.0282921	0.798924			0.0426716	0.770033
0.00936639	0.821906			0.0283442	0.794778				0.031949	0.794207			0.0440576	0.763234				0.02918	0.797968			0.0437538	0.769098
0.0095899	0.820941			0.0289511	0.793906				0.0322265	0.79323			0.0449532	0.762299				0.0300953	0.796998			0.044861	0.768161
0.0099471	0.820005			0.0295527	0.793043				0.0327572	0.792293			0.0458519	0.761379				0.0310373	0.796061			0.0459698	0.767227
0.010975	0.819213			0.0301764	0.792163				0.0337836	0.79138			0.0467703	0.760475				0.0319978	0.795126			0.0471212	0.766271
0.0108849	0.818184			0.0307935	0.791301				0.0348373	0.790484			0.047682	0.759546				0.0329851	0.794171			0.0482719	0.765342
0.0117334	0.817336			0.0314349	0.790435				0.0360354	0.789598			0.0486191	0.758629				0.0340044	0.793209			0.0494709	0.764396
0.0117443	0.816334			0.0320747	0.789583				0.0371484	0.788714			0.0495574	0.757722				0.035044	0.792282			0.0506596	0.763468
0.0117584	0.815337			0.0327254	0.788712				0.0375262	0.787739			0.050527	0.756811				0.0361053	0.791329			0.0518986	0.762522
0.0130032	0.814567			0.0333758	0.78785				0.0395125	0.786939			0.0514618	0.755878				0.0371971	0.79039			0.0531357	0.761587
0.0126181	0.813497			0.0340505	0.787038				0.0398778	0.785973			0.0524293	0.75497				0.0383135	0.789449			0.0543428	0.760649
0.0134013	0.812658			0.0347297	0.786185				0.0404431	0.785027			0.0534022	0.754062				0.0394485	0.788508			0.0556103	0.75973
0.0129788	0.811584			0.0354122	0.785335				0.0423673	0.784238			0.0543947	0.753138				0.040615	0.787576			0.0569397	0.758783
0.0133753	0.810665			0.0361104	0.78448				0.04302	0.783299			0.0553842	0.752231				0.0418118	0.786641			0.0582666	0.757862
0.0147906	0.809948			0.0368148	0.783619				0.0441914	0.782415			0.0563964	0.751322				0.0430433	0.785698			0.0595865	0.756936
0.0153237	0.809041			0.0375298	0.782774				0.0454125	0.781543			0.0574032	0.750407				0.0442995	0.784788			0.0609272	0.756032
0.016012	0.808185			0.0382516	0.781929				0.0460108	0.780586			0.058433	0.749494				0.0455754	0.783851			0.0623041	0.755084
0.0164363	0.807268			0.0389717	0.781089				0.0471073	0.779704			0.0594685	0.748601				0.0468907	0.782945			0.0636414	0.754155
0.0175427	0.806496			0.0396993	0.780213				0.048854	0.778864			0.0605159	0.74768				0.0482337	0.782055			0.064987	0.753235
0.0168294	0.805353			0.0404338	0.779387				0.0496055	0.777947			0.061559	0.74677				0.049598	0.781116			0.0664263	0.752303
0.01756	0.804508			0.0411806	0.778548				0.0512694	0.777102			0.0626165	0.745875				0.0509907	0.780217			0.0679183	0.751379
0.0184926	0.803659			0.0419226	0.77771				0.052508	0.776233			0.0636891	0.744962				0.0524123	0.779266			0.0693874	0.75045
0.0185376	0.802671			0.0426911	0.776842				0.0537335	0.775348			0.0647707	0.744052				0.0538728	0.778352			0.0708532	0.749529
0.0187783	0.8017			0.0434547	0.776012				0.055262	0.77451			0.0658567	0.743164				0.0553552	0.777425			0.0723816	0.748619
0.0196469	0.800876			0.0442247	0.775171				0.0560249	0.773555			0.066965	0.742251				0.0568787	0.776526			0.0739088	0.747688
0.0199578	0.799919			0.045007	0.774352				0.0574383	0.772693			0.0680831	0.741348				0.0584177	0.775594			0.075427	0.746775
0.0208226	0.799089			0.0457926	0.773501				0.0586998	0.771796			0.0692003	0.74045				0.0599918	0.774704			0.0770142	0.745862
0.0212974	0.798175			0.0465822	0.772662				0.0603137	0.770963			0.0703234	0.739547				0.0615906	0.77377			0.0785755	0.744937
0.0222391	0.797364			0.0473875	0.771825				0.0612814	0.770047			0.0714786	0.73865				0.0632365	0.77287			0.0801801	0.744039
0.0227287	0.796446			0.0481899	0.771005				0.0627197	0.769191			0.0726144	0.737762				0.0648893	0.77196			0.0817963	0.743122
0.0230523	0.795517			0.0490101	0.770155				0.0642439	0.768328			0.0737778	0.736858				0.0665897	0.771047			0.0834118	0.742208
0.0236249	0.794624			0.0498247	0.769317				0.0656067	0.767479			0.0749359	0.735978				0.0683143	0.770127			0.0850665	0.741299
0.0244989	0.793791			0.0506509	0.768482				0.0672695	0.766627			0.0761203	0.735069				0.0700713	0.769245			0.0867406	0.740386
0.0251311	0.79292			0.0514708	0.767662				0.0686424	0.765765			0.0773095	0.734177				0.0718529	0.768311			0.0883769	0.739466
0.026062	0.7921			0.0523128	0.766818				0.0695127	0.764833			0.0785191	0.733275				0.0736614	0.767427			0.089941	0.738555
0.0270568	0.791284			0.0531634	0.765993				0.0714905	0.764044			0.0797236	0.732385				0.0754996	0.766525			0.0915576	0.737633
0.0267849	0.790249			0.0540151	0.765182				0.0723873	0.763113			0.0809481	0.731495				0.0773709	0.765617			0.0933334	0.736723
0.0276189	0.78939			0.0548725	0.764374				0.0742733	0.762313			0.0821782	0.73061				0.0792789	0.764734			0.0951011	0.73582
0.027512	0.788365			0.055744	0.763523				0.0759001	0.76147			0.0834233	0.729718				0.0812157	0.763816			0.0969119	0.734931
0.0283661	0.787533			0.05662	0.762719				0.0772758	0.760618			0.0846634	0.728828				0.083177	0.762939			0.0987334	0.734014
0.0292877	0.786709			0.0575016	0.761905				0.0787183	0.759754			0.0859304	0.727947				0.0851574	0.762045			0.10056	0.733107
0.0295874	0.785781			0.0583844	0.761086				0.0803191	0.758908			0.0872059	0.727065				0.0871747	0.761146			0.1024	0.732212
0.0299743	0.784849			0.0592878	0.760271				0.0817987	0.758038			0.0884891	0.726164				0.0892263	0.760244			0.104217	0.731298
0.0313743	0.78413			0.0601789	0.759448				0.0829073	0.757159			0.0897836	0.725292				0.0913015	0.759359			0.106087	0.730404
0.0325561	0.783358			0.0610889	0.758634				0.0844929	0.75631			0.0910943	0.724403				0.0934168	0.758464			0.108	0.729499
0.0323617	0.782315			0.0619956	0.757824				0.0867282	0.755529			0.0924115	0.723517				0.0955427	0.757594			0.109923	0.728615
0.0328253	0.781404			0.0629186	0.75701				0.0886851	0.754684			0.0937432	0.722642				0.0977034	0.756702			0.111839	0.727714
0.0340887	0.780642			0.063828	0.756217				0.0895967	0.753781			0.0950792	0.721757				0.0998871	0.755822			0.113773	0.726812
0.0347639	0.779776			0.0647634	0.755392				0.0915143	0.752964			0.0964298	0.720937				0.102106	0.754949			0.11579	0.725913
0.0355663	0.778924			0.0656913	0.754596				0.0929953	0.752101			0.0977911	0.720057				0.104357	0.754082			0.117771	0.725024
0.0362273	0.778056			0.0666336	0.753802				0.0948029	0.751268			0.0991701	0.719186				0.106633	0.753181			0.119788	0.724131
0.0368779	0.777181			0.0675642	0.753004				0.0961352	0.750408			0.100547	0.718314				0.108927	0.752309			0.121766	0.723247
0.0382576	0.776457			0.0685108	0.752197				0.0980802	0.749592			0.101947	0.717421				0.111271	0.751452			0.123833	0.722347
0.0380727	0.775383			0.0694514	0.751409				0.099881	0.748774			0.10335	0.716549				0.11363	0.750557			0.125869	0.721453
0.0393687	0.774611			0.0704068	0.750591				0.101134	0.747888			0.104779	0.715672				0.116013	0.749682			0.127929	0.720551
0.0396079	0.773653			0.0713592	0.749787				0.102473	0.747034			0.106197	0.714824				0.118429	0.748801			0.130043	0.719667
0.0402433	0.772787			0.0723194	0.748985				0.104144	0.746173			0.107649	0.713924				0.120864	0.747957			0.1322	0.718831
0.0411905	0.771954			0.0732799	0.748203				0.105923	0.745352			0.109098	0.713071				0.123333	0.74708			0.134344	0.71795
0.0426798	0.771228			0.0742392	0.747396				0.107902	0.744527			0.11057	0.71218				0.125835	0.74621			0.136526	0.717043
0.0423062	0.770141			0.0752138	0.746583				0.109996	0.743748			0.112041	0.711328				0.128352	0.745334			0.138724	0.716181
0.0441307	0.769508			0.0761958	0.745788				0.111126	0.742843			0.11355	0.710447				0.130897	0.744476			0.140959	0.715282
0.0444216	0.768546			0.077159	0.744997				0.113565	0.742089			0.115048	0.70959				0.133474	0.743629			0.143162	0.714396
0.0453791	0.767729			0.0781529	0.744186				0.115408	0.741257			0.116567	0.70871				0.136101	0.742774			0.145447	0.713524
0.0462758	0.766896			0.0791423	0.743408				0.116883	0.740407			0.1181	0.707854				0.138729	0.741892			0.147722	0.71265
0.0470204	0.766046			0.0801387	0.742595				0.118673	0.739559			0.119641	0.706986				0.141376	0.741031			0.150055	0.71175
0.0477781	0.765187			0.0811372	0.741806				0.120055	0.738709			0.121204	0.706135				0.144058	0.740178			0.152333	0.710871
0.0490263	0.764434			0.0821204	0.741				0.122668	0.737946			0.122801	0.705277				0.146766	0.739328			0.154712	0.709988
0.0497542	0.763573			0.0831321	0.740234				0.124193	0.737114			0.124371	0.704422				0.149494	0.738482			0.157091	0.709123
0.0503533	0.76269			0.084137	0.739429				0.126132	0.736285			0.125966	0.703552				0.152257	0.737634			0.159494	0.708241
0.050699	0.761747			0.0851312	0.73865				0.128297	0.735494			0.127576	0.7027				0.155027	0.736761			0.161783	0.707368
0.0522371	0.761062			0.0861597	0.737847				0.129794	0.73464			0.129202	0.701839				0.157858	0.735915			0.164044	0.706491
0.0531128	0.760229			0.087175	0.737063				0.131917	0.73385			0.130831	0.700998				0.160689	0.735064			0.166522	0.705622
0.0536554	0.759325			0.0882035	0.736268				0.134267	0.73306			0.132483	0.700139				0.163555	0.734204			0.169131	0.704756
0.0547681	0.758546			0.0892291	0.735501				0.135554	0.732196			0.134156	0.699281				0.166422	0.733356			0.171681	0.703886
0.0566634	0.757897			0.0902695	0.734699				0.137184	0.731345			0.135829	0.698419				0.169347	0.73251			0.17427	0.703034
0.0562059	0.756795			0.0913014	0.733895				0.139291	0.730554			0.137522	0.697591				0.172283	0.731672			0.176859	0.702176
0.0574982	0.756053			0.0923486	0.733109				0.140948	0.729712			0.139229	0.696724				0.175284	0.730822			0.179465	0.701303
0.0586284	0.755269			0.0933864	0.73233				0.142983	0.728914			0.140953	0.695896				0.178231	0.730003			0.182111	0.700445
0.0589909	0.754323			0.094447	0.731597				0.145518	0.728155			0.142676	0.69504				0.181233	0.729152			0.184715	0.699577
0.0602533	0.75357			0.0954964	0.730843				0.147382	0.727355			0.144416	0.694193				0.184284	0.728317			0.187368	0.698749
0.0614906	0.752827			0.0965511	0.730054				0.149147	0.726541			0.146186	0.693359				0.187354	0.727473			0.190031	0.697868
0.0624772	0.752012			0.0976048	0.729295				0.151165	0.725733			0.147962	0.692519				0.190437	0.726641			0.192721	0.697016
0.0631477	0.751145			0.0986735	0.728524				0.152957	0.7249			0.14976	0.691678				0.193548	0.725808			0.195595	0.696177
0.0641709	0.75035			0.0997433	0.727753				0.155533	0.72417			0.151546	0.690814				0.19671	0.724963			0.198407	0.695319
0.0645485	0.749428			0.100825	0.726977				0.157149	0.723313			0.153364	0.689981				0.199856	0.72414			0.201279	0.69445
0.0648004	0.74846			0.1019	0.726217				0.159611	0.722562			0.155194	0.689138				0.203054	0.723321			0.204075	0.693606
0.0669418	0.747882			0.102992	0.72538				0.161585	0.721731			0.157045	0.68831				0.206271	0.722507			0.206957	0.692754
0.0673661	0.746954			0.104074	0.724611				0.163582	0.720944			0.158899	0.687484				0.209542	0.721677			0.209819	0.691903
0.068306	0.746139			0.105174	0.723848				0.166411	0.720213			0.160787	0.686643				0.21281	0.720849			0.212821	0.691061
0.0700479	0.745471			0.106268	0.723083				0.167551	0.719331			0.162669	0.685814				0.216078	0.720018			0.215778	0.690207
0.0704796	0.744558			0.107382	0.722311				0.169799	0.718518			0.164572	0.684965				0.219398	0.719199			0.218742	0.68936
0.0715929	0.743761			0.108488	0.721513				0.171881	0.717734			0.166489	0.684144				0.22273	0.718374			0.221597	0.68853
0.0719495	0.742841			0.109599	0.720725				0.173351	0.716875			0.168423	0.68334				0.226116	0.717565			0.22467	0.687691
0.0729413	0.742019			0.110717	0.71997				0.176121	0.716178			0.170365	0.6825				0.229512	0.716734			0.227758	0.686846
0.0740428	0.741224			0.111845	0.719196				0.178085	0.715363			0.172321	0.681659				0.232972	0.715918			0.230709	0.68599
0.0746329	0.740331			0.112967	0.718423				0.180033	0.714578			0.174295	0.68086				0.236422	0.715108			0.233871	0.685175
0.0754343	0.739433			0.114106	0.717607				0.182698	0.713823			0.176282	0.680012				0.239902	0.714299			0.237058	0.684334
0.0767028	0.738664			0.115241	0.716845				0.184847	0.713049			0.178449	0.679214				0.243402	0.713475			0.240273	0.683505
0.0780482	0.737942			0.116384	0.716055				0.187323	0.712264			0.180313	0.67839				0.246946	0.712663			0.243534	0.682684
0.0790012	0.737119			0.11752	0.715303				0.188561	0.711428			0.18232	0.677545				0.250492	0.711871			0.246821	0.681861
0.0797275	0.736253			0.118663	0.714522				0.191007	0.710648			0.184351	0.676724				0.254087	0.711063			0.250106	0.681037
0.0813054	0.735556			0.119801	0.713769				0.19369	0.709915			0.186401	0.675924				0.257675	0.710244			0.253462	0.68022
0.0820043	0.734679			0.120951	0.712954				0.195413	0.709054			0.188475	0.675093				0.261334	0.70944			0.256779	0.679386
0.082652	0.733792			0.12213	0.712193				0.197908	0.708306			0.190545	0.674286				0.264991	0.708627			0.260144	0.678588
0.0843809	0.733135			0.123302	0.711442				0.199951	0.707514			0.192645	0.673488				0.268684	0.707837			0.263606	0.67775
0.085615	0.732366			0.124459	0.71069				0.202703	0.706782			0.19474	0.672645				0.272399	0.707018			0.267067	0.676959
0.0873475	0.731701			0.125639	0.709923				0.204656	0.705946			0.196867	0.671826				0.276331	0.706204			0.270506	0.676131
0.0874533	0.730705			0.126811	0.709114				0.206812	0.705165			0.198984	0.671027				0.279913	0.705403			0.273935	0.675319
0.0884271	0.729903			0.127998	0.708358				0.209296	0.704393			0.201136	0.670225				0.283684	0.704592			0.277427	0.674504
0.089905	0.729203			0.129183	0.707603				0.211398	0.703614			0.203286	0.66941				0.287585	0.703797			0.280907	0.673683
0.0911648	0.728443			0.130376	0.706848				0.213838	0.702879			0.205469	0.66859				0.291445	0.702992			0.284583	0.67286
0.0927769	0.72775			0.13158	0.706087				0.215805	0.702085			0.20765	0.667787				0.29536	0.702209			0.288199	0.67206
0.0933246	0.726938			0.132785	0.705284				0.218281	0.701336			0.209843	0.66698				0.298994	0.701409			0.291851	0.671244
0.0948539	0.726219			0.133986	0.704534				0.220767	0.700595			0.212065	0.666167				0.302797	0.700611			0.295582	0.670439
0.0952198	0.725293			0.135205	0.703773				0.222966	0.69979			0.214284	0.665378				0.306797	0.699825			0.299251	0.669627
0.0965274	0.724544			0.136413	0.703041				0.225122	0.699037			0.216525	0.66456				0.3108	0.699024			0.302966	0.66884
0.097121	0.723673			0.137637	0.702287				0.227739	0.6983			0.218791	0.663808				0.314836	0.698263			0.306708	0.668021
0.0987423	0.722971			0.138848	0.701543				0.229825	0.697515			0.221047	0.663009				0.318878	0.697475			0.310511	0.667252
0.0999359	0.722225			0.140085	0.700742				0.232811	0.696808			0.223332	0.66223				0.322977	0.696699			0.314226	0.666428
0.101009	0.721413			0.141305	0.699982				0.235316	0.696068			0.225617	0.66142				0.327103	0.695896			0.317792	0.665619
0.102078	0.720631			0.142535	0.699236				0.23769	0.695284			0.227931	0.660639				0.33126	0.695144			0.321659	0.664834
0.103083	0.719797			0.143765	0.698495				0.239885	0.694505			0.23026	0.659818				0.363427	0.694602			0.325649	0.664041
0.104899	0.719166			0.145013	0.697748				0.242137	0.693715			0.232593	0.659028				0.343249	0.692838			0.329667	0.663248
0.105566	0.718301			0.146249	0.696952				0.244107	0.692949			0.23494	0.658237				0.345543	0.691915			0.333661	0.662486
0.106962	0.717584			0.147491	0.696203				0.246772	0.692201			0.237332	0.657435				0.349861	0.691152			0.362387	0.661787
0.108002	0.716764			0.148724	0.69547				0.248969	0.691413			0.239717	0.65666				0.354294	0.690366			0.342328	0.659941
0.109474	0.716046			0.14998	0.694717				0.251772	0.690691			0.242098	0.655848				0.358768	0.689525			0.343666	0.658966
0.11052	0.715236			0.151222	0.693946				0.254023	0.689943			0.244477	0.655087				0.363243	0.688783			0.347643	0.658186
0.111975	0.714574			0.152479	0.693167				0.256893	0.689249			0.246903	0.654273				0.367697	0.688015			0.351543	0.657398
0.112796	0.71372			0.153721	0.692406				0.259465	0.688513			0.249325	0.653492				0.372339	0.687268			0.355608	0.656619
0.114729	0.713092			0.154997	0.691643				0.261419	0.687717			0.251784	0.652697				0.376845	0.686494			0.35962	0.65557
0.115606	0.712249			0.156254	0.690886				0.264755	0.687046			0.254227	0.651912				0.381435	0.68574			0.363857	0.65478
0.116649	0.711468			0.157527	0.690141				0.266879	0.686223			0.256704	0.651122				0.386026	0.684961			0.368133	0.654002
0.11762	0.710644			0.158804	0.689415				0.269696	0.68554			0.259183	0.650363				0.39065	0.684224			0.372241	0.653242
0.11894	0.709963			0.160087	0.688655				0.271478	0.684693			0.261692	0.649572				0.395272	0.683444			0.376328	0.652448
0.120096	0.709175			0.161371	0.687945				0.274508	0.684013			0.264193	0.64879				0.399886	0.682705			0.380841	0.651686
0.121376	0.708428			0.162667	0.687204				0.277083	0.68319			0.266721	0.648012				0.404636	0.68194			0.385229	0.650595
0.122438	0.707635			0.163951	0.686466				0.279292	0.682407			0.269265	0.64721				0.409352	0.681076			0.389763	0.649848
0.124132	0.706943			0.165261	0.685739				0.282232	0.681704			0.271833	0.646448				0.414143	0.680359			0.394118	0.649085
0.125063	0.70621			0.166555	0.684961				0.285585	0.681026			0.274385	0.645674				0.418897	0.679576			0.398542	0.648303
0.126625	0.705514			0.167873	0.684242				0.288037	0.680252			0.276979	0.644904				0.423668	0.678827			0.403054	0.647527
0.127747	0.704723			0.169171	0.683521				0.290193	0.679452			0.279554	0.644125				0.428533	0.678088			0.407582	0.646563
0.128544	0.703877			0.1705	0.682791				0.29246	0.67867			0.282184	0.643348				0.433369	0.677342			0.412115	0.6458
0.130608	0.703241			0.171832	0.682087				0.295398	0.677955			0.284795	0.642584				0.438211	0.676578			0.416652	0.645002
0.132138	0.702588			0.17317	0.681304				0.298389	0.67726			0.287444	0.641807				0.443113	0.675869			0.421284	0.644252
0.132699	0.701687			0.174506	0.680596				0.300718	0.67648			0.290093	0.641042				0.44809	0.67514			0.425887	0.643485
0.133634	0.700876			0.175849	0.679927				0.303321	0.675743			0.29278	0.640284				0.452989	0.67441			0.4304	0.642688
0.134679	0.700074			0.177202	0.679222				0.306835	0.675064			0.29546	0.639495				0.458037	0.673655			0.435102	0.641902
0.135616	0.69926			0.178572	0.67849				0.30891	0.674293			0.298158	0.638724				0.462972	0.672944			0.439852	0.641184
0.137428	0.698595			0.179921	0.677783				0.311403	0.67352			0.300848	0.637965				0.468016	0.672197			0.444696	0.6404
0.138983	0.697943			0.181315	0.67697				0.313898	0.672777			0.303591	0.637204				0.473059	0.671463			0.449274	0.639658
0.140292	0.697179			0.182682	0.676256				0.316742	0.672069			0.306327	0.636439				0.478135	0.670746			0.45408	0.638876
0.14191	0.696517			0.184075	0.67555				0.320297	0.671361			0.309129	0.635686				0.483276	0.670033			0.458872	0.638139
0.143298	0.695775			0.185454	0.674843				0.32225	0.670549			0.311891	0.634905				0.488388	0.669313			0.463645	0.637376
0.143733	0.694866			0.186857	0.674129				0.325177	0.669827			0.314691	0.634147				0.493469	0.66859			0.468732	0.636642
0.145614	0.694245			0.188244	0.673329				0.328007	0.669125			0.317491	0.633405				0.498661	0.66788			0.473708	0.635888
0.147116	0.693549			0.189651	0.672618				0.330556	0.668356			0.320326	0.632652				0.503875	0.667161			0.478626	0.635115
0.149309	0.692972			0.191044	0.671905				0.333386	0.667601			0.323157	0.631889				0.509001	0.666418			0.48355	0.634383
0.149743	0.692059			0.192465	0.671191				0.33661	0.666906			0.326009	0.631133				0.514249	0.665693			0.488537	0.633634
0.151138	0.691313			0.193851	0.670473				0.339652	0.666228			0.328864	0.630406				0.519487	0.664987			0.493524	0.632863
0.152452	0.690635			0.195243	0.669662				0.342321	0.665464			0.331763	0.62966				0.524721	0.664255			0.498572	0.632142
0.153672	0.68987			0.196642	0.668969				0.344728	0.664722			0.358973	0.62984				0.530049	0.663521			0.503764	0.631403
0.155273	0.689185			0.198039	0.668246				0.347999	0.664018			0.33892	0.627189				0.535367	0.662808			0.508652	0.630652
0.156882	0.688493			0.199432	0.667542				0.350584	0.663225			0.338943	0.626226				0.540726	0.662092			0.513885	0.62991
0.158471	0.687813			0.200763	0.666806				0.353438	0.662485			0.341535	0.625468				0.546107	0.661365			0.518814	0.629173
0.159849	0.687061			0.202248	0.66612				0.356495	0.661796			0.344523	0.624721				0.551484	0.660679			0.524215	0.628427
0.161251	0.686435			0.203695	0.665334				0.359464	0.661062			0.347433	0.62399				0.556926	0.659962			0.529389	0.62771
0.162448	0.685651			0.205117	0.664638				0.362807	0.660419			0.350438	0.62326				0.562401	0.659241			0.534764	0.626961
0.164506	0.685059			0.206567	0.663923				0.365624	0.659607			0.353485	0.622385				0.567712	0.658506			0.539884	0.626231
0.16565	0.684292			0.208002	0.663216				0.367647	0.658821			0.35645	0.621647				0.573237	0.657813			0.545255	0.625492
0.166439	0.68344			0.209461	0.662517				0.371171	0.658178			0.359479	0.620904				0.578755	0.657116			0.550556	0.624772
0.167755	0.682824			0.210907	0.661773				0.373524	0.657389			0.362573	0.620187				0.584274	0.656422			0.55597	0.624027
0.169112	0.682112			0.212369	0.661052				0.377046	0.656728			0.365689	0.619481				0.589906	0.655721			0.561509	0.623336
0.170527	0.681382			0.21382	0.660367				0.380211	0.655968			0.368792	0.618639				0.595492	0.654984			0.566854	0.622586
0.173122	0.680889			0.215289	0.659722				0.382458	0.655183			0.371854	0.617883				0.601102	0.654246			0.572249	0.621867
0.173037	0.679875			0.216745	0.659047				0.385837	0.654534			0.375003	0.617153				0.606637	0.653556			0.577601	0.621106
0.17512	0.679407			0.21822	0.658326				0.388813	0.653809			0.378157	0.616436				0.612247	0.652818			0.582857	0.62038
0.176242	0.678651			0.219686	0.657647				0.392427	0.653172			0.381328	0.615722				0.617966	0.652105			0.588468	0.619674
0.177973	0.677986			0.221158	0.656955				0.394612	0.652388			0.384494	0.614883				0.623509	0.651414			0.594223	0.618957
0.179794	0.677339			0.22263	0.656241				0.398085	0.651674			0.387652	0.614171				0.629241	0.650717			0.59995	0.618233
0.181249	0.676641			0.224128	0.655522				0.400635	0.650924			0.390931	0.613445				0.634904	0.650022			0.605673	0.617533
0.182574	0.675881			0.225601	0.654819				0.403874	0.650255			0.394137	0.612734				0.640742	0.649339			0.61137	0.616806
0.183318	0.675093			0.227119	0.654037				0.407093	0.649535			0.397333	0.612008				0.646506	0.648636			0.616997	0.616131
0.185964	0.674609			0.228623	0.653351				0.410335	0.648845			0.400583	0.611349				0.652273	0.647936			0.62242	0.615379
0.186659	0.673756			0.230137	0.652653				0.41314	0.648023			0.403877	0.610606				0.658031	0.647295			0.628255	0.614705
0.188372	0.673059			0.231644	0.651946				0.416674	0.647348			0.407172	0.609891				0.663892	0.646567			0.634146	0.613981
0.189304	0.672262			0.233183	0.651253				0.419399	0.646623			0.410444	0.60918				0.669699	0.645838			0.639961	0.613284
0.191254	0.671629			0.23471	0.650454				0.422767	0.645969			0.413831	0.608469				0.675575	0.645139			0.645801	0.612573
0.193052	0.671012			0.236251	0.649768				0.426004	0.645259			0.417123	0.607757				0.681494	0.64447			0.651632	0.611858
0.194484	0.670281			0.237777	0.649063				0.429299	0.644534			0.420492	0.607062				0.687444	0.643752			0.657595	0.61116
0.196464	0.669697			0.239333	0.648369				0.432378	0.643829			0.423845	0.606332				0.693397	0.643145			0.66337	0.610468
0.197638	0.668897			0.240875	0.647659				0.434923	0.643078			0.427248	0.605611				0.69923	0.642428			0.669336	0.609826
0.198866	0.668159			0.242442	0.646863				0.438562	0.642437			0.430571	0.604929				0.705209	0.641721			0.675219	0.609125
0.200823	0.667534			0.243976	0.646158				0.441438	0.641704			0.434	0.604232				0.711225	0.641057			0.681331	0.608386
0.202304	0.666826			0.245556	0.645467				0.445224	0.641045			0.437431	0.603483				0.717266	0.640342			0.687311	0.607809
0.203514	0.666055			0.247113	0.64479				0.448472	0.640319			0.440885	0.602783				0.723151	0.639664			0.693487	0.607097
0.205844	0.66552			0.248686	0.644099				0.451468	0.639581			0.444346	0.602074				0.729114	0.639006			0.699525	0.606385
0.206684	0.664679			0.250259	0.64341				0.454372	0.63888			0.447826	0.601374				0.735195	0.6383			0.705584	0.605713
0.209037	0.664067			0.251847	0.642627				0.457892	0.638228			0.45129	0.600707				0.741253	0.637623			0.711673	0.605032
0.210149	0.663289			0.253418	0.64194				0.46169	0.637569			0.454771	0.599996				0.747475	0.636955			0.717746	0.604299
0.211631	0.662581			0.255005	0.641257				0.464529	0.636806			0.458337	0.599315				0.753596	0.636241			0.724182	0.603659
0.213015	0.661857			0.256578	0.640573				0.467658	0.636085			0.461838	0.598608				0.759771	0.635634			0.73047	0.602956
0.214468	0.661136			0.258175	0.639892				0.470762	0.635385			0.46546	0.597937				0.765884	0.634964			0.73647	0.602238
0.216252	0.660461			0.25976	0.639141				0.474343	0.63474			0.46902	0.597238				0.771938	0.634253			0.742442	0.60156
0.218733	0.659962			0.261352	0.638469				0.477872	0.634069			0.472562	0.596553				0.778131	0.633589			0.748844	0.600861
0.22014	0.65924			0.262941	0.637784				0.481365	0.63331			0.476149	0.59585				0.784357	0.632886			0.75535	0.600192
0.221053	0.658406			0.264553	0.637121				0.4847	0.632644			0.479745	0.595166				0.790597	0.632162			0.761624	0.599544
0.222871	0.657771			0.266138	0.636429				0.488228	0.631993			0.483404	0.594477				0.796957	0.631464			0.767835	0.598823
0.224455	0.657056			0.267751	0.635693				0.490492	0.631203			0.487069	0.59379				0.803187	0.630771			0.774321	0.59816
0.226201	0.6564			0.269347	0.635024				0.49572	0.630729			0.490753	0.593129				0.809624	0.630074			0.781021	0.59749
0.228248	0.655798			0.270971	0.634353				0.497194	0.629878			0.494326	0.592439				0.815903	0.629382			0.787404	0.596827
0.229814	0.655078			0.27257	0.633674				0.501579	0.629229			0.498126	0.591772				0.822213	0.628673			0.793898	0.596118
0.231626	0.654437			0.274203	0.632996				0.504859	0.628562			0.501781	0.591108				0.828615	0.627998			0.800183	0.595415
0.233093	0.653732			0.275826	0.632358				0.508203	0.627882			0.505542	0.590426				0.835006	0.627291			0.806825	0.594751
0.234475	0.652991			0.27748	0.631653				0.511065	0.627151			0.509185	0.589745				0.841298	0.626627			0.813378	0.594095
0.236398	0.652364			0.279112	0.63099				0.515136	0.626588			0.513024	0.589068				0.847648	0.62592			0.819757	0.59338
0.238036	0.651678			0.280768	0.630311				0.51854	0.625855			0.516751	0.588411				0.853985	0.625239			0.826115	0.592767
0.239449	0.650953			0.282428	0.629661				0.522023	0.6252			0.520558	0.587721				0.860435	0.624509			0.832969	0.592168
0.240846	0.650224			0.284105	0.628976				0.525522	0.624538			0.524361	0.587059				0.866845	0.623893			0.839782	0.591525
0.24328	0.6497			0.285782	0.628281				0.528626	0.623834			0.528153	0.586412				0.873278	0.623159			0.846472	0.590806
0.244491	0.648949			0.287463	0.627607				0.532762	0.62324			0.53202	0.58573				0.879778	0.622545			0.853046	0.590142
0.246551	0.648346			0.289148	0.62692				0.535971	0.622484			0.535883	0.585089				0.886291	0.621891			0.859918	0.589491
0.247912	0.647604			0.290849	0.626198				0.540084	0.621887			0.539766	0.584402				0.892815	0.621247			0.866344	0.588824
0.249604	0.646942			0.292555	0.625521				0.542625	0.62112			0.543654	0.583724				0.899291	0.620584			0.8733	0.588165
0.251723	0.646376			0.294287	0.624755				0.54703	0.620523			0.547552	0.583092				0.90586	0.619893			0.880095	0.587473
0.253808	0.645803			0.295984	0.624077				0.551232	0.619975			0.551538	0.582445				0.912479	0.619226			0.886597	0.586837
0.255344	0.645098			0.297655	0.623389				0.553716	0.619166			0.555394	0.58177				0.919053	0.618547			0.893381	0.586163
0.256476	0.644317			0.299356	0.622723				0.557615	0.618512			0.559384	0.581122				0.92569	0.617862			0.900248	0.585522
0.258205	0.643674			0.301192	0.622082				0.560701	0.617826			0.563369	0.58045				0.932269	0.617232			0.907055	0.584878
0.260173	0.643032			0.30295	0.621483				0.56443	0.617195			0.567376	0.579802				0.938903	0.616546			0.9138	0.584191
0.261774	0.642381			0.304698	0.620714				0.567842	0.616512			0.571408	0.579178				0.945599	0.615961			0.920649	0.583545
0.263794	0.641769			0.306429	0.620085				0.571087	0.615862			0.57543	0.578514				0.952248	0.615275			0.927764	0.582894
0.265568	0.641136			0.308181	0.619415				0.575494	0.615213			0.579359	0.577853				0.958982	0.614599			0.934479	0.58234
0.267449	0.640496			0.309918	0.61877				0.578604	0.614528			0.583505	0.577204				0.965547	0.613975			0.941645	0.58167
0.268678	0.639729			0.311693	0.618128				0.583003	0.613937			0.587521	0.576541				0.972259	0.613325			0.948394	0.580982
0.270585	0.639138			0.313443	0.61737				0.585968	0.613237			0.591607	0.575892				0.978979	0.612651			0.955635	0.580348
0.27218	0.638458			0.315231	0.616747				0.590167	0.612666			0.595736	0.575254				0.985894	0.612044			0.962298	0.579685
0.274613	0.637946			0.317007	0.616113				0.59404	0.611969			0.599769	0.574603				0.992543	0.61139			0.969179	0.579106
0.275774	0.637174			0.318814	0.615473				0.596943	0.611276			0.603894	0.57397				0.99929	0.610878			0.975883	0.578426
0.277794	0.636558			0.320591	0.614847				0.601349	0.610711			0.608049	0.573319				1.00607	0.610205			0.983012	0.577748
0.279656	0.635955			0.322402	0.614082				0.605312	0.61008			0.612236	0.572698				1.01294	0.609596			0.990262	0.577182
0.281461	0.635307			0.324209	0.613487				0.608495	0.609425			0.616396	0.572013				1.01984	0.608919			0.997287	0.576508
0.283643	0.63474			0.326026	0.612834				0.613017	0.608833			0.620529	0.571474				1.02658	0.608338			1.00433	0.5759
0.285056	0.634017			0.327874	0.612236				0.616864	0.60817			0.624759	0.570824				1.03342	0.607665			1.01153	0.575259
0.287203	0.633445			0.329711	0.61159				0.620627	0.607566			0.628955	0.570172				1.0403	0.607037			1.01851	0.574622
0.28913	0.632841			0.33153	0.610845				0.623854	0.606863			0.633146	0.569541				1.04719	0.60641			1.02566	0.573978
0.29064	0.632128			0.355208	0.613285				0.62769	0.606236			0.637488	0.568943				1.05404	0.605754			1.0329	0.573356
0.292866	0.631574			0.33398	0.608359				0.63171	0.605651			0.641744	0.568303				1.06084	0.605146			1.03985	0.572693
0.293671	0.630727			0.333148	0.607183				0.635876	0.604975			0.646083	0.567678				1.06773	0.604508			1.0468	0.572122
0.296164	0.630213			0.334777	0.606503				0.639326	0.604328			0.65038	0.567032				1.07457	0.60398			1.0537	0.571497
0.297649	0.629488			0.3365	0.605497				0.643335	0.603695			0.654663	0.566429				1.0817	0.603361			1.06083	0.570857
0.300625	0.629086			0.33835	0.604863				0.647697	0.603139			0.659052	0.565819				1.08858	0.602722			1.0681	0.570249
0.301726	0.628336			0.340129	0.6042				0.651126	0.602459			0.663414	0.565219				1.09532	0.602079			1.07513	0.56958
0.304103	0.627781			0.341957	0.603565				0.655239	0.601812			0.667757	0.5646				1.10152	0.601324			1.08239	0.569205
0.305524	0.62707			0.343832	0.602934				0.659266	0.601169			0.672151	0.563965				1.10767	0.600674			1.08976	0.568592
0.307819	0.626517			0.345664	0.601824				0.662982	0.6006			0.676529	0.563346				1.11469	0.600007			1.09678	0.567884
0.309125	0.625808			0.34753	0.601192				0.666529	0.599864			0.680938	0.562765				1.12228	0.599411			1.10424	0.567285
0.310835	0.625147			0.349376	0.600555				0.670792	0.599292			0.685358	0.562155				1.12977	0.598844			1.11134	0.566639
0.31292	0.624567			0.351264	0.599929				0.674738	0.598717			0.689721	0.561517				1.13702	0.598263			1.11818	0.565976
0.315257	0.624016			0.353156	0.599299				0.679107	0.598167			0.694183	0.560888				1.14414	0.597519			1.12515	0.56532
0.31665	0.623307			0.355108	0.598691				0.683353	0.597565			0.698591	0.560293				1.15114	0.596924			1.13228	0.56465
0.319247	0.622812			0.357021	0.597631				0.686533	0.596879			0.703014	0.559674				1.15849	0.596307			1.13979	0.564062
0.320951	0.622124			0.358939	0.597018				0.691109	0.596334			0.707438	0.559035				1.16556	0.595755			1.14683	0.56343
0.322491	0.621447			0.360862	0.596388				0.69515	0.59579			0.711939	0.558402				1.17273	0.595059			1.15424	0.562755
0.324756	0.620886			0.362842	0.59578				0.698802	0.595053			0.71648	0.557824				1.17987	0.594435			1.16155	0.562245
0.327394	0.620384			0.364841	0.595151				0.703049	0.594519			0.720923	0.557205				1.18692	0.593925			1.16882	0.561618
0.328504	0.619616			0.366756	0.594366				0.707336	0.593917			0.725379	0.556602				1.19404	0.593341			1.17602	0.561077
0.33051	0.618981			0.368657	0.593701				0.711244	0.59328			0.729934	0.555971				1.20111	0.592672			1.1833	0.560397
0.332602	0.618379			0.370599	0.593108				0.715241	0.592667			0.734409	0.55534				1.20817	0.592045			1.19032	0.559842
0.334699	0.617812			0.372574	0.592481				0.71896	0.592014			0.738939	0.554726				1.21538	0.59143			1.19756	0.559373
0.337071	0.617275			0.374552	0.591893				0.723468	0.591485			0.743483	0.554163				1.22246	0.590969			1.20464	0.558777
0.338821	0.61659			0.376605	0.591116				0.727495	0.590836			0.748089	0.553535				1.2296	0.590261			1.21193	0.558154
0.341082	0.616097			0.378468	0.590451				0.731576	0.590159			0.752648	0.552937				1.23677	0.589671			1.21908	0.557526
0.34293	0.615442			0.380497	0.589903				0.735657	0.589515			0.757252	0.552331				1.24391	0.589058			1.22626	0.556931
0.344462	0.614758			0.382494	0.58937				0.739607	0.588729			0.76184	0.551839				1.25097	0.588427			1.2333	0.556467
0.346695	0.614189			0.384534	0.588828				0.744167	0.588172			0.766489	0.551195				1.25816	0.587766			1.24072	0.555807
0.347863	0.61343			0.386495	0.58825				0.748569	0.587519			0.771051	0.550559				1.26527	0.587228			1.24778	0.555256
0.350467	0.612941			0.388516	0.587437				0.752019	0.58675			0.775714	0.549972				1.27242	0.58664			1.25457	0.554603
0.352503	0.61257			0.390559	0.586889				0.756443	0.586117			0.780351	0.549385				1.27964	0.586025			1.2617	0.554063
0.354629	0.611985			0.392599	0.586279				0.760833	0.585681			0.785094	0.548788				1.28675	0.585382			1.26923	0.553489
0.356752	0.611417			0.394594	0.585696				0.765162	0.584048			0.78971	0.548109				1.29388	0.584784			1.27632	0.552989
0.358293	0.610736			0.39663	0.585073				0.769449	0.58431			0.794479	0.54755				1.30098	0.58415			1.28343	0.552395
0.361031	0.610314			0.398636	0.584323				0.773222	0.582831			0.799156	0.546959				1.30809	0.583529			1.29075	0.551873
0.362964	0.609945			0.400746	0.583706				0.778015	0.583154			0.803883	0.546367				1.31527	0.582911			1.29817	0.551382
0.365312	0.609438			0.402777	0.58311				0.781856	0.581587			0.808576	0.545768				1.32245	0.582294			1.30513	0.550806
0.366399	0.608651			0.404366	0.582426				0.786305	0.582232			0.81327	0.545246				1.32967	0.581658			1.31259	0.550496
0.369282	0.608261			0.406796	0.581879				0.790635	0.581781			0.817949	0.544666				1.33688	0.58136			1.31982	0.549928
0.371373	0.607653			0.40897	0.581098				0.794766	0.581317			0.822786	0.544138				1.34406	0.580693			1.32713	0.549253
0.37287	0.607158			0.411036	0.580471				0.799501	0.580735			0.827539	0.543522				1.3513	0.580175			1.33395	0.548651
0.375042	0.606601			0.4131	0.579867				0.803079	0.58005			0.832289	0.542945				1.35842	0.579503			1.34131	0.548039
0.377786	0.606165			0.415116	0.579233				0.807406	0.579461			0.837007	0.542383				1.36562	0.578994			1.34813	0.547315
0.379373	0.605472			0.417134	0.578637				0.812123	0.578918			0.841812	0.541771				1.37273	0.578365			1.35563	0.546742
0.380865	0.604788			0.419124	0.578019				0.816094	0.578261			0.846529	0.541191				1.37993	0.577794			1.36279	0.546154
0.383267	0.604271			0.421201	0.577261				0.8205	0.57768			0.851309	0.54066				1.38693	0.577109			1.36986	0.545479
0.385606	0.603816			0.42327	0.576672				0.824632	0.577026			0.856101	0.540028				1.39412	0.576444			1.37658	0.54484
0.387217	0.603114			0.425307	0.576018				0.82934	0.57646			0.860897	0.539509				1.40127	0.575874			1.38397	0.544167
0.389701	0.602465			0.427375	0.575397				0.83391	0.575881			0.865702	0.539009				1.40854	0.575298			1.39107	0.543683
0.39187	0.601759			0.429439	0.574772				0.838823	0.575364			0.870622	0.538436				1.41566	0.574828			1.39811	0.543095
0.394469	0.600468			0.431508	0.574088				0.842723	0.574754			0.875413	0.537833				1.42276	0.574208			1.40509	0.542417
0.396227	0.599856			0.433586	0.573469				0.846675	0.574118			0.880246	0.537244				1.42988	0.573531			1.41261	0.541862
0.398297	0.599388			0.43562	0.572847				0.851017	0.57347			0.885157	0.536677				1.43699	0.572965			1.41942	0.541264
0.400421	0.599048			0.437763	0.572258				0.855181	0.572843			0.889977	0.536159				1.44416	0.572387			1.42656	0.540883
0.403594	0.598151			0.439792	0.571634				0.859493	0.572162			0.894825	0.535557				1.45141	0.571824			1.43308	0.540182
0.404897	0.597364			0.441886	0.570984				0.864275	0.571576			0.899868	0.534995				1.45847	0.571255			1.44005	0.539591
0.408105	0.597567			0.443999	0.570402				0.868248	0.570917			0.904718	0.534416				1.46548	0.570684			1.44767	0.53899
0.409024	0.59622			0.446124	0.569799				0.872606	0.570247			0.909645	0.533839				1.47257	0.569953			1.45463	0.538416
0.412035	0.596701			0.448214	0.569199				0.8771	0.569574			0.914516	0.533271				1.47969	0.569431			1.46137	0.537818
0.413514	0.595987			0.450383	0.568631				0.882013	0.56906			0.919521	0.532708				1.48681	0.56887			1.46791	0.53721
0.415451	0.595639			0.452485	0.568037				0.886237	0.56839			0.924458	0.532147				1.49383	0.568451			1.47512	0.536545
0.417851	0.594895			0.454644	0.567406				0.890334	0.567781			0.929412	0.531583				1.50086	0.567817			1.48239	0.535929
0.419562	0.594466			0.456674	0.566799				0.89471	0.567226			0.934419	0.531014				1.50788	0.567249			1.48956	0.535304
0.422496	0.594321			0.458791	0.566197				0.899628	0.566681			0.939369	0.530386				1.51497	0.566581			1.49665	0.534676
0.424063	0.593731			0.460956	0.565609				0.903601	0.566167			0.944375	0.529957				1.52202	0.566008			1.5035	0.534233
0.426275	0.593259			0.463089	0.565008				0.90864	0.565615			0.949333	0.529348				1.52896	0.565522			1.51033	0.533591
0.428925	0.592715			0.465226	0.564379				0.912956	0.565026			0.954339	0.528825				1.53604	0.564917			1.51742	0.532926
0.430702	0.592132			0.467471	0.56378				0.917764	0.564494			0.959381	0.528297				1.54301	0.56429			1.52422	0.532321
0.433242	0.591483			0.469585	0.56322				0.921516	0.563844			0.964303	0.527695				1.54997	0.563664			1.53067	0.531623
0.434729	0.590258			0.471718	0.562622				0.925935	0.563299			0.969304	0.527218				1.55707	0.562986			1.5377	0.531141
0.43691	0.58971			0.473959	0.562075				0.931129	0.562764			0.974303	0.526668				1.56397	0.562562			1.54448	0.530571
0.439459	0.589097			0.476141	0.561362				0.935397	0.562179			0.979374	0.526199				1.57101	0.561944			1.55144	0.529861
0.441872	0.588922			0.478308	0.560826				0.939864	0.561569			0.984348	0.52567				1.57794	0.561377			1.55793	0.529163
0.443952	0.588579			0.480544	0.560254				0.944397	0.561001			0.989514	0.525121				1.58502	0.560697			1.56503	0.528581
0.446158	0.587905			0.482769	0.559652				0.948518	0.56042			0.994387	0.524551				1.59186	0.560054			1.57224	0.528458
0.449052	0.587509			0.485005	0.559086				0.953525	0.559933			0.999439	0.523994				1.59892	0.559426			1.57908	0.527814
0.451215	0.587085			0.487227	0.558496				0.957679	0.559357			1.00458	0.523475				1.60579	0.558917			1.58578	0.527173
0.453404	0.586552			0.489512	0.5578				0.962343	0.558774			1.00963	0.522894				1.61275	0.558234			1.59202	0.52655
0.45473	0.585744			0.491814	0.55725				0.967257	0.558268			1.01468	0.522412				1.61965	0.557555			1.59867	0.525888
0.45751	0.585268			0.494122	0.556686				0.971329	0.557604			1.01987	0.521854				1.62671	0.556928			1.60585	0.52528
0.460415	0.584928			0.496363	0.556126				0.975792	0.557114			1.02484	0.521403				1.63335	0.556291			1.61258	0.524863
0.462023	0.584229			0.498724	0.555607				0.980375	0.556523			1.02994	0.520846				1.6403	0.555881			1.61945	0.524167
0.464145	0.583661			0.50098	0.554817				0.984546	0.555878			1.03498	0.520326				1.64701	0.555233			1.62617	0.523533
0.466229	0.582975			0.503222	0.554264				0.989548	0.555398			1.04005	0.519802				1.65369	0.554558			1.63316	0.522891
0.46902	0.582539			0.50548	0.553671				0.994368	0.554887			1.04514	0.519223				1.65978	0.553945			1.6397	0.52231
0.470714	0.581863			0.507776	0.55312				0.9988	0.554319			1.05023	0.518809				1.66671	0.553359			1.64626	0.521596
0.473177	0.581322			0.509991	0.552549				1.00273	0.553724			1.05528	0.518325				1.67372	0.55302			1.65306	0.520912
0.475172	0.580692			0.512237	0.551644				1.0078	0.553254			1.0604	0.517779				1.68102	0.552426			1.65959	0.520197
0.478208	0.580215			0.514536	0.55106				1.01148	0.552591			1.06549	0.517192				1.68801	0.551802			1.66636	0.51967
0.479715	0.579472			0.516869	0.550452				1.01667	0.552068			1.07065	0.516644				1.69472	0.551224			1.67272	0.518947
0.482014	0.578938			0.519095	0.54982				1.02124	0.551529			1.07562	0.516197				1.70141	0.550649			1.67961	0.518665
0.484492	0.578432			0.521397	0.549234				1.02571	0.550968			1.08077	0.515752				1.70812	0.55001			1.68627	0.518074
0.48684	0.577907			0.523641	0.548623				1.03005	0.550407			1.08592	0.515253				1.71496	0.549492			1.69241	0.517403
0.488805	0.577284			0.525948	0.54785				1.03433	0.549793			1.09103	0.514702				1.72185	0.54892			1.6986	0.516681
0.491673	0.576818			0.528231	0.547236				1.03889	0.549259			1.09615	0.514276				1.72849	0.548224			1.70517	0.516038
0.493617	0.576193			0.5306	0.546662				1.04449	0.548772			1.10141	0.513771				1.73516	0.547644			1.71232	0.51547
0.496152	0.575688			0.532467	0.546045				1.04834	0.548334			1.10654	0.513367				1.74179	0.547006			1.7188	0.515108
0.498641	0.575166			0.534796	0.545484				1.05249	0.547731			1.11168	0.512866				1.74845	0.546604			1.72542	0.514526
0.501188	0.574663			0.537337	0.544752				1.05691	0.547136			1.11687	0.512328				1.755	0.545964			1.73158	0.513972
0.503258	0.574036			0.539739	0.544203				1.06221	0.546621			1.122	0.511778				1.76168	0.545252			1.73863	0.513175
0.505411	0.573451			0.542102	0.543706				1.06652	0.546028			1.12715	0.511238				1.76834	0.544631			1.74487	0.51258
0.507991	0.572962			0.544393	0.543171				1.07143	0.545644			1.1324	0.510855				1.7746	0.54403			1.75123	0.512211
0.510589	0.572459			0.546712	0.542657				1.07546	0.544997			1.13751	0.510351				1.78163	0.543706			1.75716	0.511606
0.512582	0.571834			0.549058	0.541948				1.07995	0.544473			1.14277	0.509814				1.78809	0.543123			1.76343	0.510982
0.515786	0.571368			0.551396	0.541395				1.08492	0.543931			1.14796	0.509225				1.79436	0.542534			1.77027	0.510424
0.517332	0.570672			0.553661	0.540819				1.08983	0.543484			1.15308	0.508675				1.79994	0.54176			1.77685	0.50977
0.519578	0.570097			0.556027	0.540263				1.09414	0.542855			1.15822	0.508409				1.80671	0.541088			1.78325	0.50937
0.522046	0.569608			0.558395	0.539692				1.09887	0.542388			1.16348	0.507791				1.81362	0.540512			1.78932	0.508629
0.524859	0.569159			0.560689	0.539191				1.10385	0.541863			1.16866	0.507295				1.8203	0.540125			1.79552	0.508097
0.526316	0.568415			0.563096	0.538529				1.10768	0.54123			1.17385	0.506764				1.82708	0.53954			1.80209	0.507444
0.529682	0.567914			0.56545	0.538014				1.11284	0.54073			1.17903	0.506231				1.83362	0.538842			1.80854	0.506872
0.532101	0.567412			0.567763	0.537447				1.11675	0.540145			1.18419	0.505688				1.84044	0.538211			1.81471	0.506257
0.533835	0.566747			0.570094	0.536913				1.12177	0.539729			1.18934	0.505266				1.84642	0.537604			1.8211	0.50596
0.536689	0.566292			0.572537	0.536391				1.12553	0.539053			1.1945	0.504722				1.85299	0.537147			1.82726	0.505356
0.538391	0.565637			0.574834	0.535623				1.13075	0.538537			1.19958	0.504223				1.85946	0.536504			1.83366	0.504902
0.54105	0.565051			0.577271	0.535141				1.13535	0.537948			1.20481	0.503684				1.86579	0.535848			1.83969	0.504158
0.542726	0.56438			0.57956	0.534593				1.14006	0.537467			1.21004	0.503193				1.87224	0.535135			1.84589	0.503566
0.546072	0.564019			0.582009	0.534059				1.14477	0.537007			1.21515	0.502777				1.87843	0.534539			1.85184	0.503075
0.54844	0.563522			0.584331	0.533534				1.14961	0.53647			1.22033	0.502192				1.88489	0.534288			1.85864	0.502446
0.550151	0.56287			0.586805	0.53284				1.15406	0.535915			1.22564	0.501668				1.8912	0.533633			1.86447	0.501756
0.553134	0.562502			0.589112	0.532283				1.1586	0.535344			1.23075	0.501079				1.89741	0.533038			1.8699	0.501123
0.555237	0.561887			0.591439	0.53171				1.16266	0.534697			1.23598	0.500587				1.90388	0.532328			1.8762	0.50047
0.557685	0.561404			0.593804	0.531185				1.16746	0.53423			1.2411	0.500132				1.90995	0.531672			1.88232	0.500434
0.559655	0.56077			0.596169	0.530629				1.17249	0.533925			1.24637	0.49968				1.9162	0.531076			1.88875	0.499791
0.562264	0.560281			0.598454	0.530053				1.1767	0.533322			1.25148	0.499058				1.92249	0.530554			1.89484	0.499326
0.564939	0.559795			0.600958	0.529338				1.18138	0.53278			1.25664	0.498512				1.92881	0.529838			1.90081	0.498649
0.566896	0.559176			0.603246	0.528787				1.1863	0.532241			1.26174	0.498057				1.93501	0.529178			1.9068	0.498051
0.569411	0.558666			0.605683	0.528248				1.19037	0.531691			1.26687	0.49747				1.94126	0.528589			1.91323	0.497472
0.572469	0.558296			0.608006	0.527718				1.19466	0.531168			1.27195	0.4971				1.9474	0.527937			1.91904	0.496928
0.57482	0.557717			0.610384	0.527181				1.19991	0.530674			1.2771	0.496644				1.95365	0.527674			1.92501	0.496185
0.577195	0.557209			0.612684	0.526522				1.20423	0.530031			1.28217	0.496057				1.95972	0.527012			1.93121	0.495606
0.58046	0.55674			0.615096	0.525943				1.20899	0.52954			1.28729	0.495518				1.96589	0.526355			1.93682	0.494835
0.582856	0.556225			0.617532	0.525446				1.21372	0.528995			1.29244	0.494977				1.97195	0.525756			1.94275	0.494042
0.585077	0.555712			0.61992	0.524893				1.21841	0.528656			1.29759	0.494574				1.97809	0.525005			1.94806	0.49379
0.587805	0.555263			0.622263	0.524329				1.22317	0.528244			1.30263	0.494027				1.9841	0.52463			1.95397	0.493126
0.590689	0.554789			0.624641	0.523738				1.22834	0.527712			1.30774	0.493522				1.99007	0.524019			1.96016	0.492524
0.592897	0.554073			0.626999	0.523142				1.23129	0.526946			1.31296	0.492995				1.99634	0.523369			1.96624	0.491945
0.594704	0.553451			0.629515	0.522632				1.23613	0.526364			1.3181	0.492406				2.00231	0.522764			1.97213	0.491324
0.597654	0.553006			0.631993	0.52211				1.24113	0.525828			1.32328	0.492195				2.00841	0.522172			1.97776	0.491052
0.600009	0.552455			0.634502	0.521578				1.24529	0.525323			1.32841	0.491703				2.01439	0.52143			1.98354	0.490427
0.602635	0.552024			0.637041	0.521021				1.25006	0.524745			1.33349	0.491155				2.02023	0.521177			1.98919	0.48975
0.605391	0.551535			0.639433	0.520371				1.25527	0.524287			1.33874	0.490581				2.02628	0.520509			1.99505	0.489067
0.606994	0.550738			0.642005	0.519835				1.25933	0.523684			1.34387	0.490041				2.03224	0.519763			2.00043	0.488315
0.609775	0.55024			0.644509	0.51931				1.26365	0.523069			1.34902	0.489513				2.03827	0.519095			2.00661	0.487577
0.612412	0.549792			0.646997	0.518812				1.26862	0.522797			1.35366	0.489204				2.04411	0.518425			2.01207	0.486959
0.614593	0.549237			0.649605	0.518273				1.27316	0.52219			1.35925	0.488754				2.05016	0.518042			2.0175	0.486259
0.617785	0.548878			0.651951	0.517605				1.27757	0.521607			1.36453	0.48823				2.05587	0.517295			2.02305	0.485546
0.619732	0.548146			0.654438	0.517074				1.28181	0.520978			1.36965	0.487675				2.06189	0.516695			2.029	0.484882
0.622839	0.547812			0.656764	0.516474				1.28628	0.520407			1.37482	0.487105				2.06769	0.516093			2.03455	0.484063
0.624564	0.5471			0.659255	0.515985				1.29108	0.520002			1.37994	0.486761				2.07354	0.515346			2.03934	0.483944
0.627314	0.546671			0.661571	0.5154				1.29629	0.51955			1.38503	0.486171				2.07949	0.515083			2.04597	0.483252
0.62932	0.546075			0.663938	0.514663				1.29987	0.518778			1.39024	0.485638				2.08551	0.51437			2.05148	0.482411
0.632202	0.545662			0.666422	0.514113				1.30458	0.51827			1.39525	0.485089				2.09111	0.513683			2.05777	0.481626
0.634795	0.545145			0.668046	0.513435				1.30952	0.517755			1.40036	0.484502				2.09709	0.513219			2.06338	0.480652
0.638248	0.544833			0.670653	0.512949				1.31397	0.517134			1.40555	0.48435				2.10276	0.512402			2.06839	0.480146
0.640168	0.544221			0.673266	0.512389				1.31786	0.516832			1.4106	0.483715				2.10856	0.511864			2.07346	0.47943
0.642498	0.543674			0.675913	0.511875				1.32294	0.516322			1.41566	0.483221				2.11418	0.511393			2.079	0.47866
0.64502	0.543153			0.678313	0.5112				1.32752	0.515731			1.42072	0.482673				2.12011	0.510865			2.08501	0.477929
0.647914	0.542749			0.680304	0.510721				1.33224	0.515186			1.42576	0.482141				2.12562	0.510178			2.09034	0.477298
0.650336	0.542191			0.68316	0.510352				1.33663	0.514626			1.43079	0.481576				2.13142	0.509509			2.0958	0.476591
0.652789	0.541709			0.685656	0.509908				1.34114	0.514355			1.43592	0.481341				2.13706	0.508825			2.10059	0.476293
0.655094	0.541148			0.688041	0.50942				1.34544	0.513737			1.441	0.480794				2.14268	0.508652			2.10584	0.475585
0.657744	0.540678			0.690427	0.508989				1.35066	0.513183			1.44606	0.480214				2.14846	0.507837			2.11169	0.474916
0.659918	0.540036			0.692946	0.508479				1.35514	0.512627			1.45113	0.479669				2.15406	0.507224			2.11717	0.474222
0.662549	0.53957			0.69534	0.507988				1.35965	0.512048			1.4562	0.479073				2.15959	0.506538			2.12231	0.473506
0.665784	0.539201			0.697926	0.507444				1.36379	0.511736			1.46129	0.478733				2.16533	0.505863			2.12849	0.473212
0.667957	0.538603			0.700469	0.506943				1.3681	0.511153			1.46631	0.478247				2.17104	0.50533			2.13328	0.472561
0.670207	0.538048			0.703082	0.506395				1.37332	0.51067			1.47133	0.477637				2.17656	0.504774			2.13805	0.471736
0.6725	0.537574			0.705773	0.505926				1.37734	0.509998			1.47636	0.477107				2.18203	0.50403			2.14331	0.471102
0.675471	0.537163			0.708344	0.505398				1.38179	0.509436			1.48142	0.476559				2.18759	0.503345			2.14819	0.470309
0.677694	0.536573			0.710884	0.504884				1.38634	0.508874			1.48649	0.476324				2.19326	0.502666			2.15427	0.470098
0.680411	0.536135			0.713494	0.504418				1.39092	0.508568			1.49152	0.475778				2.19866	0.502039			2.15939	0.469442
0.683023	0.535632			0.716067	0.503916				1.39625	0.508065			1.49646	0.475222				2.20399	0.501799			2.16445	0.468668
0.686315	0.535271			0.718641	0.503318				1.39948	0.507436			1.50155	0.474681				2.20974	0.501192			2.17016	0.468056
0.688761	0.534759			0.721224	0.502779				1.40409	0.506838			1.50653	0.474133				2.21498	0.500418			2.17501	0.467339
0.691331	0.534259			0.723868	0.502279				1.40844	0.506321			1.51156	0.47359				2.22038	0.499722			2.17985	0.466526
0.694577	0.533894			0.726401	0.501701				1.41321	0.506055			1.51677	0.473322				2.22592	0.499179			2.18467	0.4664
0.697163	0.533405			0.728926	0.50115				1.41752	0.505429			1.52182	0.472779				2.2311	0.498836			2.18968	0.465679
0.6994	0.532874			0.731568	0.500396				1.42187	0.504797			1.52678	0.472285				2.23656	0.498075			2.19515	0.465078
0.702095	0.532379			0.733992	0.499856				1.4267	0.504231			1.53165	0.471727				2.24198	0.497465			2.19951	0.464393
0.705152	0.531992			0.736484	0.499327				1.43135	0.503678			1.53658	0.471174				2.24716	0.496755			2.20566	0.463727
0.707856	0.531488			0.739084	0.498782				1.43534	0.503358			1.54155	0.470987				2.25277	0.496074			2.21072	0.463162
0.709958	0.530932			0.741579	0.498232				1.44007	0.502776			1.54647	0.470386				2.25817	0.495842			2.21538	0.462441
0.712874	0.530529			0.744182	0.497421				1.44497	0.502309			1.55137	0.469842				2.26338	0.495132			2.21993	0.46176
0.715742	0.529934			0.746583	0.496827				1.44886	0.501628			1.55633	0.469289				2.26861	0.494431			2.22519	0.461132
0.718094	0.529339			0.749144	0.496294				1.45318	0.501009			1.56125	0.468735				2.27395	0.493741			2.23056	0.460212
0.720736	0.528851			0.751754	0.495769				1.45809	0.500532			1.56619	0.468558				2.27918	0.493121			2.2353	0.460241
0.723074	0.528227			0.7543	0.495198				1.46227	0.500202			1.57114	0.468019				2.28441	0.492421			2.23999	0.45958
0.726465	0.527894			0.756797	0.49467				1.46668	0.499621			1.57597	0.467464				2.28966	0.4925			2.24472	0.458924
0.727865	0.52704			0.759394	0.493963				1.47126	0.49913			1.58094	0.466909				2.29491	0.491641			2.24893	0.45809
0.730733	0.526512			0.761842	0.493467				1.47565	0.498507			1.58584	0.466312				2.30024	0.4911			2.25507	0.457522
0.733254	0.525939			0.764473	0.492909				1.47917	0.49792			1.59079	0.465865				2.30529	0.490314			2.25958	0.456622
0.735778	0.525447			0.767049	0.492429				1.48462	0.497684			1.59554	0.465622				2.31052	0.48954			2.26401	0.456259
0.738405	0.524926			0.769558	0.491855				1.48875	0.497101			1.60048	0.464968				2.31572	0.489233			2.26839	0.455504
0.740934	0.524399			0.772228	0.491328				1.49347	0.496548			1.60535	0.464524				2.32072	0.48836			2.27332	0.45495
0.743757	0.52403			0.774862	0.490805				1.49771	0.495976			1.61023	0.463963				2.3259	0.487743			2.27834	0.454229
0.746299	0.523536			0.777405	0.490238				1.50153	0.49533			1.61509	0.463413				2.3311	0.487047			2.28346	0.453453
0.74913	0.523027			0.779957	0.48975				1.50612	0.495096			1.61986	0.463293				2.33625	0.486254			2.28801	0.453332
0.752526	0.522645			0.782626	0.489237				1.51046	0.494463			1.6247	0.462798				2.34134	0.4861			2.29273	0.452605
0.75493	0.522117			0.785315	0.488666				1.51464	0.493834			1.62968	0.462305				2.34612	0.485388			2.2975	0.451785
0.75814	0.521784			0.787922	0.48815				1.51936	0.493286			1.63432	0.461792				2.35146	0.48469			2.30191	0.451043
0.760429	0.521222			0.790489	0.487622				1.52372	0.492714			1.63909	0.461171				2.35645	0.48404			2.30659	0.450221
0.763073	0.520458			0.793222	0.48715				1.52839	0.492157			1.64395	0.460846				2.36128	0.483267			2.31112	0.450119
0.765959	0.51977			0.795878	0.486654				1.53242	0.491988			1.64876	0.460283				2.36628	0.482632			2.3157	0.449216
0.768436	0.51934			0.798452	0.48614				1.53691	0.491375			1.65359	0.459739				2.37131	0.48257			2.32013	0.448475
0.770779	0.518655			0.801104	0.485539				1.54143	0.490809			1.6584	0.459177				2.37642	0.481859			2.3248	0.447886
0.774075	0.518479			0.803765	0.485078				1.54607	0.490247			1.66319	0.458738				2.3813	0.481066			2.32939	0.447106
0.776675	0.517747			0.806406	0.484554				1.55006	0.489711			1.66801	0.458232				2.38606	0.480418			2.33392	0.446261
0.779421	0.517421			0.809059	0.484058				1.55476	0.489371			1.67285	0.458179				2.39103	0.479715			2.33848	0.446009
0.781953	0.517179			0.811759	0.483556				1.55845	0.488633			1.67765	0.457675				2.39594	0.479236			2.343	0.445188
0.78512	0.516843			0.814309	0.482785				1.5634	0.488164			1.68248	0.457078				2.40086	0.478437			2.34724	0.444441
0.787347	0.516284			0.816869	0.482236				1.5674	0.487516			1.68714	0.456621				2.40551	0.477702			2.35194	0.443698
0.79052	0.515914			0.819373	0.481706				1.57217	0.487036			1.69192	0.456121				2.41044	0.477078			2.35635	0.442965
0.792994	0.515494			0.821892	0.481168				1.57626	0.486659			1.69569	0.455818				2.41541	0.476367			2.36077	0.442704
0.795083	0.514983			0.824385	0.480665				1.58087	0.486113			1.70133	0.455281				2.42015	0.476301			2.36436	0.441959
0.797988	0.514548			0.826949	0.479969				1.58531	0.485442			1.70627	0.45486				2.42504	0.475665			2.36924	0.441162
0.80087	0.514067			0.829466	0.479441				1.58868	0.484831			1.71102	0.454248				2.42972	0.474865			2.37356	0.440421
0.803069	0.513417			0.832086	0.478908				1.59316	0.484269			1.71579	0.45369				2.43472	0.474231			2.37843	0.439686
0.805635	0.512826			0.83463	0.47838				1.59776	0.483719			1.72048	0.453709				2.43926	0.473407			2.38123	0.439575
0.808048	0.512291			0.836768	0.477773				1.60198	0.483629			1.72517	0.453142				2.44412	0.472784			2.38591	0.438924
0.811195	0.511977			0.838427	0.477125				1.6066	0.483135			1.72974	0.452568				2.44898	0.472573			2.39028	0.438106
0.813917	0.511501			0.842043	0.476702				1.6109	0.482575			1.73442	0.452008				2.45392	0.471852			2.39613	0.437366
0.815994	0.510959			0.845169	0.476261				1.61547	0.482078			1.73909	0.451506				2.45838	0.47112			2.40004	0.436429
0.818912	0.510573			0.847803	0.475774				1.61884	0.481421			1.74377	0.450987				2.46303	0.470391			2.40385	0.43573
0.820987	0.509985			0.850135	0.475212				1.62308	0.481091			1.74845	0.45067				2.46769	0.4695			2.40757	0.435925
0.824441	0.509738			0.853148	0.474766				1.6274	0.480587			1.75286	0.450072				2.47234	0.469695			2.41226	0.435113
0.82811	0.509465			0.856089	0.474286				1.63198	0.480024			1.75743	0.449626				2.4771	0.46897			2.4155	0.434311
0.829919	0.509089			0.858702	0.473762				1.6359	0.479431			1.76209	0.449174				2.48165	0.468241			2.42027	0.433502
0.83289	0.508719			0.861392	0.473219				1.64033	0.478911			1.76673	0.448484				2.48642	0.467525			2.42478	0.432773
0.835402	0.508176			0.864105	0.472617				1.64444	0.478778			1.77129	0.44827				2.49088	0.46678			2.42892	0.432597
0.838029	0.507699			0.866702	0.472019				1.64874	0.478193			1.77583	0.447761				2.49548	0.466569			2.433	0.431917
0.840548	0.507242			0.869567	0.471431				1.65265	0.477655			1.7805	0.447191				2.50006	0.465838			2.43754	0.431095
0.844019	0.506989			0.872259	0.470915				1.65698	0.477016			1.78504	0.446742				2.50456	0.465101			2.44182	0.430267
0.847957	0.506787			0.875071	0.470336				1.66158	0.476593			1.78964	0.446169				2.5092	0.464467			2.44602	0.429504
0.849527	0.506091			0.877769	0.46982				1.66569	0.475937			1.79411	0.445959				2.51364	0.46365			2.44984	0.428819
0.852407	0.505676			0.880552	0.469273				1.66986	0.475641			1.79873	0.445451				2.51801	0.46281			2.45413	0.428057
0.854186	0.505019			0.883129	0.468779				1.67474	0.475072			1.80326	0.445003				2.52248	0.462692			2.45734	0.42717
0.857159	0.504662			0.885821	0.467971				1.67791	0.474393			1.80778	0.444365				2.52715	0.462129			2.46206	0.426353
0.859905	0.504231			0.888479	0.467503				1.6821	0.473864			1.81224	0.443724				2.53154	0.461223			2.46589	0.425423
0.862925	0.50385			0.891208	0.466999				1.68691	0.473363			1.8168	0.443277				2.53602	0.46049			2.46983	0.424553
0.865526	0.503357			0.893666	0.466525				1.69006	0.472917			1.82126	0.443166				2.54043	0.459755			2.4733	0.42411
0.868485	0.503007			0.896355	0.466045				1.69416	0.472382			1.8257	0.442509				2.54476	0.45944			2.47743	0.423175
0.870825	0.502462			0.898939	0.465281				1.69867	0.47189			1.83025	0.441886				2.54902	0.458781			2.48073	0.422286
0.873605	0.501924			0.901456	0.464749				1.70272	0.471185			1.83477	0.441182				2.55362	0.457962			2.4855	0.421649
0.876633	0.501551			0.904082	0.464206				1.70656	0.470623			1.83936	0.440679				2.55788	0.45729			2.48954	0.420889
0.879024	0.500984			0.906608	0.463638				1.71074	0.470218			1.8437	0.440463				2.56226	0.456532			2.49261	0.420398
0.882309	0.500632			0.909051	0.463091				1.71473	0.469622			1.84818	0.439824				2.56648	0.456316			2.49725	0.419693
0.884926	0.500208			0.911593	0.462298				1.71895	0.469054			1.85257	0.439299				2.57079	0.455661			2.5006	0.418876
0.888302	0.499814			0.914055	0.461836				1.72313	0.468403			1.85698	0.438781				2.57507	0.454918			2.50458	0.418161
0.890367	0.499217			0.916599	0.461353				1.72701	0.467905			1.86149	0.438205				2.57948	0.454093			2.50836	0.417298
0.893253	0.498795			0.919173	0.460873				1.73148	0.467466			1.86573	0.438171				2.5837	0.453441			2.51216	0.417643
0.895784	0.498324			0.921704	0.460373				1.73544	0.467161			1.87008	0.437657				2.58792	0.452685			2.51651	0.41697
0.898023	0.497775			0.924237	0.459896				1.73942	0.46667			1.87448	0.437074				2.59227	0.452638			2.5202	0.416019
0.900752	0.497289			0.926841	0.459378				1.74365	0.466229			1.87889	0.436426				2.59653	0.451996			2.52308	0.4151
0.90374	0.49691			0.929272	0.45886				1.74787	0.465464			1.88321	0.4359				2.60072	0.45125			2.52636	0.414387
0.905887	0.496291			0.931755	0.458319				1.75193	0.464949			1.88755	0.435305				2.60473	0.450402			2.53065	0.413465
0.908995	0.495949			0.93444	0.457859				1.75614	0.464888			1.89184	0.43535				2.60915	0.449751			2.53454	0.413806
0.911236	0.495385			0.937111	0.457377				1.76021	0.464474			1.89632	0.434772				2.6131	0.449524			2.53734	0.412891
0.913726	0.49488			0.939682	0.45695				1.76412	0.463863			1.90052	0.434177				2.61733	0.448779			2.54225	0.412186
0.917089	0.494663			0.942224	0.456402				1.76818	0.463352			1.9049	0.433585				2.62157	0.447948			2.54588	0.411392
0.91991	0.494227			0.944983	0.455989				1.773	0.462701			1.90923	0.432866				2.62565	0.447283			2.54909	0.410589
0.921534	0.493503			0.947747	0.455458				1.77638	0.462545			1.91349	0.432845				2.63002	0.446454			2.55244	0.410304
0.923906	0.492966			0.950334	0.454939				1.77999	0.461897			1.91768	0.432129				2.63377	0.44621			2.55645	0.409723
0.926975	0.492598			0.953154	0.454485				1.7848	0.461459			1.92205	0.431474				2.63833	0.445579			2.5596	0.408899
0.929366	0.492328			0.955788	0.454				1.78856	0.46082			1.92628	0.430949				2.64227	0.444729			2.56285	0.408187
0.932724	0.492013			0.958456	0.45351				1.79279	0.46026			1.93057	0.430222				2.6464	0.444152			2.5671	0.40744
0.934932	0.491425			0.961034	0.453012				1.79617	0.459644			1.93489	0.430033				2.65013	0.443208			2.57089	0.407287
0.937083	0.490913			0.963716	0.452459				1.80017	0.459676			1.93909	0.429361				2.65428	0.442461			2.57443	0.406664
0.940453	0.490558			0.966367	0.452027				1.80426	0.459077			1.94333	0.428763				2.65842	0.442251			2.57826	0.405807
0.942922	0.490064			0.968843	0.451461				1.80836	0.458559			1.94763	0.42798				2.6624	0.441388			2.57883	0.404924
0.944768	0.489714			0.971436	0.45099				1.81242	0.458026			1.95174	0.427243				2.66642	0.440828			2.58612	0.404458
0.947386	0.489226			0.973927	0.450411				1.81611	0.457481			1.95596	0.42644				2.66995	0.439958			2.5889	0.403705
0.950291	0.488829			0.976526	0.449975				1.81978	0.457329			1.96011	0.426369				2.67437	0.439133			2.59317	0.403672
0.953011	0.488371			0.979012	0.449394				1.82475	0.45701			1.96425	0.425627				2.67811	0.438989			2.59586	0.40298
0.956227	0.488043			0.98152	0.448732				1.82837	0.456393			1.96858	0.424995				2.6819	0.438046			2.59884	0.402369
0.95855	0.487893			0.983933	0.448139				1.83165	0.455803			1.9727	0.424483				2.68594	0.437469			2.60152	0.401693
0.961815	0.487539			0.986375	0.447628				1.83636	0.45534			1.97682	0.423745				2.68997	0.436626			2.60538	0.401021
0.963825	0.486935			0.988904	0.447118				1.83968	0.455429			1.9809	0.423734				2.69393	0.435848			2.6091	0.401132
0.967104	0.486619			0.991328	0.44654				1.84358	0.454898			1.98503	0.423134				2.69801	0.435901			2.61257	0.400349
0.97007	0.486275			0.993977	0.445961				1.84761	0.454379			1.98686	0.422305				2.702	0.435234			2.61552	0.399602
0.973342	0.486058			0.996484	0.445465				1.851	0.453785			1.99303	0.421893				2.70558	0.434368			2.61937	0.398846
0.976193	0.485552			0.999044	0.444974				1.85581	0.453405			1.99756	0.421399				2.70954	0.433607			2.62279	0.397961
0.979146	0.485207			1.00162	0.444455				1.85944	0.452838			2.00138	0.421381				2.71326	0.43284			2.62548	0.398076
0.982069	0.484787			1.00411	0.44391				1.86298	0.452835			2.00507	0.420661				2.71693	0.432152			2.62837	0.397148
0.985069	0.484391			1.00658	0.443376				1.86669	0.452344			2.00989	0.42019				2.72086	0.43177			2.63238	0.396405
0.989203	0.484197			1.00915	0.44294				1.87071	0.451828			2.0139	0.419512				2.72482	0.431101			2.6357	0.395695
0.991197	0.483429			1.01188	0.442449				1.87472	0.451235			2.0179	0.418901				2.72854	0.430231			2.63902	0.394908
0.993905	0.482881			1.01438	0.441872				1.87844	0.45063			2.02188	0.418338				2.73196	0.429446			2.64248	0.394111
0.996301	0.482371			1.01307	0.440641				1.88213	0.450612			2.02597	0.418281				2.73603	0.428888			2.64608	0.393782
0.99948	0.482061			1.01874	0.440693				1.88585	0.450003			2.02984	0.417654				2.73942	0.428647			2.64909	0.393054
1.00241	0.481618			1.02206	0.440519				1.88976	0.449261			2.03378	0.417034				2.74305	0.427868			2.65164	0.392111
1.00471	0.480722			1.02506	0.440071				1.89391	0.448702			2.03777	0.416405				2.74677	0.427012			2.65426	0.391376
1.00704	0.480265			1.02771	0.439602				1.89795	0.448174			2.04183	0.415798				2.75058	0.426247			2.65776	0.390496
1.01011	0.479823			1.03033	0.439072				1.90114	0.448094			2.04583	0.415464				2.75425	0.425373			2.66139	0.389986
1.01245	0.479257			1.03286	0.438549				1.90511	0.447496			2.04961	0.414761				2.75839	0.425655			2.66381	0.389232
1.01515	0.478811			1.03568	0.438132				1.90886	0.446904			2.05349	0.41412				2.76114	0.424729			2.66614	0.388275
1.01673	0.478034			1.03795	0.437611				1.9125	0.446321			2.0575	0.413583				2.76516	0.423975			2.67111	0.387581
1.01892	0.477463			1.04068	0.437068				1.91645	0.445745			2.06139	0.412884				2.76885	0.423104			2.67424	0.386772
1.02222	0.477117			1.04329	0.436526				1.9201	0.445047			2.06534	0.41311				2.77218	0.422311			2.67688	0.386757
1.02513	0.476694			1.04582	0.436058				1.92306	0.445084			2.0693	0.412485				2.77555	0.421523			2.67962	0.385925
1.02674	0.476017			1.04856	0.435576				1.92763	0.444611			2.07294	0.411912				2.77919	0.421406			2.68268	0.385122
1.0296	0.475536			1.0511	0.435002				1.93106	0.443916			2.07707	0.41131				2.78264	0.420623			2.68612	0.384423
1.03195	0.475309			1.05378	0.434508				1.93454	0.443332			2.0808	0.410684				2.78637	0.419751			2.68882	0.38351
1.03453	0.47487			1.05624	0.433994				1.93826	0.442666			2.08483	0.409999				2.78965	0.419039			2.69209	0.382696
1.03655	0.47428			1.05891	0.433522				1.94235	0.442731			2.08863	0.409938				2.79305	0.418275			2.69524	0.382444
1.03948	0.473891			1.06138	0.432856				1.94573	0.442089			2.09241	0.40936				2.79677	0.418072			2.69822	0.381538
1.04105	0.473169			1.06387	0.432293				1.94964	0.441553			2.09612	0.40873				2.80007	0.417177			2.70095	0.380707
1.04382	0.473248			1.06659	0.431902				1.95364	0.440854			2.09996	0.408166				2.80362	0.416592			2.70394	0.379969
1.04646	0.472818			1.06917	0.431565				1.95717	0.440302			2.10367	0.407593				2.80679	0.415608			2.70677	0.379164
1.04906	0.472303			1.07182	0.431163				1.96099	0.440374			2.10761	0.407471				2.81035	0.414815			2.70991	0.378814
1.05107	0.4717			1.07427	0.430737				1.96456	0.439674			2.11124	0.406759				2.81404	0.414715			2.71315	0.378205
1.05322	0.471156			1.07694	0.430117				1.96793	0.438973			2.11515	0.406205				2.81743	0.413935			2.71596	0.377275
1.05617	0.471382			1.07952	0.429703				1.97148	0.438406			2.11882	0.405561				2.82058	0.413089			2.71862	0.376453
1.05819	0.470752			1.0821	0.429256				1.97608	0.437884			2.12252	0.404848				2.82402	0.412297			2.72186	0.375645
1.06136	0.470389			1.08461	0.428723				1.97928	0.43723			2.12635	0.404725				2.8273	0.411509			2.72455	0.375285
1.06383	0.469884			1.08699	0.428167				1.98255	0.437379			2.13007	0.404082				2.83101	0.410733			2.72713	0.37453
1.06588	0.469299			1.08946	0.427632				1.98662	0.436734			2.13377	0.403449				2.83435	0.410526			2.73033	0.373633
1.06927	0.46895			1.09194	0.427152				1.98973	0.436132			2.1374	0.402805				2.83724	0.409793			2.73318	0.372902
1.07148	0.468999			1.09446	0.426542				1.99408	0.43559			2.141	0.402088				2.84089	0.408936			2.73541	0.371965
1.07493	0.468758			1.09712	0.426044				1.99716	0.434916			2.14477	0.40153				2.84424	0.408238			2.73817	0.371211
1.07803	0.46831			1.09972	0.425535				2.00104	0.434992			2.14834	0.400876				2.84773	0.407452			2.74022	0.370993
1.08143	0.468017			1.10203	0.424956				2.00453	0.43436			2.15204	0.400304				2.85071	0.40751			2.74466	0.370369
1.08352	0.467443			1.10481	0.424517				2.00787	0.433567			2.15556	0.399646				2.85382	0.406614			2.7473	0.369539
1.08646	0.467244			1.10733	0.424023				2.01261	0.433142			2.15925	0.398927				2.85728	0.405926			2.74978	0.368685
1.08911	0.466789			1.10985	0.423483				2.01573	0.432399			2.16269	0.398337				2.86073	0.404943			2.75164	0.367791
1.09181	0.466307			1.11245	0.422887				2.01929	0.43239			2.16649	0.398513				2.86362	0.404416			2.75572	0.367615
1.09473	0.465866			1.11496	0.42236				2.02233	0.43171			2.17002	0.39787				2.86709	0.404024			2.75819	0.366694
1.09825	0.465559			1.1176	0.421923				2.02545	0.431053			2.17351	0.397134				2.87023	0.403219			2.76042	0.365913
1.10076	0.465101			1.12013	0.421407				2.0296	0.430479			2.17704	0.396553				2.87346	0.402526			2.76199	0.365015
1.10295	0.464572			1.12262	0.420854				2.03302	0.429917			2.18084	0.395925				2.87761	0.401781			2.76539	0.364223
1.10552	0.464095			1.12545	0.420328				2.03689	0.429317			2.18434	0.395928				2.88036	0.400957			2.7675	0.364208
1.1091	0.463693			1.12776	0.419712				2.04069	0.429576			2.18776	0.395112				2.88232	0.399981			2.7721	0.363488
1.11126	0.463167			1.13034	0.419201				2.04319	0.428756			2.19139	0.394478				2.88365	0.399661			2.77465	0.362551
1.11405	0.462712			1.13294	0.41879				2.04701	0.42824			2.19483	0.393816				2.88669	0.398944			2.77686	0.361696
1.11589	0.461856			1.13537	0.418168				2.05052	0.427527			2.19837	0.393169				2.89008	0.398158			2.77914	0.360946
1.1191	0.461493			1.13786	0.417575				2.05405	0.426922			2.20186	0.392428				2.8939	0.397407			2.78262	0.360061
1.12069	0.460858			1.14037	0.417065				2.05778	0.427007			2.20517	0.393098				2.8974	0.396624			2.78519	0.359511
1.12357	0.460453			1.14274	0.416452				2.0613	0.426241			2.20892	0.39247				2.90108	0.396438			2.78791	0.358772
1.12643	0.46006			1.14541	0.415857				2.065	0.42576			2.21236	0.391818				2.90435	0.395659			2.79068	0.357754
1.12943	0.459581			1.14773	0.415212				2.06854	0.425147			2.21568	0.391143				2.90733	0.394945			2.79289	0.356984
1.13156	0.459021			1.15028	0.4147				2.07169	0.424402			2.21912	0.390412				2.91053	0.394058			2.79552	0.356166
1.13435	0.458648			1.15281	0.414117				2.07523	0.424465			2.2226	0.390654				2.91354	0.393245			2.79695	0.356177
1.13632	0.457998			1.15546	0.413619				2.0783	0.423785			2.22613	0.389959				2.91695	0.393046			2.80084	0.355348
1.13911	0.457519			1.15811	0.413186				2.08185	0.423102			2.22968	0.389258				2.91968	0.392026			2.80321	0.354496
1.14107	0.457211			1.16059	0.412653				2.08594	0.42253			2.23309	0.388673				2.92287	0.391329			2.80502	0.353614
1.14451	0.456872			1.16303	0.412064				2.08835	0.421862			2.23631	0.387911				2.92557	0.390596			2.80654	0.352803
1.14637	0.456202			1.16558	0.411527				2.09249	0.421221			2.23966	0.388387				2.92888	0.389505			2.80972	0.352589
1.14969	0.455903			1.16811	0.410971				2.09522	0.421312			2.24322	0.387737				2.93161	0.388877			2.81204	0.351815
1.15167	0.455271			1.17073	0.410504				2.09919	0.420811			2.24654	0.386994				2.93497	0.388696			2.81602	0.350891
1.15407	0.454699			1.17324	0.410074				2.10255	0.420104			2.24991	0.386409				2.93781	0.387865			2.81822	0.350123
1.1567	0.454421			1.17566	0.409446				2.10553	0.419491			2.25338	0.385677				2.94053	0.387045			2.82003	0.349305
1.15926	0.453847			1.17328	0.408116				2.10927	0.418899			2.25669	0.385001				2.94355	0.386136			2.82172	0.348489
1.161	0.453236			1.17948	0.408188				2.11245	0.418869			2.25651	0.38475				2.94637	0.385327			2.82451	0.348159
1.16385	0.452762			1.183	0.407886				2.11543	0.418326			2.26296	0.384306				2.94919	0.385106			2.82765	0.347452
1.16704	0.452486			1.1858	0.407652				2.11943	0.417611			2.26696	0.383715				2.952	0.38438			2.82952	0.346574
1.16925	0.452396			1.18812	0.407074				2.12201	0.416962			2.27046	0.382981				2.95456	0.383441			2.83345	0.345718
1.17151	0.451987			1.19032	0.406493				2.1256	0.41634			2.27346	0.382284				2.95795	0.38277			2.83507	0.344931
1.17424	0.451637			1.19272	0.405893				2.12956	0.416631			2.27702	0.38226				2.96053	0.382029			2.83715	0.344732
1.1762	0.451075			1.19496	0.40535				2.13221	0.415982			2.28017	0.381502				2.96333	0.381614			2.83882	0.343835
1.1788	0.45067			1.19755	0.40495				2.13547	0.415268			2.28327	0.380869				2.96601	0.380988			2.84185	0.343029
1.18226	0.450897			1.19954	0.404334				2.13922	0.414661			2.28658	0.380215				2.96894	0.380073			2.84449	0.342301
1.18455	0.450428			1.20189	0.403723				2.14225	0.414144			2.28975	0.379446				2.97204	0.379166			2.84653	0.341515
1.18663	0.449937			1.2041	0.403095				2.14597	0.413392			2.29296	0.379475				2.97435	0.378222			2.84924	0.341474
1.18878	0.449443			1.20636	0.402533				2.14875	0.41365			2.29611	0.378787				2.97731	0.377512			2.85167	0.340521
1.19142	0.448948			1.20869	0.402001				2.15246	0.413038			2.29953	0.378053				2.98006	0.377187			2.85365	0.339844
1.19336	0.448359			1.2113	0.40158				2.15591	0.412504			2.30251	0.377422				2.98294	0.376369			2.85677	0.339046
1.19614	0.448329			1.21337	0.400937				2.15856	0.411709			2.30566	0.376505				2.98523	0.375621			2.85846	0.338162
1.19807	0.447665			1.21615	0.400531				2.1628	0.411266			2.30876	0.375902				2.98802	0.374705			2.86066	0.337583
1.20167	0.447439			1.21842	0.399979				2.166	0.411402			2.31217	0.376185				2.99084	0.373875			2.86221	0.337279
1.20335	0.446772			1.22109	0.399453				2.16813	0.410786			2.31529	0.375418				2.99343	0.373656			2.86436	0.336512
1.20485	0.446097			1.22352	0.399125				2.17196	0.410189			2.31829	0.374805				2.99636	0.37275			2.86755	0.335629
1.2079	0.446226			1.22597	0.398613				2.17493	0.409596			2.32135	0.374099				2.99927	0.372035			2.86875	0.3347
1.21029	0.44573			1.22836	0.398094				2.17905	0.40896			2.3244	0.37342				3.00196	0.371219			2.87194	0.334008
1.21225	0.445149			1.23081	0.397575				2.18107	0.408925			2.32784	0.37371				3.00446	0.370277			2.8742	0.333832
1.21483	0.44464			1.23357	0.397052				2.18436	0.408424			2.33069	0.372921				3.00702	0.370154			2.87585	0.332952
1.21791	0.444292			1.23571	0.396826				2.18799	0.407771			2.33368	0.372137				3.00971	0.369225			2.87779	0.332147
1.21987	0.444076			1.23846	0.396357				2.19092	0.407311			2.337	0.371377				3.01251	0.368409			2.88012	0.331321
1.22243	0.443476			1.24111	0.395881				2.1938	0.406555			2.33997	0.370678				3.01514	0.367678			2.8821	0.330549
1.22616	0.442851			1.24377	0.395342				2.19763	0.4062			2.34306	0.370635				3.0178	0.366857			2.88495	0.330329
1.22742	0.441497			1.24639	0.39482				2.20118	0.406497			2.34636	0.369968				3.02015	0.365906			2.88678	0.329335
1.23019	0.438765			1.24881	0.39423				2.2035	0.405821			2.34934	0.369273				3.02341	0.365787			2.88895	0.328486
1.23327	0.438361			1.25136	0.393912				2.2069	0.405193			2.35213	0.36863				3.02553	0.365014			2.89108	0.327815
1.23528	0.43604			1.25398	0.393369				2.21021	0.404715			2.35534	0.367874				3.02804	0.364078			2.89347	0.326791
1.23827	0.436215			1.25636	0.392714				2.21301	0.403893			2.35829	0.367096				3.03067	0.363239			2.89579	0.326125
1.24111	0.431613			1.25902	0.392088				2.21662	0.404245			2.36153	0.367384				3.03357	0.362436			2.89796	0.325851
1.24406	0.436165			1.26149	0.391455				2.21916	0.403604			2.36432	0.36659				3.03597	0.362103			2.8996	0.324849
1.24638	0.433725			1.26393	0.390837				2.22255	0.402972			2.36748	0.365908				3.03855	0.361278			2.90199	0.324211
1.2491	0.434441			1.26635	0.390154				2.22534	0.402131			2.37055	0.365221				3.04082	0.360424			2.90406	0.323352
1.25144	0.43278			1.26892	0.389552				2.22858	0.40156			2.37342	0.364425				3.04362	0.359602			2.90624	0.322497
1.25354	0.428353			1.27154	0.388998				2.23142	0.40163			2.37645	0.364712				3.0457	0.358636			2.9084	0.322325
1.25634	0.429858			1.27391	0.388393				2.23493	0.400861			2.37949	0.363935				3.04806	0.358514			2.9103	0.321461
1.25802	0.425562			1.27638	0.387718				2.23787	0.400194			2.38232	0.363228				3.05107	0.357707			2.91196	0.32066
1.26029	0.429717			1.27891	0.387291				2.24083	0.399659			2.38549	0.362549				3.05342	0.356862			2.91416	0.319799
1.26309	0.431196			1.28144	0.386757				2.24409	0.3991			2.38834	0.361823				3.05599	0.355924			2.91584	0.319014
1.26454	0.432122			1.28392	0.38618				2.24729	0.398449			2.3914	0.361714				3.05834	0.35508			2.91818	0.319163
1.26678	0.430955			1.28649	0.385739				2.25025	0.398701			2.39444	0.361025				3.06067	0.35444			2.92043	0.318208
1.26993	0.430128			1.28916	0.385282				2.25278	0.39805			2.39729	0.360396				3.06306	0.354118			2.92167	0.317301
1.27231	0.431443			1.29186	0.384722				2.25494	0.397608			2.40007	0.359767				3.06575	0.353189			2.92501	0.316417
1.27398	0.429534			1.29387	0.384076				2.25974	0.397053			2.40295	0.359058				3.0682	0.352349			2.92643	0.315613
1.27659	0.43254			1.29608	0.383486				2.26278	0.396419			2.40579	0.358342				3.07065	0.351507			2.92824	0.314631
1.27969	0.432046			1.29843	0.382901				2.26562	0.396558			2.40869	0.35862				3.0726	0.350746			2.92911	0.313986
1.28172	0.431789			1.30063	0.382272				2.269	0.396332			2.4116	0.357908				3.07508	0.350417			2.93165	0.313047
1.2833	0.431435			1.30311	0.381978				2.27158	0.395686			2.41456	0.357385				3.07777	0.349705			2.93391	0.312205
1.28599	0.431582			1.30534	0.381378				2.27455	0.395108			2.41735	0.356509				3.07956	0.348723			2.93595	0.31114
1.28809	0.430935			1.30759	0.380936				2.27715	0.394378			2.42018	0.355797				3.08224	0.3479			2.93817	0.310489
1.2912	0.430188			1.31024	0.380479				2.28084	0.394804			2.42287	0.355892				3.08443	0.347037			2.94013	0.310115
1.29294	0.427571			1.31256	0.379905				2.2838	0.394364			2.42593	0.35522				3.08659	0.34681			2.94223	0.309358
1.29496	0.426933			1.31458	0.379458				2.28643	0.393518			2.42864	0.354491				3.08907	0.345976			2.94364	0.308446
1.29803	0.425203			1.31723	0.378955				2.289	0.393494			2.43136	0.353776				3.09129	0.345124			2.94582	0.307695
1.30029	0.42408			1.31945	0.378419				2.29228	0.392604			2.43419	0.353151				3.09379	0.344285			2.9474	0.306869
1.30255	0.425698			1.32208	0.378004				2.29477	0.391723			2.437	0.353371				3.09581	0.343418			2.94975	0.306654
1.30448	0.425179			1.32425	0.37744				2.29798	0.391177			2.43973	0.352762				3.09836	0.342485			2.95145	0.305761
1.30715	0.424955			1.32684	0.376852				2.30134	0.389846			2.44266	0.352068				3.10082	0.3427			2.95297	0.304964
1.30826	0.425496			1.32309	0.375533				2.30432	0.388958			2.44524	0.351329				3.10271	0.341806			2.95499	0.304089
1.31138	0.424941			1.32991	0.375773				2.30678	0.386907			2.44798	0.350532				3.10519	0.340983			2.95696	0.303241
1.31367	0.424618			1.33384	0.375555				2.30929	0.383924			2.45077	0.349895				3.10751	0.340019			2.95894	0.302461
1.31629	0.423488			1.33703	0.375124				2.31234	0.380655			2.45349	0.35009				3.10927	0.339042			2.96067	0.302084
1.31833	0.423751			1.33995	0.374782				2.31507	0.377209			2.45639	0.34931				3.11174	0.338936			2.96237	0.301094
1.31959	0.42363			1.34248	0.374496				2.31811	0.377626			2.45864	0.348541				3.1139	0.337979			2.96418	0.300284
1.32301	0.423552			1.34464	0.373844				2.32116	0.369333			2.45874	0.347554				3.11609	0.337226			2.96622	0.299305
1.32477	0.423365			1.3473	0.373494				2.32345	0.365651			2.46398	0.347174				3.11877	0.336202			2.96762	0.298308
1.32713	0.422883			1.34928	0.372766				2.32689	0.369745			2.46723	0.347436				3.12088	0.335548			2.9691	0.297905
1.32938	0.422749			1.35184	0.372289				2.32962	0.36074			2.46967	0.34661				3.12318	0.334906			2.97119	0.297045
1.33109	0.422319			1.35447	0.372012				2.33241	0.351409			2.47165	0.345806				3.12483	0.333912			2.97271	0.295931
1.334	0.422688			1.35708	0.371548				2.33535	0.361621			2.4756	0.345227				3.12701	0.333067			2.97514	0.295207
1.33568	0.422266			1.35955	0.371055				2.33781	0.350887			2.47799	0.344476				3.1293	0.332212			2.97692	0.294317
1.33835	0.421815			1.36189	0.370545				2.34177	0.355112			2.4806	0.344589				3.13136	0.331249			2.97835	0.293605
1.34004	0.421243			1.36365	0.369767				2.34337	0.359689			2.48294	0.343742				3.13339	0.330384			2.98006	0.292622
1.34251	0.420909			1.36595	0.369215				2.34695	0.357777			2.48556	0.343019				3.13589	0.33019			2.98215	0.291878
1.34535	0.42053			1.36845	0.368684				2.34939	0.367867			2.48836	0.34231				3.13771	0.329194			2.98342	0.290748
1.34735	0.420399			1.37039	0.368047				2.35208	0.376167			2.49096	0.341592				3.13995	0.328349			2.98552	0.289907
1.35033	0.419997			1.37257	0.367441				2.35506	0.376323			2.49335	0.34075				3.14148	0.327553			2.987	0.288785
1.35202	0.419352			1.37485	0.366928				2.35743	0.3806			2.49599	0.340959				3.14438	0.32653			2.98724	0.288214
1.35408	0.418683			1.37678	0.366284				2.36037	0.380259			2.49846	0.340381				3.14607	0.326388			2.99119	0.287274
1.35618	0.418076			1.37889	0.365683				2.36323	0.379503			2.50095	0.339472				3.14802	0.32542			2.9924	0.286257
1.35911	0.418265			1.3812	0.365068				2.36605	0.378754			2.50343	0.338896				3.15035	0.324573			2.99352	0.285217
1.36068	0.417593			1.38318	0.36445				2.36878	0.378052			2.5061	0.338101				3.1522	0.323589			2.99461	0.283993
1.36329	0.416995			1.38517	0.363811				2.37129	0.378232			2.50843	0.338101				3.15437	0.322946			2.99674	0.28364
1.36547	0.416421			1.38767	0.363287				2.37374	0.377414			2.51104	0.337382				3.15619	0.322493			2.99732	0.282792
1.36767	0.415913			1.38995	0.36299				2.37733	0.376925			2.51363	0.336567				3.15807	0.321616			2.99924	0.281812
1.3698	0.415695			1.39176	0.362392				2.37959	0.376006			2.51597	0.335897				3.16062	0.320894			3.00154	0.281067
1.37221	0.415097			1.39394	0.361888				2.38213	0.375386			2.51863	0.335094				3.16271	0.31993			3.00324	0.280072
1.37468	0.41461			1.39602	0.361188				2.38507	0.374632			2.52089	0.335451				3.16478	0.318961			3.00323	0.279386
1.3781	0.414324			1.39797	0.360554				2.3881	0.375058			2.52345	0.334634				3.16635	0.317957			3.00692	0.278718
1.37909	0.413536			1.40022	0.359935				2.39032	0.374075			2.52567	0.33393				3.16813	0.31783			3.00904	0.277772
1.38196	0.413071			1.40221	0.359859				2.39291	0.373376			2.52859	0.333246				3.17049	0.316987			3.00888	0.276865
1.38413	0.412885			1.40375	0.359217				2.39494	0.372602			2.53089	0.332495				3.17214	0.316098			3.00821	0.275721
1.38655	0.412426			1.40631	0.358692				2.39759	0.37168			2.53331	0.331652				3.17397	0.315119			3.01107	0.274906
1.38925	0.411943			1.40821	0.358047				2.40017	0.372183			2.53573	0.332025				3.17595	0.31441			3.01335	0.274678
1.39189	0.411486			1.41054	0.357483				2.40343	0.371392			2.53829	0.331294				3.17776	0.313848			3.01525	0.273898
1.39458	0.411034			1.41263	0.357417				2.4051	0.370253			2.54066	0.330635				3.17965	0.313196			3.01704	0.272925
1.39618	0.410605			1.41462	0.35673				2.4078	0.369569			2.54298	0.329791				3.18146	0.312208			3.01877	0.272037
1.39851	0.410047			1.4172	0.35628				2.41028	0.368687			2.54527	0.329029				3.1834	0.311124			3.02035	0.271142
1.40061	0.409568			1.41934	0.355669				2.41327	0.368851			2.54791	0.329606				3.18548	0.310466			3.0219	0.270442
1.4025	0.408909			1.42126	0.354989				2.41608	0.368096			2.55015	0.329022				3.18713	0.309798			3.02335	0.269551
1.40514	0.408349			1.42307	0.354854				2.41885	0.367252			2.55262	0.328023				3.18925	0.308944			3.02472	0.268631
1.40708	0.408045			1.4252	0.354401				2.42129	0.366441			2.5549	0.327432				3.19054	0.307816			3.02593	0.267814
1.40918	0.407475			1.42697	0.353884				2.42345	0.365686			2.55714	0.326673				3.19301	0.307082			3.0279	0.266844
1.41177	0.406968			1.42905	0.353526				2.42615	0.364998			2.55951	0.326794				3.19499	0.306112			3.02941	0.266679
1.41271	0.406163			1.43126	0.353132				2.42916	0.365748			2.56203	0.326065				3.19637	0.30531			3.03062	0.265643
1.41535	0.405724			1.43297	0.352531				2.43155	0.364934			2.56445	0.325323				3.19812	0.304973			3.03212	0.264631
1.41777	0.405209			1.43496	0.352475				2.43399	0.364222			2.56668	0.324554				3.20022	0.304327			3.03384	0.263856
1.42026	0.405066			1.43727	0.352064				2.43601	0.363452			2.56882	0.323791				3.20183	0.30344			3.03529	0.262968
1.42215	0.404401			1.43953	0.351488				2.43872	0.362775			2.57138	0.323146				3.2033	0.302529			3.03632	0.262229
1.4239	0.403831			1.44086	0.350794				2.44108	0.362933			2.5736	0.323432				3.20522	0.301775			3.03814	0.261562
1.42691	0.403391			1.44359	0.350236				2.44401	0.362446			2.5762	0.322801				3.20773	0.301705			3.0396	0.260665
1.42889	0.402756			1.44511	0.350084				2.44659	0.361577			2.57816	0.322011				3.20926	0.300594			3.04153	0.259695
1.43093	0.402801			1.44754	0.349495				2.44871	0.360837			2.58039	0.321244				3.21075	0.299692			3.04246	0.258854
1.43354	0.40236			1.44888	0.348859				2.45133	0.360212			2.58246	0.320559				3.21266	0.298822			3.04428	0.257987
1.43478	0.401505			1.45074	0.348154				2.45398	0.360778			2.58492	0.32096				3.21421	0.297816			3.0456	0.257478
1.43677	0.400913			1.45254	0.347498				2.45648	0.360065			2.58712	0.320197				3.21624	0.297716			3.0465	0.256544
1.43854	0.400289			1.45478	0.347663				2.45894	0.359278			2.58938	0.319525				3.2179	0.296719			3.04907	0.256031
1.44006	0.400245			1.45673	0.346995				2.46162	0.358576			2.59146	0.318753				3.21965	0.295728			3.04963	0.25486
1.44253	0.399715			1.45115	0.345013				2.46435	0.357817			2.59405	0.318117				3.22118	0.294729			3.0516	0.253887
1.44393	0.399069			1.45784	0.345191				2.46633	0.357208			2.59601	0.318475				3.22277	0.294054			3.05279	0.253288
1.44661	0.398575			1.46234	0.345002				2.46941	0.357506			2.59846	0.317829				3.22451	0.293065			3.05237	0.252359
1.44853	0.398034			1.46558	0.344628				2.47207	0.356894			2.6005	0.317056				3.22622	0.292511			3.05526	0.251667
1.44994	0.397226			1.46803	0.344827				2.47455	0.356071			2.60258	0.316456				3.22803	0.29163			3.05673	0.250744
1.45219	0.397424			1.46969	0.344105				2.47648	0.355284			2.60496	0.315577				3.22974	0.290637			3.05712	0.24969
1.45368	0.396729			1.47207	0.343503				2.47874	0.35457			2.60707	0.315161				3.23123	0.289739			3.05805	0.248841
1.45639	0.396303			1.47459	0.343045				2.48108	0.354827			2.60935	0.315571				3.23328	0.288781			3.05951	0.248466
1.45773	0.395573			1.47694	0.342444				2.48325	0.354085			2.61147	0.314881				3.23475	0.288624			3.06138	0.247591
1.45988	0.395024			1.47914	0.342455				2.48621	0.353503			2.61361	0.314206				3.23647	0.287856			3.06258	0.246683
1.46232	0.395432			1.4815	0.341859				2.48898	0.352662			2.61575	0.313333				3.23807	0.286968			3.06321	0.245709
1.46303	0.394577			1.4839	0.341215				2.4912	0.352003			2.61753	0.312711				3.23967	0.286076			3.06507	0.244848
1.4658	0.394101			1.48636	0.34058				2.494	0.352518			2.6201	0.31306				3.24141	0.28541			3.06614	0.244329
1.46745	0.39349			1.48861	0.339979				2.49595	0.351749			2.62217	0.312464				3.24247	0.285143			3.06703	0.243359
1.46918	0.392843			1.49129	0.339734				2.4981	0.351098			2.62404	0.311665				3.24501	0.284419			3.06921	0.242583
1.46984	0.392982			1.4936	0.339016				2.50003	0.350318			2.62642	0.31083				3.24622	0.283619			3.06983	0.241636
1.47216	0.392466			1.4961	0.338646				2.5027	0.349633			2.62827	0.31004				3.24776	0.282941			3.07152	0.240539
1.4742	0.391952			1.49873	0.338061				2.50552	0.348876			2.63055	0.310362				3.24939	0.282052			3.0735	0.240513
1.47507	0.391133			1.50086	0.337466				2.5089	0.349303			2.63288	0.309622				3.25116	0.281391			3.07526	0.239519
1.47728	0.390648			1.50327	0.33697				2.50954	0.348467			2.63459	0.308802				3.25253	0.281043			3.07615	0.238697
1.47937	0.390034			1.50581	0.336198				2.51231	0.347792			2.63683	0.308055				3.25415	0.280261			3.07773	0.237694
1.48098	0.390421			1.50773	0.335623				2.51408	0.346908			2.63884	0.307283				3.25602	0.279503			3.07866	0.236852
1.4832	0.389836			1.50947	0.334895				2.5169	0.346333			2.64106	0.306425				3.25775	0.27873			3.08058	0.23599
1.48462	0.389147			1.51197	0.334393				2.51871	0.346828			2.63791	0.30615				3.25864	0.278019			3.08141	0.235367
1.48883	0.389026			1.51415	0.333801				2.522	0.346047			2.64415	0.305934				3.26046	0.277915			3.08262	0.234441
1.48983	0.388185			1.51667	0.333202				2.52287	0.345218			2.64736	0.305199				3.2616	0.277106			3.0836	0.233411
1.49198	0.388495			1.51867	0.332497				2.52612	0.344615			2.64944	0.304515				3.26346	0.276562			3.08464	0.232684
1.49381	0.387901			1.52075	0.331863				2.52858	0.343986			2.6513	0.303718				3.26482	0.27555			3.08581	0.231657
1.49662	0.38758			1.52303	0.331337				2.531	0.344491			2.65326	0.304009				3.26627	0.274868			3.0873	0.230975
1.4972	0.386658			1.52437	0.33067				2.53287	0.343619			2.65502	0.303213				3.2678	0.274307			3.08308	0.229799
1.50016	0.386261			1.52655	0.33023				2.5348	0.34295			2.65713	0.302521				3.26915	0.273287			3.08955	0.229234
1.50206	0.386281			1.52837	0.329586				2.53709	0.34221			2.65888	0.301549				3.27063	0.2725			3.09168	0.228273
1.50434	0.385758			1.53076	0.329039				2.53986	0.341462			2.66096	0.300864				3.27197	0.271371			3.09187	0.227396
1.5069	0.385334			1.53229	0.328276				2.54198	0.340795			2.66284	0.301157				3.27381	0.270615			3.09425	0.227188
1.50908	0.384747			1.53413	0.327682				2.5436	0.341118			2.6647	0.300271				3.27564	0.26974			3.09545	0.226275
1.51132	0.384227			1.53588	0.327025				2.54688	0.340582			2.66652	0.2993				3.27638	0.269452			3.0945	0.225009
1.51178	0.383307			1.53798	0.326729				2.54858	0.339804			2.66858	0.298607				3.27875	0.268622			3.09625	0.224224
1.5152	0.383495			1.5403	0.326178				2.5508	0.338974			2.6703	0.297814				3.28022	0.267721			3.0977	0.223331
1.51814	0.383111			1.54254	0.325655				2.55307	0.338366			2.72992	0.270543				3.28131	0.266797			3.09844	0.222461
1.51865	0.382212			1.54417	0.324976				2.55509	0.338629			2.73189	0.269824				3.28272	0.266113			3.10062	0.222052
1.52014	0.381586			1.54688	0.324532				2.55845	0.33795			2.73369	0.269097				3.28412	0.26578			3.10104	0.220864
1.5212	0.38071			1.54851	0.324386				2.55965	0.337173			2.73562	0.268183				3.28577	0.264894			3.10243	0.220183
1.52297	0.380603			1.55035	0.323787				2.56155	0.336316			2.73761	0.268411				3.2867	0.263963			3.10336	0.219239
1.52548	0.380083			1.55284	0.323266				2.56407	0.335526								3.28759	0.262857			3.10465	0.218228
1.52755	0.379567			1.55475	0.322628				2.56641	0.335942								3.29026	0.262254			3.10348	0.217671
1.5292	0.378917			1.55697	0.322048				2.56856	0.335209								3.29155	0.261561
1.531	0.378296			1.55844	0.321749				2.57029	0.334332								3.29208	0.260595
1.53289	0.378429			1.56054	0.321166				2.57209	0.333632								3.29422	0.259747
1.53517	0.37791			1.5626	0.320578				2.57518	0.333011								3.29533	0.258819
1.53604	0.377097			1.56459	0.319997				2.57699	0.332051								3.297	0.257942
1.53787	0.376476			1.56703	0.319461				2.57865	0.332655								3.29823	0.25702
1.53973	0.375931			1.56881	0.318811				2.58136	0.33206								3.29961	0.257021
1.54292	0.375484			1.5707	0.31875				2.58371	0.331351								3.30131	0.256245
1.5437	0.3755			1.57294	0.31813				2.58542	0.330559								3.41148	0.261707
1.54588	0.374896			1.57482	0.317542				2.58726	0.329788								3.27407	0.251304
1.5494	0.374704			1.57724	0.317022				2.58945	0.330183								3.25535	0.249582
1.55138	0.374117			1.57907	0.316314				2.59176	0.329373								3.25321	0.248545
1.55241	0.373352			1.58105	0.315807				2.5933	0.32864								3.25353	0.247453
1.55629	0.373756			1.58367	0.315094				2.59604	0.327974								3.25463	0.246528
1.55693	0.372956			1.58506	0.314317				2.59902	0.327244								3.25532	0.245682
1.55922	0.37249			1.57896	0.312063				2.60016	0.327622								3.25575	0.244819
1.56126	0.371982			1.5852	0.312179				2.60227	0.326873								3.25656	0.244095
1.56357	0.371355			1.59021	0.312727				2.60408	0.326027								3.25841	0.243119
1.56435	0.370862			1.59411	0.31232				2.606	0.325337								3.2589	0.242252
1.56541	0.370073			1.59541	0.31146				2.60967	0.324797								3.25999	0.241222
1.56801	0.36969			1.59756	0.310875				2.61121	0.323881								3.26155	0.240328
1.56996	0.3691			1.59907	0.310113				2.61295	0.324356								3.26227	0.239828
1.57139	0.368375								2.61458	0.323634								3.26327	0.238897
1.57248	0.367603								2.61603	0.322735								3.26445	0.237867
1.57412	0.367489								2.61895	0.321907								3.26535	0.236825
1.57573	0.366826								2.6209	0.321162								3.26755	0.235978
1.57677	0.366057																	3.26856	0.235487
1.57853	0.365482																	3.26905	0.234635
1.57888	0.36456																	3.27085	0.233547
1.58124	0.36503
1.58347	0.36446
1.58469	0.363775
1.58695	0.363256
1.58659	0.362171
1.58874	0.363038
1.59094	0.362626
1.59207	0.36181
1.59229	0.360855
1.59501	0.360397
1.59469	0.359419
1.59728	0.360226
1.59871	0.359528
1.60056	0.359049
1.6014	0.358167
1.6032	0.357616
1.60533	0.358437
1.60695	0.357851
1.60839	0.357111
1.61026	0.356576
1.61117	0.355825
1.61397	0.356595
1.61529	0.355822
1.61766	0.355402
1.61934	0.354758
1.61949	0.353809
