# Supplementary material for: The role of oxygen-permeable ionomer for polymer electrolyte fuel cells
Source: Nat Commun. 2021 Aug 16;12:4956. doi: 10.1038/s41467-021-25301-3 (PMC8368003; doi:10.1038/s41467-021-25301-3)
Supplement: Supplementary file 4 — Source Data [file 41467_2021_25301_MOESM4_ESM.zip › Source_Data_Jinnouchi_2021/Source_Data_Supp_Fig5.xlsx]

## Sheet: Sheet1
30 %RH		30 %RH		60 %RH		60 %RH		90 %RH		90 %RH
HOPI		Nafion		HOPI		Nafion		HOPI		Nafion
Current density (A gPt^-1)	IR-corrected voltage (V)	Current density (A gPt^-1)	IR-corrected voltage (V)	Current density (A gPt^-1)	IR-corrected voltage (V)	Current density (A gPt^-1)	IR-corrected voltage (V)	Current density (A gPt^-1)	IR-corrected voltage (V)	Current density (A gPt^-1)	IR-corrected voltage (V)
275	0.841764	192.5	0.810688	275	0.831859	192.5	0.803479	275	0.829006	275	0.822028
550	0.7974	220	0.80585	550	0.804056	220	0.7988	550	0.800416	550	0.789324
825	0.782602	247.5	0.802317	825	0.792119	247.5	0.7965	825	0.788881	825	0.77895
1100	0.761508	275	0.7986	1100	0.776336	275	0.794133	1100	0.776296	1100	0.764603
1375	0.745517	302.5	0.79678	1375	0.76511	302.5	0.790875	1375	0.768114	1375	0.752704
1650	0.738117	330	0.7941	1650	0.755937	330	0.7888	1650	0.761417	1650	0.745233
1925	0.724726	357.5	0.789614	1925	0.745942	357.5	0.7856	1925	0.751636	1925	0.736884
2200	0.711521	385	0.7843	2200	0.73826	385	0.78155	2200	0.743571	2200	0.731625
2475	0.705827	412.5	0.78118	2475	0.731219	412.5	0.7796	2475	0.737661	2475	0.725614
2750	0.693366	440	0.7787	2750	0.72431	440	0.7774	2750	0.733324	2750	0.719
3025	0.680335	467.5	0.777	3025	0.718979	467.5	0.7762	3025	0.72793	3025	0.716678
3300	0.675841	495	0.772779	3300	0.7125	495	0.773	3300	0.721267	3300	0.709689
3575	0.6711	522.5	0.769233	3575	0.706033	522.5	0.7698	3575	0.7223	3575	0.710071
3850	0.661007	550	0.7677	3850	0.703233	577.5	0.768275	3850	0.714	3850	0.7031
4125	0.65343	577.5	0.765717	4125	0.696171	605	0.76433	4125	0.709994	4125	0.6998
4400	0.646354	605	0.762208	4400	0.69176	632.5	0.7624	4400	0.706571	4400	0.6964
4675	0.6472	632.5	0.75905	4675	0.688689	660	0.761033	4675	0.702075	4675	0.69322
4950	0.633912	660	0.758086	4950	0.6824	687.5	0.759233	4950	0.701638	4950	0.6897
5225	0.628919	687.5	0.7555	5225	0.675836	715	0.757313	5225	0.696067	5225	0.68265
5500	0.62657	715	0.752591	5500	0.67331	742.5	0.7553	5500	0.694369	5500	0.68175
5775	0.618983	742.5	0.74946	5775	0.666695	770	0.753683	5775	0.6892	5775	0.674414
6050	0.611245	770	0.746644	6050	0.6589	797.5	0.751867	6050	0.685825	6050	0.67557
6325	0.601036	797.5	0.74415	6325	0.655686	825	0.74956	6325	0.679491	6325	0.669818
6600	0.600475	825	0.7427	6600	0.650383	852.5	0.748425	6600	0.6784	6600	0.6606
6875	0.592554	852.5	0.7396	6875	0.648209	880	0.746667	6875	0.673586	6875	0.6613
7150	0.591911	880	0.7385	7150	0.648893	907.5	0.744667	7150	0.6646	7150	0.6579
7425	0.580958	907.5	0.73684	7425	0.642823	935	0.7439	7425	0.666955	7425	0.6546
7700	0.579782	935	0.7347	7700	0.64243	962.5	0.7426	7700	0.663333	7700	0.654382
7975	0.569462	962.5	0.732062	7975	0.634206	990	0.74138	7975	0.656164	7975	0.6479
8250	0.566296	990	0.7299	8250	0.629729	1017.5	0.739633	8250	0.6515	8250	0.642357
8525	0.564921	1017.5	0.727857	8525	0.6249	1045	0.73782	8525	0.6542	8525	0.639729
8800	0.555024	1045	0.72554	8800	0.623569	1100	0.7356	8800	0.6466	8800	0.63268
9075	0.548829	1072.5	0.7242	9075	0.6215	1127.5	0.734467	9075	0.6427	9075	0.636162
9350	0.547267	1100	0.723457	9350	0.61632	1155	0.7328	9350	0.64038	9350	0.6341
9625	0.541128	1127.5	0.72085	9625	0.615422	1182.5	0.7316	9625	0.6414	9625	0.631737
9900	0.532789	1155	0.72	9900	0.607945	1210	0.730533	9900	0.635364	9900	0.63059
10175	0.530713	1182.5	0.718514	10175	0.601094	1237.5	0.7286	10175	0.634957	10175	0.622211
10450	0.528114	1210	0.715629	10450	0.596414	1265	0.726625	10450	0.6285	10450	0.621589
10725	0.520479	1237.5	0.71304	10725	0.5928	1292.5	0.7262	10725	0.627482	10725	0.6144
11000	0.514141	1265	0.7112	11000	0.591507	1320	0.7258	11000	0.6226	11000	0.617633
11275	0.5089	1292.5	0.7116	11275	0.585291	1347.5	0.7246	11275	0.624127	11275	0.60895
11550	0.500589	1320	0.7109	11550	0.584357	1375	0.72255	11550	0.6201	11550	0.608294
11825	0.492588	1347.5	0.708738	11825	0.577553	1402.5	0.721633	11825	0.614955	11825	0.601
12100	0.485521	1375	0.706186	12100	0.573075	1430	0.71996	12100	0.610664	12100	0.598156
12375	0.484	1402.5	0.7046	12375	0.571093	1457.5	0.718	12375	0.6102	12375	0.5943
12650	0.479176	1430	0.7015	12650	0.5639	1485	0.71765	12650	0.60575	12650	0.596331
12925	0.472434	1457.5	0.700025	12925	0.560175	1512.5	0.7178	12925	0.598838	12925	0.590408
13200	0.460916	1485	0.6982	13200	0.556453	1540	0.7171	13200	0.59685	13200	0.580415
13475	0.46091	1540	0.69655	13475	0.549992	1567.5	0.7159	13475	0.585514	13475	0.5709
13750	0.450275	1567.5	0.6962	13750	0.547871	1595	0.715033	13750	0.5856	13750	0.5695
14025	0.444098	1595	0.693133	14025	0.543557	1622.5	0.7129	14025	0.579958	14025	0.56525
14300	0.446925	1622.5	0.691233	14300	0.543022	1650	0.71244	14300	0.58001	14300	0.574292
		1650	0.689011	14575	0.5393	1677.5	0.7105	14575	0.575631	14575	0.5753
		1677.5	0.6864	14850	0.529311	1705	0.709467	14850	0.5724	14850	0.560867
		1705	0.68574	15125	0.530129	1732.5	0.7079	15125	0.565992	15125	0.561938
		1732.5	0.684167	15400	0.526418	1760	0.707533	15400	0.567067	15400	0.558633
		1760	0.682633	15675	0.522408	1787.5	0.7064	15675	0.555565	15675	0.544194
		1787.5	0.682	15950	0.513639	1815	0.7045	15950	0.548395	15950	0.53235
		1815	0.67985	16225	0.50605	1842.5	0.703667	16225	0.534008	16225	0.522553
		1870	0.67905	16500	0.504475	1870	0.7031	16500	0.537637	16500	0.533837
		1897.5	0.677133	16775	0.496969	1897.5	0.7017	16775	0.538133	16775	0.529364
		1925	0.67596	17050	0.492529	1925	0.7006	17050	0.527847	17050	0.518175
		1952.5	0.675133	17325	0.485492	1952.5	0.6995	17325	0.52135	17325	0.515733
		1980	0.673257	17600	0.484077	1980	0.6987	17600	0.515708	17600	0.505656
		2007.5	0.67155	17875	0.477358	2007.5	0.6975	17875	0.502521	17875	0.502988
		2035	0.6701	18150	0.46925	2035	0.696033	18150	0.496689	18150	0.498392
		2062.5	0.66908	18425	0.471238	2062.5	0.69495	18425	0.4875	18425	0.4891
		2090	0.66785	18700	0.459296	2090	0.6938	18700	0.481471	18700	0.4811
		2117.5	0.6665	18975	0.457911	2117.5	0.6936	18975	0.473606	18975	0.4751
		2145	0.665367	19250	0.452404	2145	0.6926	19250	0.463083	19250	0.465523
		2172.5	0.6653	19525	0.43935	2172.5	0.6914	19525	0.447819	19525	0.454336
		2200	0.66412	19800	0.428215	2200	0.6912	19800	0.436444	19800	0.441588
		2227.5	0.662629	20075	0.422131	2227.5	0.6901	20075	0.424318	20075	0.432758
		2255	0.661233	20350	0.415707	2255	0.6887	20350	0.407913	20350	0.42072
		2282.5	0.66	20625	0.40216	2282.5	0.6875	20625	0.398263	20625	0.414692
		2310	0.659243	20900	0.402717	2310	0.686667	20900	0.383193	20900	0.410342
		2337.5	0.657033	21175	0.391559	2337.5	0.6866	21175	0.3683	21175	0.402556
		2365	0.6561	21450	0.381307	2365	0.6857	21450	0.34392	21450	0.391062
		2392.5	0.65495	21725	0.375919	2392.5	0.684433	21725	0.319925	21725	0.383183
		2420	0.6523	22000	0.367812	2420	0.682725	22000	0.288836	22000	0.36816
		2447.5	0.65036	22275	0.356533	2447.5	0.6819	22275	0.252218	22275	0.353278
		2475	0.649133	22550	0.344955	2475	0.6822	22550	0.216052	22550	0.336364
		2502.5	0.64895	22825	0.321977	2502.5	0.68035			22825	0.304309
		2530	0.64756	23100	0.307542	2530	0.6798			23100	0.2798
		2557.5	0.64535			2557.5	0.6781			23375	0.249989
		2585	0.6454			2585	0.6784			23650	0.218747
		2612.5	0.6457			2612.5	0.6776			23925	0.211
		2640	0.64332			2640	0.677333
		2667.5	0.642767			2667.5	0.6762
		2695	0.640833			2695	0.67615
		2722.5	0.638175			2722.5	0.67445
		2750	0.63705			2750	0.6744
		2777.5	0.63586			2777.5	0.6739
		2805	0.6338			2805	0.6729
		2832.5	0.634075			2832.5	0.6717
		2860	0.632071			2860	0.670425
		2887.5	0.6309			2887.5	0.66995
		2915	0.6301			2915	0.6699
		2942.5	0.6289			2942.5	0.669033
		2970	0.627933			2970	0.668
		2997.5	0.6274			2997.5	0.6673
		3025	0.62635			3025	0.6671
		3052.5	0.6249			3052.5	0.6665
		3080	0.624867			3080	0.6663
		3107.5	0.62375			3107.5	0.6651
		3135	0.622283			3135	0.6644
		3162.5	0.622233			3162.5	0.6636
		3190	0.62094			3190	0.663167
		3217.5	0.6197			3217.5	0.6626
		3245	0.6205			3245	0.6624
		3272.5	0.6192			3272.5	0.660533
		3300	0.6173			3300	0.6595
		3327.5	0.6168			3327.5	0.659033
		3355	0.6156			3355	0.658
		3382.5	0.6144			3382.5	0.657833
		3410	0.6134			3410	0.6557
		3465	0.61245			3437.5	0.6555
		3492.5	0.6112			3465	0.65455
		3520	0.61075			3492.5	0.6546
		3547.5	0.6093			3520	0.653567
		3575	0.608033			3547.5	0.6532
		3602.5	0.6071			3575	0.6525
		3630	0.605467			3602.5	0.6507
		3657.5	0.605167			3630	0.6507
		3685	0.604233			3657.5	0.6512
		3712.5	0.602833			3685	0.649833
		3740	0.6025			3712.5	0.6483
		3767.5	0.601475			3740	0.647933
		3795	0.5999			3767.5	0.6469
		3822.5	0.5992			3795	0.6472
		3850	0.596533			3822.5	0.6464
		3877.5	0.5958			3850	0.6457
		3905	0.593075			3877.5	0.645
		3932.5	0.5915			3905	0.6438
		3960	0.5912			3932.5	0.6436
		3987.5	0.59075			3960	0.6429
		4015	0.590533			3987.5	0.64145
		4042.5	0.591167			4015	0.6412
		4070	0.59005			4042.5	0.6402
		4097.5	0.589			4070	0.639125
		4125	0.58855			4097.5	0.6393
		4152.5	0.5871			4125	0.6396
		4180	0.5859			4152.5	0.637567
		4207.5	0.585825			4180	0.635933
		4235	0.585067			4207.5	0.6349
		4262.5	0.5847			4235	0.6332
		4290	0.584			4262.5	0.6335
		4317.5	0.5848			4317.5	0.632667
		4345	0.583975			4345	0.6318
		4372.5	0.5834			4372.5	0.6305
		4400	0.58245			4400	0.63035
		4427.5	0.581433			4427.5	0.6296
		4455	0.58125			4455	0.6299
		4482.5	0.5799			4482.5	0.6302
		4510	0.5793			4510	0.6295
		4537.5	0.57835			4537.5	0.6293
		4565	0.57784			4565	0.627567
		4620	0.575133			4592.5	0.6274
		4647.5	0.5735			4620	0.6277
		4675	0.5713			4647.5	0.6264
		4702.5	0.57088			4675	0.6251
		4730	0.5694			4702.5	0.62415
		4757.5	0.5682			4730	0.6227
		4785	0.5674			4757.5	0.62275
		4812.5	0.566433			4785	0.6233
		4840	0.5649			4812.5	0.6237
		4867.5	0.56346			4840	0.622233
		4895	0.562367			4867.5	0.6218
		4922.5	0.5615			4895	0.6217
		4950	0.5609			4922.5	0.621
		4977.5	0.5606			4950	0.6208
		5005	0.560367			4977.5	0.62
		5032.5	0.558933			5005	0.6207
		5060	0.559433			5032.5	0.6195
		5087.5	0.5594			5060	0.6178
		5115	0.556775			5087.5	0.6174
		5142.5	0.5564			5115	0.6164
		5170	0.5562			5142.5	0.6157
		5197.5	0.55598			5197.5	0.6159
		5225	0.5548			5225	0.6152
		5252.5	0.5546			5252.5	0.6138
		5280	0.555375			5280	0.61405
		5307.5	0.554175			5307.5	0.614
		5335	0.5531			5335	0.6127
		5362.5	0.552725			5362.5	0.6128
		5390	0.551333			5390	0.6113
		5417.5	0.550567			5417.5	0.6099
		5445	0.548767			5445	0.6092
		5472.5	0.547833			5472.5	0.6093
		5500	0.5466			5500	0.6088
		5527.5	0.544825			5527.5	0.609067
		5555	0.5433			5555	0.6087
		5582.5	0.5434			5582.5	0.609
		5610	0.543167			5610	0.606233
		5637.5	0.5434			5665	0.6056
		5665	0.5428			5692.5	0.6061
		5692.5	0.54315			5720	0.6054
		5720	0.542967			5747.5	0.6047
		5747.5	0.541817			5775	0.603
		5775	0.542567			5802.5	0.6028
		5802.5	0.5422			5830	0.6016
		5830	0.540833			5857.5	0.6012
		5857.5	0.5398			5885	0.6016
		5885	0.539767			5912.5	0.5997
		5912.5	0.53694			5940	0.6
		5940	0.5337			5967.5	0.5976
		5967.5	0.53325			5995	0.5969
		5995	0.53295			6022.5	0.5972
		6022.5	0.5328			6050	0.5974
		6050	0.53275			6077.5	0.5967
		6077.5	0.53155			6105	0.5955
		6105	0.5322			6132.5	0.5943
		6132.5	0.530567			6160	0.5941
		6160	0.53055			6187.5	0.5934
		6187.5	0.5293			6215	0.5931
		6215	0.528533			6242.5	0.5938
		6242.5	0.527333			6270	0.5922
		6270	0.526567			6297.5	0.592
		6297.5	0.5258			6325	0.5908
		6325	0.525513			6352.5	0.5901
		6352.5	0.524367			6380	0.5898
		6380	0.52455			6407.5	0.589433
		6407.5	0.5246			6435	0.5894
		6435	0.5238			6462.5	0.5882
		6462.5	0.5246			6490	0.5866
		6490	0.5246			6517.5	0.5873
		6517.5	0.5232			6545	0.5869
		6545	0.5219			6572.5	0.5871
		6572.5	0.52105			6600	0.5864
		6600	0.51945			6627.5	0.5857
		6627.5	0.51785			6655	0.5845
		6655	0.518233			6710	0.5841
		6682.5	0.5179			6737.5	0.5837
		6710	0.51675			6765	0.5844
		6737.5	0.5151			6792.5	0.5833
		6765	0.515			6820	0.5827
		6792.5	0.51445			6847.5	0.58025
		6820	0.5138			6875	0.58
		6847.5	0.5131			6902.5	0.5802
		6875	0.514133			6930	0.5799
		6902.5	0.5148			6957.5	0.5792
		6930	0.51305			6985	0.579
		6957.5	0.51095			7012.5	0.5774
		6985	0.510833			7040	0.5767
		7012.5	0.509633			7067.5	0.5764
		7040	0.507225			7095	0.5788
		7067.5	0.5078			7122.5	0.578467
		7095	0.507933			7150	0.57695
		7122.5	0.50795			7205	0.574533
		7150	0.505567			7232.5	0.5725
		7177.5	0.5043			7287.5	0.5726
		7205	0.50265			7315	0.5724
		7232.5	0.5018			7342.5	0.5717
		7260	0.500333			7370	0.56915
		7287.5	0.4995			7397.5	0.5693
		7315	0.498633			7425	0.5677
		7342.5	0.4976			7452.5	0.5682
		7370	0.496675			7480	0.5691
		7397.5	0.496			7507.5	0.56745
		7425	0.495733			7535	0.5668
		7452.5	0.495833			7562.5	0.566667
		7480	0.496133			7590	0.5653
		7507.5	0.4957			7617.5	0.5655
		7535	0.493825			7645	0.5658
		7562.5	0.4932			7672.5	0.5652
		7590	0.492175			7700	0.56445
		7617.5	0.491067			7727.5	0.5656
		7645	0.49095			7755	0.564
		7672.5	0.4912			7782.5	0.5637
		7700	0.492467			7810	0.5635
		7727.5	0.4916			7837.5	0.5628
		7755	0.490633			7865	0.5631
		7782.5	0.49015			7892.5	0.5628
		7810	0.4886			7920	0.56215
		7837.5	0.487183			7947.5	0.5605
		7865	0.4866			7975	0.5593
		7892.5	0.484533			8002.5	0.5595
		7920	0.48366			8030	0.5588
		7947.5	0.4855			8057.5	0.5591
		7975	0.4857			8085	0.5569
		8002.5	0.485133			8112.5	0.5572
		8030	0.4852			8140	0.556
		8057.5	0.4831			8167.5	0.556533
		8085	0.4828			8195	0.5555
		8112.5	0.48142			8222.5	0.5558
		8140	0.480175			8250	0.5571
		8167.5	0.480867			8277.5	0.5564
		8195	0.479			8305	0.5562
		8222.5	0.47755			8332.5	0.554
		8250	0.4791			8360	0.5538
		8277.5	0.4769			8387.5	0.5526
		8305	0.4742			8415	0.5519
		8332.5	0.473			8442.5	0.5532
		8360	0.47105			8470	0.552833
		8387.5	0.471083			8497.5	0.5518
		8415	0.4729			8525	0.551
		8442.5	0.471675			8552.5	0.55055
		8470	0.4703			8607.5	0.551
		8497.5	0.4707			8635	0.5518
		8525	0.469167			8662.5	0.5516
		8552.5	0.4677			8690	0.5509
		8580	0.4671			8717.5	0.5497
		8607.5	0.4659			8745	0.5495
		8635	0.4667			8800	0.54805
		8662.5	0.4655			8827.5	0.5473
		8690	0.466367			8855	0.5466
		8717.5	0.4649			8882.5	0.5459
		8745	0.4634			8910	0.5452
		8772.5	0.4633			8937.5	0.5424
		8800	0.46184			8965	0.5422
		8827.5	0.4612			8992.5	0.542
		8855	0.46155			9020	0.54075
		8882.5	0.46298			9047.5	0.5395
		8910	0.4623			9075	0.5398
		8937.5	0.462667			9102.5	0.5391
		8965	0.46238			9130	0.5394
		8992.5	0.4614			9157.5	0.5371
		9020	0.4595			9212.5	0.5383
		9047.5	0.45985			9240	0.536
		9075	0.459667			9267.5	0.5348
		9102.5	0.4585			9295	0.53544
		9130	0.45585			9350	0.537
		9157.5	0.45545			9377.5	0.53575
		9185	0.454525			9405	0.5344
		9212.5	0.453025			9432.5	0.53545
		9240	0.45218			9460	0.5348
		9267.5	0.44935			9487.5	0.5346
		9295	0.447767			9515	0.53335
		9322.5	0.447875			9542.5	0.5342
		9350	0.4468			9570	0.53245
		9377.5	0.4468			9597.5	0.53215
		9405	0.448325			9625	0.5293
		9432.5	0.44875			9652.5	0.5291
		9460	0.44645			9680	0.5284
		9487.5	0.444233			9707.5	0.5277
		9515	0.442633			9735	0.528
		9542.5	0.44188			9762.5	0.5273
		9570	0.4398			9790	0.5266
		9597.5	0.4408			9817.5	0.5259
		9625	0.441325			9845	0.5261
		9652.5	0.44162			9872.5	0.5234
		9680	0.43916			9900	0.5237
		9707.5	0.4407			9927.5	0.523667
		9735	0.440833			9982.5	0.5226
		9762.5	0.439925			10010	0.522233
		9790	0.440067			10037.5	0.5212
		9817.5	0.4396			10065	0.5216
		9845	0.4379			10092.5	0.522
		9872.5	0.435467			10120	0.5213
		9900	0.435267			10147.5	0.521
		9927.5	0.43285			10175	0.520967
		9955	0.4304			10202.5	0.5202
		9982.5	0.428667			10230	0.5202
		10010	0.4291			10257.5	0.52
		10037.5	0.4284			10285	0.5204
		10065	0.428933			10312.5	0.5209
		10092.5	0.4289			10340	0.5187
		10120	0.43			10367.5	0.518
		10147.5	0.42824			10395	0.5173
		10175	0.4264			10422.5	0.516233
		10202.5	0.42645			10450	0.5164
		10230	0.427067			10477.5	0.5139
		10257.5	0.426833			10505	0.513533
		10285	0.4262			10532.5	0.5125
		10312.5	0.4266			10560	0.5118
		10340	0.424433			10615	0.5109
		10367.5	0.421933			10642.5	0.5107
		10395	0.4199			10670	0.5112
		10422.5	0.417017			10697.5	0.5102
		10450	0.4161			10725	0.5097
		10477.5	0.414			10752.5	0.5104
		10505	0.41594			10807.5	0.5089
		10532.5	0.4215			10862.5	0.50845
		10560	0.4213			10890	0.507467
		10587.5	0.420783			10917.5	0.50685
		10615	0.419533			10972.5	0.507767
		10642.5	0.4191			11000	0.5074
		10670	0.41815			11027.5	0.5054
		10697.5	0.417775			11055	0.50535
		10725	0.418533			11082.5	0.5052
		10752.5	0.4175			11110	0.5042
		10780	0.416033			11137.5	0.5026
		10807.5	0.4149			11165	0.5029
		10835	0.41595			11192.5	0.5031
		10862.5	0.416729			11220	0.5019
		10890	0.41556			11247.5	0.5015
		10917.5	0.41048			11275	0.501167
		10972.5	0.403925			11330	0.4964
		11000	0.40235			11357.5	0.498
		11027.5	0.4033			11385	0.498233
		11055	0.404833			11412.5	0.4966
		11082.5	0.4055			11440	0.4973
		11110	0.40766			11467.5	0.4956
		11137.5	0.4052			11495	0.4959
		11165	0.405333			11522.5	0.4974
		11192.5	0.40582			11550	0.4969
		11220	0.4045			11577.5	0.4962
		11247.5	0.406425			11605	0.4957
		11275	0.406			11632.5	0.4938
		11302.5	0.403175			11660	0.4931
		11330	0.401133			11687.5	0.4962
		11357.5	0.3983			11715	0.4956
		11385	0.397567			11742.5	0.4949
		11412.5	0.3956			11770	0.491
		11440	0.39486			11797.5	0.488533
		11467.5	0.394925			11825	0.4885
		11495	0.3941			11852.5	0.4879
		11522.5	0.3926			11880	0.4867
		11550	0.392933			11907.5	0.48725
		11577.5	0.389657			11935	0.4863
		11605	0.3882			11962.5	0.4846
		11632.5	0.3852			11990	0.484533
		11660	0.3846			12017.5	0.4847
		11687.5	0.380029			12045	0.4864
		11715	0.378367			12072.5	0.4857
		11742.5	0.3783			12100	0.4841
		11770	0.379267			12127.5	0.48215
		11797.5	0.3784			12155	0.483
		11825	0.3801			12182.5	0.484
		11852.5	0.37976			12210	0.4833
		11880	0.378217			12237.5	0.48235
		11907.5	0.378533			12265	0.4799
		11935	0.377507			12292.5	0.4787
		11962.5	0.3804			12320	0.479
		11990	0.377262			12375	0.47565
		12017.5	0.375867			12402.5	0.4779
		12045	0.3737			12430	0.477367
		12072.5	0.37535			12457.5	0.4765
						12485	0.474633
						12512.5	0.47485
						12540	0.4759
						12567.5	0.47705
						12595	0.4756
						12622.5	0.473233
						12650	0.4717
						12677.5	0.471
						12732.5	0.470933
						12760	0.47065
						12787.5	0.4707
						12815	0.46975
						12842.5	0.4706
						12897.5	0.471333
						12925	0.4703
						12952.5	0.4707
						12980	0.47
						13007.5	0.4662
						13035	0.4655
						13062.5	0.46555
						13090	0.4641
						13117.5	0.4642
						13145	0.462367
						13172.5	0.464533
						13200	0.464
						13227.5	0.4633
						13255	0.4631
						13282.5	0.4614
						13337.5	0.461933
						13365	0.4615
						13392.5	0.4629
						13420	0.4622
						13447.5	0.462033
						13475	0.4603
						13502.5	0.4592
						13530	0.4595
						13557.5	0.4533
						13585	0.4528
						13612.5	0.45285
						13640	0.4519
						13667.5	0.4495
						13695	0.4498
						13722.5	0.4524
						13750	0.4518
						13777.5	0.452075
						13805	0.4538
						13832.5	0.4537
						13860	0.45435
						13887.5	0.455
						13915	0.45395
						13942.5	0.453933
						13970	0.4538
						13997.5	0.455
						14025	0.4526
						14052.5	0.4519
						14080	0.45115
						14107.5	0.4513
						14135	0.4506
						14162.5	0.45
						14190	0.4493
						14217.5	0.4486
						14245	0.445775
						14272.5	0.4447
						14300	0.4459
						14327.5	0.44395
						14355	0.4418
						14382.5	0.4406
						14437.5	0.4376
						14465	0.4391
						14492.5	0.4389
						14520	0.4383
						14547.5	0.4383
						14575	0.43835
						14602.5	0.4392
						14630	0.4386
						14657.5	0.439067
						14685	0.4417
						14712.5	0.439167
						14740	0.4375
						14795	0.4368
						14822.5	0.434133
						14850	0.43245
						14877.5	0.4297
						14905	0.430967
						14932.5	0.4294
						14960	0.4259
						14987.5	0.4243
						15042.5	0.4207
						15070	0.4214
						15097.5	0.4212
						15125	0.42525
						15152.5	0.4238
						15180	0.4218
						15207.5	0.4207
						15235	0.4214
						15262.5	0.4222
						15290	0.4228
						15345	0.4238
						15372.5	0.4241
						15400	0.4215
						15427.5	0.4171
						15455	0.4165
						15482.5	0.4168
						15510	0.41705
						15537.5	0.40274
						15565	0.3932
						15592.5	0.3911
						15620	0.3899
						15675	0.392933
						15702.5	0.39205
						15730	0.399367
						15757.5	0.4034
						15785	0.40505
						15812.5	0.4068
						15840	0.4061
						15867.5	0.40725
						15895	0.4056
						15922.5	0.405
						15950	0.4021
						15977.5	0.401067
						16005	0.402033
						16032.5	0.4023
						16060	0.4016
						16087.5	0.402
						16115	0.40182
						16142.5	0.4025
						16170	0.4009
						16197.5	0.401533
						16225	0.4015
						16252.5	0.4018
						16280	0.4012
						16307.5	0.4005
						16335	0.3999
						16362.5	0.39675
						16390	0.3936
						16417.5	0.3935
						16445	0.3923
						16472.5	0.392933
						16500	0.3895
						16527.5	0.3888
						16555	0.3886
						16582.5	0.38775
						16610	0.38805
						16665	0.387
						16692.5	0.3833
						16720	0.3837
						16747.5	0.38175
						16775	0.380633
						16802.5	0.3817
						16830	0.381
						16857.5	0.3816
						16885	0.3822
						16912.5	0.3821
						16940	0.381067
						16967.5	0.3803
						16995	0.377767
						17022.5	0.3754
						17077.5	0.3751
						17105	0.3734
						17132.5	0.3753
						17160	0.3742
						17187.5	0.373533
						17215	0.3718
						17242.5	0.37082
						17270	0.3685
						17297.5	0.3689
						17325	0.367867
						17352.5	0.3645
						17380	0.365375
						17407.5	0.3642
						17435	0.3646
						17462.5	0.3613
						17490	0.36146
						17517.5	0.3606
						17545	0.36075
						17572.5	0.3614
						17600	0.35888
						17627.5	0.356
						17655	0.3569
						17682.5	0.3566
						17710	0.3514
						17737.5	0.3513
						17765	0.3517
						17792.5	0.354633
						17847.5	0.35325
						17875	0.3519
						17902.5	0.3507
						17930	0.3483
						17957.5	0.3489
						17985	0.3531
						18012.5	0.35052
						18040	0.34815
						18067.5	0.34425
						18095	0.3442
						18122.5	0.34375
						18150	0.3419
						18177.5	0.3417
						18205	0.3406
						18232.5	0.346
						18260	0.345833
						18287.5	0.3432
						18315	0.3396
						18342.5	0.3375
						18370	0.3348
						18397.5	0.333
						18425	0.332067
						18452.5	0.33098
						18480	0.3313
						18507.5	0.3292
						18535	0.3268
						18562.5	0.32774
						18590	0.33182
						18617.5	0.3318
						18645	0.330767
						18672.5	0.328633
						18700	0.3288
						18727.5	0.3237
						18755	0.321625
						18782.5	0.3208
						18810	0.3175
						18837.5	0.3219
						18865	0.320867
						18892.5	0.321133
						18920	0.3207
						18947.5	0.3196
						18975	0.321
						19002.5	0.3213
						19030	0.3162
						19057.5	0.3162
						19085	0.31365
						19112.5	0.309233
						19140	0.3058
						19167.5	0.306975
						19195	0.309475
						19222.5	0.309467
						19250	0.3094
						19277.5	0.308225
						19305	0.308567
						19332.5	0.308133
						19360	0.3044
						19387.5	0.303867
						19415	0.304783
						19442.5	0.3061
						19470	0.301
						19497.5	0.2968
						19525	0.295633
						19552.5	0.292533
						19580	0.290833
						19607.5	0.2898
						19635	0.294833
						19662.5	0.293267
						19690	0.2942
						19717.5	0.2949
						19745	0.29202
						19772.5	0.2891
						19800	0.288633
						19827.5	0.2879
						19855	0.2876
						19882.5	0.28355
						19910	0.2798
						19937.5	0.278433
						19965	0.27306
						19992.5	0.276729
						20020	0.271833
						20047.5	0.273492
						20075	0.272467
						20102.5	0.2682
						20130	0.267118
						20157.5	0.2654
						20185	0.2663
