# Supplementary material for: The role of oxygen-permeable ionomer for polymer electrolyte fuel cells
Source: Nat Commun. 2021 Aug 16;12:4956. doi: 10.1038/s41467-021-25301-3 (PMC8368003; doi:10.1038/s41467-021-25301-3)
Supplement: Supplementary file 4 — Source Data [file 41467_2021_25301_MOESM4_ESM.zip › Source_Data_Jinnouchi_2021/Source_Data_Supp_Fig6a.xlsx]

## Sheet: Sheet1
Pressure		0.10 MPa		0.13 MPa		0.16 MPa		0.19 MPa
Temperature		80		80		80		80
RH		30		30		30		30
Ionomer type		Nafion		Nafion		Nafion		Nafion
	Current density (A cm^-2)	IR-corrected voltage (V)	Current density (A cm^-2)	IR-corrected voltage (V)	Current density (A cm^-2)	IR-corrected voltage (V)	Current density (A cm^-2)	IR-corrected voltage (V)
	0.16665	0.106663	0.18942	0.0797782	0.211002	0.0775214	0.229812	0.103801
	0.16698	0.105066	0.18942	0.0797782	0.210738	0.0774657	0.229812	0.103801
	0.16698	0.105066	0.18942	0.0797782	0.210936	0.0785075	0.229977	0.104835
	0.16731	0.105135	0.18942	0.0797782	0.210936	0.0785075	0.23001	0.104842
	0.16731	0.105135	0.18942	0.077884	0.211002	0.0795214	0.230076	0.105856
	0.16731	0.105135	0.18942	0.0797782	0.211101	0.0795423	0.230142	0.10587
	0.16764	0.105204	0.18942	0.0797782	0.211134	0.0805493	0.230208	0.106883
	0.16764	0.105204	0.18975	0.0798475	0.211167	0.0803451	0.230142	0.10687
	0.16764	0.105204	0.18975	0.0798475	0.211167	0.0801339	0.230307	0.107904
	0.16764	0.105204	0.18975	0.0798475	0.211233	0.0813589	0.230373	0.107918
	0.16764	0.105204	0.18975	0.08795	0.2112	0.081352	0.230307	0.107904
	0.16764	0.105204	0.18975	0.0798475	0.211266	0.0823659	0.230472	0.108938
	0.16764	0.115204	0.18975	0.08795	0.211398	0.0833936	0.230406	0.108924
	0.16797	0.115274	0.18975	0.08795	0.211332	0.0845911	0.230472	0.109938
	0.16764	0.115204	0.19008	0.088016	0.211431	0.0846119	0.230637	0.109972
	0.16797	0.115274	0.19008	0.0899168	0.211497	0.0856259	0.230571	0.109959
	0.16764	0.115204	0.19008	0.0899168	0.211596	0.0856468	0.230604	0.110966
	0.16797	0.115274	0.19008	0.088016	0.211629	0.0866537	0.23067	0.111749
	0.16797	0.115274	0.19041	0.0899861	0.211761	0.086258	0.230736	0.112993
	0.16797	0.115274	0.19041	0.088082	0.211629	0.0874421	0.230736	0.112993
	0.16797	0.115274	0.19041	0.0899861	0.211695	0.0872443	0.230802	0.114007
	0.16797	0.115274	0.19041	0.0899861	0.211761	0.0884698	0.230868	0.114021
	0.16797	0.115274	0.19074	0.0900554	0.211794	0.0884767	0.230901	0.114027
	0.16797	0.115274	0.19074	0.0900554	0.21186	0.0884906	0.230835	0.115014
	0.16797	0.115274	0.19074	0.0900554	0.211959	0.0882994	0.230835	0.115014
	0.16797	0.115274	0.19074	0.0900554	0.212025	0.0883132	0.230835	0.116014
	0.16797	0.115274	0.19074	0.0900554	0.212058	0.0893201	0.230736	0.115993
	0.16797	0.125274	0.19074	0.0900554	0.212157	0.0893408	0.230934	0.117265
	0.16797	0.125274	0.19074	0.098148	0.212124	0.0903339	0.230934	0.117265
	0.16797	0.115274	0.19107	0.100125	0.212223	0.0911424	0.230835	0.118245
	0.16863	0.115412	0.19107	0.100125	0.212289	0.0923684	0.230901	0.119027
	0.16797	0.125274	0.19107	0.098214	0.212388	0.0923891	0.230934	0.119034
	0.16797	0.125274	0.19107	0.098214	0.212388	0.0923891	0.230835	0.120014
	0.16797	0.125274	0.1914	0.100194	0.212421	0.0931836	0.230901	0.120489
	0.1683	0.125343	0.1914	0.100194	0.212586	0.0936431	0.230967	0.120272
	0.16797	0.125274	0.19173	0.100263	0.212586	0.0948556	0.230901	0.120258
	0.16797	0.125274	0.1914	0.100194	0.212553	0.0958487	0.230835	0.121014
	0.16797	0.125274	0.19173	0.100263	0.212586	0.0958556	0.230934	0.122265
	0.16797	0.126953	0.1914	0.100194	0.212586	0.0968556	0.230934	0.122265
	0.16797	0.125274	0.19173	0.100263	0.212817	0.0971172	0.230967	0.122272
	0.16797	0.125274	0.19173	0.100263	0.212784	0.0971102	0.231	0.123048
	0.16797	0.125274	0.19173	0.100263	0.212751	0.0978905	0.230934	0.124265
	0.16797	0.125274	0.19173	0.100263	0.21285	0.0979113	0.230967	0.124041
	0.16797	0.125274	0.19206	0.100333	0.212982	0.0991522	0.231	0.124048
	0.16797	0.125274	0.19206	0.098412	0.212916	0.0991382	0.230967	0.125041
	0.16797	0.125274	0.19206	0.100333	0.213081	0.100386	0.230934	0.125034
	0.16797	0.125274	0.19206	0.100333	0.213114	0.10118	0.230835	0.126245
	0.16863	0.125412	0.19206	0.100333	0.21318	0.101194	0.231	0.127048
	0.1683	0.125343	0.19206	0.110333	0.213213	0.102414	0.231	0.127048
	0.1683	0.125343	0.19239	0.100402	0.213345	0.102229	0.230934	0.128034
	0.1683	0.125343	0.19239	0.098478	0.213345	0.103229	0.231066	0.128062
	0.16797	0.125274	0.19239	0.110402	0.213477	0.104044	0.231066	0.129062
	0.1683	0.135343	0.19272	0.110471	0.213543	0.104271	0.231066	0.129062
	0.16797	0.135274	0.19239	0.110402	0.21351	0.104051	0.231132	0.130075
	0.1683	0.135343	0.19239	0.110402	0.21351	0.105051	0.231099	0.131069
	0.1683	0.135343	0.19239	0.110402	0.213642	0.104651	0.231099	0.131069
	0.1683	0.135343	0.19239	0.110402	0.213741	0.104672	0.231099	0.131069
	0.1683	0.135343	0.19272	0.110471	0.213675	0.104658	0.230934	0.132034
	0.1683	0.135343	0.19239	0.110402	0.21384	0.105693	0.231066	0.133062
	0.1683	0.135343	0.19272	0.110471	0.21384	0.106693	0.230934	0.132034
	0.16797	0.135274	0.19239	0.110402	0.213873	0.106486	0.231099	0.133069
	0.16797	0.135274	0.19272	0.110471	0.213807	0.107472	0.230934	0.134034
	0.16797	0.135274	0.19272	0.110471	0.214038	0.10852	0.230967	0.134041
	0.16797	0.135274	0.19272	0.110471	0.213972	0.109506	0.230934	0.135265
	0.1683	0.135343	0.19272	0.110471	0.214071	0.109527	0.230934	0.136265
	0.16797	0.135274	0.19272	0.108544	0.21417	0.110547	0.230967	0.136272
	0.16797	0.135274	0.19272	0.110471	0.21417	0.110547	0.231132	0.136307
	0.16797	0.135274	0.19272	0.110471	0.214137	0.11054	0.230967	0.137272
	0.16797	0.135274	0.19272	0.108544	0.214236	0.110561	0.230934	0.137265
	0.16797	0.135274	0.19272	0.110471	0.214302	0.110575	0.231	0.137279
	0.16797	0.135274	0.19305	0.11861	0.214236	0.111561	0.230901	0.138258
	0.16797	0.135274	0.19272	0.108544	0.214236	0.112561	0.230934	0.138265
	0.16797	0.135274	0.19305	0.10861	0.214335	0.113582	0.231	0.139279
	0.16797	0.135274	0.19305	0.10861	0.214335	0.113582	0.230901	0.140258
	0.16797	0.145274	0.19305	0.10861	0.214335	0.113582	0.230835	0.140245
	0.16797	0.135274	0.19338	0.108676	0.214434	0.114602	0.230934	0.140496
	0.16797	0.135274	0.19305	0.12054	0.214467	0.115824	0.230835	0.140245
	0.16797	0.145274	0.19305	0.11861	0.214401	0.115595	0.230802	0.141468
	0.16797	0.145274	0.19305	0.11861	0.214566	0.116844	0.230868	0.142482
	0.16797	0.146953	0.19305	0.11861	0.214599	0.116851	0.230802	0.143238
	0.16764	0.145204	0.19305	0.11861	0.214599	0.118066	0.230736	0.143455
	0.16764	0.145204	0.19338	0.118676	0.214665	0.117865	0.230736	0.143455
	0.16797	0.146953	0.19305	0.11861	0.214599	0.118637	0.230703	0.145448
	0.16764	0.146881	0.19305	0.11861	0.214698	0.118657	0.230571	0.14542
	0.16764	0.155204	0.19338	0.13061	0.214665	0.11965	0.230604	0.146427
	0.16764	0.145204	0.19338	0.118676	0.214797	0.119893	0.230802	0.146468
	0.16764	0.155204	0.19338	0.118676	0.214698	0.120872	0.230571	0.14642
	0.16764	0.155204	0.19338	0.118676	0.214764	0.120671	0.230571	0.14742
	0.16764	0.155204	0.19305	0.130541	0.214698	0.121657	0.230571	0.14742
	0.16764	0.156881	0.19305	0.11861	0.214632	0.121643	0.230637	0.148434
	0.16764	0.145204	0.19338	0.128676	0.214665	0.12165	0.230538	0.148413
	0.16764	0.145204	0.19338	0.13061	0.214698	0.122657	0.230472	0.149399
	0.16764	0.145204	0.19338	0.128676	0.214665	0.12365	0.230472	0.149399
	0.16764	0.155204	0.19338	0.13061	0.214698	0.123657	0.230307	0.150364
	0.16731	0.155135	0.19305	0.130541	0.214698	0.124657	0.230406	0.150385
	0.16731	0.155135	0.19338	0.13061	0.214731	0.124664	0.230472	0.151399
	0.16731	0.155135	0.19338	0.13061	0.214698	0.125657	0.230307	0.152364
	0.16731	0.155135	0.19305	0.130541	0.214764	0.126671	0.230274	0.152358
	0.16731	0.155135	0.19338	0.13061	0.214764	0.126671	0.230208	0.152344
	0.16731	0.155135	0.19338	0.13061	0.214731	0.127664	0.230208	0.152574
	0.16698	0.155066	0.19305	0.130541	0.214764	0.127671	0.230208	0.153344
	0.16665	0.154996	0.19305	0.130541	0.214698	0.127657	0.230208	0.154344
	0.16665	0.154996	0.19338	0.13061	0.214764	0.128671	0.230208	0.154344
	0.16665	0.154996	0.19305	0.130541	0.214698	0.128657	0.230142	0.15533
	0.16665	0.156663	0.19338	0.13061	0.214896	0.128698	0.23001	0.155302
	0.16698	0.155066	0.19305	0.140541	0.21483	0.130685	0.229977	0.156525
	0.16665	0.156663	0.19305	0.130541	0.214698	0.130657	0.229911	0.157281
	0.16665	0.154996	0.19305	0.140541	0.21483	0.130685	0.229944	0.158288
	0.16665	0.154996	0.19338	0.14061	0.214764	0.131671	0.229878	0.158274
	0.16665	0.154996	0.19305	0.140541	0.214764	0.131671	0.229779	0.158254
	0.16665	0.154996	0.19305	0.140541	0.214764	0.132671	0.229845	0.159267
	0.16665	0.154996	0.19305	0.140541	0.21483	0.132685	0.229779	0.159024
	0.16665	0.154996	0.19305	0.140541	0.214698	0.133872	0.22968	0.159233
	0.16665	0.154996	0.19305	0.13861	0.214764	0.133886	0.229845	0.160038
	0.16665	0.154996	0.19305	0.140541	0.214698	0.134872	0.229845	0.160038
	0.16665	0.164996	0.19305	0.140541	0.214731	0.134879	0.229614	0.160989
	0.16665	0.154996	0.19305	0.140541	0.214698	0.135872	0.229713	0.16101
	0.16665	0.164996	0.19305	0.140541	0.214764	0.135886	0.229614	0.161989
	0.16632	0.164927	0.19305	0.140541	0.214665	0.136865	0.229614	0.162989
	0.16632	0.154927	0.19305	0.140541	0.214764	0.136886	0.229614	0.163989
	0.16665	0.164996	0.19305	0.140541	0.214698	0.137872	0.229647	0.163996
	0.16632	0.164927	0.19338	0.14061	0.214599	0.137851	0.229614	0.163989
	0.16632	0.164927	0.19305	0.140541	0.214599	0.138851	0.229515	0.163739
	0.16632	0.164927	0.19305	0.140541	0.214599	0.139851	0.229647	0.163996
	0.16632	0.164927	0.19305	0.140541	0.214599	0.139637	0.229416	0.164948
	0.16632	0.164927	0.19305	0.140541	0.214434	0.139602	0.229449	0.165955
	0.16599	0.164858	0.19305	0.140541	0.2145	0.140616	0.229482	0.165962
	0.16599	0.164858	0.19305	0.140541	0.214467	0.141609	0.229416	0.166719
	0.16632	0.164927	0.19305	0.140541	0.214434	0.142602	0.229251	0.166684
	0.16632	0.164927	0.19305	0.140541	0.214434	0.142602	0.229251	0.167913
	0.16599	0.164858	0.19305	0.140541	0.214434	0.142602	0.22935	0.167705
	0.16632	0.164927	0.19305	0.140541	0.214434	0.143602	0.229251	0.168913
	0.16599	0.174858	0.19305	0.140541	0.214335	0.144582	0.229284	0.16892
	0.16632	0.164927	0.19272	0.150471	0.214335	0.144582	0.229284	0.168691
	0.16599	0.176518	0.19272	0.150471	0.214401	0.143595	0.229086	0.169879
	0.16599	0.174858	0.19272	0.150471	0.214236	0.145347	0.228987	0.169858
	0.16599	0.174858	0.19272	0.150471	0.214335	0.145582	0.229152	0.170664
	0.16599	0.174858	0.19272	0.150471	0.214401	0.145381	0.229053	0.171643
	0.16599	0.174858	0.19272	0.150471	0.214302	0.145575	0.228855	0.17206
	0.16599	0.174858	0.19272	0.150471	0.214401	0.145595	0.228888	0.171838
	0.16599	0.176518	0.19272	0.148544	0.214236	0.146561	0.228921	0.172844
	0.16599	0.174858	0.19239	0.150402	0.214137	0.14754	0.228855	0.173831
	0.16599	0.176518	0.19239	0.150402	0.214203	0.147554	0.228855	0.17506
	0.16599	0.176518	0.19239	0.150402	0.214137	0.14854	0.228789	0.174817
	0.16566	0.176445	0.19272	0.150471	0.21417	0.148547	0.228756	0.175039
	0.16599	0.174858	0.19239	0.150402	0.214038	0.14952	0.228558	0.174997
	0.16599	0.174858	0.19239	0.160402	0.214005	0.150513	0.228558	0.175997
	0.16566	0.174789	0.19239	0.150402	0.214005	0.150727	0.228459	0.176976
	0.16566	0.174789	0.19239	0.158478	0.213939	0.150713	0.228459	0.176976
	0.16566	0.174789	0.19239	0.158478	0.213939	0.151713	0.228525	0.17799
	0.16533	0.174719	0.19239	0.160402	0.213873	0.151699	0.228426	0.177741
	0.16566	0.174789	0.19239	0.160402	0.213873	0.152486	0.228393	0.178734
	0.16533	0.174719	0.19239	0.160402	0.213873	0.152486	0.22836	0.179956
	0.16533	0.174719	0.19239	0.160402	0.213675	0.153444	0.228294	0.179942
	0.16533	0.174719	0.19239	0.160402	0.213774	0.154465	0.228294	0.179942
	0.16533	0.174719	0.19239	0.160402	0.213774	0.155465	0.228228	0.1807
	0.16533	0.174719	0.19239	0.160402	0.213675	0.154444	0.228162	0.180914
	0.16533	0.184719	0.19206	0.160333	0.213675	0.155444	0.228129	0.181907
	0.16533	0.184719	0.19206	0.160333	0.213642	0.156438	0.228096	0.1819
	0.165	0.18465	0.19206	0.160333	0.213609	0.157431	0.228162	0.183142
	0.165	0.18465	0.19206	0.160333	0.213543	0.157417	0.227964	0.1841
	0.165	0.18465	0.19206	0.160333	0.213543	0.157417	0.22803	0.184114
	0.165	0.18465	0.19206	0.160333	0.21351	0.15841	0.227931	0.184093
	0.165	0.18465	0.19206	0.160333	0.213543	0.158417	0.227898	0.184859
	0.165	0.18465	0.19206	0.160333	0.21351	0.15941	0.227865	0.18508
	0.165	0.18465	0.19206	0.160333	0.213378	0.160383	0.227865	0.18608
	0.165	0.18465	0.19206	0.160333	0.213444	0.160396	0.227766	0.186059
	0.16467	0.184581	0.19206	0.160333	0.213312	0.160369	0.227634	0.187031
	0.165	0.18465	0.19206	0.160333	0.213378	0.161383	0.2277	0.187045
	0.16467	0.186227	0.19173	0.160263	0.213279	0.161362	0.227634	0.187031
	0.16467	0.184581	0.19173	0.160263	0.213345	0.162376	0.227502	0.188003
	0.16467	0.186227	0.19173	0.170263	0.213246	0.162355	0.227601	0.189024
	0.16467	0.186227	0.19173	0.160263	0.213246	0.162355	0.227535	0.19001
	0.16467	0.184581	0.19173	0.170263	0.213114	0.163328	0.22737	0.189975
	0.16467	0.186227	0.19173	0.170263	0.213114	0.164328	0.227469	0.189996
	0.16467	0.194581	0.1914	0.170194	0.213114	0.164328	0.22737	0.190975
	0.16467	0.194581	0.1914	0.170194	0.213015	0.164307	0.227337	0.190968
	0.16467	0.196227	0.1914	0.170194	0.213081	0.165321	0.227304	0.191734
	0.16434	0.194511	0.1914	0.170194	0.212982	0.1653	0.227205	0.19194
	0.16434	0.194511	0.1914	0.170194	0.212949	0.166293	0.227205	0.19194
	0.16434	0.194511	0.1914	0.170194	0.212916	0.166287	0.22704	0.191905
	0.16434	0.194511	0.19107	0.170125	0.21285	0.167273	0.227073	0.192912
	0.16434	0.194511	0.19107	0.170125	0.21285	0.167273	0.227073	0.193912
	0.16401	0.194442	0.19107	0.170125	0.212751	0.168465	0.227073	0.193912
	0.16401	0.194442	0.19107	0.180125	0.212652	0.168444	0.22704	0.194678
	0.16401	0.196082	0.19107	0.170125	0.212685	0.169451	0.22704	0.194905
	0.16401	0.196082	0.19107	0.180125	0.212652	0.170444	0.226875	0.195871
	0.16368	0.194373	0.19107	0.180125	0.212553	0.170424	0.226809	0.195857
	0.16401	0.194442	0.19107	0.180125	0.212487	0.171622	0.226776	0.19585
	0.16368	0.19601	0.19107	0.180125	0.21252	0.171417	0.226644	0.196822
	0.16368	0.204373	0.19107	0.180125	0.212388	0.171389	0.226677	0.197829
	0.16368	0.20601	0.19107	0.180125	0.212421	0.172396	0.226611	0.197815
	0.16368	0.20601	0.19074	0.180055	0.212322	0.173375	0.226611	0.198815
	0.16368	0.20601	0.19074	0.180055	0.212388	0.174601	0.226644	0.198822
	0.16368	0.20601	0.19074	0.180055	0.212322	0.174588	0.226512	0.199794
	0.16335	0.205937	0.19074	0.180055	0.212388	0.174389	0.226347	0.200759
	0.16335	0.204304	0.19074	0.180055	0.212223	0.175355	0.226413	0.200773
	0.16335	0.204304	0.19074	0.180055	0.212223	0.175355	0.226347	0.200759
	0.16335	0.205937	0.19074	0.180055	0.212157	0.175341	0.226281	0.200745
	0.16335	0.205937	0.19041	0.179986	0.212157	0.176341	0.226248	0.201738
	0.16335	0.205937	0.19041	0.179986	0.212157	0.177553	0.226281	0.202745
	0.16302	0.215864	0.19041	0.179986	0.212058	0.177532	0.226149	0.202717
	0.16335	0.205937	0.19041	0.179986	0.212058	0.178532	0.226083	0.203704
	0.16302	0.205864	0.19041	0.179986	0.211926	0.179504	0.226083	0.204704
	0.16302	0.205864	0.19041	0.179986	0.212025	0.180525	0.226017	0.204464
	0.16302	0.215864	0.19041	0.179986	0.211959	0.180511	0.225852	0.205655
	0.16302	0.215864	0.19008	0.179917	0.211959	0.180511	0.225951	0.205676
	0.16269	0.215792	0.19008	0.179917	0.211794	0.180477	0.225819	0.206422
	0.16302	0.215864	0.19041	0.179986	0.211893	0.181498	0.225753	0.206634
	0.16269	0.215792	0.19008	0.179917	0.21186	0.182491	0.225753	0.207634
	0.16269	0.215792	0.19008	0.179917	0.211794	0.182689	0.225753	0.207634
	0.16269	0.204165	0.19008	0.179917	0.211695	0.182456	0.225621	0.208606
	0.16269	0.204165	0.19008	0.189917	0.211695	0.183456	0.225621	0.208606
	0.16269	0.204165	0.18975	0.189848	0.211761	0.183682	0.225489	0.209804
	0.16269	0.214165	0.18975	0.179848	0.211695	0.184668	0.225588	0.209599
	0.16269	0.215792	0.19008	0.189917	0.211695	0.185668	0.225489	0.210578
	0.16269	0.215792	0.18975	0.189848	0.211629	0.185654	0.225456	0.210571
	0.16269	0.214165	0.18975	0.189848	0.211629	0.186442	0.225291	0.211536
	0.16236	0.214096	0.18975	0.189848	0.21153	0.186633	0.225291	0.211536
	0.16236	0.214096	0.18975	0.189848	0.211497	0.186626	0.225192	0.212741
	0.16236	0.214096	0.18975	0.189848	0.211431	0.187612	0.225192	0.212516
	0.16236	0.215719	0.18975	0.189848	0.211365	0.187598	0.22506	0.213488
	0.16236	0.215719	0.18975	0.189848	0.211299	0.188584	0.225093	0.213495
	0.16203	0.215647	0.18975	0.189848	0.211233	0.188781	0.224994	0.213474
	0.16203	0.215647	0.18942	0.189778	0.211167	0.188556	0.224928	0.21446
	0.16203	0.215647	0.18975	0.189848	0.211101	0.188542	0.224796	0.215432
	0.16203	0.215647	0.18942	0.189778	0.211134	0.189549	0.224862	0.215446
	0.1617	0.215574	0.18942	0.189778	0.211134	0.189549	0.224796	0.216432
	0.1617	0.213957	0.18942	0.189778	0.211068	0.190535	0.224697	0.216636
	0.1617	0.215574	0.18942	0.189778	0.211002	0.191521	0.224664	0.216629
	0.1617	0.213957	0.18909	0.189709	0.210936	0.191718	0.224598	0.218615
	0.1617	0.215574	0.18909	0.189709	0.210903	0.192501	0.224532	0.217601
	0.1617	0.215574	0.18909	0.189709	0.210804	0.19248	0.224433	0.21858
	0.1617	0.225574	0.18909	0.189709	0.210771	0.192473	0.2244	0.219797
	0.16137	0.223888	0.18909	0.189709	0.210738	0.193466	0.224334	0.219783
	0.16137	0.225501	0.18909	0.189709	0.210738	0.194466	0.224268	0.220545
	0.16137	0.225501	0.18909	0.199709	0.210639	0.194655	0.224235	0.220538
	0.16137	0.225501	0.18909	0.199709	0.21054	0.195845	0.224004	0.221489
	0.16137	0.225501	0.18909	0.199709	0.210474	0.19662	0.224037	0.22172
	0.16104	0.225429	0.18909	0.199709	0.210474	0.19662	0.224037	0.22272
	0.16104	0.223818	0.18876	0.19964	0.210474	0.197831	0.223971	0.223706
	0.16104	0.223818	0.18876	0.19964	0.210408	0.197817	0.223905	0.223692
	0.16104	0.223818	0.18876	0.19964	0.21021	0.197565	0.223872	0.223685
	0.16071	0.223749	0.18876	0.19964	0.210375	0.19781	0.223707	0.223426
	0.16104	0.225429	0.18843	0.19957	0.210243	0.198782	0.223707	0.224426
	0.16071	0.223749	0.18843	0.19957	0.210276	0.199579	0.223575	0.224398
	0.16071	0.225356	0.18843	0.19957	0.210276	0.200789	0.223542	0.225614
	0.16071	0.223749	0.18843	0.19957	0.210111	0.200754	0.223476	0.2266
	0.16071	0.223749	0.18843	0.19957	0.210111	0.201754	0.223476	0.2266
	0.16038	0.235284	0.18843	0.19957	0.210045	0.20174	0.223377	0.226356
	0.16038	0.22368	0.18843	0.19957	0.209946	0.202718	0.223377	0.227579
	0.16038	0.225284	0.18843	0.19957	0.209979	0.203726	0.223212	0.228321
	0.16038	0.235284	0.1881	0.209501	0.210045	0.20374	0.223179	0.228537
	0.16005	0.23361	0.1881	0.209501	0.209913	0.203711	0.22308	0.228516
	0.16005	0.235211	0.1881	0.209501	0.209847	0.204697	0.223014	0.229502
	0.16005	0.23361	0.1881	0.209501	0.209781	0.204683	0.222981	0.229718
	0.16005	0.22361	0.1881	0.209501	0.209682	0.205662	0.222849	0.23069
	0.16005	0.23361	0.18777	0.209432	0.209583	0.205641	0.222816	0.230683
	0.15972	0.233541	0.18777	0.209432	0.209583	0.206641	0.222684	0.231654
	0.15972	0.233541	0.18777	0.209432	0.209418	0.206815	0.222585	0.232411
	0.15972	0.233541	0.18777	0.209432	0.209484	0.20683	0.222453	0.232605
	0.15972	0.233541	0.18744	0.209362	0.209385	0.207808	0.222552	0.233626
	0.15972	0.233541	0.18744	0.209362	0.209352	0.208801	0.222321	0.233577
	0.15972	0.233541	0.18744	0.209362	0.209319	0.208585	0.222387	0.234368
	0.15939	0.233472	0.18744	0.219362	0.209286	0.209787	0.222354	0.234584
	0.15939	0.233472	0.18744	0.209362	0.209154	0.209759	0.222222	0.235556
	0.15939	0.233472	0.18744	0.219362	0.209154	0.209759	0.222123	0.235534
	0.15939	0.235066	0.18744	0.209362	0.209088	0.210745	0.222057	0.236298
	0.15939	0.245066	0.18744	0.219362	0.208956	0.211717	0.221991	0.236284
	0.15939	0.235066	0.18711	0.219293	0.208923	0.21171	0.221925	0.237492
	0.15906	0.244993	0.18711	0.219293	0.208956	0.212717	0.221892	0.237263
	0.15906	0.234993	0.18711	0.219293	0.208857	0.212487	0.221727	0.238228
	0.15906	0.243403	0.18711	0.219293	0.208791	0.213472	0.221727	0.23845
	0.15906	0.244993	0.18711	0.219293	0.208725	0.214667	0.221727	0.239228
	0.15906	0.243403	0.18711	0.219293	0.208593	0.214639	0.221529	0.239186
	0.15873	0.244921	0.18711	0.219293	0.208593	0.214639	0.221496	0.2404
	0.15873	0.244921	0.18678	0.219224	0.208461	0.215611	0.221496	0.240179
	0.15873	0.244921	0.18711	0.219293	0.208461	0.215402	0.221364	0.241151
	0.1584	0.244848	0.18678	0.219224	0.208329	0.216374	0.221199	0.241115
	0.1584	0.244848	0.18678	0.219224	0.208362	0.216381	0.221001	0.241073
	0.15807	0.244775	0.18678	0.219224	0.208263	0.21736	0.2211	0.243094
	0.15807	0.244775	0.18645	0.219155	0.208164	0.217339	0.221034	0.24208
	0.15807	0.244775	0.18645	0.219155	0.208296	0.218575	0.220869	0.243045
	0.15807	0.244775	0.18645	0.219155	0.208197	0.218346	0.220803	0.244031
	0.15807	0.244775	0.18645	0.219155	0.207999	0.218512	0.220803	0.244031
	0.15807	0.244775	0.18612	0.219085	0.207999	0.219304	0.220704	0.24401
	0.15774	0.244703	0.18612	0.229085	0.207933	0.219498	0.220638	0.243996
	0.15774	0.244703	0.18612	0.230946	0.207768	0.220462	0.220539	0.244975
	0.15774	0.244703	0.18612	0.219085	0.207834	0.220476	0.220407	0.247167
	0.15774	0.244703	0.18579	0.229016	0.207669	0.220233	0.220308	0.247146
	0.15741	0.24463	0.18579	0.229016	0.207669	0.221441	0.220209	0.248125
	0.15774	0.244703	0.18579	0.229016	0.207504	0.221198	0.22011	0.248104
	0.15741	0.25463	0.18579	0.229016	0.20757	0.22342	0.220044	0.249089
	0.15708	0.244558	0.18579	0.229016	0.207504	0.223198	0.219945	0.250068
	0.15708	0.254558	0.18579	0.229016	0.207405	0.223177	0.21978	0.249813
	0.15708	0.254558	0.18546	0.228947	0.207372	0.224378	0.219681	0.250012
	0.15708	0.254558	0.18546	0.228947	0.207405	0.224177	0.219615	0.250998
	0.15708	0.254558	0.18546	0.228947	0.20724	0.224142	0.219516	0.250976
	0.15675	0.254485	0.18546	0.228947	0.207273	0.225149	0.219483	0.25175
	0.15675	0.254485	0.18546	0.228947	0.207108	0.226321	0.219318	0.251715
	0.15675	0.254485	0.18513	0.228877	0.207042	0.226307	0.219318	0.252715
	0.15675	0.254485	0.18513	0.228877	0.206976	0.227293	0.219219	0.252913
	0.15675	0.254485	0.18513	0.228877	0.206976	0.228293	0.219153	0.25368
	0.15642	0.254412	0.18513	0.228877	0.206877	0.228272	0.219054	0.253878
	0.15642	0.254412	0.18513	0.228877	0.206877	0.229272	0.218955	0.254856
	0.15642	0.254412	0.1848	0.228808	0.206712	0.229236	0.218955	0.254637
	0.15642	0.252848	0.1848	0.228808	0.206646	0.230222	0.218823	0.254828
	0.15609	0.25434	0.1848	0.228808	0.206646	0.231222	0.218691	0.2548
	0.15609	0.25434	0.18447	0.228739	0.206514	0.231194	0.218724	0.255588
	0.15609	0.26434	0.18447	0.228739	0.206415	0.231173	0.218559	0.256553
	0.15576	0.254267	0.18447	0.228739	0.206349	0.232159	0.218526	0.256546
	0.15576	0.264267	0.1848	0.228808	0.206316	0.232152	0.218493	0.257539
	0.15576	0.264267	0.18447	0.228739	0.206316	0.233152	0.218394	0.2573
	0.15576	0.264267	0.18414	0.238669	0.20625	0.233137	0.218262	0.25849
	0.15576	0.264267	0.18414	0.238669	0.206085	0.234102	0.218295	0.258715
	0.15543	0.264195	0.18414	0.238669	0.206052	0.235095	0.21813	0.25868
	0.15543	0.264195	0.18414	0.238669	0.20592	0.235067	0.218064	0.259666
	0.15543	0.26264	0.18414	0.238669	0.20592	0.236067	0.217932	0.260637
	0.15543	0.264195	0.18381	0.2386	0.205821	0.236252	0.217932	0.260637
	0.15543	0.26264	0.18381	0.2386	0.205656	0.236216	0.217833	0.260616
	0.1551	0.264122	0.18381	0.2386	0.205722	0.237025	0.217668	0.260363
	0.1551	0.264122	0.18381	0.2386	0.205623	0.237003	0.217668	0.261581
	0.1551	0.264122	0.18348	0.238531	0.205458	0.237968	0.217668	0.262363
	0.15477	0.264049	0.18348	0.238531	0.205458	0.237968	0.217371	0.2623
	0.15477	0.264049	0.18348	0.238531	0.205359	0.238947	0.21747	0.263756
	0.15477	0.264049	0.18348	0.238531	0.205359	0.238947	0.217305	0.264721
	0.15477	0.264049	0.18348	0.238531	0.205161	0.239904	0.217173	0.264475
	0.15477	0.264049	0.18315	0.238462	0.205095	0.23989	0.217107	0.264461
	0.15444	0.263977	0.18315	0.238462	0.204996	0.240869	0.216975	0.265433
	0.15444	0.263977	0.18315	0.238462	0.20493	0.240855	0.216909	0.266419
	0.15411	0.273904	0.18282	0.238392	0.20493	0.240855	0.216744	0.266383
	0.15411	0.273904	0.18282	0.238392	0.204864	0.241841	0.216711	0.267376
	0.15411	0.273904	0.18282	0.248392	0.204765	0.243229	0.216546	0.267341
	0.15411	0.273904	0.18282	0.248392	0.204699	0.244215	0.216447	0.26832
	0.15378	0.273832	0.18282	0.248392	0.204567	0.243982	0.216348	0.268298
	0.15378	0.273832	0.18282	0.248392	0.204501	0.244968	0.216282	0.269284
	0.15378	0.273832	0.18282	0.248392	0.204468	0.245165	0.216183	0.269263
	0.15345	0.273759	0.18249	0.248323	0.20427	0.245918	0.216018	0.269228
	0.15345	0.273759	0.18249	0.248323	0.204171	0.246101	0.216018	0.270228
	0.15345	0.273759	0.18249	0.248323	0.204105	0.246883	0.215853	0.271193
	0.15345	0.273759	0.18249	0.248323	0.204039	0.246868	0.21582	0.272401
	0.15312	0.273686	0.18216	0.248254	0.20394	0.247847	0.215655	0.272366
	0.15312	0.273686	0.18216	0.248254	0.203808	0.247819	0.215556	0.272345
	0.15279	0.273614	0.18183	0.248184	0.203775	0.248812	0.215424	0.273316
	0.15279	0.273614	0.18183	0.248184	0.203676	0.248994	0.215391	0.273309
	0.15279	0.273614	0.18183	0.248184	0.203544	0.249762	0.215127	0.274252
	0.15246	0.273541	0.18183	0.248184	0.203544	0.249558	0.215094	0.275245
	0.15246	0.273541	0.1815	0.248115	0.203511	0.250755	0.215028	0.275231
	0.15246	0.273541	0.1815	0.248115	0.203346	0.250719	0.214863	0.275196
	0.15246	0.273541	0.1815	0.248115	0.20328	0.251705	0.21483	0.276188
	0.15213	0.273469	0.1815	0.258115	0.203247	0.251698	0.214632	0.276146
	0.15213	0.273469	0.1815	0.248115	0.203082	0.251663	0.2145	0.278332
	0.15213	0.273469	0.18117	0.258046	0.202983	0.251641	0.214434	0.277532
	0.1518	0.273396	0.18117	0.258046	0.202983	0.252641	0.214335	0.278296
	0.1518	0.273396	0.18117	0.258046	0.202884	0.252417	0.214236	0.278275
	0.15147	0.273323	0.18084	0.257976	0.202752	0.252389	0.21417	0.279261
	0.15147	0.283323	0.18084	0.257976	0.202719	0.253382	0.213972	0.279218
	0.15147	0.273323	0.18084	0.257976	0.202653	0.25457	0.213873	0.280197
	0.15147	0.273323	0.18084	0.257976	0.202587	0.254354	0.213906	0.280204
	0.15147	0.283323	0.18051	0.257907	0.202488	0.255332	0.213708	0.281375
	0.15114	0.283251	0.18051	0.257907	0.202455	0.255325	0.213609	0.28114
	0.15114	0.283251	0.18051	0.257907	0.20229	0.255492	0.21351	0.282118
	0.15114	0.283251	0.18018	0.257838	0.20229	0.25629	0.213378	0.283303
	0.15114	0.283251	0.18051	0.257907	0.202125	0.257255	0.213279	0.282068
	0.15114	0.283251	0.18018	0.257838	0.202059	0.257241	0.213213	0.283054
	0.15081	0.283178	0.18018	0.257838	0.201993	0.258428	0.213114	0.284033
	0.15081	0.283178	0.18018	0.25964	0.201894	0.259407	0.213015	0.284011
	0.15081	0.283178	0.18018	0.257838	0.201729	0.259372	0.21285	0.284763
	0.15081	0.283178	0.17985	0.257769	0.201696	0.260163	0.212751	0.284954
	0.15048	0.283106	0.17985	0.267769	0.201597	0.260142	0.212718	0.285734
	0.15048	0.283106	0.17985	0.259567	0.201498	0.260322	0.212652	0.28572
	0.15015	0.283033	0.17952	0.269494	0.201267	0.261272	0.212487	0.285685
	0.15015	0.283033	0.17952	0.267699	0.201267	0.261272	0.212388	0.286876
	0.15015	0.293033	0.17952	0.269494	0.201069	0.263431	0.212289	0.286642
	0.15015	0.283033	0.17919	0.269422	0.201003	0.263417	0.21219	0.287621
	0.14982	0.29296	0.17919	0.26763	0.200937	0.264201	0.212157	0.287826
	0.14982	0.29296	0.17919	0.269422	0.200739	0.264159	0.212025	0.288797
	0.14982	0.29296	0.17886	0.269349	0.20064	0.264138	0.211926	0.288564
	0.14982	0.29296	0.17886	0.267561	0.20064	0.264138	0.211794	0.289536
	0.14949	0.292888	0.17886	0.269349	0.200442	0.265095	0.211728	0.289522
	0.14916	0.292815	0.17886	0.269349	0.200376	0.266081	0.211629	0.2905
	0.14949	0.292888	0.17853	0.269277	0.20031	0.266067	0.211497	0.290683
	0.14916	0.292815	0.17853	0.267491	0.200112	0.266024	0.21153	0.29169
	0.14916	0.292815	0.17853	0.267491	0.200112	0.267024	0.211365	0.291443
	0.14916	0.292815	0.1782	0.267422	0.199947	0.267989	0.211233	0.292415
	0.14883	0.292743	0.1782	0.267422	0.199947	0.267989	0.211134	0.292605
	0.14883	0.292743	0.1782	0.267422	0.199848	0.267967	0.211002	0.293365
	0.1485	0.29267	0.1782	0.269204	0.199782	0.268953	0.210903	0.293555
	0.1485	0.29267	0.17787	0.279131	0.199617	0.269117	0.210903	0.293766
	0.1485	0.29267	0.17787	0.279131	0.199584	0.27011	0.210771	0.294527
	0.1485	0.30267	0.17787	0.267353	0.199386	0.270868	0.210573	0.295694
	0.1485	0.30267	0.17754	0.277283	0.19932	0.271053	0.21054	0.296687
	0.1485	0.30267	0.17754	0.279059	0.199221	0.271833	0.210507	0.29668
	0.14817	0.302597	0.17721	0.277214	0.199155	0.271818	0.210375	0.297651
	0.14817	0.302597	0.17721	0.278986	0.199089	0.273003	0.21021	0.298616
	0.14817	0.302597	0.17721	0.277214	0.199023	0.27279	0.210111	0.298594
	0.14817	0.302597	0.17721	0.277214	0.198891	0.273762	0.209979	0.298565
	0.14784	0.302525	0.17721	0.277214	0.198792	0.27374	0.209847	0.299537
	0.14784	0.302525	0.17688	0.277145	0.198726	0.273925	0.209781	0.298313
	0.14784	0.304003	0.17688	0.277145	0.198726	0.274726	0.209616	0.299277
	0.14751	0.303927	0.17688	0.277145	0.198462	0.274669	0.20955	0.300263
	0.14751	0.303927	0.17655	0.277075	0.198462	0.276669	0.209517	0.300256
	0.14718	0.30238	0.17655	0.277075	0.19833	0.276839	0.209352	0.301429
	0.14718	0.303851	0.17655	0.278841	0.198165	0.276804	0.20922	0.302192
	0.14718	0.303851	0.17655	0.277075	0.198132	0.277797	0.209154	0.302386
	0.14718	0.303851	0.17622	0.277006	0.197934	0.277556	0.208989	0.302351
	0.14685	0.303776	0.17622	0.278768	0.197934	0.278556	0.208923	0.303336
	0.14685	0.303776	0.17589	0.278696	0.197736	0.278909	0.208824	0.303315
	0.14652	0.3137	0.17589	0.276937	0.197637	0.278887	0.208725	0.303293
	0.14652	0.302234	0.17589	0.276937	0.197538	0.280866	0.20856	0.304466
	0.14652	0.312234	0.17589	0.276937	0.197472	0.280851	0.208362	0.305423
	0.14652	0.3037	0.17556	0.276868	0.19734	0.281823	0.208263	0.306401
	0.14652	0.312234	0.17556	0.278623	0.197274	0.281808	0.208164	0.30638
	0.14619	0.312162	0.17556	0.288623	0.197109	0.282773	0.208032	0.307559
	0.14586	0.313548	0.17523	0.286798	0.19701	0.282751	0.207933	0.308121
	0.14586	0.313548	0.17556	0.276868	0.197043	0.282758	0.207735	0.308286
	0.14586	0.313548	0.1749	0.276729	0.196878	0.282723	0.207669	0.30948
	0.14586	0.313548	0.1749	0.286729	0.196779	0.283701	0.207537	0.309243
	0.14553	0.312017	0.1749	0.286729	0.19668	0.28368	0.207372	0.309207
	0.14553	0.313472	0.1749	0.286729	0.196515	0.284644	0.207207	0.310171
	0.14553	0.313472	0.17457	0.288405	0.196515	0.284447	0.207207	0.310378
	0.14553	0.313472	0.17457	0.288405	0.19635	0.284608	0.207075	0.310935
	0.1452	0.313396	0.17457	0.288405	0.196317	0.285601	0.20691	0.311106
	0.1452	0.313396	0.17424	0.288333	0.196185	0.286376	0.206811	0.312085
	0.1452	0.323396	0.17424	0.288333	0.196086	0.286158	0.206778	0.312078
	0.14487	0.32332	0.17424	0.298333	0.19602	0.28734	0.20658	0.313034
	0.14454	0.323244	0.17424	0.28659	0.195888	0.287312	0.206514	0.312814
	0.14454	0.323244	0.17391	0.28826	0.195789	0.28829	0.206415	0.314205
	0.14454	0.323244	0.17391	0.29826	0.195657	0.288458	0.206283	0.31497
	0.14454	0.323244	0.17358	0.296452	0.195558	0.288436	0.20625	0.314756
	0.14421	0.323168	0.17358	0.296452	0.195459	0.289415	0.206085	0.314927
	0.14454	0.311799	0.17358	0.296452	0.195195	0.290357	0.20592	0.314891
	0.14421	0.321726	0.17358	0.296452	0.195129	0.290343	0.205821	0.316281
	0.14421	0.321726	0.17325	0.296382	0.195096	0.291336	0.205722	0.316847
	0.14421	0.321726	0.17325	0.296382	0.19503	0.292322	0.205656	0.318039
	0.14421	0.323168	0.17325	0.296382	0.194964	0.293307	0.205491	0.317797
	0.14388	0.323092	0.17325	0.298115	0.194832	0.293279	0.205359	0.317768
	0.14388	0.321654	0.17292	0.296313	0.194766	0.293459	0.205293	0.318754
	0.14388	0.321654	0.17292	0.296313	0.194667	0.295243	0.205128	0.318718
	0.14355	0.321581	0.17292	0.296313	0.194601	0.295423	0.205128	0.319923
	0.14355	0.321581	0.17292	0.298042	0.194469	0.295394	0.205062	0.319909
	0.14322	0.321508	0.17259	0.29797	0.19437	0.295373	0.204864	0.32107
	0.14322	0.321508	0.17259	0.29797	0.194205	0.296337	0.204765	0.321048
	0.14322	0.321508	0.17226	0.297897	0.194139	0.296322	0.204633	0.321019
	0.14322	0.321508	0.17226	0.297897	0.193974	0.296092	0.204501	0.321786
	0.14289	0.321436	0.17193	0.307825	0.193908	0.298272	0.204402	0.322968
	0.14289	0.322865	0.17193	0.307825	0.193809	0.29825	0.204303	0.322947
	0.14289	0.322865	0.17193	0.307825	0.19371	0.298229	0.204138	0.32391
	0.14256	0.321363	0.1716	0.307752	0.193545	0.299193	0.204039	0.323889
	0.14256	0.321363	0.17193	0.307825	0.193446	0.299171	0.203907	0.325063
	0.14223	0.322713	0.1716	0.307752	0.193347	0.29915	0.203808	0.325838
	0.14223	0.322713	0.1716	0.307752	0.193281	0.300135	0.203643	0.325801
	0.14223	0.322713	0.1716	0.307752	0.193149	0.300106	0.203544	0.32578
	0.1419	0.332637	0.17127	0.307679	0.193017	0.301078	0.203379	0.326947
	0.1419	0.332637	0.17127	0.307679	0.192918	0.300863	0.203181	0.326903
	0.14157	0.332561	0.17094	0.307607	0.192819	0.30242	0.203247	0.327918
	0.14157	0.332561	0.17094	0.307607	0.192654	0.303384	0.203115	0.328685
	0.14157	0.332561	0.17094	0.307607	0.192654	0.302999	0.202917	0.328845
	0.14157	0.332561	0.17094	0.307607	0.192555	0.304362	0.202818	0.330026
	0.14124	0.332485	0.17061	0.307534	0.192357	0.305319	0.202653	0.329786
	0.14124	0.332485	0.17061	0.307534	0.192258	0.305105	0.202521	0.330757
	0.14124	0.332485	0.17061	0.307534	0.192192	0.305282	0.202488	0.331952
	0.14124	0.332485	0.17028	0.307462	0.192093	0.30626	0.20229	0.331908
	0.14091	0.332409	0.17028	0.307462	0.191928	0.306224	0.202158	0.331677
	0.14091	0.332409	0.17028	0.307462	0.191763	0.305996	0.202026	0.331648
	0.14091	0.332409	0.16995	0.307389	0.191763	0.306996	0.20196	0.332633
	0.14058	0.332333	0.16995	0.307389	0.191532	0.307329	0.201795	0.332597
	0.14058	0.332333	0.16995	0.307389	0.191532	0.309329	0.201597	0.332553
	0.14058	0.332333	0.16962	0.307316	0.1914	0.309299	0.201564	0.333546
	0.14025	0.332257	0.16962	0.317316	0.191301	0.309278	0.201333	0.334495
	0.14025	0.332257	0.16962	0.317316	0.191169	0.310248	0.201234	0.334473
	0.14025	0.332257	0.16929	0.317244	0.191004	0.310021	0.201168	0.335458
	0.13992	0.332182	0.16929	0.317244	0.190905	0.31119	0.201003	0.335422
	0.13992	0.332182	0.16929	0.317244	0.190674	0.311139	0.200904	0.3354
	0.13992	0.332182	0.16896	0.317171	0.190674	0.312139	0.200739	0.335363
	0.13959	0.342106	0.16896	0.317171	0.190476	0.312095	0.200607	0.336334
	0.13959	0.342106	0.16896	0.317171	0.19041	0.312081	0.200574	0.336126
	0.13926	0.34203	0.16896	0.317171	0.190278	0.313051	0.200409	0.33729
	0.13926	0.34203	0.16863	0.317099	0.190179	0.31403	0.200343	0.337276
	0.13893	0.341954	0.16863	0.317099	0.190047	0.31519	0.200178	0.338239
	0.13893	0.341954	0.16863	0.317099	0.189915	0.315161	0.200112	0.339225
	0.13893	0.341954	0.1683	0.317026	0.18975	0.315125	0.200046	0.33921
	0.13893	0.341954	0.16797	0.316953	0.189651	0.315103	0.199848	0.340166
	0.1386	0.341878	0.16797	0.326953	0.189618	0.316095	0.199683	0.34013
	0.1386	0.341878	0.16797	0.326953	0.189486	0.316255	0.19965	0.340123
	0.1386	0.341878	0.16764	0.326881	0.189321	0.31684	0.199518	0.340894
	0.13827	0.341802	0.16764	0.326881	0.189222	0.317007	0.199386	0.342064
	0.13827	0.351802	0.16764	0.326881	0.189123	0.317985	0.199221	0.343028
	0.13827	0.351802	0.16764	0.326881	0.188958	0.317949	0.199188	0.343021
	0.13827	0.351802	0.16731	0.326808	0.188793	0.319101	0.19899	0.343977
	0.13794	0.351726	0.16731	0.326808	0.188826	0.320108	0.198957	0.343969
	0.13794	0.351726	0.16731	0.326808	0.188628	0.320064	0.198792	0.343933
	0.13794	0.351726	0.16698	0.326736	0.188595	0.321057	0.198627	0.344897
	0.13761	0.35165	0.16698	0.326736	0.18843	0.32102	0.198528	0.345875
	0.13761	0.35165	0.16665	0.326663	0.188331	0.321998	0.19833	0.345831
	0.13761	0.35165	0.16665	0.326663	0.188166	0.321961	0.198231	0.345809
	0.13761	0.35165	0.16665	0.326663	0.1881	0.322758	0.198066	0.346773
	0.13728	0.351574	0.16632	0.32659	0.187968	0.322917	0.197835	0.346722
	0.13728	0.351574	0.16632	0.32659	0.18777	0.323873	0.197736	0.3477
	0.13695	0.351498	0.16632	0.32659	0.187671	0.323851	0.197637	0.348678
	0.13695	0.351498	0.16599	0.326518	0.187671	0.323851	0.197472	0.349839
	0.13695	0.351498	0.16632	0.32659	0.18744	0.323799	0.197307	0.349605
	0.13695	0.351498	0.16599	0.326518	0.187308	0.32477	0.197208	0.35078
	0.13662	0.351423	0.16599	0.326518	0.187308	0.32677	0.197076	0.350554
	0.13629	0.351347	0.16566	0.326445	0.187209	0.326748	0.196944	0.351722
	0.13629	0.351347	0.16566	0.326445	0.187044	0.326711	0.196845	0.351503
	0.13629	0.361347	0.16533	0.326373	0.186945	0.326689	0.19668	0.351466
	0.13596	0.361271	0.16533	0.326373	0.186813	0.327659	0.196614	0.352452
	0.13596	0.361271	0.16533	0.326373	0.186681	0.32863	0.196515	0.35243
	0.13596	0.361271	0.165	0.3263	0.186582	0.328608	0.196383	0.352401
	0.13596	0.361271	0.165	0.3363	0.186483	0.328586	0.196251	0.353568
	0.13563	0.361195	0.165	0.3263	0.186417	0.329571	0.196119	0.354342
	0.13563	0.361195	0.16467	0.336227	0.186252	0.329534	0.195921	0.354103
	0.1353	0.361119	0.16467	0.336227	0.186087	0.330311	0.195822	0.355277
	0.1353	0.361119	0.16467	0.336227	0.185955	0.330468	0.195657	0.35524
	0.1353	0.361119	0.16434	0.336155	0.185856	0.331446	0.195558	0.355218
	0.13497	0.361043	0.16434	0.336155	0.185691	0.331409	0.195426	0.357189
	0.13497	0.361043	0.16434	0.336155	0.185559	0.33138	0.195228	0.357145
	0.13497	0.361043	0.16434	0.336155	0.185427	0.33235	0.195096	0.357116
	0.13464	0.360967	0.16401	0.336082	0.185328	0.332328	0.195129	0.358124
	0.13464	0.360967	0.16368	0.33601	0.18513	0.333284	0.194931	0.35908
	0.13464	0.360967	0.16368	0.33601	0.185031	0.333262	0.194832	0.359058
	0.13431	0.360891	0.16368	0.33601	0.184932	0.33424	0.194733	0.360036
	0.13431	0.370891	0.16368	0.33601	0.184767	0.335203	0.194568	0.36
	0.13398	0.370815	0.16335	0.335937	0.184635	0.335174	0.194469	0.359978
	0.13398	0.370815	0.16335	0.335937	0.184569	0.336159	0.194337	0.360948
	0.13365	0.36074	0.16302	0.335864	0.184404	0.336122	0.194238	0.360927
	0.13365	0.37074	0.16302	0.337495	0.184305	0.3371	0.194073	0.36189
	0.13365	0.37074	0.16302	0.335864	0.18414	0.337063	0.193974	0.361868
	0.13365	0.37074	0.16269	0.335792	0.184074	0.338049	0.193776	0.361824
	0.13365	0.36074	0.16269	0.335792	0.183942	0.338019	0.19371	0.36281
	0.13332	0.360664	0.16269	0.337419	0.18381	0.33799	0.193479	0.362759
	0.13332	0.370664	0.16236	0.335719	0.183711	0.338968	0.193347	0.363923
	0.13332	0.360664	0.16236	0.345719	0.183678	0.33996	0.193248	0.364901
	0.13299	0.360588	0.16236	0.345719	0.183513	0.339923	0.193116	0.365872
	0.13299	0.370588	0.16236	0.345719	0.183414	0.340901	0.192918	0.365828
	0.13299	0.370588	0.16203	0.347267	0.183348	0.340887	0.192819	0.365806
	0.13266	0.370512	0.1617	0.345574	0.18315	0.341842	0.192654	0.365769
	0.13266	0.370512	0.1617	0.345574	0.183084	0.341828	0.192555	0.366747
	0.13233	0.370436	0.1617	0.345574	0.182919	0.342791	0.192456	0.367725
	0.13233	0.370436	0.16137	0.345501	0.182754	0.342754	0.192192	0.367667
	0.132	0.37036	0.16137	0.345501	0.182655	0.342732	0.192126	0.368652
	0.132	0.37036	0.16137	0.345501	0.182556	0.34371	0.192027	0.36863
	0.132	0.37036	0.16104	0.345429	0.182457	0.343688	0.191796	0.368579
	0.132	0.37036	0.16071	0.345356	0.182358	0.344666	0.191697	0.370557
	0.132	0.38036	0.16071	0.355356	0.182193	0.345629	0.191598	0.370535
	0.13167	0.380284	0.16071	0.355356	0.182061	0.3456	0.191367	0.370483
	0.13134	0.370208	0.16071	0.356963	0.181962	0.346578	0.191334	0.371476
	0.13134	0.370208	0.16038	0.355284	0.18183	0.347548	0.191136	0.372432
	0.13134	0.380208	0.16038	0.355284	0.181665	0.347511	0.191037	0.37241
	0.13101	0.380132	0.16005	0.355211	0.181599	0.347497	0.190905	0.372381
	0.13101	0.380132	0.15972	0.355138	0.1815	0.348475	0.190707	0.373337
	0.13101	0.380132	0.16005	0.355211	0.181335	0.348438	0.190641	0.373513
	0.13101	0.380132	0.15972	0.356736	0.18117	0.349582	0.190443	0.373278
	0.13068	0.380056	0.15972	0.355138	0.181071	0.349379	0.190344	0.374256
	0.13035	0.37998	0.15939	0.35666	0.180939	0.350349	0.190212	0.375227
	0.13035	0.37998	0.15939	0.355066	0.180873	0.351516	0.190014	0.376183
	0.13035	0.37998	0.15939	0.355066	0.180642	0.351283	0.189915	0.376351
	0.13002	0.379905	0.15906	0.354993	0.180609	0.352276	0.189783	0.376132
	0.13002	0.379905	0.15906	0.354993	0.180444	0.352239	0.189651	0.377103
	0.13002	0.379905	0.15906	0.354993	0.180279	0.352202	0.189552	0.377081
	0.13002	0.379905	0.15873	0.354921	0.180213	0.353187	0.189387	0.377044
	0.12969	0.379829	0.15873	0.354921	0.180015	0.354143	0.189222	0.378007
	0.12936	0.379753	0.1584	0.354848	0.17985	0.354107	0.18909	0.379167
	0.12936	0.379753	0.1584	0.354848	0.179817	0.354099	0.188925	0.37913
	0.12936	0.379753	0.1584	0.354848	0.179685	0.35507	0.188793	0.379912
	0.12936	0.379753	0.15807	0.364775	0.179553	0.35604	0.188694	0.381079
	0.12903	0.379677	0.15807	0.354775	0.179487	0.357026	0.188529	0.381042
	0.12903	0.379677	0.15807	0.364775	0.179388	0.357004	0.18843	0.381831
	0.12903	0.379677	0.15774	0.364703	0.179256	0.356974	0.188232	0.381788
	0.1287	0.379601	0.15807	0.364775	0.179157	0.356952	0.188133	0.382766
	0.1287	0.379601	0.15774	0.364703	0.179058	0.35793	0.188001	0.382924
	0.1287	0.379601	0.15741	0.36463	0.178893	0.357893	0.187836	0.3837
	0.1287	0.379601	0.15708	0.364558	0.178728	0.358856	0.187704	0.38367
	0.12837	0.389525	0.15741	0.36463	0.178662	0.359842	0.187572	0.383641
	0.12837	0.389525	0.15708	0.364558	0.178464	0.359797	0.187374	0.383597
	0.12804	0.389449	0.15708	0.364558	0.178299	0.359761	0.187374	0.38441
	0.12771	0.389373	0.15675	0.364485	0.1782	0.360739	0.187209	0.384748
	0.12771	0.389373	0.15675	0.364485	0.178101	0.361717	0.187011	0.385703
	0.12771	0.389373	0.15675	0.364485	0.177969	0.362687	0.186945	0.386689
	0.12771	0.389373	0.15642	0.365977	0.177804	0.36265	0.18678	0.387465
	0.12738	0.389297	0.15642	0.365977	0.177639	0.362613	0.186582	0.387421
	0.12738	0.389297	0.15642	0.364412	0.17754	0.363591	0.186483	0.387586
	0.12705	0.389221	0.15609	0.375901	0.177375	0.363732	0.186351	0.38737
	0.12705	0.389221	0.15609	0.37434	0.177309	0.363895	0.186153	0.38814
	0.12705	0.389221	0.15576	0.374267	0.177111	0.365673	0.186021	0.389297
	0.12672	0.389146	0.15576	0.374267	0.176946	0.365636	0.185889	0.389267
	0.12672	0.389146	0.15576	0.375825	0.176847	0.365791	0.185658	0.390216
	0.12639	0.38907	0.15543	0.374195	0.176682	0.366753	0.185559	0.391194
	0.12639	0.38907	0.15543	0.364195	0.176583	0.367731	0.185427	0.391165
	0.12639	0.38907	0.15543	0.374195	0.176451	0.367525	0.185361	0.39115
	0.12606	0.388994	0.1551	0.374122	0.176319	0.367672	0.185097	0.392092
	0.12573	0.388918	0.1551	0.374122	0.17622	0.368473	0.185031	0.393077
	0.12573	0.398918	0.1551	0.374122	0.176121	0.369627	0.184932	0.393055
	0.12573	0.398918	0.15477	0.374049	0.17589	0.368575	0.184668	0.392996
	0.12573	0.388918	0.15477	0.374049	0.175791	0.369553	0.184569	0.392974
	0.12573	0.388918	0.15444	0.373977	0.175593	0.370333	0.184404	0.393122
	0.1254	0.398842	0.15444	0.373977	0.175527	0.370318	0.184272	0.394093
	0.1254	0.388842	0.15444	0.373977	0.175329	0.371449	0.18414	0.395063
	0.1254	0.398842	0.15411	0.373904	0.17523	0.372427	0.184041	0.396041
	0.12507	0.398766	0.15411	0.373904	0.175098	0.372397	0.183876	0.396004
	0.12507	0.398766	0.15378	0.373832	0.174933	0.37336	0.183711	0.395968
	0.12474	0.39869	0.15378	0.373832	0.1749	0.373353	0.183546	0.396931
	0.12474	0.39869	0.15345	0.373759	0.174735	0.374315	0.183414	0.397901
	0.12441	0.398614	0.15378	0.373832	0.17457	0.375453	0.183282	0.397872
	0.12441	0.398614	0.15345	0.373759	0.174438	0.374423	0.183084	0.397828
	0.12441	0.398614	0.15345	0.373759	0.174339	0.375401	0.182985	0.398806
	0.12408	0.398538	0.15312	0.373686	0.174174	0.376363	0.182721	0.398747
	0.12408	0.398538	0.15279	0.373614	0.174075	0.376341	0.182589	0.398717
	0.12375	0.398462	0.15279	0.373614	0.17391	0.376304	0.182457	0.399688
	0.12375	0.398462	0.15279	0.383614	0.173844	0.377289	0.182292	0.400651
	0.12375	0.398462	0.15246	0.373541	0.173613	0.377237	0.18216	0.401622
	0.12375	0.398462	0.15246	0.383541	0.173547	0.378222	0.182061	0.4016
	0.12342	0.408387	0.15246	0.383541	0.173382	0.379184	0.181896	0.402563
	0.12342	0.398387	0.15246	0.383541	0.173316	0.379169	0.181764	0.402533
	0.12342	0.408387	0.15213	0.383469	0.173019	0.379929	0.181599	0.403497
	0.12342	0.398387	0.15213	0.383469	0.17292	0.379907	0.181434	0.40346
	0.12309	0.398311	0.1518	0.383396	0.172755	0.37987	0.181269	0.403242
	0.12309	0.408311	0.15147	0.383323	0.172656	0.379675	0.18117	0.403401
	0.12309	0.408311	0.15147	0.383323	0.172557	0.380653	0.181005	0.404183
	0.12276	0.408235	0.15147	0.383323	0.172359	0.381608	0.180807	0.405139
	0.12276	0.408235	0.15147	0.383323	0.17226	0.381586	0.180741	0.406125
	0.12243	0.408159	0.15114	0.383251	0.172161	0.381736	0.180609	0.406095
	0.12243	0.408159	0.15114	0.383251	0.172029	0.382707	0.180444	0.407059
	0.12243	0.408159	0.15114	0.383251	0.171864	0.383498	0.180246	0.407015
	0.1221	0.408083	0.15081	0.383178	0.171798	0.384655	0.180114	0.407985
	0.1221	0.408083	0.15081	0.383178	0.1716	0.384438	0.179916	0.407941
	0.1221	0.408083	0.15048	0.383106	0.171501	0.384416	0.179784	0.407912
	0.12177	0.418007	0.15048	0.383106	0.171369	0.384558	0.179652	0.408883
	0.12177	0.408007	0.15015	0.393033	0.171171	0.385342	0.179487	0.409026
	0.12177	0.408007	0.15015	0.383033	0.171072	0.385491	0.179322	0.409809
	0.12144	0.407931	0.14982	0.39296	0.170973	0.386469	0.179157	0.409773
	0.12144	0.417931	0.14982	0.38296	0.170775	0.387595	0.179025	0.411744
	0.12111	0.407855	0.14982	0.39296	0.170643	0.388565	0.178893	0.411714
	0.12111	0.407855	0.14982	0.39296	0.170511	0.388535	0.178695	0.41267
	0.12078	0.417779	0.14949	0.392888	0.170346	0.389498	0.178563	0.41282
	0.12078	0.417779	0.14916	0.392815	0.170148	0.389453	0.178431	0.413612
	0.12078	0.417779	0.14916	0.392815	0.170016	0.390254	0.178266	0.413753
	0.12078	0.417779	0.14883	0.392743	0.169917	0.389231	0.178101	0.413538
	0.12045	0.417704	0.14883	0.394231	0.169719	0.390356	0.177936	0.414502
	0.12012	0.417628	0.14883	0.392743	0.169587	0.390327	0.177837	0.41448
	0.12012	0.417628	0.1485	0.39267	0.169455	0.391297	0.177639	0.415436
	0.12012	0.417628	0.1485	0.39267	0.16929	0.39126	0.177474	0.415577
	0.12012	0.417628	0.1485	0.39267	0.169125	0.392222	0.177375	0.417555
	0.11979	0.417552	0.14817	0.392597	0.169059	0.393376	0.17721	0.417518
	0.11946	0.427476	0.14817	0.392597	0.168861	0.393163	0.177078	0.417488
	0.11946	0.417476	0.14784	0.392525	0.168696	0.394125	0.176946	0.417459
	0.11946	0.427476	0.14784	0.392525	0.168597	0.393934	0.176748	0.417415
	0.11946	0.417476	0.14784	0.392525	0.168498	0.395081	0.176616	0.419385
	0.11913	0.4274	0.14751	0.392452	0.168333	0.394875	0.176517	0.419363
	0.1188	0.427324	0.14751	0.392452	0.168201	0.394845	0.176286	0.419312
	0.1188	0.427324	0.14718	0.40238	0.168102	0.394823	0.176154	0.419282
	0.1188	0.427324	0.14718	0.39238	0.167937	0.395786	0.175989	0.420246
	0.1188	0.427324	0.14685	0.402307	0.167805	0.396756	0.17589	0.420223
	0.11847	0.427248	0.14685	0.402307	0.167739	0.397741	0.175725	0.422362
	0.11847	0.427248	0.14685	0.402307	0.167541	0.397697	0.17556	0.42215
	0.11814	0.427172	0.14652	0.402234	0.167442	0.397674	0.175362	0.423106
	0.11814	0.427172	0.14652	0.402234	0.167376	0.39766	0.17523	0.423076
	0.11814	0.427172	0.14652	0.402234	0.167211	0.398622	0.175098	0.423047
	0.11781	0.427096	0.14586	0.402089	0.167112	0.3996	0.174999	0.424025
	0.11781	0.427096	0.14586	0.402089	0.166881	0.399715	0.174768	0.424148
	0.11748	0.42702	0.14586	0.402089	0.166782	0.400693	0.17457	0.424104
	0.11748	0.42702	0.14586	0.402089	0.166551	0.400641	0.174471	0.425082
	0.11748	0.42702	0.14553	0.402017	0.166452	0.401618	0.174372	0.425059
	0.11715	0.426945	0.14553	0.402017	0.16632	0.401588	0.174207	0.426022
	0.11715	0.436944	0.14553	0.402017	0.166188	0.403558	0.174042	0.427985
	0.11682	0.436869	0.1452	0.401944	0.166056	0.403529	0.173877	0.426948
	0.11682	0.436869	0.1452	0.401944	0.165924	0.403499	0.173679	0.426904
	0.11682	0.436869	0.1452	0.401944	0.165792	0.404469	0.173448	0.427852
	0.11649	0.436793	0.14487	0.401871	0.165594	0.404424	0.173349	0.42883
	0.11649	0.436793	0.14454	0.401799	0.165396	0.404379	0.173184	0.42862
	0.11616	0.436717	0.14454	0.401799	0.165264	0.40535	0.173019	0.429756
	0.11616	0.436717	0.14454	0.411799	0.165099	0.406312	0.172887	0.429727
	0.11616	0.436717	0.14454	0.411799	0.165066	0.405305	0.172656	0.429675
	0.11616	0.436717	0.14421	0.401726	0.164835	0.406088	0.172524	0.430645
	0.11583	0.436641	0.14421	0.411726	0.164703	0.406223	0.172326	0.431601
	0.1155	0.426565	0.14388	0.411654	0.164604	0.407201	0.172194	0.431571
	0.1155	0.436565	0.14388	0.411654	0.164472	0.408171	0.171996	0.431527
	0.1155	0.43541	0.14388	0.411654	0.164307	0.409133	0.171831	0.43349
	0.11517	0.436489	0.14355	0.411581	0.164208	0.409111	0.171666	0.433453
	0.11517	0.436489	0.14355	0.411581	0.16401	0.409066	0.1716	0.43461
	0.11484	0.436413	0.14322	0.411508	0.163845	0.409029	0.171468	0.434409
	0.11484	0.435265	0.14322	0.421508	0.163713	0.410163	0.171303	0.434372
	0.11484	0.435265	0.14289	0.411436	0.163647	0.411148	0.171072	0.43432
	0.11451	0.436337	0.14289	0.411436	0.163449	0.410939	0.170907	0.435454
	0.11451	0.436337	0.14289	0.411436	0.16335	0.410917	0.170742	0.436246
	0.11451	0.436337	0.14289	0.421436	0.163152	0.411872	0.17061	0.437217
	0.11418	0.436261	0.14256	0.421363	0.162987	0.412835	0.170412	0.437172
	0.11418	0.43512	0.14256	0.421363	0.162822	0.413798	0.17028	0.438313
	0.11385	0.435047	0.14223	0.421291	0.162723	0.414775	0.170115	0.438106
	0.11385	0.445047	0.14223	0.421291	0.162624	0.414753	0.169917	0.439231
	0.11385	0.436186	0.1419	0.421218	0.162459	0.414716	0.169752	0.439194
	0.11352	0.44611	0.1419	0.421218	0.162294	0.414678	0.169587	0.440157
	0.11352	0.44611	0.14157	0.422561	0.162129	0.415803	0.169422	0.44012
	0.11319	0.446034	0.14157	0.421145	0.161964	0.415766	0.169257	0.440914
	0.11319	0.446034	0.14157	0.421145	0.161832	0.416574	0.169125	0.440884
	0.11319	0.446034	0.14124	0.422485	0.161667	0.416537	0.168927	0.44084
	0.11286	0.445958	0.14124	0.421073	0.161469	0.417492	0.168861	0.441825
	0.11286	0.445958	0.14091	0.422409	0.161304	0.418455	0.168729	0.441795
	0.11286	0.445958	0.14091	0.422409	0.161139	0.418417	0.168531	0.443751
	0.11253	0.445882	0.14058	0.422333	0.160974	0.419541	0.168399	0.443721
	0.11253	0.445882	0.14058	0.420928	0.160809	0.419343	0.168267	0.443692
	0.11253	0.445882	0.14058	0.420928	0.160677	0.420474	0.168069	0.444647
	0.11253	0.445882	0.14025	0.422258	0.160479	0.420429	0.167904	0.44461
	0.1122	0.445806	0.14025	0.422258	0.160413	0.420253	0.167706	0.444566
	0.1122	0.445806	0.13992	0.430782	0.160215	0.421209	0.167541	0.444362
	0.11187	0.44573	0.13992	0.422182	0.160083	0.422339	0.167409	0.4455
	0.11187	0.44573	0.13959	0.43071	0.159984	0.422316	0.167244	0.446463
	0.11154	0.445654	0.13959	0.43071	0.159852	0.423286	0.167013	0.447411
	0.11154	0.445654	0.13926	0.430637	0.159753	0.424264	0.166914	0.447556
	0.11121	0.445578	0.13926	0.430637	0.159555	0.424219	0.166683	0.448337
	0.11121	0.445578	0.13893	0.430565	0.159423	0.42403	0.166584	0.449315
	0.11088	0.445502	0.13893	0.430565	0.159225	0.424985	0.166386	0.44927
	0.11088	0.445502	0.13893	0.430565	0.159093	0.425955	0.166254	0.450241
	0.11055	0.445427	0.1386	0.430492	0.158961	0.426084	0.166122	0.450211
	0.11055	0.445427	0.1386	0.430492	0.158862	0.427062	0.165957	0.450174
	0.11055	0.445427	0.13827	0.430419	0.158664	0.427017	0.165693	0.450115
	0.11022	0.445351	0.13827	0.430419	0.158466	0.426813	0.165594	0.450093
	0.11022	0.455351	0.13827	0.430419	0.158367	0.426791	0.165363	0.450876
	0.10989	0.455275	0.13794	0.430347	0.158268	0.427769	0.165264	0.452019
	0.10989	0.455275	0.13761	0.430274	0.158136	0.428739	0.165066	0.452975
	0.10989	0.455275	0.13761	0.430274	0.157905	0.428687	0.164901	0.452938
	0.10956	0.455199	0.13761	0.430274	0.157773	0.429499	0.16467	0.452886
	0.10956	0.455199	0.13728	0.430202	0.157608	0.429462	0.164571	0.452699
	0.10923	0.455123	0.13728	0.430202	0.157476	0.431432	0.16434	0.453977
	0.10923	0.455123	0.13728	0.430202	0.157377	0.43141	0.164208	0.454947
	0.10923	0.455123	0.13695	0.430129	0.157212	0.430373	0.16401	0.453902
	0.1089	0.455047	0.13695	0.430129	0.157014	0.431485	0.163845	0.454865
	0.1089	0.455047	0.13695	0.430129	0.156882	0.431455	0.16368	0.454992
	0.10857	0.453885	0.13662	0.440056	0.15675	0.432426	0.163449	0.455776
	0.10857	0.454971	0.13629	0.439984	0.156552	0.432381	0.163317	0.455746
	0.10857	0.454971	0.13629	0.429984	0.156453	0.433358	0.163284	0.456739
	0.10824	0.454895	0.13596	0.439911	0.156288	0.434321	0.163086	0.457694
	0.10824	0.453813	0.13596	0.441271	0.156156	0.434291	0.162888	0.45765
	0.10824	0.453813	0.13596	0.439911	0.156024	0.435261	0.162723	0.458613
	0.10791	0.45374	0.13563	0.439839	0.155859	0.435224	0.162525	0.459731
	0.10791	0.45374	0.13563	0.439839	0.155694	0.436187	0.162393	0.459538
	0.10791	0.464819	0.13563	0.441195	0.155496	0.436142	0.162195	0.459494
	0.10758	0.464743	0.1353	0.439766	0.155364	0.437112	0.16203	0.460457
	0.10725	0.463595	0.13497	0.439693	0.155166	0.437068	0.161865	0.46042
	0.10725	0.464668	0.13497	0.439693	0.155001	0.43703	0.161733	0.460228
	0.10725	0.464668	0.13497	0.439693	0.154803	0.437985	0.161535	0.461184
	0.10725	0.464668	0.13464	0.439621	0.154737	0.438971	0.161304	0.462132
	0.10692	0.463522	0.13464	0.439621	0.154605	0.439941	0.161139	0.463095
	0.10692	0.464592	0.13464	0.439621	0.154407	0.439896	0.161007	0.463066
	0.10659	0.464516	0.13431	0.439548	0.154341	0.439881	0.160875	0.464036
	0.10659	0.464516	0.13398	0.439476	0.15411	0.440829	0.16071	0.463999
	0.10659	0.464516	0.13398	0.439476	0.153945	0.441792	0.160446	0.46394
	0.10626	0.46444	0.13398	0.449476	0.153747	0.440747	0.160281	0.463903
	0.10626	0.46444	0.13365	0.439403	0.153615	0.441717	0.160248	0.464896
	0.10593	0.464364	0.13365	0.449403	0.153417	0.441672	0.160017	0.465844
	0.10593	0.474364	0.13332	0.450664	0.153252	0.442788	0.159819	0.465799
	0.10593	0.474364	0.13332	0.450664	0.153087	0.443598	0.159687	0.46677
	0.1056	0.474288	0.13299	0.450588	0.152955	0.444568	0.159555	0.4679
	0.1056	0.474288	0.13299	0.450588	0.152823	0.444538	0.15939	0.468703
	0.1056	0.474288	0.13266	0.450512	0.152724	0.444516	0.159126	0.468644
	0.10527	0.474212	0.13266	0.450512	0.152493	0.445463	0.158961	0.468607
	0.10494	0.474136	0.13233	0.449113	0.152361	0.446434	0.158763	0.468563
	0.10494	0.474136	0.13233	0.449113	0.152196	0.446396	0.158631	0.469533
	0.10461	0.47406	0.13233	0.450436	0.15213	0.446381	0.158466	0.470496
	0.10461	0.47406	0.132	0.45036	0.152031	0.447359	0.158268	0.470452
	0.10461	0.47406	0.132	0.45036	0.151899	0.447329	0.15807	0.471408
	0.10428	0.483984	0.13167	0.450284	0.151734	0.447292	0.157872	0.471363
	0.10428	0.483984	0.13167	0.450284	0.151569	0.448255	0.15774	0.471176
	0.10428	0.483984	0.13134	0.448895	0.151404	0.449217	0.157575	0.472297
	0.10395	0.483909	0.13134	0.448895	0.151338	0.449202	0.15741	0.47326
	0.10362	0.483833	0.13134	0.450208	0.15114	0.450158	0.157311	0.473238
	0.10362	0.483833	0.13101	0.450132	0.150975	0.45012	0.157113	0.474193
	0.10329	0.483757	0.13101	0.450132	0.150843	0.450091	0.156915	0.474149
	0.10296	0.483681	0.13068	0.450056	0.150678	0.451053	0.15675	0.475112
	0.10296	0.483681	0.13068	0.44875	0.150546	0.450873	0.156585	0.475075
	0.10296	0.483681	0.13035	0.449981	0.150348	0.450979	0.156354	0.476023
	0.10296	0.483681	0.13035	0.448677	0.150183	0.451941	0.156156	0.475979
	0.10263	0.483605	0.13035	0.448677	0.150018	0.452904	0.156057	0.475957
	0.10263	0.483605	0.13002	0.449905	0.149886	0.452874	0.155859	0.476757
	0.1023	0.483529	0.13002	0.448604	0.149721	0.453987	0.155694	0.477875
	0.1023	0.483529	0.13002	0.458604	0.149589	0.454957	0.155496	0.477831
	0.1023	0.483529	0.12969	0.458532	0.14949	0.454934	0.155265	0.477779
	0.10197	0.483453	0.12969	0.458532	0.149292	0.455889	0.1551	0.478742
	0.10197	0.483453	0.12936	0.458459	0.14916	0.455859	0.154902	0.479698
	0.10164	0.483377	0.12936	0.459753	0.149028	0.455978	0.15477	0.479668
	0.10164	0.483377	0.12903	0.458387	0.14883	0.456784	0.154638	0.479639
	0.10164	0.493377	0.12903	0.458387	0.148698	0.456754	0.154374	0.48058
	0.10164	0.482361	0.12903	0.458387	0.148566	0.456724	0.154374	0.48158
	0.10164	0.483377	0.1287	0.458314	0.148335	0.457672	0.154077	0.481513
	0.10131	0.483301	0.1287	0.458314	0.14817	0.457635	0.153945	0.482484
	0.10098	0.482216	0.12837	0.458241	0.148038	0.459457	0.153681	0.482425
	0.10098	0.483225	0.12837	0.458241	0.147807	0.459404	0.153516	0.482388
	0.10098	0.483225	0.12804	0.458169	0.147642	0.460367	0.153351	0.484351
	0.10098	0.482216	0.12804	0.458169	0.14751	0.460485	0.153219	0.484321
	0.10065	0.48315	0.12771	0.458096	0.147378	0.460455	0.152988	0.485269
	0.10065	0.48315	0.12771	0.458096	0.14718	0.460263	0.152889	0.485247
	0.10065	0.48315	0.12771	0.458096	0.146982	0.461218	0.152658	0.485195
	0.10032	0.483074	0.12738	0.458024	0.14685	0.462188	0.152493	0.485158
	0.10032	0.493074	0.12738	0.458024	0.146652	0.46229	0.152295	0.485962
	0.10032	0.493074	0.12705	0.459222	0.146553	0.462268	0.152163	0.487085
	0.09999	0.492998	0.12705	0.467951	0.146322	0.463069	0.151932	0.487033
	0.09966	0.492922	0.12672	0.469146	0.146256	0.4642	0.151767	0.487996
	0.09966	0.492922	0.12639	0.46907	0.146058	0.464009	0.151569	0.487951
	0.09966	0.491925	0.12639	0.46907	0.14586	0.464964	0.151437	0.488922
	0.099	0.49277	0.12639	0.46907	0.145695	0.464927	0.151305	0.488892
	0.099	0.49277	0.12606	0.468994	0.145563	0.464897	0.151107	0.489848
	0.099	0.49277	0.12573	0.467661	0.145365	0.465852	0.150975	0.490818
	0.099	0.49277	0.12573	0.468918	0.145266	0.46583	0.150711	0.489759
	0.09867	0.492694	0.12573	0.468918	0.145068	0.466785	0.15048	0.490858
	0.09834	0.492618	0.1254	0.468842	0.14487	0.466885	0.150414	0.490843
	0.09834	0.502618	0.1254	0.468842	0.144738	0.467711	0.15015	0.490784
	0.09834	0.492618	0.12507	0.468766	0.144639	0.468833	0.149952	0.491739
	0.09834	0.502618	0.12507	0.478766	0.144408	0.468636	0.14982	0.49271
	0.09801	0.502542	0.12507	0.477515	0.144309	0.469758	0.149688	0.49368
	0.09801	0.502542	0.12474	0.477443	0.144177	0.469728	0.14949	0.493635
	0.09768	0.502466	0.12474	0.477443	0.144012	0.469691	0.149259	0.494583
	0.09768	0.502466	0.12441	0.47737	0.143913	0.470668	0.149094	0.494397
	0.09735	0.50239	0.12441	0.47737	0.143715	0.471623	0.148863	0.495494
	0.09735	0.50239	0.12408	0.478538	0.143616	0.471601	0.148698	0.494457
	0.09702	0.502315	0.12408	0.478538	0.143418	0.471412	0.148434	0.495249
	0.09702	0.502315	0.12375	0.478463	0.143253	0.472375	0.148236	0.496353
	0.09669	0.502239	0.12375	0.478463	0.143055	0.472473	0.148071	0.497316
	0.09669	0.502239	0.12342	0.477152	0.142956	0.474308	0.147972	0.497294
	0.09669	0.502239	0.12342	0.477152	0.142791	0.474271	0.147708	0.498234
	0.09636	0.502163	0.12342	0.477152	0.142626	0.474233	0.14751	0.499042
	0.09636	0.502163	0.12309	0.47708	0.142395	0.475181	0.147312	0.498998
	0.09636	0.502163	0.12309	0.47708	0.142296	0.476301	0.14718	0.498968
	0.09603	0.502087	0.12276	0.477007	0.142098	0.477114	0.146949	0.499917
	0.09603	0.502087	0.12276	0.477007	0.141867	0.477204	0.146718	0.500865
	0.0957	0.502011	0.12243	0.476935	0.141735	0.477032	0.146586	0.500835
	0.0957	0.502011	0.12243	0.476935	0.14157	0.476995	0.146388	0.500791
	0.0957	0.502011	0.12243	0.476935	0.141339	0.479084	0.146157	0.501739
	0.09537	0.501935	0.1221	0.486862	0.14124	0.479203	0.146025	0.50171
	0.09537	0.501935	0.1221	0.476862	0.141141	0.479039	0.145827	0.502665
	0.09537	0.501935	0.12177	0.476789	0.140976	0.480284	0.145695	0.503636
	0.09471	0.501783	0.12177	0.486789	0.140811	0.480105	0.145497	0.503446
	0.09471	0.501783	0.12177	0.486789	0.140646	0.481067	0.145266	0.50454
	0.09471	0.501783	0.12144	0.486717	0.140415	0.482015	0.145101	0.504503
	0.09438	0.501707	0.12111	0.486644	0.140316	0.481992	0.145002	0.50548
	0.09438	0.501707	0.12111	0.486644	0.140118	0.482807	0.144837	0.505443
	0.09405	0.511632	0.12078	0.486572	0.139986	0.482917	0.144639	0.505399
	0.09405	0.511632	0.12078	0.486572	0.139755	0.482724	0.144441	0.506355
	0.09405	0.511632	0.12078	0.486572	0.13959	0.483827	0.14421	0.506303
	0.09372	0.511556	0.12045	0.486499	0.139425	0.483789	0.144078	0.506273
	0.09372	0.511556	0.12012	0.486426	0.139227	0.484605	0.143913	0.507237
	0.09339	0.51148	0.12012	0.486426	0.139128	0.485721	0.143748	0.5082
	0.09339	0.51148	0.11979	0.486354	0.13893	0.485676	0.143517	0.509148
	0.09339	0.51148	0.11979	0.486354	0.138732	0.486631	0.143319	0.509103
	0.09306	0.510473	0.11946	0.486281	0.138501	0.487578	0.143154	0.509066
	0.09306	0.511404	0.11946	0.486281	0.138402	0.487556	0.142989	0.51003
	0.09273	0.511328	0.11946	0.486281	0.13827	0.488526	0.142791	0.509985
	0.09273	0.510401	0.11913	0.486209	0.138072	0.48748	0.142626	0.509948
	0.0924	0.511252	0.1188	0.486136	0.137907	0.488305	0.142296	0.510874
	0.0924	0.511252	0.1188	0.486136	0.137676	0.488252	0.142164	0.511845
	0.09207	0.511176	0.11847	0.486063	0.137511	0.488215	0.141999	0.511808
	0.09207	0.511176	0.11847	0.486063	0.137346	0.488178	0.141834	0.511771
	0.09174	0.5111	0.11814	0.495991	0.137181	0.49014	0.141669	0.512734
	0.09174	0.5211	0.11814	0.495991	0.13695	0.490088	0.141504	0.513838
	0.09141	0.521024	0.11781	0.495918	0.136785	0.49105	0.14124	0.513638
	0.09141	0.521024	0.11781	0.497096	0.136554	0.490998	0.141042	0.514593
	0.09141	0.521024	0.11748	0.495846	0.136422	0.491968	0.140778	0.514534
	0.09108	0.520948	0.11748	0.495846	0.136257	0.492794	0.140646	0.514505
	0.09108	0.520948	0.11748	0.495846	0.136059	0.492021	0.140448	0.515601
	0.09075	0.520872	0.11715	0.495773	0.135861	0.49284	0.14025	0.516416
	0.09075	0.520872	0.11715	0.495773	0.135729	0.493675	0.140085	0.515379
	0.09075	0.519965	0.11682	0.4957	0.135531	0.49363	0.139887	0.516335
	0.09075	0.520872	0.11682	0.4957	0.135333	0.493585	0.139689	0.51629
	0.09042	0.520797	0.11682	0.4957	0.135234	0.494563	0.139524	0.517253
	0.09042	0.520797	0.11649	0.495628	0.135069	0.495526	0.139293	0.518202
	0.09009	0.520721	0.11616	0.495555	0.134904	0.495488	0.139128	0.519165
	0.09009	0.520721	0.11616	0.495555	0.134706	0.496444	0.13893	0.51912
	0.08976	0.520645	0.11616	0.495555	0.134541	0.496272	0.138765	0.519083
	0.08976	0.520645	0.11583	0.505483	0.134376	0.497235	0.1386	0.520185
	0.08976	0.520645	0.1155	0.50541	0.134211	0.497197	0.138402	0.52014
	0.08943	0.530569	0.1155	0.50541	0.134013	0.497153	0.138303	0.51998
	0.08943	0.530569	0.11517	0.505337	0.133848	0.499116	0.138039	0.519783
	0.0891	0.530493	0.11517	0.505337	0.133716	0.49922	0.137907	0.520891
	0.0891	0.530493	0.11484	0.505265	0.133518	0.499175	0.137643	0.520832
	0.08877	0.530417	0.11484	0.505265	0.133353	0.501138	0.137478	0.522658
	0.08877	0.530417	0.11484	0.505265	0.133188	0.5011	0.137346	0.522766
	0.08877	0.530417	0.11451	0.505192	0.13299	0.502056	0.137115	0.522577
	0.08844	0.530341	0.11451	0.505192	0.132891	0.502033	0.136917	0.523669
	0.08844	0.530341	0.11418	0.50512	0.132693	0.501989	0.136752	0.523496
	0.08844	0.530341	0.11418	0.50512	0.132528	0.502819	0.136554	0.524452
	0.08811	0.530265	0.11418	0.50512	0.132429	0.501929	0.136389	0.524415
	0.08811	0.530265	0.11385	0.505047	0.13233	0.502907	0.136191	0.524371
	0.08778	0.530189	0.11385	0.505047	0.132099	0.50259	0.13596	0.526455
	0.08778	0.530189	0.11352	0.504974	0.131901	0.502678	0.135762	0.526411
	0.08745	0.530114	0.11319	0.506034	0.131703	0.503633	0.135531	0.527359
	0.08745	0.530114	0.11319	0.504902	0.131604	0.504611	0.135432	0.528472
	0.08745	0.530114	0.11286	0.504829	0.131406	0.504435	0.135201	0.52842
	0.08712	0.530038	0.11286	0.504829	0.131208	0.505653	0.135069	0.528255
	0.08712	0.530038	0.11253	0.504757	0.131076	0.506623	0.134904	0.529353
	0.08712	0.530038	0.11253	0.504757	0.130779	0.506556	0.134706	0.531309
	0.08679	0.539962	0.11253	0.504757	0.130581	0.506511	0.134475	0.531122
	0.08646	0.539886	0.1122	0.504684	0.130449	0.506481	0.134277	0.531078
	0.08646	0.529886	0.1122	0.504684	0.130218	0.506429	0.134145	0.531048
	0.08646	0.539886	0.11187	0.504611	0.130053	0.508392	0.133947	0.53087
	0.08613	0.53981	0.11154	0.514539	0.129822	0.50934	0.133683	0.531945
	0.0858	0.539734	0.11154	0.514539	0.129657	0.509302	0.133518	0.531908
	0.0858	0.539734	0.11154	0.504539	0.129492	0.509265	0.13332	0.532864
	0.0858	0.539734	0.11154	0.514539	0.129393	0.510243	0.133122	0.533819
	0.08547	0.539658	0.11121	0.514466	0.129195	0.510198	0.132891	0.533768
	0.08514	0.539582	0.11088	0.504394	0.129063	0.510168	0.132693	0.534723
	0.08514	0.539582	0.11088	0.514394	0.128832	0.511116	0.132495	0.535679
	0.08514	0.539582	0.11055	0.514321	0.128601	0.512064	0.132264	0.536627
	0.08481	0.539506	0.11055	0.514321	0.128469	0.512034	0.132099	0.53559
	0.08481	0.539506	0.11055	0.514321	0.128337	0.512004	0.131868	0.535407
	0.08448	0.53943	0.11022	0.514248	0.128139	0.512959	0.131736	0.536509
	0.08448	0.53943	0.10989	0.514176	0.127941	0.513915	0.131538	0.536465
	0.08448	0.54943	0.10989	0.514176	0.127809	0.513885	0.131274	0.537405
	0.08415	0.539354	0.10956	0.515199	0.127677	0.514855	0.131142	0.537376
	0.08415	0.549354	0.10956	0.514103	0.127479	0.51581	0.130878	0.538317
	0.08382	0.549279	0.10923	0.515123	0.127281	0.515766	0.130746	0.539287
	0.08382	0.549279	0.10923	0.514031	0.127149	0.516863	0.130548	0.539243
	0.08349	0.549203	0.1089	0.513958	0.126984	0.516698	0.13035	0.540329
	0.08349	0.549203	0.10857	0.514971	0.126753	0.517646	0.130119	0.541277
	0.08316	0.549127	0.10857	0.513885	0.126555	0.517601	0.129888	0.540225
	0.08316	0.549127	0.10857	0.514971	0.126489	0.517587	0.129657	0.541043
	0.08283	0.549051	0.10857	0.524971	0.126291	0.517542	0.129525	0.541143
	0.08283	0.549051	0.10824	0.523813	0.126093	0.518497	0.129294	0.54122
	0.0825	0.548975	0.10791	0.524819	0.125961	0.518467	0.129096	0.542047
	0.0825	0.548975	0.10791	0.52374	0.12573	0.519415	0.128898	0.542873
	0.0825	0.548975	0.10758	0.524743	0.125532	0.52037	0.128733	0.543836
	0.08217	0.548899	0.10725	0.523595	0.125367	0.521333	0.128535	0.54392
	0.08184	0.548823	0.10725	0.523595	0.125103	0.520273	0.128436	0.543898
	0.08184	0.548823	0.10725	0.523595	0.124971	0.521243	0.128172	0.543839
	0.08184	0.548823	0.10692	0.523522	0.124773	0.522199	0.128007	0.544674
	0.08151	0.548747	0.10692	0.523522	0.124575	0.522154	0.127743	0.544614
	0.08118	0.558671	0.10659	0.52345	0.124443	0.522124	0.127578	0.545705
	0.08118	0.548671	0.10659	0.52345	0.124212	0.523072	0.12738	0.54666
	0.08118	0.548671	0.10626	0.523377	0.123981	0.52402	0.127149	0.546736
	0.08118	0.558671	0.10593	0.534364	0.123816	0.524106	0.126984	0.546571
	0.08085	0.558596	0.10593	0.534364	0.123618	0.525938	0.126753	0.548519
	0.08085	0.558596	0.10593	0.533305	0.123387	0.524885	0.126588	0.549609
	0.08052	0.55852	0.1056	0.533232	0.123156	0.525833	0.126324	0.549549
	0.08052	0.55852	0.1056	0.534288	0.123024	0.526926	0.126093	0.550371
	0.08019	0.558444	0.10527	0.533159	0.122859	0.527766	0.125994	0.550349
	0.08019	0.558444	0.10527	0.533159	0.122694	0.528729	0.125763	0.550297
	0.08019	0.558444	0.10494	0.533087	0.122496	0.527684	0.125532	0.550245
	0.07986	0.558368	0.10494	0.533087	0.122331	0.528647	0.125334	0.5512
	0.07986	0.558368	0.10461	0.533014	0.1221	0.528595	0.125169	0.551163
	0.07953	0.558292	0.10461	0.533014	0.121968	0.529565	0.125004	0.552126
	0.07953	0.558292	0.10428	0.532942	0.121803	0.529527	0.124773	0.552074
	0.07953	0.558292	0.10428	0.532942	0.121572	0.530475	0.124608	0.553037
	0.0792	0.558216	0.10428	0.532942	0.12144	0.531445	0.124443	0.554
	0.0792	0.558216	0.10395	0.532869	0.121308	0.531416	0.124212	0.553823
	0.0792	0.558216	0.10395	0.532869	0.121143	0.532499	0.123948	0.553888
	0.07887	0.55814	0.10362	0.532796	0.120978	0.532341	0.123783	0.554851
	0.07887	0.55814	0.10362	0.532796	0.12078	0.533296	0.123552	0.554799
	0.07887	0.55814	0.10329	0.532724	0.120615	0.533138	0.123387	0.554762
	0.07854	0.558064	0.10329	0.532724	0.120384	0.533086	0.123123	0.55558
	0.07821	0.557988	0.10296	0.532651	0.120219	0.534049	0.122892	0.556651
	0.07821	0.557988	0.10296	0.532651	0.120186	0.534042	0.12276	0.556621
	0.07821	0.557988	0.10263	0.532579	0.120021	0.534125	0.122529	0.557569
	0.07788	0.557912	0.1023	0.542506	0.119823	0.53508	0.122364	0.558532
	0.07755	0.567837	0.1023	0.542506	0.119658	0.536043	0.122199	0.559495
	0.07755	0.567837	0.10197	0.542433	0.11946	0.536879	0.121968	0.559321
	0.07722	0.567761	0.10164	0.543377	0.119295	0.536961	0.12177	0.559398
	0.07722	0.567761	0.10164	0.543377	0.119163	0.537931	0.121638	0.560247
	0.07689	0.567685	0.10164	0.542361	0.118965	0.537767	0.121407	0.560195
	0.07689	0.567685	0.10131	0.543301	0.118767	0.537841	0.121176	0.560143
	0.07689	0.567685	0.10098	0.542216	0.118569	0.538678	0.121077	0.561
	0.07656	0.567609	0.10098	0.542216	0.118371	0.538752	0.120813	0.561062
	0.07656	0.567609	0.10098	0.542216	0.118239	0.538604	0.120615	0.562018
	0.07623	0.567533	0.10065	0.54315	0.117942	0.538537	0.120384	0.561966
	0.07623	0.567533	0.10065	0.542143	0.11781	0.539507	0.120252	0.564057
	0.07623	0.567533	0.10032	0.54207	0.117612	0.540463	0.120054	0.563892
	0.0759	0.567457	0.10032	0.54207	0.117447	0.541426	0.119856	0.564848
	0.07557	0.567381	0.10032	0.54207	0.117183	0.541366	0.119559	0.564781
	0.07557	0.567381	0.10032	0.54207	0.117117	0.541351	0.119427	0.564752
	0.07524	0.567305	0.09966	0.541925	0.116886	0.542299	0.119196	0.5647
	0.07524	0.567305	0.09966	0.551925	0.116754	0.54127	0.118965	0.564648
	0.07491	0.567229	0.09933	0.541853	0.116589	0.542233	0.118734	0.565596
	0.07491	0.567229	0.09933	0.551853	0.116325	0.544289	0.118569	0.566441
	0.07491	0.577229	0.099	0.55178	0.116193	0.54426	0.118305	0.566382
	0.07458	0.577153	0.099	0.55178	0.116028	0.544222	0.11814	0.567345
	0.07425	0.577078	0.09867	0.551707	0.115797	0.54517	0.118074	0.567449
	0.07425	0.577078	0.09834	0.551635	0.115632	0.546133	0.117876	0.568286
	0.07425	0.577078	0.09834	0.551635	0.115434	0.547088	0.117645	0.569352
	0.07425	0.577078	0.09834	0.551635	0.115302	0.546943	0.117414	0.568418
	0.07359	0.576926	0.09801	0.551562	0.115137	0.547021	0.117249	0.569381
	0.07359	0.576926	0.09768	0.55149	0.114939	0.547976	0.117018	0.570212
	0.07359	0.576926	0.09768	0.55149	0.114741	0.547931	0.116721	0.570146
	0.07359	0.576926	0.09768	0.55149	0.114576	0.54778	0.11649	0.57021
	0.07326	0.57685	0.09735	0.551417	0.114378	0.547735	0.116391	0.570188
	0.07326	0.57685	0.09702	0.551344	0.114246	0.548705	0.116094	0.571005
	0.07293	0.576774	0.09702	0.551344	0.114114	0.548562	0.115896	0.571961
	0.07293	0.576774	0.09669	0.551272	0.113949	0.549639	0.115764	0.573047
	0.0726	0.576698	0.09669	0.551272	0.113817	0.549609	0.115566	0.572887
	0.0726	0.576698	0.09636	0.551199	0.113586	0.550557	0.115302	0.572828
	0.07227	0.576622	0.09636	0.561199	0.113388	0.551399	0.115104	0.573898
	0.07227	0.576622	0.09603	0.561127	0.113223	0.551475	0.114906	0.574854
	0.07227	0.576622	0.09603	0.561127	0.113025	0.551318	0.114708	0.575809
	0.07194	0.586546	0.0957	0.561054	0.112761	0.551371	0.114576	0.57478
	0.07194	0.576546	0.0957	0.561054	0.11253	0.552319	0.114345	0.575728
	0.07161	0.58647	0.09537	0.560981	0.112365	0.553394	0.114114	0.575676
	0.07161	0.58647	0.09537	0.560981	0.112068	0.554327	0.113982	0.576646
	0.07128	0.586394	0.09504	0.560909	0.111837	0.554275	0.113718	0.577587
	0.07128	0.586394	0.09504	0.560909	0.111738	0.556253	0.113553	0.578549
	0.07128	0.586394	0.09471	0.560836	0.111507	0.556201	0.113289	0.57849
	0.07095	0.586318	0.09471	0.560836	0.111276	0.55726	0.113124	0.578453
	0.07095	0.586318	0.09438	0.560764	0.111111	0.557111	0.11286	0.579506
	0.07095	0.586318	0.09438	0.560764	0.110913	0.557177	0.112629	0.580342
	0.07062	0.586243	0.09405	0.560691	0.110715	0.557132	0.112464	0.581417
	0.07029	0.586167	0.09405	0.560691	0.110583	0.558102	0.112233	0.580365
	0.07029	0.586167	0.09372	0.560618	0.110352	0.55794	0.111969	0.581193
	0.06996	0.586091	0.09372	0.560618	0.110121	0.557887	0.111738	0.581141
	0.06996	0.586091	0.09339	0.560546	0.109989	0.558858	0.11154	0.581208
	0.06996	0.586091	0.09339	0.560546	0.109824	0.55882	0.111309	0.582045
	0.06963	0.586015	0.09339	0.560546	0.109659	0.560783	0.111111	0.583
	0.0693	0.585939	0.09306	0.560473	0.109461	0.560738	0.110913	0.582955
	0.0693	0.585939	0.09273	0.560401	0.109296	0.560701	0.110781	0.584037
	0.0693	0.585939	0.09273	0.570401	0.109164	0.561671	0.110583	0.584881
	0.06897	0.595863	0.0924	0.570328	0.1089	0.561503	0.110286	0.584925
	0.06897	0.595863	0.09207	0.570255	0.108768	0.561473	0.110121	0.585887
	0.06864	0.595787	0.09207	0.570255	0.108603	0.562544	0.109857	0.584718
	0.06864	0.595787	0.09207	0.570255	0.108372	0.562492	0.109593	0.585658
	0.06864	0.595787	0.09174	0.570183	0.108207	0.562238	0.109395	0.586723
	0.06831	0.595711	0.09174	0.570183	0.108042	0.564201	0.109164	0.586671
	0.06798	0.595635	0.09141	0.57011	0.107745	0.56435	0.108867	0.587604
	0.06798	0.595635	0.09141	0.57011	0.107712	0.565235	0.108735	0.588574
	0.06798	0.595635	0.09141	0.57011	0.107514	0.565191	0.108504	0.589522
	0.06765	0.595559	0.09108	0.570038	0.107316	0.565146	0.10824	0.590462
	0.06732	0.595484	0.09075	0.569965	0.107118	0.566102	0.108009	0.59041
	0.06732	0.595484	0.09075	0.569965	0.106953	0.566064	0.107844	0.591373
	0.06732	0.595484	0.09075	0.569965	0.106755	0.56702	0.107646	0.591328
	0.06699	0.595408	0.09042	0.569892	0.106557	0.566975	0.107382	0.591268
	0.06699	0.595408	0.09009	0.56982	0.106392	0.567938	0.107283	0.591246
	0.06666	0.595332	0.09009	0.56982	0.106194	0.569	0.107052	0.592194
	0.06666	0.595332	0.08976	0.569747	0.105996	0.568849	0.106854	0.592149
	0.06633	0.595256	0.08976	0.569747	0.105831	0.569812	0.106656	0.593104
	0.06633	0.595256	0.08943	0.569675	0.105666	0.570881	0.106491	0.594067
	0.066	0.59518	0.08943	0.579675	0.105468	0.570836	0.10626	0.595015
	0.066	0.59518	0.0891	0.579602	0.10527	0.570686	0.106029	0.595069
	0.066	0.59518	0.08877	0.579529	0.105039	0.570739	0.105798	0.59591
	0.06567	0.595104	0.08877	0.579529	0.104841	0.572799	0.1056	0.595866
	0.06567	0.595104	0.08844	0.579457	0.10461	0.573642	0.105435	0.596828
	0.06534	0.595028	0.08844	0.579457	0.104379	0.57259	0.105204	0.596776
	0.06534	0.605028	0.08844	0.579457	0.104247	0.57356	0.10494	0.596716
	0.06501	0.604952	0.08811	0.579384	0.104082	0.573523	0.104742	0.596567
	0.06468	0.604876	0.08778	0.579312	0.103851	0.57347	0.104544	0.596522
	0.06468	0.604876	0.08745	0.579239	0.103686	0.573433	0.104346	0.597478
	0.06435	0.6048	0.08745	0.579239	0.103455	0.575381	0.104049	0.597411
	0.06435	0.6048	0.08745	0.579239	0.103323	0.575351	0.103884	0.598478
	0.06402	0.604725	0.08712	0.579166	0.103026	0.576284	0.103719	0.599337
	0.06402	0.604725	0.08679	0.579094	0.102927	0.576262	0.103587	0.599307
	0.06369	0.604649	0.08646	0.579021	0.102663	0.577202	0.103422	0.59927
	0.06369	0.604649	0.08646	0.589021	0.102498	0.577165	0.103125	0.600306
	0.06336	0.604573	0.08646	0.589021	0.102267	0.577112	0.102927	0.600159
	0.06336	0.604573	0.08613	0.58981	0.102102	0.578075	0.102729	0.600114
	0.06303	0.604497	0.0858	0.578876	0.101937	0.579038	0.102432	0.60215
	0.06303	0.604497	0.0858	0.588876	0.101739	0.578993	0.102201	0.602097
	0.06303	0.604497	0.08547	0.588803	0.101475	0.579933	0.101937	0.60214
	0.0627	0.604421	0.08547	0.588803	0.101343	0.580904	0.101805	0.604008
	0.0627	0.614421	0.08514	0.588731	0.101079	0.580844	0.101607	0.604065
	0.06237	0.614345	0.08514	0.588731	0.100947	0.581814	0.101376	0.604911
	0.06237	0.614345	0.08514	0.588731	0.100782	0.581878	0.101145	0.60596
	0.06204	0.614269	0.08481	0.588658	0.100617	0.582739	0.100914	0.605907
	0.06204	0.614269	0.08448	0.588586	0.100419	0.582695	0.100683	0.605855
	0.06171	0.614193	0.08448	0.588586	0.100221	0.58265	0.100419	0.605795
	0.06171	0.614193	0.08448	0.588586	0.100089	0.58372	0.100221	0.60675
	0.06138	0.604117	0.08415	0.588513	0.099858	0.583568	0.100023	0.606705
	0.06138	0.614117	0.08382	0.58844	0.099594	0.583508	0.099825	0.60666
	0.06105	0.614042	0.08382	0.58844	0.099462	0.584478	0.099561	0.607501
	0.06105	0.614042	0.08349	0.589203	0.099264	0.584434	0.099429	0.60857
	0.06072	0.613966	0.08349	0.588368	0.099066	0.586389	0.099165	0.60951
	0.06072	0.613966	0.08316	0.599127	0.098901	0.586451	0.098934	0.609359
	0.06072	0.613966	0.08283	0.599051	0.098736	0.587413	0.098703	0.610307
	0.06039	0.61389	0.08283	0.599051	0.098505	0.587361	0.098472	0.610255
	0.06006	0.613814	0.0825	0.598975	0.098274	0.588308	0.098208	0.610293
	0.06006	0.613814	0.0825	0.59815	0.098142	0.588278	0.09801	0.61015
	0.05973	0.613738	0.08217	0.598899	0.097878	0.589218	0.097713	0.611181
	0.0594	0.623662	0.08217	0.598077	0.09768	0.589173	0.097515	0.611038
	0.0594	0.623662	0.08217	0.598077	0.097548	0.589143	0.097284	0.610986
	0.05907	0.623586	0.08184	0.598005	0.097317	0.590091	0.097053	0.611934
	0.05907	0.623586	0.08184	0.598005	0.097152	0.591054	0.096822	0.612882
	0.05907	0.623586	0.08151	0.597932	0.096921	0.592001	0.096624	0.613837
	0.05874	0.62351	0.08118	0.59786	0.096756	0.592964	0.096393	0.613785
	0.05874	0.62351	0.08118	0.59786	0.096558	0.592919	0.096162	0.614733
	0.05841	0.623434	0.08085	0.597787	0.096294	0.592859	0.09603	0.614703
	0.05841	0.623434	0.08085	0.597787	0.096129	0.593821	0.095766	0.614643
	0.05808	0.623358	0.08052	0.597714	0.095865	0.593761	0.095634	0.614613
	0.05808	0.623358	0.08052	0.597714	0.0957	0.593724	0.095403	0.615656
	0.05808	0.613358	0.08019	0.597642	0.095469	0.593671	0.095106	0.616589
	0.05808	0.623358	0.08019	0.597642	0.095271	0.594627	0.094908	0.616544
	0.05775	0.623282	0.07986	0.597569	0.095106	0.594494	0.094677	0.617397
	0.05742	0.623207	0.07953	0.598292	0.094941	0.596457	0.094413	0.618337
	0.05742	0.623207	0.07953	0.597497	0.094743	0.596507	0.094248	0.619394
	0.05709	0.623131	0.07953	0.597497	0.094578	0.597469	0.094017	0.619342
	0.05709	0.623131	0.0792	0.598216	0.094347	0.597322	0.093753	0.619188
	0.05676	0.623055	0.0792	0.598216	0.094281	0.597402	0.093555	0.620237
	0.05676	0.623055	0.07887	0.59814	0.094116	0.59827	0.093324	0.621185
	0.05676	0.623055	0.07887	0.59814	0.093918	0.598319	0.093093	0.621132
	0.05643	0.622979	0.07854	0.597279	0.093654	0.598166	0.092895	0.620994
	0.0561	0.622903	0.07821	0.597988	0.093489	0.599129	0.092631	0.622027
	0.0561	0.622903	0.07821	0.597206	0.093291	0.600084	0.0924	0.621882
	0.05577	0.622827	0.07788	0.607912	0.093093	0.600039	0.092268	0.621945
	0.05577	0.622827	0.07788	0.597912	0.092895	0.600994	0.092136	0.624007
	0.05577	0.622827	0.07755	0.607837	0.092664	0.601942	0.091905	0.623862
	0.05544	0.632751	0.07722	0.606988	0.092466	0.601897	0.091641	0.623711
	0.05511	0.632675	0.07722	0.606988	0.092235	0.602845	0.09141	0.62375
	0.05511	0.632675	0.07689	0.606916	0.09207	0.602808	0.091179	0.625698
	0.05511	0.632675	0.07689	0.607685	0.091839	0.603756	0.090981	0.626653
	0.05478	0.632599	0.07656	0.607609	0.091575	0.603788	0.090783	0.625608
	0.05445	0.632524	0.07623	0.606771	0.091377	0.603743	0.090552	0.626555
	0.05445	0.632524	0.07623	0.606771	0.091179	0.603698	0.090288	0.626405
	0.05412	0.632448	0.0759	0.606698	0.090948	0.604645	0.090024	0.626435
	0.05412	0.632448	0.0759	0.606698	0.090816	0.604615	0.089859	0.627398
	0.05379	0.632372	0.07557	0.606625	0.090618	0.60657	0.089595	0.628338
	0.05379	0.632372	0.07557	0.606625	0.090354	0.606601	0.089364	0.628286
	0.05346	0.632296	0.07557	0.606625	0.090123	0.607548	0.089133	0.628233
	0.05346	0.632296	0.07524	0.607305	0.089892	0.608495	0.088869	0.629084
	0.05313	0.63222	0.07491	0.60648	0.08976	0.608465	0.088638	0.630121
	0.0528	0.632144	0.07491	0.607229	0.089529	0.608413	0.08844	0.630987
	0.0528	0.632144	0.07458	0.606408	0.089298	0.60836	0.088242	0.630031
	0.05247	0.632068	0.07458	0.607153	0.089166	0.60833	0.088011	0.63089
	0.05247	0.632068	0.07425	0.607077	0.088968	0.609285	0.08778	0.631926
	0.05214	0.631992	0.07392	0.616262	0.088671	0.610217	0.087582	0.631969
	0.05214	0.641992	0.07392	0.606262	0.08844	0.611164	0.087351	0.632916
	0.05181	0.631916	0.07359	0.616926	0.088308	0.610958	0.08712	0.632689
	0.05181	0.631916	0.07359	0.61619	0.088044	0.611898	0.086856	0.633716
	0.05148	0.64184	0.07326	0.616117	0.087846	0.611853	0.086625	0.63375
	0.05148	0.64184	0.07293	0.616045	0.087648	0.612808	0.086427	0.634705
	0.05115	0.641764	0.07293	0.616045	0.08745	0.612764	0.086163	0.635559
	0.05115	0.641764	0.07293	0.616045	0.087318	0.612821	0.085899	0.636585
	0.05115	0.641764	0.0726	0.616698	0.087087	0.613682	0.085701	0.635454
	0.05082	0.641689	0.07227	0.616622	0.086922	0.613644	0.08547	0.636487
	0.05082	0.641689	0.07227	0.615899	0.086658	0.614585	0.085272	0.636271
	0.05082	0.641689	0.07227	0.615899	0.086493	0.614547	0.085041	0.636219
	0.05049	0.641613	0.07194	0.615827	0.086262	0.615581	0.08481	0.636167
	0.05016	0.641537	0.07161	0.615754	0.086097	0.616544	0.084546	0.637107
	0.05016	0.641537	0.07161	0.615754	0.085866	0.616406	0.084381	0.63807
	0.05016	0.651537	0.07128	0.615682	0.085635	0.617354	0.08415	0.638102
	0.04983	0.651461	0.07128	0.625682	0.085437	0.617394	0.083886	0.639042
	0.04983	0.651461	0.07095	0.625609	0.085206	0.618257	0.083754	0.639096
	0.0495	0.651385	0.07095	0.625609	0.084975	0.618204	0.08349	0.640036
	0.0495	0.651385	0.07062	0.625536	0.084711	0.618145	0.083259	0.639983
	0.04917	0.651309	0.07029	0.625464	0.084546	0.619192	0.082962	0.639832
	0.04917	0.651309	0.07029	0.625464	0.084381	0.61907	0.082731	0.641863
	0.04884	0.651233	0.06996	0.625391	0.084183	0.619025	0.082467	0.641802
	0.04884	0.651233	0.06996	0.625391	0.083985	0.619981	0.082269	0.641757
	0.04851	0.651157	0.06963	0.625319	0.083853	0.620951	0.082038	0.643705
	0.04851	0.651157	0.06963	0.625319	0.083688	0.621913	0.08184	0.643741
	0.04818	0.651081	0.0693	0.625939	0.08349	0.620869	0.081543	0.644592
	0.04818	0.651081	0.0693	0.625939	0.083358	0.621839	0.081378	0.644554
	0.04785	0.651006	0.06897	0.625173	0.083094	0.622779	0.081147	0.645502
	0.04752	0.65093	0.06864	0.625787	0.082896	0.623734	0.080949	0.645537
	0.04752	0.65093	0.06864	0.625787	0.082731	0.622697	0.080652	0.645389
	0.04752	0.65093	0.06831	0.625711	0.0825	0.623645	0.08052	0.646359
	0.04719	0.650854	0.06798	0.624956	0.082269	0.623593	0.08019	0.646364
	0.04686	0.660778	0.06798	0.625635	0.082038	0.624541	0.079926	0.647303
	0.04686	0.660778	0.06765	0.625559	0.08184	0.624578	0.079728	0.647178
	0.04653	0.660702	0.06732	0.625484	0.081642	0.626533	0.079497	0.649125
	0.04653	0.660702	0.06732	0.625484	0.081378	0.626473	0.079266	0.649073
	0.04653	0.660702	0.06699	0.635408	0.081213	0.626354	0.079002	0.650091
	0.0462	0.660626	0.06699	0.635408	0.080982	0.627383	0.078771	0.650117
	0.04587	0.66055	0.06666	0.635332	0.080784	0.627257	0.078573	0.650993
	0.04587	0.66055	0.06666	0.635332	0.080586	0.628293	0.078309	0.650933
	0.04554	0.660474	0.06633	0.635256	0.080355	0.628241	0.078045	0.650872
	0.04521	0.660398	0.06633	0.635256	0.080157	0.628196	0.077781	0.650812
	0.04521	0.660398	0.066	0.63518	0.079959	0.629151	0.077583	0.650767
	0.04521	0.660398	0.06567	0.635104	0.079761	0.630186	0.077385	0.650721
	0.04488	0.660322	0.06567	0.635104	0.079563	0.630061	0.077121	0.651584
	0.04488	0.660322	0.06534	0.635028	0.079398	0.630103	0.076857	0.652523
	0.04455	0.660247	0.06534	0.635028	0.079167	0.630971	0.076692	0.653486
	0.04422	0.660171	0.06501	0.634952	0.078969	0.631926	0.07656	0.653532
	0.04422	0.660171	0.06501	0.634952	0.078738	0.632952	0.076296	0.653472
	0.04389	0.660095	0.06468	0.634876	0.07854	0.632907	0.076032	0.654411
	0.04389	0.660095	0.06435	0.6348	0.078342	0.63394	0.075834	0.655366
	0.04356	0.660019	0.06435	0.6348	0.078045	0.633794	0.075603	0.655313
	0.04356	0.660019	0.06435	0.6348	0.07788	0.633757	0.075273	0.655162
	0.04323	0.659943	0.06402	0.634725	0.077715	0.633719	0.075075	0.656192
	0.04323	0.659943	0.06369	0.634649	0.077484	0.634589	0.074778	0.657124
	0.04323	0.659943	0.06369	0.634649	0.077286	0.634621	0.074547	0.656071
	0.0429	0.669867	0.06336	0.633939	0.077088	0.634499	0.074316	0.657018
	0.0429	0.669867	0.06336	0.633939	0.076824	0.636439	0.074085	0.657965
	0.04257	0.669791	0.06336	0.633939	0.076593	0.636463	0.073821	0.658905
	0.04224	0.669715	0.06303	0.634497	0.076461	0.637357	0.073524	0.658837
	0.04224	0.669715	0.0627	0.633794	0.076197	0.637297	0.07326	0.659777
	0.04224	0.669715	0.0627	0.644421	0.075999	0.638328	0.073062	0.659731
	0.04191	0.669639	0.06237	0.644345	0.075768	0.637199	0.072765	0.659663
	0.04191	0.669639	0.06204	0.634269	0.075537	0.637222	0.072534	0.65961
	0.04158	0.669563	0.06204	0.643649	0.075273	0.639162	0.072204	0.661535
	0.04158	0.669563	0.06171	0.644193	0.075075	0.639117	0.072039	0.661569
	0.04125	0.669488	0.06138	0.644117	0.074745	0.639042	0.071808	0.661444
	0.04125	0.669488	0.06105	0.644042	0.07458	0.640004	0.07161	0.662399
	0.04092	0.679412	0.06105	0.644042	0.074349	0.641952	0.071379	0.663417
	0.04092	0.669412	0.06072	0.643966	0.074184	0.641914	0.071181	0.664372
	0.04059	0.669336	0.06072	0.643966	0.07392	0.642928	0.070851	0.664225
	0.04059	0.669336	0.06039	0.65389	0.073722	0.642809	0.070587	0.664164
	0.04026	0.66926	0.06006	0.653814	0.073524	0.642763	0.070422	0.665127
	0.04026	0.67926	0.06006	0.653814	0.073293	0.642711	0.070158	0.665066
	0.03993	0.679184	0.05973	0.653738	0.073062	0.643658	0.069894	0.665006
	0.03993	0.679184	0.05973	0.653738	0.07293	0.643628	0.069663	0.664953
	0.0396	0.679108	0.0594	0.653662	0.072732	0.644583	0.069465	0.665838
	0.0396	0.679108	0.0594	0.653662	0.072534	0.644538	0.069168	0.66577
	0.03927	0.679032	0.05907	0.652995	0.072336	0.645493	0.068937	0.667787
	0.03927	0.679032	0.05907	0.652995	0.072171	0.646455	0.068706	0.667665
	0.03894	0.678956	0.05874	0.652923	0.071907	0.647395	0.068475	0.667612
	0.03894	0.678956	0.05874	0.652923	0.071676	0.647342	0.068211	0.667552
	0.03861	0.67888	0.05841	0.653434	0.071478	0.648297	0.068046	0.668514
	0.03861	0.67888	0.05808	0.653358	0.071148	0.648222	0.067782	0.669454
	0.03828	0.678804	0.05808	0.652778	0.07095	0.648177	0.067518	0.669394
	0.03795	0.678729	0.05775	0.653282	0.070752	0.648131	0.067254	0.669334
	0.03795	0.678729	0.05742	0.652632	0.070521	0.649079	0.067089	0.670296
	0.03762	0.678653	0.05742	0.653207	0.070257	0.649019	0.066726	0.67028
	0.03762	0.678653	0.05709	0.653131	0.070059	0.650044	0.066594	0.671183
	0.03729	0.678577	0.05709	0.653131	0.069861	0.650928	0.06633	0.672123
	0.03729	0.678577	0.05676	0.653055	0.069663	0.651883	0.066099	0.673071
	0.03696	0.678501	0.05676	0.662487	0.069498	0.651915	0.065835	0.67301
	0.03696	0.678501	0.05643	0.662979	0.069267	0.652862	0.065538	0.672943
	0.03663	0.678425	0.05643	0.652979	0.069102	0.652755	0.065307	0.67389
	0.03663	0.678425	0.0561	0.662903	0.068871	0.653703	0.065109	0.674845
	0.0363	0.688349	0.05577	0.662827	0.06864	0.652719	0.064812	0.673712
	0.03597	0.688273	0.05577	0.662827	0.068442	0.653605	0.064581	0.674724
	0.03597	0.678273	0.05544	0.662751	0.068211	0.65362	0.064317	0.675664
	0.03597	0.688273	0.05511	0.662675	0.06798	0.654567	0.064053	0.67554
	0.03564	0.688197	0.05511	0.662675	0.067782	0.654522	0.063954	0.676582
	0.03531	0.688121	0.05478	0.662599	0.067518	0.655462	0.063723	0.677529
	0.03531	0.688121	0.05445	0.662524	0.067287	0.655476	0.063492	0.677476
	0.03531	0.688121	0.05445	0.662524	0.067089	0.656363	0.063195	0.677408
	0.03498	0.688045	0.05412	0.662448	0.066891	0.656385	0.062997	0.678363
	0.03465	0.68797	0.05412	0.662448	0.066693	0.657273	0.062733	0.679303
	0.03465	0.68797	0.05379	0.662372	0.066429	0.657212	0.062502	0.68025
	0.03465	0.68797	0.05346	0.662296	0.066231	0.657167	0.062238	0.67919
	0.03432	0.687894	0.05346	0.662296	0.066	0.65818	0.061941	0.680123
	0.03399	0.687818	0.05313	0.67222	0.065802	0.659069	0.061743	0.680077
	0.03399	0.687818	0.0528	0.672144	0.065538	0.659074	0.061479	0.679956
	0.03366	0.687742	0.0528	0.671616	0.065373	0.65997	0.061215	0.680896
	0.03366	0.687742	0.05247	0.671543	0.065208	0.660998	0.060984	0.681904
	0.03366	0.687742	0.05247	0.672068	0.064977	0.660945	0.06072	0.681844
	0.03333	0.687666	0.05214	0.671992	0.064779	0.661834	0.060555	0.682807
	0.033	0.69759	0.05214	0.671992	0.064581	0.661789	0.060192	0.682724
	0.033	0.68759	0.05181	0.671916	0.06435	0.661736	0.059994	0.683679
	0.03267	0.687514	0.05148	0.67184	0.064086	0.66274	0.059862	0.684649
	0.03267	0.697514	0.05148	0.67184	0.063822	0.662615	0.059598	0.683588
	0.03234	0.697438	0.05115	0.671764	0.063624	0.663634	0.059334	0.683587
	0.03234	0.697438	0.05115	0.671764	0.063393	0.662454	0.059103	0.684475
	0.03201	0.697362	0.05082	0.671689	0.063129	0.663457	0.058806	0.685408
	0.03201	0.697362	0.05082	0.671689	0.062898	0.663404	0.058608	0.685363
	0.03201	0.697362	0.05049	0.671613	0.062667	0.664351	0.058344	0.686302
	0.03168	0.697286	0.05049	0.671613	0.062436	0.665298	0.058146	0.687257
	0.03168	0.697286	0.05016	0.671537	0.062172	0.666237	0.057882	0.688255
	0.03135	0.69721	0.04983	0.671461	0.061941	0.666184	0.057618	0.688137
	0.03135	0.69721	0.04983	0.671461	0.061677	0.666124	0.057321	0.689069
	0.03102	0.697135	0.0495	0.67089	0.061545	0.666094	0.057156	0.689032
	0.03069	0.697059	0.04917	0.671309	0.061248	0.667026	0.056859	0.688964
	0.03069	0.697059	0.04917	0.671309	0.061083	0.666988	0.056595	0.68896
	0.03069	0.697059	0.04884	0.671233	0.060786	0.668981	0.056364	0.689851
	0.03036	0.696983	0.04884	0.671233	0.060621	0.668943	0.056133	0.690798
	0.03036	0.696983	0.04851	0.681157	0.060291	0.668867	0.055869	0.690794
	0.03003	0.696907	0.04818	0.681081	0.060126	0.670829	0.055671	0.691749
	0.03003	0.696907	0.04818	0.681081	0.059928	0.671783	0.055539	0.692718
	0.0297	0.706831	0.04785	0.681006	0.05973	0.670678	0.055275	0.692658
	0.02937	0.706755	0.04752	0.68093	0.059466	0.671618	0.055011	0.692598
	0.02937	0.706755	0.04752	0.68093	0.059202	0.671557	0.05478	0.69349
	0.02904	0.706679	0.04719	0.680854	0.059037	0.672579	0.054549	0.693437
	0.02904	0.706679	0.04719	0.680854	0.058773	0.672518	0.054285	0.693377
	0.02871	0.706603	0.04686	0.680309	0.058542	0.673465	0.054021	0.694317
	0.02871	0.706603	0.04653	0.680702	0.058344	0.673419	0.053724	0.694249
	0.02838	0.696527	0.04653	0.680702	0.058113	0.673308	0.053493	0.695196
	0.02838	0.706527	0.0462	0.680626	0.057882	0.674255	0.053262	0.696144
	0.02805	0.706452	0.0462	0.680626	0.05775	0.675225	0.053031	0.696091
	0.02805	0.706452	0.04587	0.68055	0.057552	0.675179	0.0528	0.697038
	0.02772	0.706376	0.04587	0.68055	0.057255	0.675111	0.052536	0.697978
	0.02772	0.706376	0.04554	0.680474	0.05709	0.677074	0.052239	0.69791
	0.02739	0.7063	0.04521	0.680398	0.056859	0.677021	0.052008	0.698806
	0.02739	0.7063	0.04521	0.680398	0.056595	0.67696	0.051777	0.698702
	0.02706	0.706224	0.04488	0.690322	0.056331	0.6769	0.051546	0.698701
	0.02706	0.706224	0.04455	0.690247	0.056133	0.677967	0.051348	0.698656
	0.02673	0.706415	0.04455	0.680247	0.055869	0.677906	0.051084	0.699596
	0.02673	0.706148	0.04422	0.690171	0.055671	0.678804	0.05082	0.700485
	0.0264	0.706072	0.04389	0.690095	0.05544	0.679807	0.050622	0.700491
	0.0264	0.706336	0.04356	0.690019	0.055209	0.679753	0.050424	0.701446
	0.02607	0.705996	0.04356	0.690019	0.054978	0.6797	0.05016	0.701336
	0.02607	0.715996	0.04323	0.689943	0.054747	0.681647	0.049995	0.703349
	0.02574	0.71592	0.04323	0.689943	0.054549	0.681546	0.049698	0.703331
	0.02574	0.71592	0.0429	0.689867	0.054351	0.681501	0.049434	0.704271
	0.02574	0.716178	0.04257	0.689791	0.05412	0.682448	0.04917	0.704211
	0.02541	0.716098	0.04257	0.689791	0.053922	0.681402	0.048906	0.704199
	0.02541	0.715844	0.04257	0.689791	0.053757	0.682364	0.048708	0.704105
	0.02508	0.716019	0.04224	0.689715	0.053493	0.683303	0.048411	0.704038
	0.02508	0.716019	0.04191	0.689639	0.053295	0.683258	0.048213	0.705041
	0.02475	0.715692	0.04191	0.689639	0.053031	0.684197	0.047949	0.70598
	0.02442	0.715617	0.04158	0.689563	0.052833	0.684152	0.047784	0.706943
	0.02442	0.715861	0.04158	0.689563	0.052635	0.685106	0.04752	0.706882
	0.02409	0.715541	0.04125	0.689488	0.052437	0.686061	0.047322	0.706837
	0.02409	0.715541	0.04125	0.689488	0.052206	0.686007	0.047124	0.707839
	0.02409	0.715541	0.04092	0.689412	0.051942	0.686947	0.04686	0.708825
	0.02376	0.715465	0.04059	0.69893	0.051744	0.686901	0.046629	0.708725
	0.02343	0.715389	0.04059	0.68893	0.05148	0.686892	0.046365	0.708664
	0.02343	0.725389	0.04026	0.68926	0.051216	0.686831	0.046101	0.709603
	0.02343	0.715389	0.04026	0.68926	0.050952	0.687719	0.045837	0.709588
	0.02343	0.715389	0.03993	0.699184	0.050688	0.688709	0.045639	0.709497
	0.0231	0.715313	0.0396	0.699108	0.050424	0.689598	0.045408	0.710489
	0.0231	0.715313	0.0396	0.698712	0.050259	0.68956	0.045177	0.711391
	0.0231	0.715313	0.03927	0.699032	0.050028	0.690506	0.044979	0.71239
	0.02277	0.725237	0.03927	0.698639	0.04983	0.690511	0.044748	0.712337
	0.02244	0.725161	0.03894	0.698956	0.049632	0.691465	0.044517	0.712328
	0.02244	0.725161	0.03894	0.698567	0.049368	0.692404	0.044286	0.71223
	0.02211	0.725085	0.03861	0.69888	0.049104	0.692343	0.044022	0.713213
	0.02211	0.725085	0.03828	0.698804	0.048906	0.692297	0.043824	0.713167
	0.02211	0.725085	0.03828	0.698804	0.048642	0.692188	0.04356	0.714106
	0.02178	0.725009	0.03795	0.698728	0.048411	0.693183	0.043428	0.715032
	0.02178	0.725009	0.03762	0.698653	0.048246	0.693145	0.043164	0.714971
	0.02145	0.724934	0.03762	0.698653	0.048015	0.693043	0.0429	0.71491
	0.02145	0.724934	0.03729	0.698577	0.047817	0.694998	0.042702	0.716864
	0.02145	0.724934	0.03696	0.698501	0.047586	0.694992	0.042471	0.717811
	0.02112	0.724858	0.03663	0.708425	0.047355	0.695939	0.042207	0.71775
	0.02112	0.724858	0.03663	0.708425	0.047124	0.695839	0.042042	0.717712
	0.02079	0.724782	0.0363	0.708349	0.04686	0.696825	0.041778	0.717692
	0.02046	0.724706	0.0363	0.708349	0.046695	0.69774	0.04158	0.718605
	0.02046	0.724706	0.03597	0.708273	0.046431	0.697679	0.04125	0.718529
	0.02046	0.724706	0.03564	0.708197	0.046233	0.697634	0.041019	0.719516
	0.02013	0.72463	0.03564	0.708197	0.046035	0.697542	0.040755	0.720455
	0.02013	0.72463	0.03564	0.708197	0.045903	0.697512	0.04059	0.720417
	0.0198	0.724554	0.03531	0.708121	0.045606	0.698444	0.040293	0.720348
	0.0198	0.734554	0.03531	0.698121	0.045441	0.699451	0.040095	0.722302
	0.01947	0.724478	0.03498	0.708045	0.045243	0.700361	0.039831	0.722241
	0.01947	0.734478	0.03498	0.707696	0.045045	0.700315	0.039633	0.722195
	0.01914	0.734402	0.03465	0.707623	0.044847	0.70127	0.039369	0.723134
	0.01914	0.734402	0.03432	0.707894	0.044583	0.70121	0.039171	0.723088
	0.01914	0.734402	0.03432	0.70755	0.044352	0.702201	0.039039	0.724057
	0.01881	0.734514	0.03399	0.707478	0.044088	0.70214	0.038775	0.723996
	0.01881	0.734326	0.03399	0.707818	0.043857	0.702087	0.038511	0.723973
	0.01848	0.73425	0.03366	0.707742	0.043626	0.703078	0.03828	0.724919
	0.01848	0.73425	0.03366	0.707405	0.043428	0.704032	0.038082	0.724911
	0.01815	0.734174	0.03333	0.707666	0.043164	0.703971	0.037851	0.725819
	0.01815	0.734174	0.033	0.70759	0.042966	0.705925	0.037653	0.726773
	0.01782	0.734099	0.033	0.70726	0.042768	0.705837	0.037389	0.726712
	0.01782	0.734099	0.03267	0.707187	0.042504	0.705818	0.037158	0.726621
	0.01782	0.734099	0.03267	0.707514	0.042438	0.706803	0.036927	0.727567
	0.01749	0.734023	0.03267	0.707187	0.042108	0.706727	0.036729	0.728521
	0.01749	0.734023	0.03234	0.707438	0.041943	0.706689	0.036465	0.72846
	0.01716	0.733947	0.03201	0.707362	0.041646	0.70662	0.036267	0.72845
	0.01716	0.734118	0.03168	0.70697	0.041448	0.707574	0.036003	0.729353
	0.01683	0.733871	0.03168	0.707286	0.041217	0.708521	0.035838	0.729314
	0.01683	0.743871	0.03168	0.707286	0.041019	0.709516	0.035607	0.730225
	0.01683	0.733871	0.03135	0.706897	0.040788	0.709463	0.035475	0.73023
	0.0165	0.733795	0.03102	0.717135	0.040524	0.711402	0.035211	0.731134
	0.0165	0.743795	0.03102	0.717135	0.040392	0.711371	0.035046	0.731131
	0.01617	0.743719	0.03069	0.717059	0.040128	0.71131	0.034782	0.733069
	0.01617	0.743719	0.03036	0.716983	0.039963	0.712271	0.034584	0.733023
	0.01584	0.743643	0.03036	0.716983	0.039699	0.71221	0.03432	0.733962
	0.01584	0.743643	0.03036	0.716983	0.039468	0.712157	0.034122	0.733916
	0.01584	0.743643	0.03003	0.716907	0.03927	0.712111	0.033858	0.733855
	0.01551	0.743567	0.03003	0.716607	0.039072	0.713065	0.033627	0.734801
	0.01551	0.743567	0.0297	0.716534	0.038808	0.714003	0.033429	0.734756
	0.01551	0.743567	0.02937	0.716755	0.038709	0.71398	0.033264	0.735751
	0.01518	0.743491	0.02937	0.716755	0.038445	0.714919	0.033	0.735656
	0.01518	0.743491	0.02904	0.716389	0.03828	0.715881	0.032835	0.736618
	0.01518	0.743491	0.02871	0.716603	0.038016	0.71582	0.032538	0.737549
	0.01485	0.743416	0.02871	0.716603	0.037785	0.716766	0.032373	0.737511
	0.01452	0.74334	0.02838	0.716527	0.03762	0.716728	0.032142	0.738457
	0.01452	0.74334	0.02838	0.716527	0.037389	0.716674	0.031944	0.738443
	0.01419	0.753264	0.02805	0.726452	0.037191	0.717628	0.031812	0.738412
	0.01419	0.743264	0.02805	0.726452	0.03696	0.717538	0.031614	0.738366
	0.01419	0.753264	0.02772	0.726376	0.036729	0.718521	0.03135	0.739305
	0.01386	0.753188	0.02772	0.726376	0.036531	0.718439	0.031119	0.739251
	0.01386	0.753188	0.02739	0.7263	0.036333	0.719393	0.030888	0.740228
	0.01386	0.753188	0.02739	0.7263	0.036102	0.71934	0.03069	0.740151
	0.01353	0.753247	0.02706	0.726224	0.035937	0.720337	0.030492	0.742105
	0.01353	0.753247	0.02706	0.726224	0.035772	0.721263	0.030327	0.742066
	0.01353	0.753112	0.02673	0.726148	0.035541	0.721246	0.030096	0.743012
	0.0132	0.753036	0.0264	0.726072	0.035376	0.721207	0.029898	0.742966
	0.0132	0.753036	0.0264	0.726072	0.035112	0.722111	0.029667	0.743912
	0.0132	0.763036	0.0264	0.726072	0.035013	0.723088	0.029469	0.743866
	0.01287	0.75296	0.02607	0.725996	0.034782	0.722	0.029304	0.743799
	0.01287	0.75296	0.02574	0.72592	0.034584	0.722954	0.029073	0.743745
	0.01254	0.752884	0.02574	0.72592	0.034386	0.721874	0.028776	0.744676
	0.01254	0.752884	0.02541	0.725844	0.034221	0.722905	0.028611	0.745666
	0.01254	0.762884	0.02541	0.725844	0.03399	0.722818	0.028413	0.74562
	0.01221	0.762808	0.02508	0.725768	0.033726	0.724791	0.028248	0.746582
	0.01221	0.752808	0.02475	0.725692	0.033561	0.724753	0.028083	0.747515
	0.01188	0.762732	0.02475	0.725692	0.03333	0.724699	0.027885	0.748469
	0.01188	0.762732	0.02442	0.735617	0.033132	0.725653	0.027687	0.748423
	0.01188	0.762732	0.02442	0.735617	0.032901	0.7266	0.027423	0.74939
	0.01155	0.762656	0.02409	0.735541	0.032703	0.727522	0.027225	0.749316
	0.01155	0.762656	0.02376	0.735465	0.032505	0.726509	0.02706	0.749278
	0.01155	0.762656	0.02376	0.735465	0.032307	0.727463	0.026829	0.749224
	0.01155	0.762656	0.02376	0.735465	0.032043	0.728402	0.026631	0.749178
	0.01122	0.762581	0.02343	0.735389	0.031746	0.728333	0.026433	0.750132
	0.01122	0.762581	0.02343	0.735389	0.031548	0.729288	0.026202	0.750079
	0.01089	0.762505	0.02343	0.725389	0.031383	0.729281	0.026004	0.752059
	0.01089	0.762505	0.0231	0.735082	0.031185	0.729204	0.025905	0.752036
	0.01056	0.762429	0.0231	0.735313	0.03102	0.731166	0.025575	0.752959
	0.01056	0.762429	0.02277	0.735009	0.030822	0.73112	0.025443	0.752928
	0.01056	0.762429	0.02244	0.735161	0.030525	0.732082	0.025245	0.753882
	0.01023	0.762353	0.02244	0.735161	0.030393	0.732021	0.025047	0.753836
	0.01023	0.762353	0.02244	0.735161	0.030162	0.731967	0.024816	0.753782
	0.0099	0.762277	0.02211	0.734864	0.029964	0.732952	0.024717	0.753759
	0.0099	0.762277	0.02211	0.735085	0.029799	0.732884	0.024519	0.754713
	0.0099	0.762277	0.02178	0.735009	0.029601	0.733838	0.024321	0.754691
	0.00957	0.772201	0.02145	0.734719	0.02937	0.733784	0.024123	0.755621
	0.00957	0.772201	0.02145	0.734934	0.029238	0.734783	0.023925	0.756575
	0.00957	0.772201	0.02112	0.734858	0.028974	0.734722	0.023694	0.757521
	0.00957	0.772201	0.02112	0.744858	0.028809	0.736684	0.023529	0.757482
	0.00924	0.772125	0.02079	0.744782	0.028611	0.737638	0.023298	0.758428
	0.00924	0.772125	0.02046	0.744706	0.028413	0.737563	0.023133	0.75839
	0.00924	0.772125	0.02046	0.744706	0.028182	0.737538	0.022902	0.758336
	0.00924	0.772125	0.02046	0.744706	0.028083	0.737515	0.022671	0.75826
	0.00891	0.772049	0.02013	0.74463	0.027885	0.737441	0.022506	0.759244
	0.00891	0.772049	0.02013	0.74463	0.02772	0.737431	0.022308	0.760198
	0.00858	0.771973	0.0198	0.744554	0.027522	0.738385	0.022011	0.761129
	0.00858	0.771973	0.0198	0.744554	0.027324	0.739339	0.021813	0.761104
	0.00825	0.771898	0.01947	0.744478	0.027126	0.740293	0.021681	0.762073
	0.00825	0.771898	0.01914	0.754402	0.026928	0.74022	0.021417	0.762012
	0.00825	0.771898	0.01914	0.744402	0.02673	0.741201	0.021351	0.762996
	0.00825	0.781898	0.01881	0.744326	0.026532	0.741155	0.021153	0.762929
	0.00792	0.771822	0.01881	0.744326	0.026334	0.742109	0.020889	0.762888
	0.00792	0.771822	0.01881	0.754326	0.026136	0.743064	0.02079	0.763865
	0.00792	0.781822	0.01848	0.75425	0.025938	0.743044	0.020559	0.763811
	0.00759	0.771746	0.01848	0.75425	0.02574	0.742997	0.020394	0.764772
	0.00759	0.771746	0.01815	0.754174	0.025509	0.742944	0.020229	0.764713
	0.00759	0.781746	0.01782	0.754099	0.025377	0.743887	0.020031	0.764667
	0.00726	0.78167	0.01782	0.754099	0.02508	0.743844	0.019833	0.765601
	0.00726	0.78167	0.01782	0.754099	0.024948	0.745788	0.019701	0.76659
	0.00726	0.78167	0.01749	0.754023	0.024816	0.745782	0.019536	0.767552
	0.00693	0.781594	0.01749	0.754023	0.024651	0.745719	0.019338	0.767506
	0.00693	0.781594	0.01749	0.754023	0.024453	0.746698	0.019107	0.767433
	0.00693	0.781594	0.01716	0.753947	0.024255	0.746651	0.018942	0.767395
	0.00693	0.781594	0.01683	0.753871	0.024057	0.747605	0.018744	0.768349
	0.00693	0.781594	0.01683	0.753871	0.023826	0.747551	0.018546	0.769303
	0.0066	0.781518	0.0165	0.753795	0.023628	0.747505	0.018348	0.769257
	0.0066	0.781518	0.0165	0.753795	0.023463	0.74849	0.018282	0.769241
	0.0066	0.781518	0.01617	0.753719	0.023232	0.749413	0.018084	0.770195
	0.00627	0.781442	0.01617	0.753719	0.0231	0.749405	0.017919	0.770157
	0.00627	0.781442	0.01584	0.753643	0.022935	0.750367	0.017721	0.771129
	0.00627	0.781442	0.01584	0.753643	0.022638	0.751297	0.017556	0.772091
	0.00594	0.781366	0.01584	0.763643	0.022506	0.751266	0.017358	0.772027
	0.00594	0.781366	0.01551	0.753567	0.022275	0.75219	0.017193	0.771989
	0.00594	0.781366	0.01551	0.763567	0.022044	0.752158	0.017028	0.772968
	0.00594	0.781366	0.01518	0.763491	0.021978	0.753143	0.016863	0.772929
	0.00561	0.78129	0.01518	0.763491	0.021714	0.753059	0.016731	0.772898
	0.00561	0.79129	0.01485	0.763416	0.021615	0.753058	0.016533	0.773852
	0.00561	0.78129	0.01518	0.763491	0.02145	0.754019	0.016302	0.773815
	0.00561	0.79129	0.01485	0.763416	0.021252	0.753973	0.016137	0.774744
	0.00561	0.79129	0.01452	0.763194	0.021087	0.754955	0.015906	0.775706
	0.00528	0.791267	0.01452	0.76334	0.020955	0.755903	0.015807	0.775683
	0.00528	0.791214	0.01419	0.763264	0.020757	0.756857	0.015576	0.776614
	0.00495	0.791139	0.01419	0.763122	0.020592	0.756819	0.015477	0.776606
	0.00495	0.791139	0.01386	0.763188	0.020394	0.756772	0.015345	0.777575
	0.00495	0.791139	0.01386	0.763188	0.020163	0.757718	0.015114	0.777522
	0.00495	0.791139	0.01386	0.763188	0.020031	0.756707	0.014982	0.778491
	0.00495	0.791139	0.01353	0.763112	0.019833	0.757641	0.014784	0.777445
	0.00462	0.791063	0.01353	0.763112	0.019701	0.75861	0.014652	0.778414
	0.00462	0.791063	0.0132	0.763036	0.019536	0.758552	0.014454	0.779353
	0.00462	0.791063	0.0132	0.763036	0.019338	0.758506	0.014256	0.779322
	0.00462	0.791063	0.0132	0.763036	0.01914	0.759479	0.014157	0.780299
	0.00462	0.791063	0.01287	0.76296	0.018975	0.76044	0.013992	0.78026
	0.00462	0.791063	0.01287	0.77296	0.01881	0.760383	0.013827	0.781222
	0.00462	0.791063	0.01287	0.77296	0.018645	0.761344	0.013662	0.782183
	0.00429	0.790987	0.01254	0.762884	0.01848	0.761306	0.013464	0.783137
	0.00429	0.790987	0.01221	0.772808	0.018348	0.761275	0.013299	0.783112
	0.00429	0.790987	0.01221	0.772808	0.01815	0.762229	0.0132	0.784076
	0.00396	0.790911	0.01221	0.772808	0.018018	0.762198	0.013068	0.783045
	0.00396	0.790911	0.01188	0.772732	0.017754	0.763137	0.01287	0.783999
	0.00396	0.800911	0.01188	0.772732	0.017655	0.764131	0.012738	0.783968
	0.00396	0.800911	0.01188	0.772732	0.017391	0.764069	0.012606	0.784937
	0.00396	0.800911	0.01155	0.772656	0.017259	0.764039	0.012507	0.784914
	0.00363	0.800835	0.01155	0.772656	0.017094	0.765983	0.012342	0.785876
	0.00363	0.800871	0.01122	0.772581	0.016896	0.766954	0.012177	0.786837
	0.00363	0.800835	0.01122	0.772581	0.016764	0.766923	0.012012	0.786799
	0.0033	0.800759	0.01089	0.772505	0.016566	0.76686	0.011847	0.78776
	0.00363	0.800835	0.01089	0.782505	0.016368	0.767814	0.011715	0.78873
	0.0033	0.800759	0.01089	0.772505	0.016236	0.767783	0.011517	0.788683
	0.0033	0.800759	0.01056	0.782429	0.016005	0.767745	0.011385	0.788653
	0.0033	0.800759	0.01056	0.782429	0.01584	0.768707	0.01122	0.788614
	0.0033	0.800759	0.01023	0.782353	0.015708	0.768676	0.011088	0.789584
	0.0033	0.800759	0.01056	0.782429	0.015576	0.769629	0.010956	0.789553
	0.0033	0.800759	0.01023	0.782353	0.015444	0.769598	0.010824	0.790522
	0.00297	0.800683	0.0099	0.772277	0.015312	0.770568	0.010659	0.791494
	0.00297	0.800683	0.0099	0.772277	0.015114	0.771537	0.01056	0.79146
	0.00297	0.800683	0.0099	0.782277	0.014982	0.771491	0.010395	0.792432
	0.00264	0.800634	0.00957	0.782201	0.01485	0.77146	0.01023	0.793384
	0.00297	0.810683	0.00957	0.782201	0.014685	0.772436	0.010065	0.793345
	0.00264	0.810607	0.00957	0.782201	0.01452	0.772383	0.009966	0.794322
	0.00264	0.810607	0.00957	0.782105	0.014388	0.772367	0.009867	0.794299
	0.00264	0.810607	0.00924	0.782125	0.014256	0.773307	0.009768	0.794276
	0.00264	0.800607	0.00924	0.782125	0.014058	0.773276	0.009537	0.794232
	0.00264	0.810607	0.00891	0.782049	0.013893	0.773237	0.009405	0.795201
	0.00264	0.810607	0.00891	0.78196	0.013728	0.774199	0.009372	0.796202
	0.00231	0.800531	0.00891	0.782049	0.013629	0.775162	0.00924	0.797171
	0.00231	0.810531	0.00858	0.781888	0.01353	0.775139	0.009108	0.79714
	0.00231	0.810531	0.00858	0.781973	0.013365	0.776101	0.009009	0.798117
	0.00231	0.810531	0.00858	0.781973	0.0132	0.777062	0.008844	0.798078
	0.00231	0.810531	0.00858	0.781973	0.013068	0.777032	0.008745	0.799055
	0.00231	0.810531	0.00825	0.781898	0.012903	0.776993	0.008613	0.800024
	0.00231	0.810531	0.00825	0.781898	0.012837	0.776978	0.008481	0.799993
	0.00231	0.810531	0.00792	0.781822	0.012573	0.776917	0.008349	0.799962
	0.00198	0.810475	0.00792	0.781742	0.01254	0.777909	0.008283	0.799947
	0.00198	0.810455	0.00759	0.781746	0.012342	0.778863	0.008118	0.799908
	0.00198	0.810455	0.00759	0.781746	0.012276	0.778848	0.007986	0.800877
	0.00198	0.820455	0.00759	0.791746	0.012111	0.77981	0.007953	0.801869
	0.00198	0.820455	0.00726	0.79167	0.011946	0.780771	0.007821	0.802838
	0.00198	0.820455	0.00726	0.79167	0.011748	0.780726	0.007755	0.802822
	0.00198	0.820455	0.00693	0.791594	0.011616	0.781695	0.007623	0.802791
	0.00165	0.820379	0.00693	0.791594	0.011484	0.781664	0.007458	0.803753
	0.00198	0.820475	0.00693	0.791594	0.011418	0.78266	0.007359	0.803729
	0.00165	0.820379	0.00693	0.791594	0.011253	0.782622	0.007227	0.803706
	0.00165	0.820379	0.00693	0.791594	0.011121	0.782591	0.007128	0.804675
	0.00165	0.820396	0.0066	0.791518	0.010956	0.783564	0.007029	0.804652
	0.00165	0.820396	0.0066	0.791518	0.010824	0.783533	0.006897	0.805621
	0.00165	0.820396	0.00627	0.791442	0.010758	0.784507	0.006798	0.805598
	0.00132	0.820317	0.0066	0.791518	0.010659	0.785484	0.006699	0.806574
	0.00132	0.820317	0.00627	0.791442	0.010428	0.78543	0.006633	0.807552
	0.00132	0.820317	0.00627	0.791442	0.010362	0.786414	0.006402	0.807498
	0.00132	0.830317	0.00594	0.791366	0.010131	0.787361	0.006336	0.808483
	0.00132	0.820317	0.00594	0.791366	0.010032	0.788347	0.006237	0.808466
	0.00132	0.830317	0.00594	0.791366	0.009933	0.788334	0.006138	0.808436
	0.00132	0.830317	0.00594	0.791366	0.009768	0.788286	0.006039	0.809419
	0.00132	0.830317	0.00594	0.791366	0.009702	0.78827	0.006006	0.809405
	0.00132	0.830317	0.00561	0.80129	0.00957	0.788239	0.005841	0.810367
	0.00132	0.830317	0.00561	0.79129	0.009471	0.788216	0.005775	0.810351
	0.00099	0.830238	0.00561	0.80129	0.00924	0.789171	0.005643	0.81132
	0.00132	0.830317	0.00528	0.801214	0.009174	0.790147	0.005577	0.812305
	0.00132	0.830317	0.00528	0.801214	0.009042	0.791116	0.005445	0.812274
	0.00099	0.830238	0.00528	0.801214	0.008943	0.792093	0.005346	0.813251
	0.00099	0.830238	0.00495	0.801139	0.008811	0.792062	0.005247	0.813228
	0.00099	0.830238	0.00495	0.801139	0.008646	0.793023	0.005214	0.81322
	0.00099	0.830238	0.00495	0.801139	0.008547	0.793	0.005082	0.815189
	0.00099	0.830238	0.00495	0.801139	0.008448	0.792977	0.005016	0.815174
	0.00099	0.830238	0.00495	0.801139	0.008283	0.792938	0.004917	0.815151
	0.00099	0.830228	0.00462	0.801063	0.008151	0.792899	0.004785	0.816124
	0.00099	0.830238	0.00462	0.801063	0.008052	0.793884	0.004686	0.817101
	0.00099	0.830228	0.00462	0.801063	0.007953	0.793861	0.004587	0.818078
	0.00099	0.830228	0.00462	0.801063	0.007887	0.794838	0.004521	0.819058
	0.00066	0.830158	0.00462	0.801063	0.007689	0.795799	0.004488	0.819055
	0.00099	0.830228	0.00429	0.800987	0.00759	0.796768	0.004422	0.819039
	0.00066	0.830152	0.00429	0.800987	0.007524	0.796761	0.004356	0.819024
	0.00099	0.830238	0.00396	0.800911	0.007392	0.79673	0.00429	0.820004
	0.00066	0.830152	0.00396	0.800911	0.007194	0.797676	0.004092	0.820962
	0.00066	0.830152	0.00396	0.800911	0.007095	0.797653	0.004092	0.820958
	0.00066	0.830152	0.00396	0.810911	0.006996	0.797637	0.003993	0.820938
	0.00066	0.830158	0.00396	0.800911	0.006897	0.799614	0.00396	0.820923
	0.00066	0.840158	0.00396	0.810911	0.006798	0.799598	0.003861	0.821903
	0.00066	0.840158	0.00363	0.810835	0.006666	0.80056	0.003729	0.822873
	0.00033	0.840079	0.00363	0.810835	0.006567	0.801543	0.003729	0.822873
	0.00033	0.840079	0.00396	0.810911	0.006534	0.801535	0.003597	0.823838
	0.00033	0.840079	0.00363	0.810835	0.006435	0.802512	0.003564	0.823834
	0.00033	0.840079	0.0033	0.810759	0.006336	0.802489	0.003498	0.824815
	0.00033	0.840079	0.0033	0.810759	0.006138	0.803436	0.003399	0.824795
	0.00033	0.840076	0.0033	0.810759	0.006138	0.80343	0.003333	0.825777
	0.00033	0.840079	0.0033	0.810759	0.00594	0.803384	0.003267	0.825761
	0.00033	0.840076	0.0033	0.810759	0.00594	0.804384	0.003168	0.825738
	0.00033	0.840076	0.0033	0.810759	0.005841	0.804361	0.003069	0.825715
	0.00033	0.840076	0.00297	0.810683	0.005742	0.805344	0.003069	0.826715
	0.00033	0.840076	0.00297	0.810683	0.00561	0.805313	0.003036	0.826707
	0.00033	0.840076	0.00297	0.810683	0.005544	0.806292	0.002904	0.82868
	0.00033	0.840076	0.00297	0.810683	0.005478	0.807276	0.002871	0.827672
	0.00033	0.840076	0.00297	0.810683	0.005412	0.807266	0.002805	0.829656
	0.00033	0.840076	0.00297	0.810683	0.00528	0.80823	0.002739	0.829641
	0.00033	0.840076	0.00297	0.810683	0.005214	0.808215	0.002673	0.830625
	0.00033	0.840076	0.00264	0.810607	0.005049	0.808176	0.002574	0.831602
	0.00033	0.840076	0.00264	0.810581	0.005016	0.809169	0.002574	0.831602
	0.00033	0.840076	0.00264	0.810607	0.004917	0.808146	0.002541	0.830595
	0.00033	0.840076	0.00264	0.820607	0.004884	0.809138	0.002442	0.831569
	0.00033	0.840076	0.00264	0.820607	0.004719	0.8101	0.002376	0.832556
	0.00033	0.840076	0.00231	0.820531	0.004686	0.810092	0.00231	0.833541
	0.00033	0.840076	0.00231	0.820531	0.004554	0.812061	0.00231	0.833541
	0.00033	0.840076	0.00231	0.820531	0.004488	0.812046	0.002277	0.834533
	0.00033	0.840076	0.00231	0.820531	0.004389	0.813023	0.002244	0.834527
	0.00033	0.840076	0.00231	0.820531	0.004323	0.813007	0.002178	0.835512
	0.00033	0.850076	0.00231	0.820531	0.004224	0.81298	0.002112	0.835496
	0.00033	0.850076	0.00231	0.820531	0.004224	0.814984	0.002112	0.836494
	0.00033	0.840076	0.00198	0.820455	0.004059	0.813942	0.002013	0.836471
	0.00033	0.850076	0.00198	0.820455	0.00396	0.814923	0.00198	0.836463
	0.00033	0.850076	0.00198	0.820455	0.003894	0.814903	0.00198	0.836463
	0.00033	0.850076	0.00198	0.820455	0.003894	0.815903	0.001947	0.837456
	0.00033	0.850076	0.00198	0.820455	0.003762	0.816873	0.001881	0.83744
	0	0.85	0.00198	0.830455	0.003729	0.817865	0.001815	0.839425
	0.00033	0.850076	0.00165	0.830379	0.00363	0.817846	0.001749	0.839411
	0.00033	0.850076	0.00165	0.830379	0.003531	0.817819	0.001716	0.840402
	0.00033	0.850076	0.00198	0.830455	0.003531	0.818819	0.001716	0.841402
	0	0.85	0.00165	0.830379	0.003432	0.8198	0.00165	0.841386
	0	0.85	0.00165	0.830379	0.003333	0.819773	0.001617	0.842378
	0	0.85	0.00165	0.830379	0.003267	0.819758	0.001584	0.842369
	0	0.86	0.00165	0.830379	0.003234	0.82075	0.001518	0.842355
	0	0.86	0.00132	0.830304	0.003168	0.820735	0.001485	0.842349
	0	0.86	0.00132	0.830304	0.003036	0.820704	0.001452	0.843341
	0	0.86	0.00132	0.830304	0.003036	0.821704	0.001419	0.844332
	0	0.86	0.00132	0.830304	0.003003	0.822697	0.00132	0.845309
	0	0.86	0.00132	0.830304	0.002904	0.823674	0.001353	0.845318
	0	0.86	0.00132	0.830304	0.002805	0.823651	0.001254	0.846293
	0	0.86	0.00132	0.830304	0.002805	0.824651	0.001188	0.846278
	0	0.86	0.00132	0.830304	0.002739	0.824635	0.001188	0.847279
	0	0.86	0.00132	0.830304	0.00264	0.825612	0.001188	0.847279
	0	0.86	0.00132	0.830304	0.00264	0.825612	0.001188	0.847279
	0	0.86	0.00132	0.830304	0.002574	0.825597	0.001155	0.848271
	0	0.86	0.00132	0.830304	0.002508	0.825582	0.001122	0.848263
	0	0.86	0.00132	0.830304	0.002376	0.826551	0.001056	0.849248
	0	0.86	0.00132	0.830304	0.002442	0.826567	0.001023	0.84924
	0	0.86	0.00099	0.840228	0.002409	0.827559	0.00099	0.850233
	0	0.86	0.00099	0.840228	0.002343	0.827544	0.000924	0.851217
	0	0.86	0.00099	0.840228	0.002277	0.828528	0.000924	0.851217
	0	0.86	0.00099	0.840228	0.002211	0.829511	0.000957	0.852225
	0	0.86	0.00099	0.840228	0.002145	0.829498	0.000858	0.852202
	0	0.86	0.00099	0.840228	0.002112	0.83049	0.000858	0.853202
	0	0.86	0.00099	0.840228	0.002046	0.830475	0.000858	0.853202
	0	0.86	0.00066	0.840152	0.00198	0.830459	0.000858	0.854202
	0	0.86	0.00099	0.840228	0.00198	0.830459	0.000858	0.853202
	0	0.86	0.00099	0.840228	0.001914	0.832444	0.000792	0.854186
	0	0.86	0.00099	0.840228	0.001848	0.832429	0.000792	0.854186
	0	0.86	0.00066	0.840152	0.001848	0.833429	0.000726	0.855171
	0	0.86	0.00066	0.840152	0.001782	0.833413	0.000726	0.855171
	0	0.86	0.00066	0.840152	0.001749	0.834408	0.000693	0.856163
	0	0.86	0.00066	0.840152	0.001716	0.834398	0.000693	0.857163
	0	0.86	0.00066	0.840152	0.00165	0.835383	0.000693	0.857163
	0	0.86	0.00066	0.840152	0.00165	0.835383	0.000627	0.857148
	0	0.86	0.00066	0.840152	0.00165	0.835383	0.000594	0.85714
	0	0.86	0.00066	0.840152	0.001617	0.836377	0.000627	0.858147
	0	0.87	0.00066	0.840152	0.001518	0.836354	0.000561	0.859132
	0	0.86	0.00066	0.840152	0.001485	0.837345	0.000561	0.860132
	0	0.87	0.00066	0.840152	0.001452	0.837337	0.000495	0.860116
	0	0.87	0.00066	0.840152	0.001452	0.838337	0.000528	0.861124
	0	0.87	0.00033	0.840076	0.001386	0.839322	0.000495	0.861116
	0	0.87	0.00033	0.840076	0.001353	0.839315	0.000462	0.862109
	0	0.87	0.00033	0.850076	0.00132	0.840308	0.000429	0.863101
	0	0.87	0.00033	0.850076	0.001287	0.8403	0.000429	0.863101
	0	0.87	0.00033	0.850076	0.001254	0.841291	0.000429	0.863101
	0	0.86	0.00033	0.850076	0.001188	0.841276	0.000429	0.863101
	-0.00033	0.869924	0.00033	0.850076	0.001155	0.842269	0.000396	0.864093
	0	0.87	0.00033	0.850076	0.001122	0.842261	0.000429	0.864101
	0	0.87	0.00033	0.850076	0.001056	0.843246	0.000363	0.864085
	0	0.87	0.00033	0.850076	0.001056	0.843246	0.000363	0.865085
	0	0.87	0.00033	0.850076	0.001056	0.844246	0.000297	0.86607
	0	0.87	0.00033	0.850076	0.001023	0.845238	0.00033	0.867078
	0	0.87	0.00033	0.850076	0.00099	0.845232	0.000264	0.867062
	0	0.87	0.00033	0.850076	0.000957	0.845223	0.000297	0.86807
	0	0.87	0.00033	0.850076	0.000924	0.846215	0.000297	0.86707
	0.00033	0.870076	0.00033	0.850076	0.000924	0.847215	0.000297	0.86907
	0	0.87	0.00033	0.850076	0.000891	0.846208	0.000231	0.868055
	0	0.87	0.00033	0.850076	0.000858	0.847201	0.000231	0.869055
	0	0.87	0.00033	0.850076	0.000858	0.847201	0.000165	0.870039
	0	0.87	0.00033	0.850076	0.000825	0.848193	0.000165	0.871039
	0	0.87	0.00033	0.860076	0.000792	0.848185	0.000198	0.871047
	0	0.87	0.00033	0.860076	0.000726	0.84917	0.000165	0.872039
	0	0.87	0.00033	0.860076	0.000726	0.850171	0.000165	0.872039
	0	0.87	0.00033	0.860076	0.000726	0.85017	0.000165	0.874039
	0	0.87	0.00033	0.860076	0.000693	0.851162	0.000132	0.874031
	0	0.87	0.00033	0.860076	0.000693	0.851162	9.9e-05	0.874023
	0	0.87	0.00033	0.860076	0.00066	0.852154	9.9e-05	0.874023
	0	0.87	0.00033	0.860076	0.000627	0.852147	9.9e-05	0.875023
	0	0.87	0.00033	0.860076	0.000627	0.852147	6.6e-05	0.875016
	0	0.87	0.00033	0.860076	0.000627	0.852146	6.6e-05	0.876016
	0	0.87	0.00033	0.860076	0.000627	0.853147	6.6e-05	0.877016
	0	0.87	0.00033	0.860076	0.000594	0.853139	6.6e-05	0.877016
	0	0.87	0.00033	0.860076	0.000561	0.854131	3.3e-05	0.878008
	0	0.87	0.00033	0.860076	0.000561	0.855131	6.6e-05	0.878016
	0	0.87	0	0.86	0.000495	0.855116	3.3e-05	0.878008
	0.00033	0.870076	0	0.86	0.000462	0.856108	0	0.88
	0	0.87	0	0.86	0.000462	0.857108	-3.3e-05	0.879992
	0	0.87	0	0.86	0.000462	0.857108	0	0.88
	0	0.87	0	0.86	0.000429	0.857101	-3.3e-05	0.879992
	0	0.87	0	0.86	0.000363	0.857085	-6.6e-05	0.879984
	0	0.87	0	0.87	0.000396	0.858093	0	0.88
	0	0.87	0	0.86	0.000363	0.859085	-6.6e-05	0.880984
	0	0.87	0	0.87	0.00033	0.859078	-6.6e-05	0.881984
	0	0.87	0	0.86	0.00033	0.860078	-3.3e-05	0.882992
	0	0.87	0	0.87	0.000363	0.861085	-6.6e-05	0.882984
	0	0.87	0	0.87	0.000363	0.861085	-6.6e-05	0.883984
	0	0.87	0	0.87	0.000297	0.86207	-6.6e-05	0.883984
	0	0.87	0	0.87	0.000297	0.86207	-3.3e-05	0.884992
	0	0.87	0	0.87	0.000264	0.862062	-6.6e-05	0.884984
	0	0.87	0	0.87	0.000264	0.863062	-6.6e-05	0.884985
	0	0.87	0	0.87	0.000231	0.863054	-6.6e-05	0.884984
	0	0.87	0	0.87	0.000231	0.863054	-6.6e-05	0.884984
	0	0.87	0	0.87	0.000231	0.864054	-6.6e-05	0.885984
	0	0.88	0	0.87	0.000165	0.865039	-6.6e-05	0.885984
	0	0.87	-0.00033	0.869924	0.000231	0.866054	-6.6e-05	0.885984
	0	0.87	0	0.87	0.000165	0.866038	-6.6e-05	0.886984
	0	0.88	0	0.87	0.000165	0.867039	-6.6e-05	0.886984
	0	0.88	0	0.87	0.000165	0.868038	-9.9e-05	0.887977
	0	0.88	-0.00033	0.869924	0.000165	0.868038	-6.6e-05	0.887984
	0	0.87	0	0.87	0.000132	0.868031	-6.6e-05	0.887984
	0	0.88	-0.00033	0.869924	9.9e-05	0.868023	-6.6e-05	0.887984
	0	0.88	0	0.87	0.000165	0.869039	-6.6e-05	0.887984
	0	0.87	-0.00033	0.869924	9.9e-05	0.869023	-6.6e-05	0.887984
	0	0.87	-0.00033	0.869924	9.9e-05	0.870023	-9.9e-05	0.888977
	0	0.87	-0.00033	0.869924	6.6e-05	0.870015	-6.6e-05	0.888984
	0	0.87	0	0.87	6.6e-05	0.872016	-6.6e-05	0.888984
	0	0.88	0.00033	0.870076	6.6e-05	0.872015	-9.9e-05	0.888977
	0	0.87	0	0.87	0	0.873	-6.6e-05	0.889985
	0	0.87	0	0.87	3.3e-05	0.872008	-3.3e-05	0.889992
	0.00033	0.870076	0	0.87	0	0.874	-6.6e-05	0.889985
	0	0.87	0	0.87	0	0.874	-6.6e-05	0.889985
	0	0.87	0.00033	0.870076	0	0.874	-6.6e-05	0.889985
	0	0.87	0	0.87	-6.6e-05	0.873984	-6.6e-05	0.889985
	0	0.88	0	0.87	-6.6e-05	0.874984	-6.6e-05	0.890985
	0	0.88	0.00033	0.870076	-6.6e-05	0.875985	-6.6e-05	0.890985
	0	0.88	0.00033	0.870076	-6.6e-05	0.875984	-6.6e-05	0.890985
	0	0.88	0	0.88	-6.6e-05	0.876984	-6.6e-05	0.891985
	0	0.88	0	0.87	-6.6e-05	0.876984	-6.6e-05	0.891985
	-0.00033	0.879921	0	0.88	-6.6e-05	0.876985	-6.6e-05	0.891985
	0	0.88	0	0.88	-6.6e-05	0.878985	-6.6e-05	0.892985
	0	0.88	0	0.88	-6.6e-05	0.878985	-6.6e-05	0.892985
	0	0.88	0	0.88	-6.6e-05	0.878984	-6.6e-05	0.891985
	-0.00033	0.879921	0	0.87	-6.6e-05	0.878984	-6.6e-05	0.891985
	0	0.88	0	0.87	-6.6e-05	0.879984	-6.6e-05	0.891985
	0	0.88	0.00033	0.870076	-6.6e-05	0.879984	-6.6e-05	0.892985
	0	0.88	0	0.88	-6.6e-05	0.879984	-6.6e-05	0.892984
	0	0.88	0	0.88	-6.6e-05	0.879985	-6.6e-05	0.893984
	0	0.88	0	0.88	-6.6e-05	0.880985	-9.9e-05	0.893977
	-0.00033	0.879921	0	0.88	-6.6e-05	0.880984	-6.6e-05	0.894984
	-0.00033	0.879921	0	0.88	-6.6e-05	0.881985	-9.9e-05	0.894977
	0	0.88	0	0.88	-6.6e-05	0.881985	-9.9e-05	0.893977
	0	0.88	0	0.88	-9.9e-05	0.882977	-6.6e-05	0.894984
	0	0.88	0	0.88	-6.6e-05	0.882984	-6.6e-05	0.894984
	0	0.88	0	0.88	-6.6e-05	0.881984	-9.9e-05	0.894977
	0	0.88	0	0.88	-6.6e-05	0.882984	-9.9e-05	0.894977
	0	0.87	0	0.88	-6.6e-05	0.882984	-6.6e-05	0.893985
	0	0.88	0	0.88	-9.9e-05	0.883977	-6.6e-05	0.894985
	0	0.88	0	0.88	-9.9e-05	0.883977	-6.6e-05	0.894985
	0	0.88	0	0.88	-6.6e-05	0.883984	-6.6e-05	0.895985
	0	0.88	0.00033	0.880076	-9.9e-05	0.884977	-6.6e-05	0.895985
	0	0.88	0.00033	0.880076	-6.6e-05	0.885984	-6.6e-05	0.895985
	0	0.88	0.00033	0.880076	-9.9e-05	0.885977	-6.6e-05	0.895985
	0	0.88	0.00033	0.880073	-6.6e-05	0.885984	-6.6e-05	0.895985
	0	0.88	0	0.88	-6.6e-05	0.885984	-6.6e-05	0.895985
	0	0.88	0	0.88	-9.9e-05	0.885977	-6.6e-05	0.894985
	0	0.88	0	0.88	-6.6e-05	0.885984	-6.6e-05	0.895985
	0	0.88	0.00033	0.880076	-6.6e-05	0.884984	-6.6e-05	0.895985
	0	0.88	0.00033	0.880076	-6.6e-05	0.885984	-6.6e-05	0.895985
	0	0.88	0	0.88	-6.6e-05	0.885984	-6.6e-05	0.895985
	0	0.88	0	0.88	-6.6e-05	0.886984	-6.6e-05	0.896985
	0	0.88	-0.00033	0.889924	-6.6e-05	0.886984	-6.6e-05	0.896985
	0	0.88	-0.00033	0.889924	-6.6e-05	0.886984	-9.9e-05	0.896977
	0	0.88	0	0.89	-6.6e-05	0.887984	-6.6e-05	0.896985
	0	0.88	-0.00033	0.889924	-6.6e-05	0.886984	-3.3e-05	0.896992
	0	0.88	0	0.89	-6.6e-05	0.887984	-6.6e-05	0.896985
	0	0.88	-0.00033	0.889924	-6.6e-05	0.886984	-6.6e-05	0.896985
	0	0.88	0	0.89	-6.6e-05	0.887984	-6.6e-05	0.896985
	0	0.88	-0.00033	0.879924	-6.6e-05	0.886984	-6.6e-05	0.896985
	0	0.88	0	0.89	-3.3e-05	0.887992	-6.6e-05	0.896985
	0	0.88	0	0.89	-6.6e-05	0.886984	-6.6e-05	0.896985
	0	0.88	0	0.89	-6.6e-05	0.887984	-6.6e-05	0.897985
	0	0.88	0	0.89	-6.6e-05	0.888984	-3.3e-05	0.897992
	0	0.88	0	0.89	-3.3e-05	0.888992	-6.6e-05	0.897985
	0	0.88	0	0.89	-3.3e-05	0.888992	-6.6e-05	0.898985
	0	0.88	0	0.89	-3.3e-05	0.888992	-6.6e-05	0.896985
	0	0.88	0	0.88	-3.3e-05	0.888992	-6.6e-05	0.897984
	0	0.88	0	0.89	-6.6e-05	0.888984	-6.6e-05	0.897984
	0.00033	0.880076	0	0.89	-3.3e-05	0.888992	-6.6e-05	0.897984
	0	0.88	0	0.89	-6.6e-05	0.888984	-6.6e-05	0.897984
	0	0.88	0	0.88	-6.6e-05	0.888984	-3.3e-05	0.897992
	0	0.88	0	0.89	-6.6e-05	0.889984	-6.6e-05	0.897984
	0	0.88	0	0.89	-6.6e-05	0.890984	-6.6e-05	0.898984
	0	0.88	0	0.89	-6.6e-05	0.890984	-6.6e-05	0.898984
	0	0.88	0	0.89	-6.6e-05	0.890984	-6.6e-05	0.899984
	0	0.88	0	0.89	-6.6e-05	0.890984	-6.6e-05	0.898984
	0	0.88	0	0.89	-6.6e-05	0.890984	-6.6e-05	0.899984
	0	0.88	0	0.89	-6.6e-05	0.891984	-6.6e-05	0.899984
	0	0.88	0	0.89	-6.6e-05	0.890984	-6.6e-05	0.898984
	0	0.88	0	0.89	-6.6e-05	0.890984	-6.6e-05	0.898984
	0	0.88	0	0.89	-6.6e-05	0.890984	-6.6e-05	0.899984
	0	0.88	0	0.89	-6.6e-05	0.890984	-6.6e-05	0.899984
	0	0.88	0	0.89	-3.3e-05	0.890992	-6.6e-05	0.899984
	0	0.89	0	0.89	-6.6e-05	0.891984	-6.6e-05	0.899984
	0	0.89	0	0.89	-3.3e-05	0.891992	-6.6e-05	0.899984
	0	0.88	0	0.89	-6.6e-05	0.891984	-6.6e-05	0.899984
	0	0.88	0	0.89	-3.3e-05	0.891992	-6.6e-05	0.900984
	0	0.88	0	0.89	-6.6e-05	0.891984	-6.6e-05	0.899984
	0	0.88	0	0.89	-6.6e-05	0.891984	-6.6e-05	0.900984
	0	0.88	0	0.89	-6.6e-05	0.891984	-3.3e-05	0.899992
	0	0.89	0	0.89	-3.3e-05	0.891992	-6.6e-05	0.899984
	0	0.88	0	0.89	-3.3e-05	0.891992	-6.6e-05	0.899984
	0	0.89	0	0.89	-6.6e-05	0.892984	-6.6e-05	0.899984
	0	0.89	0	0.89	-6.6e-05	0.891984	-6.6e-05	0.899984
	0	0.89	0	0.89	-6.6e-05	0.892984	-6.6e-05	0.900984
	0	0.88	0	0.89	-3.3e-05	0.893992	-6.6e-05	0.900984
	0	0.89	0	0.89	-6.6e-05	0.893984	-6.6e-05	0.900984
	0	0.88	0	0.89	-3.3e-05	0.893992	-6.6e-05	0.900984
	0	0.89	0	0.89	-6.6e-05	0.893984	-3.3e-05	0.901992
	0	0.89	0	0.89	-6.6e-05	0.893984	-6.6e-05	0.901984
	0	0.89	0	0.89	-6.6e-05	0.893984	-6.6e-05	0.900984
	0	0.89	0	0.89	-6.6e-05	0.893984	-3.3e-05	0.900992
	0	0.88	0	0.89	-3.3e-05	0.892992	-6.6e-05	0.901984
	0	0.89	0	0.89	-3.3e-05	0.892992	-6.6e-05	0.901984
	0	0.89	0	0.89	-3.3e-05	0.892992	-6.6e-05	0.901984
	0.00033	0.890076	0	0.89	-6.6e-05	0.893984	-6.6e-05	0.901984
	0	0.89	0	0.89	-3.3e-05	0.894992	-6.6e-05	0.902984
	0	0.89	-0.00033	0.889924	-3.3e-05	0.894992	-6.6e-05	0.902984
	0	0.89	0	0.89	-3.3e-05	0.894992	-6.6e-05	0.902984
	0	0.88	0	0.89	-6.6e-05	0.893984	-9.9e-05	0.902977
	0	0.89	0	0.89	-3.3e-05	0.894992	-6.6e-05	0.902984
	0	0.89	0	0.89	-3.3e-05	0.894992	-6.6e-05	0.902984
	0	0.88	0	0.89	0	0.895	-6.6e-05	0.902984
	0.00033	0.880076	0	0.89	-6.6e-05	0.894984	-6.6e-05	0.902984
	0	0.88	0	0.89	-6.6e-05	0.894984	-6.6e-05	0.901984
	0.00033	0.880076	0	0.89	-6.6e-05	0.894984	-6.6e-05	0.901984
	0.00033	0.880076	0	0.89	-6.6e-05	0.895984	-3.3e-05	0.902992
	0.00033	0.880076	0	0.89	-6.6e-05	0.895984	-6.6e-05	0.902984
	0.00033	0.880076	0	0.89	-6.6e-05	0.895984	-3.3e-05	0.902992
	0.00033	0.880076	0	0.89	-3.3e-05	0.895992	-6.6e-05	0.902984
	0.00033	0.880076	0	0.89	-6.6e-05	0.895984	-6.6e-05	0.902984
	0.00033	0.880076	0	0.89	-3.3e-05	0.895992	-6.6e-05	0.902984
	0	0.88	0	0.89	-6.6e-05	0.895984	-6.6e-05	0.902984
	0.00033	0.880076	0	0.89	-6.6e-05	0.895984	-3.3e-05	0.902992
	0	0.89	0	0.89	-6.6e-05	0.895984	-6.6e-05	0.902984
	0	0.89	0	0.89	-6.6e-05	0.895984	-6.6e-05	0.902984
	-0.00033	0.889921	0	0.89	-6.6e-05	0.895984	-6.6e-05	0.902984
	0	0.89	0	0.89	-6.6e-05	0.896984	-6.6e-05	0.903984
	0	0.89	0	0.89	-6.6e-05	0.896984	-6.6e-05	0.903984
	-0.00033	0.889924	0	0.89	-6.6e-05	0.895984	-6.6e-05	0.903984
	-0.00033	0.889924	0	0.89	-6.6e-05	0.896984	-6.6e-05	0.904984
	0	0.89	0	0.89	-6.6e-05	0.896984	-6.6e-05	0.904984
	0	0.89	0	0.89	-6.6e-05	0.896984	-6.6e-05	0.904984
	-0.00033	0.889924	0	0.89	-6.6e-05	0.895984	-6.6e-05	0.903984
	-0.00033	0.889924	0	0.89	-6.6e-05	0.896984	-9.9e-05	0.903977
	0	0.89	0	0.89	-3.3e-05	0.895992	-3.3e-05	0.903992
	0	0.89	0	0.89	0	0.896	-6.6e-05	0.903984
	-0.00033	0.889924	0	0.89	-3.3e-05	0.895992	-3.3e-05	0.903992
	-0.00033	0.889921	0	0.89	-3.3e-05	0.895992	-3.3e-05	0.904992
	-0.00033	0.889924	0	0.89	-3.3e-05	0.895992	-6.6e-05	0.903984
	0	0.89	0	0.89	-3.3e-05	0.896992	-3.3e-05	0.904992
	-0.00033	0.889924	0	0.89	-3.3e-05	0.896992	-6.6e-05	0.904984
	-0.00033	0.889924	0	0.89	-3.3e-05	0.896992	-6.6e-05	0.904984
	0	0.89	0	0.89	0	0.897	-3.3e-05	0.904992
	0	0.89	0	0.89	-3.3e-05	0.896992	-6.6e-05	0.903984
	0	0.89	0	0.89	-6.6e-05	0.895984	-3.3e-05	0.903992
	0	0.89	-0.00033	0.889924	-6.6e-05	0.896984	-6.6e-05	0.904984
	0	0.89	0	0.89	-3.3e-05	0.896992	-6.6e-05	0.903984
	0	0.89	0	0.89	-6.6e-05	0.896984	-6.6e-05	0.904984
	0	0.89	0	0.89	-3.3e-05	0.896992	-3.3e-05	0.905992
	0	0.89	0	0.89	-6.6e-05	0.897984	-6.6e-05	0.905984
	0	0.89	0	0.89	-6.6e-05	0.897984	-6.6e-05	0.905984
	0	0.89	0	0.89	-3.3e-05	0.897992	-6.6e-05	0.905984
	0	0.89	0	0.89	-6.6e-05	0.897984	-3.3e-05	0.905992
	0	0.89	0	0.89	-6.6e-05	0.897984	-6.6e-05	0.905984
	0	0.89	-0.00033	0.889924	-6.6e-05	0.897984	-6.6e-05	0.904984
	0	0.89	0	0.89	-6.6e-05	0.897984	-3.3e-05	0.904992
	0	0.89	0	0.89	-6.6e-05	0.897984	-6.6e-05	0.905984
	0	0.89	0	0.89	-6.6e-05	0.897984	-6.6e-05	0.904984
	0	0.89	0	0.89	-6.6e-05	0.897984	-6.6e-05	0.904984
	0	0.89	0	0.89	-6.6e-05	0.898984	-3.3e-05	0.905992
	0	0.89	-0.00033	0.889924	-6.6e-05	0.899984	-6.6e-05	0.905984
	0	0.89	-0.00033	0.889924	-6.6e-05	0.899984	-6.6e-05	0.905984
	0	0.89	0	0.89	-6.6e-05	0.899984	-6.6e-05	0.905984
	0	0.89	-0.00033	0.899924	-6.6e-05	0.898984	-3.3e-05	0.905992
	0	0.89	0	0.9	-6.6e-05	0.899984	-6.6e-05	0.905984
	0	0.89	-0.00033	0.899924	-6.6e-05	0.898984	-6.6e-05	0.905984
	0	0.89	-0.00033	0.899924	-6.6e-05	0.898984	-6.6e-05	0.905984
	0	0.89	0	0.89	-3.3e-05	0.897992	-3.3e-05	0.905992
	0.00033	0.890076	0	0.9	-6.6e-05	0.897984	-6.6e-05	0.905984
	0	0.89	-0.00033	0.899924	-3.3e-05	0.897992	-6.6e-05	0.905984
	0	0.89	0	0.89	-3.3e-05	0.897992	-6.6e-05	0.905984
	0.00033	0.890076	-0.00033	0.889924	-3.3e-05	0.898992	-6.6e-05	0.906984
	0.00033	0.890076	-0.00033	0.899924	-6.6e-05	0.898984	-6.6e-05	0.905985
	0	0.89	0	0.9	-6.6e-05	0.898984	-6.6e-05	0.906985
	0.00033	0.890076	0	0.9	-3.3e-05	0.898992	-6.6e-05	0.905984
	0	0.89	-0.00033	0.899924	-3.3e-05	0.899992	-6.6e-05	0.906985
	0.00033	0.890076	-0.00033	0.899924	-3.3e-05	0.898992	-6.6e-05	0.905985
	0	0.89	0	0.89	-6.6e-05	0.898984	-3.3e-05	0.905992
	0	0.89	-0.00033	0.899924	-3.3e-05	0.898992	-3.3e-05	0.905992
	0	0.89	-0.00033	0.899924	-6.6e-05	0.898984	-6.6e-05	0.905984
	0	0.89	0	0.9	-3.3e-05	0.898992	-6.6e-05	0.905984
	0	0.89	0	0.89	-6.6e-05	0.899985	-6.6e-05	0.906984
	0	0.89	0	0.89	-6.6e-05	0.899985	-6.6e-05	0.906984
	0	0.89	0	0.89	-6.6e-05	0.899985	-6.6e-05	0.907984
	0	0.89	0	0.89	-6.6e-05	0.899985	-3.3e-05	0.905992
	0	0.89	0	0.89	-6.6e-05	0.899985	-6.6e-05	0.906984
	0	0.89	0.00033	0.890076	-3.3e-05	0.899992	-6.6e-05	0.906984
	0	0.89	0	0.89	-6.6e-05	0.899985	-6.6e-05	0.906984
	0	0.89	0.00033	0.890073	-6.6e-05	0.899985	-6.6e-05	0.906984
	0	0.89	0	0.89	-6.6e-05	0.899985	-6.6e-05	0.906984
	0	0.89	0.00033	0.890073	-6.6e-05	0.899985	-6.6e-05	0.906984
	0	0.89	0	0.89	-3.3e-05	0.899992	-6.6e-05	0.906984
	0	0.89	0	0.89	-3.3e-05	0.899992	-6.6e-05	0.907984
	0	0.89	0.00033	0.890076	-6.6e-05	0.899985	-6.6e-05	0.907984
	0	0.89	0	0.9	-6.6e-05	0.899985	-6.6e-05	0.907984
	0	0.89	0	0.89	-3.3e-05	0.899992	-6.6e-05	0.907984
	0	0.89	0	0.9	-6.6e-05	0.900985	-6.6e-05	0.907984
	0	0.89	0	0.89	-6.6e-05	0.900985	-6.6e-05	0.908984
	0	0.89	0	0.9	-6.6e-05	0.899985	-6.6e-05	0.907984
	0	0.89	0	0.89	-6.6e-05	0.899984	-6.6e-05	0.906984
	0	0.89	0	0.89	-6.6e-05	0.900984	-6.6e-05	0.906984
	0	0.89	0	0.9	-6.6e-05	0.899984	-6.6e-05	0.907984
	0	0.89	0.00033	0.900076	-6.6e-05	0.900985	-6.6e-05	0.906984
	0	0.89	0	0.9	-6.6e-05	0.901984	-3.3e-05	0.907992
	0	0.89	0	0.9	-6.6e-05	0.901984	-6.6e-05	0.907985
	0	0.89	0	0.9	-6.6e-05	0.901984	-6.6e-05	0.907985
	0	0.89	0	0.9	-6.6e-05	0.901985	-6.6e-05	0.907985
	0	0.89	0	0.89	-6.6e-05	0.901985	-6.6e-05	0.907985
	0	0.89	0	0.9	-6.6e-05	0.900984	-6.6e-05	0.907985
