# Supplementary material for: The role of oxygen-permeable ionomer for polymer electrolyte fuel cells
Source: Nat Commun. 2021 Aug 16;12:4956. doi: 10.1038/s41467-021-25301-3 (PMC8368003; doi:10.1038/s41467-021-25301-3)
Supplement: Supplementary file 4 — Source Data [file 41467_2021_25301_MOESM4_ESM.zip › Source_Data_Jinnouchi_2021/Source_Data_Supp_Fig6b.xlsx]

## Sheet: Sheet1
Pressure		0.10 MPa		0.13 MPa		0.16 MPa		0.19 MPa
Temperature		80		80		80		80
RH		30		30		30		30
Ionomer type		HOPI		HOPI		HOPI		HOPI
	Current density (A cm^-2)	IR-corrected voltage (V)	Current density (A cm^-2)	IR-corrected voltage (V)	Current density (A cm^-2)	IR-corrected voltage (V)	Current density (A cm^-2)	IR-corrected voltage (V)
	0.20856	0.116717	0.23034	0.130905	0.24651	0.132014	0.26037	0.135459
	0.20856	0.106717	0.23034	0.130905	0.24651	0.132014	0.2607	0.135529
	0.20856	0.106717	0.23034	0.130905	0.24618	0.131944	0.2607	0.135529
	0.20856	0.116717	0.23034	0.130905	0.24651	0.132014	0.2607	0.135529
	0.20889	0.116791	0.23034	0.130905	0.24651	0.132014	0.2607	0.135529
	0.20889	0.116791	0.23034	0.130905	0.24651	0.132014	0.2607	0.135529
	0.20856	0.116717	0.23034	0.130905	0.24651	0.132014	0.2607	0.135529
	0.20889	0.116791	0.23034	0.130905	0.24651	0.132014	0.2607	0.135529
	0.20856	0.116717	0.23034	0.130905	0.24651	0.132014	0.26103	0.135599
	0.20856	0.116717	0.23034	0.130905	0.24651	0.132014	0.2607	0.135529
	0.20889	0.116791	0.23034	0.130905	0.24651	0.132014	0.2607	0.135529
	0.20889	0.116791	0.23067	0.130978	0.24651	0.132014	0.26103	0.135599
	0.20856	0.116717	0.23034	0.130905	0.24684	0.13233	0.26103	0.135599
	0.20889	0.116791	0.23034	0.130905	0.24684	0.13233	0.26103	0.135599
	0.20856	0.116717	0.23034	0.140905	0.24684	0.13233	0.26103	0.145599
	0.20889	0.116791	0.23067	0.140978	0.24717	0.1324	0.26103	0.145599
	0.20889	0.116791	0.23034	0.140905	0.24684	0.13233	0.26103	0.145599
	0.20889	0.116791	0.23067	0.140978	0.24717	0.1324	0.2607	0.145529
	0.20889	0.116791	0.23067	0.140978	0.24684	0.132083	0.26103	0.145599
	0.20889	0.116791	0.23067	0.140747	0.24717	0.132153	0.26103	0.145599
	0.20889	0.116582	0.23067	0.140978	0.24717	0.132153	0.2607	0.145529
	0.20922	0.116656	0.23067	0.140978	0.24717	0.142153	0.26103	0.145599
	0.20922	0.126656	0.23067	0.140978	0.24717	0.132153	0.26103	0.145599
	0.20922	0.126656	0.23067	0.140978	0.24717	0.142153	0.2607	0.145529
	0.20922	0.126656	0.23067	0.140978	0.24717	0.142153	0.26103	0.145599
	0.20922	0.126656	0.23067	0.140978	0.24717	0.142153	0.26103	0.145599
	0.20955	0.12673	0.23067	0.140978	0.24717	0.142153	0.26103	0.145599
	0.20922	0.126656	0.231	0.141051	0.24717	0.142153	0.26103	0.145599
	0.20955	0.12673	0.23067	0.140978	0.24717	0.142153	0.26103	0.145599
	0.20955	0.12673	0.23067	0.140978	0.24717	0.142153	0.26103	0.145599
	0.20955	0.12673	0.23067	0.140978	0.24717	0.142153	0.26103	0.145599
	0.20955	0.12673	0.231	0.141051	0.24717	0.142153	0.2607	0.155529
	0.20955	0.12673	0.231	0.141051	0.24717	0.142153	0.26103	0.145599
	0.20988	0.126803	0.23067	0.140978	0.2475	0.142223	0.26103	0.155599
	0.20988	0.126803	0.231	0.141051	0.24717	0.142153	0.26103	0.145599
	0.20988	0.126803	0.231	0.141051	0.2475	0.142223	0.26103	0.145599
	0.20955	0.12673	0.231	0.141051	0.2475	0.142223	0.26103	0.145599
	0.20988	0.126803	0.231	0.141051	0.24717	0.142153	0.26103	0.145599
	0.20955	0.12673	0.231	0.151051	0.24717	0.152153	0.26103	0.145599
	0.20988	0.126803	0.231	0.141051	0.24717	0.152153	0.26103	0.155599
	0.20988	0.126803	0.231	0.151051	0.24717	0.152153	0.26136	0.145931
	0.20922	0.126656	0.231	0.151051	0.24717	0.152153	0.26136	0.15567
	0.20955	0.12673	0.231	0.151051	0.24717	0.152153	0.26136	0.155408
	0.20955	0.12673	0.231	0.15082	0.2475	0.15247	0.26136	0.155408
	0.20955	0.13673	0.231	0.15082	0.2475	0.152223	0.26136	0.155408
	0.20955	0.13673	0.231	0.15082	0.2475	0.152223	0.26136	0.155408
	0.20955	0.13673	0.231	0.15082	0.2475	0.15247	0.26136	0.155408
	0.20922	0.136656	0.231	0.15082	0.2475	0.152223	0.26136	0.15567
	0.20955	0.13673	0.231	0.15082	0.2475	0.15247	0.26136	0.155931
	0.20955	0.13673	0.231	0.15082	0.2475	0.15247	0.26136	0.15567
	0.20955	0.13673	0.231	0.15082	0.2475	0.15247	0.26136	0.155931
	0.20955	0.13673	0.231	0.15082	0.2475	0.15247	0.26136	0.155931
	0.20988	0.136803	0.23133	0.150893	0.2475	0.152223	0.26136	0.155931
	0.20988	0.136803	0.23133	0.150893	0.2475	0.152223	0.26136	0.15567
	0.20988	0.136803	0.231	0.15082	0.2475	0.152223	0.26136	0.155931
	0.20988	0.136803	0.23133	0.150893	0.2475	0.15247	0.26136	0.15567
	0.20988	0.136803	0.231	0.15082	0.2475	0.15247	0.26136	0.16567
	0.20988	0.136593	0.23133	0.150893	0.2475	0.15247	0.26136	0.16567
	0.20988	0.136593	0.231	0.15082	0.2475	0.15247	0.26136	0.165931
	0.21021	0.136667	0.23133	0.150893	0.2475	0.15247	0.26136	0.16567
	0.21021	0.136667	0.231	0.15082	0.2475	0.152718	0.26136	0.165931
	0.21021	0.136667	0.231	0.16082	0.24783	0.162788	0.26136	0.16567
	0.21021	0.136667	0.231	0.16082	0.24783	0.162788	0.26136	0.16567
	0.21021	0.136667	0.23133	0.160893	0.2475	0.162718	0.26136	0.166192
	0.21021	0.146667	0.23133	0.160661	0.24783	0.163036	0.26136	0.166192
	0.21021	0.136667	0.231	0.16082	0.2475	0.162965	0.26136	0.166192
	0.21021	0.146667	0.231	0.16082	0.2475	0.163212	0.26136	0.166192
	0.21021	0.146667	0.231	0.160589	0.2475	0.153213	0.26136	0.166192
	0.21021	0.146667	0.23133	0.160893	0.2475	0.153213	0.26136	0.166192
	0.21021	0.146667	0.23133	0.160661	0.2475	0.163212	0.26136	0.166192
	0.21021	0.146667	0.23133	0.170893	0.2475	0.163212	0.26136	0.166192
	0.21021	0.146667	0.23133	0.160893	0.24783	0.163531	0.26136	0.166192
	0.21021	0.146667	0.231	0.160589	0.24783	0.163531	0.26136	0.166192
	0.21021	0.146667	0.23133	0.160893	0.2475	0.16346	0.26136	0.166192
	0.21021	0.146667	0.231	0.160589	0.24783	0.163283	0.26136	0.166192
	0.21021	0.146667	0.231	0.17082	0.2475	0.163212	0.26136	0.166192
	0.21021	0.146667	0.231	0.17082	0.2475	0.162965	0.26136	0.166192
	0.21021	0.146667	0.231	0.17082	0.2475	0.162965	0.26136	0.176192
	0.21021	0.146667	0.23133	0.171124	0.2475	0.162965	0.26136	0.176192
	0.21021	0.146667	0.23133	0.170893	0.24783	0.173036	0.26136	0.176192
	0.21021	0.146667	0.23133	0.171124	0.2475	0.162965	0.26136	0.176192
	0.21021	0.146667	0.231	0.171051	0.2475	0.172965	0.26136	0.176192
	0.21021	0.146667	0.231	0.17082	0.2475	0.17247	0.26136	0.176192
	0.21021	0.146667	0.23133	0.170893	0.2475	0.17247	0.26136	0.176192
	0.21021	0.146667	0.231	0.17082	0.24783	0.17254	0.26136	0.176454
	0.21021	0.156667	0.231	0.17082	0.24783	0.17254	0.26136	0.176454
	0.21021	0.146667	0.231	0.171051	0.2475	0.17247	0.26103	0.176382
	0.21021	0.156667	0.231	0.17082	0.2475	0.172223	0.26136	0.176454
	0.21054	0.14674	0.231	0.171051	0.2475	0.172223	0.26136	0.176454
	0.21054	0.14674	0.23133	0.170893	0.2475	0.172223	0.26136	0.176454
	0.21054	0.15674	0.23133	0.170893	0.2475	0.172223	0.26136	0.176192
	0.21021	0.146667	0.23133	0.170893	0.2475	0.172223	0.26136	0.176192
	0.21021	0.156667	0.23133	0.170893	0.2475	0.171975	0.26136	0.176192
	0.21021	0.156667	0.23133	0.170893	0.2475	0.171975	0.26136	0.176192
	0.21054	0.15674	0.23133	0.170893	0.2475	0.171975	0.26136	0.176192
	0.21054	0.15674	0.23133	0.170893	0.2475	0.171975	0.26136	0.176192
	0.21054	0.15695	0.23133	0.170893	0.2475	0.171975	0.26136	0.176192
	0.21054	0.15695	0.23133	0.170893	0.2475	0.171975	0.26136	0.176192
	0.21054	0.15695	0.23133	0.170893	0.2475	0.171975	0.26136	0.176192
	0.21054	0.15695	0.231	0.17082	0.2475	0.171975	0.26136	0.176192
	0.21054	0.15674	0.231	0.17082	0.2475	0.171975	0.26169	0.176263
	0.21054	0.15695	0.23133	0.170893	0.2475	0.171975	0.26136	0.176192
	0.21054	0.15695	0.23133	0.171124	0.2475	0.181975	0.26136	0.176454
	0.21054	0.16695	0.23133	0.171124	0.2475	0.181975	0.26136	0.186192
	0.21054	0.16695	0.23133	0.181124	0.2475	0.181975	0.26136	0.186192
	0.21054	0.16674	0.23133	0.181124	0.2475	0.181727	0.26136	0.186454
	0.21021	0.166667	0.23133	0.181124	0.2475	0.181975	0.26136	0.186192
	0.21054	0.16674	0.23133	0.181124	0.2475	0.181975	0.26136	0.186192
	0.21054	0.16674	0.23133	0.181124	0.2475	0.181975	0.26136	0.186192
	0.21054	0.16674	0.231	0.181051	0.2475	0.181975	0.26136	0.186192
	0.21054	0.16674	0.23133	0.181124	0.2475	0.181975	0.26136	0.186192
	0.21054	0.16695	0.23133	0.181124	0.2475	0.181975	0.26136	0.186192
	0.21054	0.16695	0.231	0.191051	0.24783	0.182044	0.26136	0.186192
	0.21054	0.16695	0.23133	0.191124	0.2475	0.181975	0.26136	0.186192
	0.21054	0.16695	0.23133	0.191124	0.2475	0.182223	0.26136	0.186192
	0.21054	0.16695	0.23133	0.191124	0.2475	0.182223	0.26136	0.186192
	0.21054	0.16695	0.23133	0.191124	0.2475	0.182223	0.26136	0.186454
	0.21054	0.16695	0.23133	0.191124	0.2475	0.182223	0.26136	0.186454
	0.21054	0.16695	0.231	0.191051	0.2475	0.182223	0.26136	0.186454
	0.21054	0.16695	0.231	0.191051	0.24783	0.18254	0.26136	0.186454
	0.21087	0.167024	0.23133	0.191124	0.2475	0.18247	0.26103	0.196382
	0.21054	0.16695	0.231	0.191051	0.24783	0.18254	0.26136	0.196454
	0.21087	0.167024	0.23133	0.191124	0.2475	0.19247	0.26136	0.196454
	0.21087	0.177024	0.23133	0.191124	0.2475	0.19247	0.26136	0.196454
	0.21087	0.167024	0.23133	0.191124	0.2475	0.192223	0.26136	0.196454
	0.21054	0.17695	0.23133	0.191124	0.2475	0.192223	0.26136	0.196454
	0.21087	0.177024	0.23133	0.191124	0.2475	0.192223	0.26136	0.196454
	0.21054	0.17695	0.23133	0.191124	0.2475	0.192223	0.26136	0.196454
	0.21054	0.17695	0.23133	0.191124	0.2475	0.192223	0.26136	0.196454
	0.21054	0.17695	0.23133	0.190893	0.2475	0.192223	0.26136	0.196454
	0.21054	0.17695	0.23133	0.191124	0.2475	0.192223	0.26136	0.196454
	0.21054	0.17695	0.23133	0.191124	0.2475	0.192223	0.26136	0.196454
	0.21054	0.177161	0.23133	0.191124	0.2475	0.192223	0.26136	0.196454
	0.21087	0.177235	0.23133	0.191124	0.2475	0.192223	0.26136	0.196454
	0.21087	0.177235	0.231	0.19082	0.2475	0.192223	0.26136	0.196454
	0.21087	0.177235	0.231	0.191051	0.2475	0.19247	0.26136	0.196454
	0.21087	0.177235	0.231	0.20082	0.2475	0.19247	0.26136	0.206454
	0.21087	0.177235	0.231	0.19082	0.2475	0.19247	0.26103	0.196382
	0.21087	0.177235	0.231	0.201051	0.2475	0.20247	0.26103	0.206382
	0.21087	0.177235	0.231	0.191051	0.2475	0.20247	0.26136	0.206454
	0.21087	0.187235	0.231	0.201282	0.2475	0.202717	0.26136	0.206454
	0.21087	0.187235	0.231	0.201282	0.2475	0.202717	0.26136	0.206454
	0.21087	0.187235	0.231	0.201282	0.2475	0.202717	0.26136	0.206454
	0.21054	0.187161	0.231	0.201051	0.2475	0.202717	0.26103	0.206382
	0.21054	0.187161	0.231	0.201282	0.2475	0.202717	0.26103	0.206382
	0.21054	0.187161	0.231	0.201282	0.2475	0.202717	0.26103	0.206382
	0.21054	0.187161	0.231	0.201051	0.2475	0.20247	0.26103	0.206382
	0.21054	0.187161	0.231	0.201282	0.2475	0.20247	0.26103	0.206382
	0.21054	0.187372	0.231	0.201051	0.2475	0.20247	0.26103	0.206644
	0.21054	0.187372	0.231	0.201282	0.2475	0.20247	0.2607	0.206572
	0.21054	0.187372	0.23133	0.201355	0.2475	0.20247	0.26103	0.206644
	0.21054	0.187372	0.231	0.201282	0.2475	0.201975	0.26103	0.206644
	0.21054	0.187372	0.231	0.201282	0.2475	0.201975	0.26103	0.206644
	0.21021	0.187297	0.231	0.201282	0.2475	0.201975	0.2607	0.206572
	0.21021	0.187297	0.231	0.201282	0.2475	0.201975	0.2607	0.216572
	0.21021	0.187297	0.23133	0.201587	0.2475	0.201975	0.2607	0.206572
	0.21021	0.187297	0.23133	0.201587	0.2475	0.202222	0.26103	0.206644
	0.21021	0.187297	0.23133	0.201587	0.2475	0.202222	0.2607	0.206572
	0.21021	0.187297	0.231	0.201513	0.2475	0.202222	0.26103	0.206644
	0.21021	0.187297	0.231	0.201513	0.24717	0.202153	0.26103	0.206644
	0.21021	0.187297	0.231	0.201513	0.2475	0.202222	0.26103	0.206644
	0.21021	0.187297	0.231	0.201513	0.2475	0.202222	0.26103	0.206644
	0.21021	0.197297	0.231	0.211513	0.24717	0.2024	0.2607	0.206572
	0.21021	0.197297	0.231	0.211282	0.24717	0.2024	0.2607	0.206572
	0.21021	0.197297	0.231	0.211282	0.24717	0.2024	0.26103	0.216644
	0.21021	0.187297	0.231	0.211513	0.24717	0.2024	0.2607	0.216572
	0.21021	0.197297	0.231	0.211513	0.24717	0.2124	0.26103	0.216644
	0.21021	0.197297	0.231	0.211513	0.24717	0.212647	0.2607	0.216572
	0.21021	0.197297	0.231	0.211513	0.24717	0.212647	0.2607	0.216572
	0.21054	0.197161	0.231	0.211513	0.24717	0.212647	0.2607	0.216572
	0.21054	0.197161	0.231	0.211513	0.24717	0.212647	0.2607	0.216572
	0.21054	0.197161	0.231	0.211513	0.24717	0.212647	0.26037	0.2165
	0.21054	0.197161	0.231	0.211513	0.24717	0.212647	0.2607	0.216572
	0.21054	0.197161	0.231	0.211513	0.24717	0.212647	0.26037	0.2165
	0.21054	0.197161	0.231	0.211513	0.24717	0.212647	0.26037	0.2165
	0.21021	0.197297	0.231	0.211513	0.24717	0.212647	0.26037	0.2165
	0.21021	0.197297	0.231	0.211513	0.24717	0.222647	0.2607	0.216572
	0.21054	0.197372	0.231	0.211513	0.24684	0.212577	0.2607	0.216572
	0.21054	0.197372	0.231	0.221513	0.24717	0.212647	0.26037	0.2165
	0.21054	0.197161	0.231	0.221513	0.24684	0.222577	0.26037	0.2265
	0.21054	0.197372	0.23067	0.221439	0.24684	0.222577	0.2607	0.226833
	0.21054	0.197372	0.231	0.221513	0.24684	0.222577	0.26037	0.216761
	0.21054	0.197372	0.23067	0.221439	0.24684	0.222577	0.26037	0.226761
	0.21054	0.197372	0.23067	0.221439	0.24684	0.222577	0.26037	0.226761
	0.21054	0.197161	0.23067	0.221439	0.24684	0.222577	0.26037	0.226761
	0.21054	0.197372	0.23067	0.221439	0.24684	0.222577	0.26037	0.226761
	0.21054	0.197372	0.23067	0.221439	0.24684	0.222577	0.26037	0.2265
	0.21054	0.207372	0.23067	0.22167	0.24684	0.222577	0.26037	0.2265
	0.21021	0.207297	0.23067	0.22167	0.24684	0.222577	0.26037	0.2265
	0.21021	0.207297	0.23034	0.221596	0.24684	0.22233	0.26037	0.2265
	0.21021	0.207297	0.23034	0.231596	0.24684	0.222577	0.26037	0.2265
	0.21021	0.207297	0.23034	0.221596	0.24684	0.22233	0.26037	0.226761
	0.21021	0.207297	0.23034	0.221596	0.24651	0.222507	0.26004	0.226689
	0.21021	0.207297	0.23034	0.231596	0.24651	0.222507	0.26004	0.226689
	0.21021	0.207297	0.23034	0.231596	0.24651	0.22226	0.26004	0.226689
	0.21021	0.207297	0.23034	0.231596	0.24651	0.222507	0.26004	0.226689
	0.21021	0.207507	0.23034	0.231596	0.24651	0.222507	0.26004	0.236429
	0.20988	0.207433	0.23034	0.231596	0.24684	0.232577	0.26004	0.236429
	0.20988	0.217433	0.23001	0.231292	0.24651	0.222507	0.26004	0.236429
	0.20988	0.217433	0.23034	0.231366	0.24651	0.232753	0.26004	0.236429
	0.20988	0.217433	0.23001	0.231292	0.24651	0.232753	0.26004	0.236429
	0.20955	0.217358	0.23001	0.231292	0.24651	0.232753	0.26004	0.236429
	0.20955	0.217358	0.23001	0.231292	0.24651	0.232753	0.26004	0.236429
	0.20922	0.217284	0.23001	0.231292	0.24651	0.232753	0.26004	0.236429
	0.20955	0.217358	0.23034	0.231366	0.24651	0.232507	0.26004	0.236429
	0.20922	0.217284	0.23001	0.231292	0.24651	0.232507	0.26004	0.236429
	0.20955	0.217568	0.23001	0.231292	0.24651	0.232507	0.26004	0.236429
	0.20922	0.217493	0.23001	0.231292	0.24651	0.23226	0.25971	0.236617
	0.20955	0.217358	0.23001	0.231522	0.24618	0.23219	0.26004	0.236689
	0.20922	0.217493	0.23001	0.231522	0.24618	0.23219	0.25971	0.236617
	0.20955	0.217358	0.22968	0.231448	0.24618	0.232436	0.25971	0.236876
	0.20922	0.217493	0.23001	0.231522	0.24651	0.232507	0.25971	0.236876
	0.20922	0.217284	0.22968	0.231219	0.24651	0.232507	0.25971	0.236876
	0.20922	0.217284	0.22968	0.231219	0.24618	0.232436	0.25971	0.246617
	0.20955	0.217149	0.22968	0.231448	0.24618	0.232436	0.25971	0.246876
	0.20922	0.217284	0.22968	0.231448	0.24618	0.23219	0.25971	0.246876
	0.20955	0.217358	0.22968	0.241219	0.24618	0.23219	0.25971	0.236876
	0.20922	0.217075	0.22935	0.241374	0.24618	0.23219	0.25971	0.246876
	0.20922	0.217075	0.22968	0.241448	0.24618	0.23219	0.25971	0.246876
	0.20955	0.217149	0.22968	0.231219	0.24618	0.23219	0.25938	0.246804
	0.20922	0.227074	0.22968	0.241448	0.24618	0.232436	0.25971	0.246876
	0.20955	0.227149	0.22935	0.241374	0.24585	0.242366	0.25971	0.246876
	0.20922	0.227074	0.22968	0.241219	0.24585	0.242366	0.25938	0.246804
	0.20922	0.227074	0.22935	0.241374	0.24585	0.242366	0.25938	0.246804
	0.20922	0.227074	0.22968	0.241448	0.24585	0.242366	0.25938	0.247064
	0.20922	0.227074	0.22968	0.241448	0.24585	0.242366	0.25938	0.247064
	0.20922	0.227074	0.22968	0.241448	0.24618	0.242436	0.25938	0.246804
	0.20922	0.227074	0.22968	0.241219	0.24585	0.242366	0.25938	0.246804
	0.20922	0.227074	0.22968	0.241448	0.24585	0.242366	0.25938	0.246804
	0.20922	0.227074	0.22935	0.241145	0.24585	0.242366	0.25938	0.247064
	0.20922	0.227074	0.22935	0.241145	0.24585	0.242366	0.25938	0.246804
	0.20922	0.227074	0.22935	0.241145	0.24585	0.24212	0.25905	0.246732
	0.20922	0.227074	0.22935	0.251374	0.24552	0.24205	0.25905	0.246991
	0.20922	0.227074	0.22902	0.2413	0.24585	0.25212	0.25905	0.246991
	0.20922	0.227074	0.22902	0.251071	0.24585	0.25212	0.25905	0.246991
	0.20889	0.227	0.22902	0.251071	0.24552	0.25205	0.25905	0.246991
	0.20889	0.227	0.22902	0.251071	0.24552	0.251805	0.25905	0.256991
	0.20922	0.227074	0.22902	0.251071	0.24552	0.251805	0.25905	0.256991
	0.20889	0.227	0.22902	0.251071	0.24552	0.251805	0.25905	0.256991
	0.20889	0.227	0.22902	0.251071	0.24552	0.251805	0.25905	0.256991
	0.20889	0.227	0.22902	0.251071	0.24552	0.251805	0.25905	0.256991
	0.20889	0.227	0.22902	0.251071	0.24552	0.251805	0.25905	0.256991
	0.20889	0.227	0.22902	0.251071	0.24552	0.251805	0.25905	0.256991
	0.20889	0.227209	0.22902	0.251071	0.24552	0.251805	0.25872	0.256918
	0.20889	0.227	0.22869	0.250998	0.24552	0.251805	0.25872	0.256918
	0.20889	0.237	0.22869	0.250998	0.24552	0.251805	0.25872	0.256918
	0.20889	0.237	0.22869	0.250998	0.24552	0.251805	0.25872	0.256918
	0.20889	0.237	0.22869	0.251227	0.24519	0.25198	0.25872	0.256918
	0.20889	0.237	0.22869	0.250998	0.24519	0.25198	0.25872	0.256918
	0.20889	0.237	0.22869	0.250998	0.24519	0.25198	0.25872	0.256918
	0.20889	0.237209	0.22869	0.250998	0.24519	0.25198	0.25872	0.256918
	0.20856	0.236926	0.22869	0.250998	0.24519	0.25198	0.25839	0.256846
	0.20856	0.237135	0.22869	0.250998	0.24519	0.252225	0.25839	0.256846
	0.20856	0.237135	0.22869	0.250998	0.24519	0.252471	0.25872	0.256918
	0.20856	0.237135	0.22869	0.250998	0.24486	0.2624	0.25872	0.256918
	0.20856	0.237135	0.22836	0.250924	0.24486	0.2524	0.25839	0.256846
	0.20856	0.237135	0.22869	0.250998	0.24519	0.252471	0.25839	0.266846
	0.20823	0.24706	0.22836	0.250924	0.24486	0.262155	0.25839	0.256846
	0.20856	0.247135	0.22836	0.250924	0.24486	0.262645	0.25839	0.256846
	0.20823	0.24706	0.22836	0.250924	0.24486	0.262645	0.25839	0.266846
	0.20823	0.23706	0.22836	0.251153	0.24486	0.262645	0.25839	0.266846
	0.20823	0.24706	0.22836	0.250924	0.24486	0.262645	0.25839	0.266846
	0.20823	0.24706	0.22836	0.261153	0.24486	0.262645	0.25839	0.266846
	0.20823	0.24706	0.22836	0.260924	0.24486	0.262645	0.25839	0.266846
	0.20823	0.24706	0.22836	0.261153	0.24486	0.262645	0.25839	0.266846
	0.20823	0.24706	0.22836	0.261153	0.24486	0.262645	0.25806	0.266773
	0.20823	0.24706	0.22836	0.261153	0.24486	0.262645	0.25806	0.267031
	0.2079	0.246985	0.22803	0.261307	0.24486	0.262645	0.25806	0.267031
	0.2079	0.246985	0.22803	0.261307	0.24486	0.2624	0.25806	0.267031
	0.20823	0.24706	0.22803	0.261079	0.24486	0.2624	0.25839	0.267104
	0.2079	0.246985	0.22803	0.261079	0.24453	0.262329	0.25806	0.267031
	0.2079	0.246985	0.22803	0.261079	0.24453	0.262329	0.25806	0.267031
	0.2079	0.246985	0.22803	0.261079	0.24453	0.262329	0.25806	0.267031
	0.2079	0.246985	0.22803	0.261079	0.24453	0.262329	0.25806	0.266773
	0.2079	0.246985	0.2277	0.261005	0.24453	0.262329	0.25806	0.266773
	0.2079	0.246985	0.2277	0.261005	0.24453	0.262329	0.25806	0.276773
	0.2079	0.246985	0.2277	0.261005	0.24453	0.262329	0.25806	0.276773
	0.2079	0.246985	0.2277	0.261005	0.24453	0.262329	0.25773	0.276701
	0.20757	0.246911	0.2277	0.261005	0.24453	0.262329	0.25773	0.276701
	0.2079	0.246985	0.2277	0.261005	0.2442	0.262503	0.25773	0.276701
	0.20757	0.256911	0.2277	0.271005	0.2442	0.262503	0.25773	0.276701
	0.20757	0.247118	0.2277	0.271005	0.2442	0.262503	0.2574	0.276628
	0.2079	0.247193	0.2277	0.271005	0.2442	0.262503	0.2574	0.276628
	0.20757	0.257118	0.22737	0.271158	0.2442	0.272503	0.2574	0.276628
	0.20757	0.257118	0.22737	0.271386	0.2442	0.272503	0.2574	0.276628
	0.20757	0.257118	0.22737	0.271386	0.2442	0.272503	0.2574	0.276628
	0.20757	0.257118	0.22704	0.271311	0.24387	0.272432	0.2574	0.276628
	0.20757	0.257118	0.22704	0.271311	0.24387	0.272432	0.25773	0.276701
	0.20757	0.257118	0.22704	0.271311	0.24387	0.272432	0.25773	0.266701
	0.20757	0.257118	0.22704	0.271311	0.24354	0.272361	0.2574	0.276628
	0.20757	0.257118	0.22704	0.271311	0.24354	0.272605	0.25707	0.276555
	0.20757	0.257118	0.22704	0.271311	0.24354	0.272605	0.2574	0.276628
	0.20757	0.257326	0.22671	0.271236	0.24354	0.272605	0.2574	0.276628
	0.20757	0.257326	0.22671	0.281236	0.24321	0.272533	0.25707	0.276555
	0.20757	0.257326	0.22671	0.27101	0.24354	0.282605	0.25707	0.276555
	0.20724	0.257251	0.22671	0.28101	0.24354	0.272605	0.25707	0.276555
	0.20724	0.257251	0.22671	0.28101	0.24354	0.282605	0.25707	0.276555
	0.20757	0.257326	0.22671	0.28101	0.24354	0.272605	0.25707	0.276555
	0.20724	0.257251	0.22671	0.281236	0.24321	0.282533	0.25707	0.276555
	0.20724	0.257251	0.22671	0.28101	0.24321	0.282533	0.25707	0.276555
	0.20691	0.257175	0.22638	0.280936	0.24321	0.282533	0.25707	0.276555
	0.20691	0.257175	0.22638	0.280936	0.24321	0.282533	0.25707	0.286555
	0.20691	0.257175	0.22638	0.280936	0.24321	0.282533	0.25707	0.276555
	0.20691	0.267175	0.22638	0.281162	0.24321	0.282533	0.25707	0.276555
	0.20691	0.267175	0.22638	0.280936	0.24321	0.282533	0.25707	0.286555
	0.20691	0.267175	0.22638	0.280936	0.24321	0.282533	0.25674	0.286483
	0.20658	0.2671	0.22638	0.280936	0.24321	0.28229	0.25674	0.286483
	0.20691	0.267175	0.22638	0.280936	0.24321	0.282533	0.25707	0.286555
	0.20658	0.2671	0.22638	0.280936	0.24288	0.282219	0.25674	0.286483
	0.20658	0.2671	0.22638	0.280936	0.24288	0.282219	0.25674	0.286483
	0.20658	0.2671	0.22605	0.280861	0.24288	0.282219	0.25674	0.286483
	0.20658	0.2671	0.22605	0.290861	0.24288	0.282219	0.25641	0.28641
	0.20625	0.267025	0.22605	0.290861	0.24288	0.282462	0.25641	0.28641
	0.20625	0.267025	0.22605	0.290861	0.24288	0.282219	0.25641	0.28641
	0.20658	0.2671	0.22605	0.290861	0.24288	0.282462	0.25641	0.28641
	0.20625	0.267025	0.22572	0.291013	0.24288	0.282462	0.25641	0.28641
	0.20625	0.267231	0.22572	0.291013	0.24288	0.282462	0.25641	0.29641
	0.20625	0.267231	0.22605	0.291313	0.24255	0.282391	0.25641	0.29641
	0.20625	0.277231	0.22572	0.291238	0.24288	0.292462	0.25641	0.29641
	0.20625	0.267231	0.22572	0.291238	0.24255	0.292391	0.25641	0.296667
	0.20625	0.277025	0.22572	0.291238	0.24255	0.282391	0.25641	0.29641
	0.20625	0.277231	0.22572	0.291238	0.24222	0.29232	0.25608	0.296594
	0.20625	0.277025	0.22572	0.291238	0.24255	0.292391	0.25575	0.296521
	0.20625	0.277025	0.22572	0.291238	0.24255	0.292391	0.25608	0.296338
	0.20625	0.277231	0.22572	0.291238	0.24222	0.29232	0.25575	0.296265
	0.20592	0.277156	0.22572	0.291238	0.24255	0.292391	0.25608	0.296594
	0.20592	0.277156	0.22572	0.291464	0.24222	0.29232	0.25575	0.296521
	0.20625	0.277231	0.22572	0.291464	0.24222	0.29232	0.25575	0.296521
	0.20592	0.277156	0.22572	0.291238	0.24222	0.29232	0.25575	0.296265
	0.20592	0.27695	0.22539	0.291164	0.24222	0.29232	0.25575	0.296265
	0.20592	0.27695	0.22539	0.291389	0.24222	0.29232	0.25575	0.296521
	0.20592	0.277156	0.22539	0.291389	0.24222	0.29232	0.25575	0.296521
	0.20592	0.27695	0.22539	0.291164	0.24222	0.292804	0.25575	0.296521
	0.20592	0.27695	0.22539	0.291164	0.24189	0.292732	0.25575	0.296521
	0.20559	0.276875	0.22539	0.291389	0.24222	0.292804	0.25575	0.296521
	0.20559	0.27708	0.22539	0.291164	0.24189	0.292732	0.25575	0.296521
	0.20559	0.27708	0.22506	0.291314	0.24189	0.292732	0.25542	0.296192
	0.20559	0.27708	0.22506	0.291089	0.24189	0.292732	0.25575	0.296265
	0.20526	0.27721	0.22506	0.291089	0.24189	0.292732	0.25542	0.296192
	0.20559	0.277286	0.22506	0.291089	0.24189	0.292732	0.25542	0.296448
	0.20526	0.277005	0.22473	0.301014	0.24189	0.292732	0.25542	0.296448
	0.20493	0.286929	0.22473	0.291014	0.24189	0.292732	0.25542	0.296448
	0.20493	0.286929	0.22473	0.291014	0.24156	0.29266	0.25542	0.306192
	0.20493	0.287134	0.22473	0.291014	0.24156	0.30266	0.25509	0.30612
	0.20493	0.286929	0.2244	0.290939	0.24156	0.30266	0.25509	0.30612
	0.20493	0.286929	0.2244	0.290939	0.24156	0.30266	0.25509	0.306375
	0.20493	0.286929	0.2244	0.300939	0.24156	0.30266	0.25542	0.306192
	0.20493	0.287134	0.2244	0.290939	0.24156	0.30266	0.25509	0.306375
	0.20493	0.287134	0.2244	0.300939	0.24156	0.302419	0.25509	0.30612
	0.20493	0.286929	0.22407	0.300864	0.24156	0.302419	0.25476	0.306302
	0.20493	0.286929	0.2244	0.300939	0.24123	0.302347	0.25476	0.306047
	0.20493	0.286929	0.22407	0.300864	0.24123	0.302347	0.25476	0.306302
	0.20493	0.286929	0.22407	0.300864	0.24123	0.302347	0.25476	0.306302
	0.20493	0.286929	0.22407	0.300864	0.24123	0.302347	0.25476	0.306302
	0.20493	0.286929	0.22407	0.300864	0.2409	0.302516	0.25476	0.316302
	0.20493	0.286929	0.22407	0.300864	0.2409	0.302516	0.25443	0.316229
	0.20493	0.286929	0.22407	0.310864	0.2409	0.302516	0.25476	0.306302
	0.20493	0.286929	0.22407	0.310864	0.2409	0.302516	0.25443	0.316229
	0.20493	0.286929	0.22407	0.310864	0.2409	0.302516	0.25443	0.316229
	0.2046	0.286853	0.22407	0.310864	0.2409	0.312516	0.25443	0.316229
	0.2046	0.286853	0.22407	0.310864	0.2409	0.302516	0.25443	0.316229
	0.2046	0.287058	0.22407	0.310864	0.2409	0.312516	0.25443	0.316229
	0.2046	0.287058	0.22374	0.310789	0.24057	0.312444	0.25443	0.316229
	0.2046	0.297058	0.22374	0.310789	0.24057	0.312444	0.2541	0.316156
	0.2046	0.297058	0.22341	0.310714	0.24057	0.312444	0.2541	0.31641
	0.2046	0.287058	0.22374	0.310789	0.24057	0.312444	0.2541	0.31641
	0.2046	0.297058	0.22341	0.310714	0.24057	0.312444	0.2541	0.31641
	0.2046	0.297263	0.22341	0.310714	0.24024	0.312372	0.2541	0.31641
	0.20427	0.297186	0.22341	0.310714	0.24057	0.312444	0.2541	0.316156
	0.2046	0.297263	0.22341	0.310937	0.24024	0.312372	0.25377	0.316083
	0.20427	0.297186	0.22308	0.310862	0.24024	0.312372	0.2541	0.316156
	0.20427	0.297391	0.22341	0.310937	0.24024	0.312372	0.25377	0.316083
	0.20427	0.297391	0.22341	0.310937	0.24024	0.312372	0.25377	0.316083
	0.20427	0.297391	0.22308	0.320862	0.24024	0.312372	0.25377	0.316083
	0.20427	0.297391	0.22308	0.321085	0.24024	0.312372	0.25377	0.316083
	0.20427	0.297391	0.22308	0.320862	0.23991	0.3223	0.25344	0.31601
	0.20427	0.297391	0.22308	0.320862	0.23991	0.3223	0.25344	0.31601
	0.20394	0.297314	0.22308	0.321085	0.23991	0.3223	0.25344	0.31601
	0.20394	0.297314	0.22275	0.320787	0.23958	0.322228	0.25377	0.316083
	0.20394	0.297314	0.22308	0.320862	0.23958	0.322228	0.25344	0.32601
	0.20361	0.307238	0.22275	0.320787	0.23958	0.322468	0.25344	0.32601
	0.20361	0.297238	0.22275	0.320787	0.23958	0.322468	0.25344	0.32601
	0.20361	0.297238	0.22275	0.320787	0.23958	0.322228	0.25344	0.32601
	0.20361	0.307238	0.22275	0.320787	0.23958	0.322228	0.25311	0.325937
	0.20361	0.297238	0.22275	0.320787	0.23958	0.322228	0.25311	0.325937
	0.20361	0.307238	0.22242	0.320712	0.23925	0.322157	0.25311	0.325937
	0.20328	0.307161	0.22242	0.320712	0.23925	0.322157	0.25311	0.325937
	0.20328	0.307161	0.22242	0.320712	0.23925	0.322157	0.25311	0.325937
	0.20328	0.307161	0.22242	0.320712	0.23958	0.322228	0.25311	0.325937
	0.20328	0.307161	0.22242	0.320712	0.23925	0.322157	0.25311	0.325937
	0.20328	0.307161	0.22209	0.320859	0.23925	0.322157	0.25311	0.325937
	0.20328	0.307161	0.22209	0.320637	0.23925	0.322157	0.25278	0.325864
	0.20328	0.307161	0.22209	0.320637	0.23925	0.322157	0.25278	0.325864
	0.20328	0.307161	0.22209	0.320637	0.23892	0.322085	0.25245	0.325791
	0.20295	0.307084	0.22209	0.320637	0.23892	0.322323	0.25278	0.325864
	0.20295	0.307084	0.22209	0.320637	0.23892	0.322323	0.25245	0.325791
	0.20295	0.307084	0.22209	0.320637	0.23892	0.332323	0.25245	0.325791
	0.20295	0.307084	0.22176	0.320561	0.23892	0.332323	0.25245	0.325791
	0.20262	0.317008	0.22176	0.330561	0.23892	0.332562	0.25245	0.335791
	0.20262	0.30721	0.22143	0.330486	0.23859	0.332251	0.25212	0.335719
	0.20262	0.31721	0.22143	0.330486	0.23859	0.33249	0.25212	0.335719
	0.20229	0.317134	0.22143	0.330486	0.23859	0.332251	0.25212	0.335719
	0.20229	0.317134	0.22143	0.330486	0.23826	0.332417	0.25179	0.335646
	0.20229	0.317134	0.22143	0.330486	0.23859	0.33249	0.25212	0.335719
	0.20229	0.316931	0.2211	0.330411	0.23826	0.332417	0.25179	0.335646
	0.20229	0.316931	0.2211	0.330411	0.23793	0.332345	0.25179	0.335646
	0.20196	0.316855	0.2211	0.330411	0.23826	0.332417	0.25179	0.335646
	0.20196	0.306855	0.2211	0.330411	0.23793	0.332345	0.25179	0.335646
	0.20196	0.316855	0.2211	0.330411	0.23793	0.332345	0.25146	0.335573
	0.20196	0.316855	0.2211	0.330411	0.23793	0.332345	0.25179	0.335646
	0.20196	0.316855	0.22077	0.330336	0.23793	0.332345	0.25146	0.335573
	0.20229	0.316931	0.22077	0.340336	0.23793	0.332345	0.25146	0.335573
	0.20196	0.316855	0.22077	0.330336	0.23793	0.332345	0.25146	0.345573
	0.20196	0.316855	0.22077	0.340336	0.23793	0.332345	0.25146	0.345573
	0.20163	0.316778	0.22077	0.340336	0.23793	0.332345	0.25146	0.345573
	0.20163	0.316778	0.22077	0.340336	0.2376	0.332272	0.25146	0.345573
	0.20163	0.316778	0.22044	0.34026	0.23793	0.332345	0.25113	0.3455
	0.20163	0.316778	0.22044	0.34026	0.2376	0.342272	0.25113	0.3455
	0.2013	0.316903	0.22011	0.340405	0.2376	0.332272	0.25113	0.3455
	0.2013	0.316702	0.22011	0.340185	0.2376	0.342272	0.25113	0.3455
	0.2013	0.326903	0.22044	0.34026	0.2376	0.342272	0.25113	0.3455
	0.20097	0.316625	0.22011	0.340185	0.23727	0.342199	0.2508	0.345427
	0.20097	0.326826	0.22011	0.340185	0.23727	0.342199	0.2508	0.345427
	0.20097	0.326826	0.22011	0.340185	0.23727	0.342199	0.2508	0.345427
	0.20097	0.326826	0.22011	0.340185	0.23727	0.342199	0.2508	0.345427
	0.20097	0.326625	0.22011	0.340405	0.23727	0.342199	0.25047	0.345354
	0.20064	0.326548	0.21978	0.34011	0.23727	0.342199	0.2508	0.345427
	0.20064	0.326548	0.21978	0.34011	0.23694	0.34189	0.25047	0.345354
	0.20064	0.326548	0.21978	0.34011	0.23694	0.342127	0.25047	0.345354
	0.20064	0.326548	0.21978	0.34011	0.23694	0.342127	0.25014	0.345531
	0.20064	0.326548	0.21978	0.34033	0.23661	0.342054	0.25047	0.345354
	0.20031	0.326672	0.21978	0.34011	0.23661	0.342054	0.25047	0.345354
	0.20031	0.326472	0.21978	0.34011	0.23661	0.342054	0.25047	0.345354
	0.20031	0.326472	0.21945	0.340035	0.23661	0.342054	0.25047	0.345354
	0.20031	0.326472	0.21945	0.340035	0.23661	0.342054	0.25014	0.345531
	0.20031	0.326672	0.21945	0.340035	0.23628	0.341982	0.25014	0.345281
	0.20031	0.336472	0.21945	0.340035	0.23661	0.342054	0.25014	0.345531
	0.20031	0.326672	0.21945	0.340035	0.23628	0.341982	0.25014	0.345781
	0.19998	0.336595	0.21945	0.350254	0.23628	0.341982	0.24981	0.345458
	0.19998	0.336595	0.21945	0.350035	0.23595	0.351673	0.25014	0.345531
	0.19998	0.336595	0.21912	0.350178	0.23628	0.351745	0.25014	0.345781
	0.19998	0.336595	0.21912	0.350178	0.23628	0.341745	0.24948	0.355385
	0.19998	0.336595	0.21912	0.350178	0.23595	0.341437	0.24981	0.355458
	0.19998	0.336595	0.21879	0.350103	0.23628	0.341509	0.24948	0.355385
	0.19965	0.336518	0.21879	0.349884	0.23595	0.351673	0.24948	0.355385
	0.19965	0.336518	0.21879	0.349884	0.23595	0.351437	0.24948	0.355385
	0.19965	0.336518	0.21879	0.349884	0.23595	0.351437	0.24915	0.355311
	0.19932	0.336442	0.21879	0.350103	0.23562	0.351365	0.24915	0.355311
	0.19932	0.336442	0.21846	0.350027	0.23562	0.351365	0.24915	0.355311
	0.19932	0.336442	0.21846	0.349809	0.23562	0.351365	0.24915	0.355311
	0.19932	0.336442	0.21846	0.349809	0.23562	0.351365	0.24882	0.355238
	0.19899	0.336365	0.21846	0.349809	0.23562	0.351365	0.24882	0.355238
	0.19899	0.336365	0.21846	0.349809	0.23529	0.351293	0.24915	0.355062
	0.19899	0.336365	0.21846	0.349809	0.23529	0.351293	0.24882	0.354989
	0.19899	0.336365	0.21813	0.349952	0.23529	0.351293	0.24882	0.354989
	0.19899	0.336365	0.21813	0.349952	0.23529	0.351293	0.24882	0.354989
	0.19866	0.336288	0.21813	0.349952	0.23496	0.351221	0.24882	0.354989
	0.19866	0.336288	0.21813	0.349952	0.23496	0.351221	0.24882	0.355238
	0.19866	0.336288	0.2178	0.349876	0.23496	0.351221	0.24882	0.355238
	0.19833	0.336013	0.2178	0.349876	0.23496	0.351221	0.24882	0.355238
	0.19833	0.336211	0.2178	0.349876	0.23496	0.361221	0.24882	0.355238
	0.19833	0.336013	0.21747	0.359801	0.23463	0.351149	0.24849	0.355165
	0.198	0.336134	0.21747	0.359801	0.23463	0.361149	0.24849	0.355165
	0.198	0.345936	0.21747	0.359801	0.23463	0.351149	0.24816	0.365092
	0.198	0.345936	0.21747	0.359801	0.23463	0.361149	0.24816	0.365092
	0.198	0.346134	0.21747	0.359801	0.23463	0.361149	0.24816	0.365092
	0.198	0.346134	0.21747	0.359801	0.23463	0.361149	0.24816	0.365092
	0.198	0.345936	0.21747	0.359801	0.2343	0.361077	0.24816	0.365092
	0.19767	0.346057	0.21747	0.359801	0.2343	0.361077	0.24816	0.365092
	0.19767	0.345859	0.21714	0.359725	0.2343	0.361077	0.24783	0.365018
	0.19767	0.346057	0.21714	0.359725	0.23397	0.361005	0.24783	0.365018
	0.19767	0.346057	0.21714	0.359725	0.23397	0.361005	0.2475	0.365192
	0.19767	0.346057	0.21681	0.359649	0.23397	0.361005	0.2475	0.364945
	0.19767	0.346057	0.21681	0.359649	0.23397	0.361005	0.2475	0.364945
	0.19767	0.346057	0.21681	0.369649	0.23364	0.370934	0.2475	0.374945
	0.19767	0.346057	0.21681	0.369649	0.23364	0.370934	0.24717	0.374872
	0.19734	0.34598	0.21648	0.369574	0.23364	0.370934	0.24717	0.374872
	0.19734	0.34598	0.21648	0.369574	0.23364	0.370934	0.24717	0.374872
	0.19734	0.34598	0.21615	0.369498	0.23364	0.370934	0.24717	0.374872
	0.19734	0.34598	0.21615	0.369498	0.23331	0.370862	0.24717	0.375119
	0.19734	0.34598	0.21615	0.369498	0.23331	0.370862	0.24684	0.375292
	0.19734	0.345783	0.21615	0.369498	0.23331	0.370628	0.24684	0.375292
	0.19734	0.34598	0.21615	0.369498	0.23298	0.37079	0.24684	0.375045
	0.19701	0.345903	0.21615	0.369498	0.23298	0.37079	0.24684	0.375045
	0.19668	0.35563	0.21582	0.369423	0.23265	0.370485	0.24651	0.374725
	0.19668	0.355826	0.21582	0.369423	0.23298	0.37079	0.24651	0.374725
	0.19668	0.35563	0.21582	0.369423	0.23298	0.37079	0.24651	0.374725
	0.19668	0.355826	0.21582	0.369423	0.23265	0.370718	0.24651	0.374972
	0.19668	0.355826	0.21582	0.369423	0.23265	0.370485	0.24618	0.374898
	0.19668	0.35563	0.21549	0.369347	0.23265	0.370485	0.24651	0.374972
	0.19668	0.35563	0.21549	0.369347	0.23265	0.370485	0.24651	0.374972
	0.19668	0.35563	0.21549	0.369347	0.23232	0.370413	0.24618	0.384898
	0.19635	0.355553	0.21516	0.369272	0.23232	0.370413	0.24618	0.374898
	0.19635	0.355553	0.21516	0.379272	0.23232	0.370413	0.24618	0.375144
	0.19635	0.355553	0.21516	0.379272	0.23232	0.370413	0.24618	0.374898
	0.19635	0.35575	0.21483	0.369196	0.23232	0.380413	0.24585	0.384825
	0.19635	0.35575	0.21483	0.379196	0.23199	0.380342	0.24585	0.374579
	0.19635	0.36575	0.21483	0.379196	0.23199	0.380342	0.24585	0.374825
	0.19602	0.365673	0.21483	0.379196	0.23199	0.380342	0.24585	0.384579
	0.19602	0.365673	0.2145	0.379121	0.23166	0.38027	0.24552	0.384751
	0.19602	0.365673	0.2145	0.379121	0.23199	0.380342	0.24552	0.384751
	0.19602	0.365673	0.2145	0.379121	0.23166	0.38027	0.24519	0.384677
	0.19569	0.365596	0.2145	0.379121	0.23166	0.38027	0.24519	0.384432
	0.19536	0.365519	0.2145	0.379121	0.23166	0.38027	0.24519	0.384677
	0.19569	0.365791	0.21417	0.379045	0.23133	0.380199	0.24519	0.384677
	0.19536	0.365519	0.21417	0.379045	0.23133	0.380199	0.24519	0.384677
	0.19569	0.365791	0.21417	0.379045	0.23133	0.380199	0.24486	0.384604
	0.19536	0.365519	0.21417	0.379045	0.231	0.380127	0.24486	0.384604
	0.19536	0.365519	0.21417	0.379045	0.231	0.380358	0.24486	0.384359
	0.19536	0.365519	0.21384	0.378969	0.231	0.380358	0.24486	0.384604
	0.19536	0.365714	0.21384	0.378969	0.231	0.380358	0.24453	0.384286
	0.19536	0.365714	0.21384	0.378969	0.231	0.380358	0.24453	0.384286
	0.19536	0.365519	0.21351	0.378894	0.23067	0.380286	0.24453	0.38453
	0.19503	0.365637	0.21351	0.378894	0.23067	0.380286	0.24453	0.38453
	0.19503	0.365442	0.21318	0.378818	0.23034	0.390214	0.2442	0.394457
	0.1947	0.365365	0.21318	0.378605	0.23034	0.390214	0.2442	0.394212
	0.1947	0.365365	0.21285	0.38853	0.23034	0.380214	0.2442	0.394212
	0.1947	0.365365	0.21285	0.388743	0.23034	0.390214	0.2442	0.394212
	0.19437	0.365288	0.21285	0.388743	0.23034	0.390214	0.2442	0.394212
	0.19437	0.365288	0.21285	0.38853	0.23001	0.390142	0.2442	0.394212
	0.19437	0.375288	0.21252	0.388667	0.23001	0.390142	0.24387	0.394139
	0.19437	0.375288	0.21252	0.388455	0.22968	0.39007	0.24387	0.394383
	0.19404	0.375211	0.21252	0.388667	0.22968	0.3903	0.24354	0.394066
	0.19404	0.375211	0.21252	0.388455	0.22968	0.39007	0.24354	0.394066
	0.19404	0.375211	0.21219	0.388592	0.22968	0.3903	0.24354	0.394066
	0.19404	0.375211	0.21219	0.388379	0.22968	0.3903	0.24354	0.394066
	0.19404	0.375211	0.21186	0.388516	0.22935	0.390228	0.24321	0.393993
	0.19371	0.375134	0.21186	0.388516	0.22935	0.390228	0.24321	0.393993
	0.19371	0.375134	0.21186	0.388516	0.22935	0.390228	0.24321	0.393993
	0.19371	0.375134	0.21186	0.388516	0.22902	0.390155	0.24288	0.393919
	0.19371	0.375134	0.21153	0.38844	0.22902	0.390155	0.24288	0.393919
	0.19338	0.375058	0.21153	0.38844	0.22902	0.390155	0.24288	0.393919
	0.19338	0.375058	0.21153	0.388229	0.22869	0.400312	0.24255	0.393846
	0.19338	0.375058	0.21153	0.38844	0.22869	0.390083	0.24255	0.403846
	0.19305	0.374981	0.2112	0.388154	0.22869	0.400083	0.24222	0.403773
	0.19305	0.374981	0.21153	0.388017	0.22869	0.400083	0.24222	0.403773
	0.19305	0.374981	0.2112	0.387942	0.22836	0.400239	0.24222	0.403773
	0.19305	0.374981	0.2112	0.397942	0.22836	0.400239	0.24222	0.403773
	0.19272	0.374904	0.21087	0.397867	0.22836	0.400011	0.24189	0.4037
	0.19272	0.374904	0.21087	0.398078	0.22803	0.399939	0.24189	0.4037
	0.19272	0.374904	0.21087	0.388078	0.22836	0.389782	0.24189	0.403941
	0.19272	0.384904	0.21054	0.398003	0.22803	0.399711	0.24189	0.4037
	0.19239	0.374634	0.21054	0.398003	0.22803	0.399711	0.24189	0.4037
	0.19239	0.384827	0.21054	0.398003	0.22803	0.399711	0.24156	0.403626
	0.19239	0.384827	0.21054	0.398003	0.22803	0.389711	0.24156	0.403626
	0.19239	0.384827	0.21021	0.397718	0.2277	0.399639	0.24156	0.403626
	0.19206	0.38475	0.21021	0.397718	0.2277	0.399639	0.24156	0.403626
	0.19206	0.38475	0.21021	0.397718	0.22737	0.399567	0.24123	0.403794
	0.19206	0.384942	0.21021	0.397718	0.22737	0.399567	0.24123	0.403553
	0.19173	0.384865	0.20988	0.397643	0.22737	0.399567	0.2409	0.403721
	0.19173	0.384865	0.20988	0.397643	0.22704	0.399495	0.2409	0.40348
	0.1914	0.384788	0.20988	0.397643	0.22704	0.399495	0.24057	0.413407
	0.1914	0.384596	0.20988	0.397643	0.22704	0.399495	0.24057	0.413407
	0.19107	0.384519	0.20955	0.397568	0.22704	0.399495	0.24057	0.413647
	0.19107	0.38471	0.20955	0.397568	0.22671	0.399423	0.24057	0.413407
	0.19107	0.38471	0.20922	0.397493	0.22671	0.399423	0.24024	0.413333
	0.19074	0.384633	0.20922	0.397493	0.22671	0.399423	0.24024	0.413333
	0.19074	0.384633	0.20922	0.397493	0.22638	0.399351	0.24024	0.413574
	0.19041	0.394556	0.20889	0.397418	0.22638	0.409351	0.24024	0.413574
	0.19041	0.384366	0.20889	0.397418	0.22638	0.409351	0.23991	0.41326
	0.19041	0.384366	0.20889	0.407418	0.22605	0.409505	0.23991	0.41326
	0.19041	0.384366	0.20889	0.407418	0.22605	0.409279	0.23958	0.413187
	0.19008	0.384289	0.20856	0.407343	0.22572	0.409207	0.23958	0.413187
	0.19008	0.384289	0.20823	0.407268	0.22572	0.409433	0.23958	0.413187
	0.19008	0.394289	0.2079	0.407193	0.22572	0.409433	0.23958	0.413187
	0.19008	0.394289	0.2079	0.407193	0.22572	0.409433	0.23925	0.413113
	0.18975	0.394212	0.2079	0.407193	0.22539	0.40936	0.23925	0.413113
	0.18975	0.394212	0.2079	0.407193	0.22539	0.40936	0.23925	0.413113
	0.18975	0.394212	0.20757	0.407118	0.22539	0.40936	0.23925	0.413113
	0.18975	0.394022	0.20757	0.407118	0.22506	0.409288	0.23892	0.41304
	0.18975	0.393832	0.20757	0.407118	0.22506	0.409288	0.23892	0.413279
	0.18975	0.394022	0.20724	0.407043	0.22506	0.409513	0.23892	0.41304
	0.18942	0.393756	0.20724	0.407043	0.22506	0.409513	0.23859	0.413206
	0.18942	0.393756	0.20691	0.406969	0.22473	0.409216	0.23859	0.413206
	0.18942	0.393756	0.20691	0.406969	0.22473	0.409441	0.23826	0.413132
	0.18942	0.393756	0.20691	0.406969	0.22473	0.409441	0.23826	0.413132
	0.18909	0.39368	0.20691	0.406969	0.2244	0.409144	0.23826	0.413132
	0.18909	0.393869	0.20658	0.406894	0.22407	0.409295	0.23793	0.413058
	0.18876	0.393604	0.20625	0.416819	0.22407	0.409519	0.23793	0.423058
	0.18876	0.393604	0.20625	0.416819	0.22407	0.409295	0.23793	0.423058
	0.18876	0.393792	0.20625	0.416819	0.22407	0.409519	0.2376	0.412985
	0.18843	0.393716	0.20625	0.416819	0.22374	0.409447	0.2376	0.422747
	0.18843	0.393716	0.20592	0.416538	0.22374	0.409447	0.23727	0.422911
	0.18843	0.393527	0.20625	0.416612	0.22374	0.409223	0.23727	0.422674
	0.1881	0.403451	0.20592	0.416538	0.22341	0.41915	0.23727	0.412674
	0.1881	0.403451	0.20559	0.416463	0.22341	0.418927	0.23727	0.422674
	0.1881	0.403639	0.20559	0.416463	0.22341	0.418927	0.23727	0.422674
	0.1881	0.403451	0.20559	0.416463	0.22308	0.418855	0.23694	0.422838
	0.1881	0.403639	0.20526	0.416389	0.22308	0.418855	0.23694	0.422601
	0.18777	0.403563	0.20526	0.416389	0.22308	0.418855	0.23661	0.422764
	0.18777	0.403563	0.20493	0.416314	0.22275	0.418782	0.23661	0.422527
	0.18744	0.403486	0.20493	0.416314	0.22275	0.418559	0.23661	0.422527
	0.18744	0.403299	0.20493	0.416314	0.22275	0.418782	0.23661	0.422527
	0.18711	0.40341	0.20493	0.416314	0.22242	0.41871	0.23661	0.422764
	0.18711	0.40341	0.2046	0.41624	0.22242	0.41871	0.23628	0.42269
	0.18711	0.40341	0.2046	0.41624	0.22209	0.418416	0.23595	0.422617
	0.18711	0.40341	0.2046	0.41624	0.22209	0.418638	0.23595	0.422381
	0.18678	0.403333	0.20427	0.416165	0.22209	0.418416	0.23562	0.432543
	0.18678	0.403333	0.20427	0.426165	0.22176	0.418344	0.23562	0.422543
	0.18645	0.403256	0.20394	0.41609	0.22176	0.418344	0.23529	0.42247
	0.18645	0.403256	0.20394	0.42609	0.22143	0.418272	0.23529	0.43247
	0.18612	0.40318	0.20361	0.416016	0.22143	0.428272	0.23496	0.432396
	0.18579	0.403103	0.20361	0.426016	0.2211	0.4282	0.23496	0.432396
	0.18579	0.413289	0.20361	0.426219	0.2211	0.4182	0.23496	0.432396
	0.18579	0.413103	0.20361	0.426219	0.2211	0.4282	0.23463	0.432088
	0.18579	0.403103	0.20328	0.425941	0.22077	0.428128	0.23463	0.432322
	0.18546	0.403027	0.20328	0.426145	0.22077	0.428128	0.23463	0.432322
	0.18546	0.413027	0.20295	0.42607	0.22077	0.428128	0.23463	0.432322
	0.18546	0.413027	0.20295	0.42607	0.22077	0.428128	0.2343	0.432249
	0.18513	0.41295	0.20295	0.425867	0.22044	0.428056	0.23397	0.432175
	0.18513	0.413135	0.20295	0.42607	0.22044	0.428056	0.23397	0.442175
	0.18513	0.41295	0.20262	0.435995	0.22011	0.427984	0.23397	0.432175
	0.18513	0.41295	0.20229	0.43592	0.22011	0.427984	0.23364	0.432102
	0.1848	0.412874	0.20229	0.43592	0.21978	0.427912	0.23364	0.432102
	0.1848	0.413058	0.20229	0.43592	0.21978	0.427912	0.23364	0.432102
	0.18447	0.412797	0.20196	0.435845	0.21978	0.427912	0.23331	0.442028
	0.18447	0.412982	0.20196	0.435845	0.21945	0.42784	0.23331	0.442028
	0.18414	0.41272	0.20163	0.43577	0.21945	0.42784	0.23331	0.442028
	0.18414	0.41272	0.20163	0.43577	0.21945	0.43784	0.23298	0.441955
	0.18414	0.412536	0.20163	0.435972	0.21912	0.427768	0.23298	0.441955
	0.18381	0.412644	0.2013	0.435896	0.21912	0.437768	0.23265	0.441881
	0.18381	0.412644	0.20097	0.435821	0.21879	0.437696	0.23265	0.441881
	0.18381	0.41246	0.20097	0.435821	0.21879	0.437696	0.23265	0.441881
	0.18348	0.422567	0.20097	0.435821	0.21846	0.437624	0.23232	0.441807
	0.18348	0.412567	0.20064	0.435746	0.21846	0.437624	0.23232	0.441807
	0.18348	0.422567	0.20064	0.435746	0.21846	0.437624	0.23232	0.441807
	0.18315	0.422491	0.20031	0.435671	0.21813	0.437552	0.23199	0.441734
	0.18315	0.422308	0.20031	0.435671	0.21813	0.437334	0.23199	0.441734
	0.18315	0.422125	0.20031	0.435871	0.2178	0.437263	0.23199	0.441734
	0.18282	0.422231	0.20031	0.435871	0.2178	0.437263	0.23166	0.44166
	0.18282	0.422049	0.19998	0.435395	0.21747	0.447191	0.23166	0.44166
	0.18249	0.421973	0.19965	0.435321	0.21747	0.447191	0.23133	0.451587
	0.18249	0.432155	0.19965	0.435321	0.21714	0.447119	0.23133	0.441587
	0.18249	0.432155	0.19965	0.435321	0.21714	0.447119	0.231	0.451744
	0.18216	0.431897	0.19932	0.445246	0.21714	0.447119	0.231	0.451744
	0.18216	0.431897	0.19932	0.435246	0.21681	0.447048	0.23067	0.45167
	0.18183	0.431821	0.19932	0.435246	0.21648	0.446976	0.23067	0.44167
	0.18183	0.431821	0.19932	0.435246	0.21648	0.446976	0.23067	0.45167
	0.18183	0.421821	0.19899	0.445171	0.21648	0.446976	0.23034	0.451596
	0.1815	0.431745	0.19899	0.445171	0.21648	0.436976	0.23034	0.441366
	0.1815	0.431745	0.19866	0.445096	0.21615	0.436905	0.23034	0.451366
	0.1815	0.431745	0.19866	0.445096	0.21615	0.436905	0.23001	0.451292
	0.1815	0.431745	0.19833	0.445021	0.21615	0.446905	0.22968	0.451219
	0.18117	0.431669	0.198	0.444946	0.21582	0.446833	0.22968	0.451219
	0.18117	0.43185	0.198	0.444946	0.21582	0.436833	0.22968	0.451219
	0.18084	0.431774	0.198	0.444946	0.21549	0.446761	0.22935	0.451374
	0.18084	0.431955	0.19767	0.445266	0.21549	0.446761	0.22935	0.451145
	0.18051	0.431698	0.19767	0.445069	0.21516	0.44669	0.22902	0.451071
	0.18051	0.431878	0.19734	0.444994	0.21516	0.44669	0.22902	0.451071
	0.18051	0.431878	0.19734	0.444994	0.21516	0.44669	0.22869	0.450998
	0.18018	0.431622	0.19701	0.444918	0.2145	0.456546	0.22869	0.450998
	0.18018	0.431802	0.19701	0.444918	0.2145	0.456761	0.22836	0.451153
	0.18018	0.431622	0.19668	0.444843	0.2145	0.456546	0.22836	0.450924
	0.17985	0.431545	0.19668	0.444843	0.21417	0.456475	0.22803	0.450851
	0.17985	0.431545	0.19635	0.444964	0.21417	0.456689	0.22803	0.451079
	0.17952	0.431469	0.19635	0.444768	0.21384	0.456617	0.22803	0.450851
	0.17919	0.431572	0.19602	0.444693	0.21384	0.456617	0.2277	0.451005
	0.17919	0.431393	0.19602	0.444889	0.21351	0.456545	0.2277	0.451005
	0.17886	0.431317	0.19602	0.444889	0.21351	0.456545	0.22737	0.450931
	0.17886	0.431317	0.19569	0.454813	0.21318	0.456473	0.22704	0.46063
	0.17853	0.44124	0.19536	0.454542	0.21318	0.456473	0.22704	0.46063
	0.17853	0.44124	0.19536	0.454542	0.21318	0.456473	0.22704	0.450857
	0.17853	0.44124	0.19503	0.454272	0.21285	0.456401	0.22671	0.450556
	0.1782	0.441164	0.19503	0.454272	0.21285	0.456401	0.22671	0.450783
	0.1782	0.441164	0.1947	0.454197	0.21285	0.456401	0.22671	0.460783
	0.17787	0.441088	0.19437	0.454122	0.21252	0.456329	0.22638	0.460483
	0.17787	0.441088	0.19437	0.454316	0.21219	0.456257	0.22638	0.460483
	0.17754	0.441012	0.19437	0.454122	0.21219	0.456257	0.22605	0.460409
	0.17754	0.441012	0.19404	0.454047	0.21186	0.456185	0.22572	0.460336
	0.17721	0.440936	0.19404	0.454047	0.21186	0.456185	0.22572	0.460336
	0.17721	0.440936	0.19371	0.453972	0.21153	0.456114	0.22539	0.460262
	0.17721	0.440758	0.19371	0.453972	0.21153	0.456114	0.22539	0.460262
	0.17688	0.440682	0.19371	0.453972	0.21153	0.456114	0.22506	0.460188
	0.17688	0.440682	0.19338	0.453897	0.2112	0.456042	0.22506	0.460188
	0.17688	0.440682	0.19305	0.454015	0.2112	0.456042	0.22473	0.460115
	0.17655	0.440607	0.19305	0.463822	0.2112	0.456042	0.22473	0.460115
	0.17622	0.440531	0.19272	0.463747	0.21054	0.455898	0.2244	0.460266
	0.17622	0.440531	0.19272	0.453747	0.21054	0.465898	0.2244	0.460266
	0.17589	0.440455	0.19239	0.463673	0.21021	0.465826	0.2244	0.470266
	0.17589	0.440455	0.19239	0.463673	0.21021	0.465826	0.22407	0.470192
	0.17556	0.440379	0.19239	0.463673	0.20988	0.465754	0.22374	0.470118
	0.17523	0.450478	0.19206	0.463598	0.21021	0.465826	0.22374	0.470118
	0.17523	0.450303	0.19206	0.46379	0.20988	0.465754	0.22341	0.470044
	0.1749	0.450227	0.19173	0.463714	0.20955	0.465682	0.22341	0.470044
	0.1749	0.450402	0.19173	0.463714	0.20922	0.46561	0.22341	0.470044
	0.1749	0.450227	0.1914	0.463448	0.20922	0.46561	0.22308	0.46997
	0.17457	0.450326	0.1914	0.463448	0.20922	0.46561	0.22275	0.469896
	0.17457	0.450151	0.19107	0.463564	0.20889	0.465538	0.22275	0.469673
	0.17457	0.450151	0.19107	0.463373	0.20889	0.465538	0.22242	0.4696
	0.17424	0.450249	0.19107	0.463564	0.20856	0.465466	0.22242	0.4696
	0.17391	0.449999	0.19074	0.463489	0.20823	0.465394	0.22242	0.4696
	0.17391	0.449999	0.19074	0.463298	0.20823	0.465394	0.22209	0.469526
	0.17358	0.449923	0.19041	0.463223	0.2079	0.465322	0.22209	0.469526
	0.17325	0.449847	0.19008	0.463148	0.2079	0.465322	0.22176	0.469452
	0.17325	0.449847	0.18975	0.463073	0.20757	0.46525	0.22143	0.469379
	0.17325	0.449847	0.18975	0.463073	0.20757	0.46525	0.2211	0.469305
	0.17325	0.449847	0.18975	0.463073	0.20757	0.46525	0.2211	0.469305
	0.17292	0.449772	0.18942	0.462998	0.20724	0.465178	0.22077	0.469232
	0.17292	0.449772	0.18942	0.462998	0.20691	0.465106	0.22077	0.469232
	0.17292	0.459772	0.18909	0.463113	0.20691	0.465313	0.22044	0.469158
	0.17259	0.459696	0.18909	0.463113	0.20658	0.465034	0.22044	0.469158
	0.17259	0.449696	0.18876	0.463037	0.20625	0.464963	0.22011	0.469085
	0.17226	0.45962	0.18843	0.46315	0.20625	0.465169	0.22011	0.469085
	0.17193	0.459372	0.18843	0.46315	0.20592	0.465096	0.21978	0.479011
	0.17193	0.459372	0.1881	0.473075	0.20592	0.464891	0.21978	0.479011
	0.17193	0.459372	0.1881	0.473075	0.20559	0.465024	0.21978	0.469011
	0.1716	0.459296	0.18777	0.472999	0.20559	0.465024	0.21945	0.468937
	0.1716	0.459296	0.18744	0.472924	0.20526	0.474952	0.21912	0.468864
	0.1716	0.459296	0.18744	0.472924	0.20526	0.474952	0.21912	0.468864
	0.17127	0.459392	0.18711	0.472848	0.20493	0.47488	0.21879	0.46879
	0.17094	0.459145	0.18711	0.472848	0.20493	0.47488	0.21879	0.47879
	0.17094	0.459145	0.18711	0.472848	0.2046	0.474807	0.21846	0.478717
	0.17061	0.45907	0.18678	0.472773	0.2046	0.474807	0.21846	0.468717
	0.17061	0.45924	0.18645	0.472697	0.20427	0.474939	0.21813	0.478643
	0.17061	0.45924	0.18612	0.472621	0.20394	0.474867	0.21813	0.478643
	0.17028	0.459164	0.18612	0.472621	0.20361	0.474794	0.2178	0.478569
	0.17028	0.459164	0.18579	0.472546	0.20361	0.474794	0.21747	0.478496
	0.16995	0.459089	0.18579	0.472546	0.20361	0.474794	0.21714	0.478422
	0.16995	0.459089	0.18546	0.47247	0.20328	0.474722	0.21714	0.478422
	0.16962	0.459013	0.18546	0.47247	0.20295	0.484649	0.21681	0.488349
	0.16962	0.459013	0.18513	0.482395	0.20295	0.484649	0.21648	0.488275
	0.16929	0.458937	0.1848	0.472319	0.20262	0.484576	0.21648	0.488275
	0.16929	0.458937	0.1848	0.482319	0.20229	0.484504	0.21615	0.488201
	0.16896	0.458861	0.18447	0.472244	0.20196	0.484431	0.21615	0.487985
	0.16863	0.459122	0.18414	0.482168	0.20196	0.484431	0.21582	0.487912
	0.16863	0.458954	0.18414	0.482168	0.20196	0.484431	0.21582	0.488128
	0.1683	0.459046	0.18414	0.472168	0.20163	0.484359	0.21549	0.488054
	0.1683	0.469046	0.18381	0.482092	0.20163	0.484359	0.21549	0.487839
	0.16797	0.468969	0.18381	0.482092	0.2013	0.484286	0.21549	0.488054
	0.16764	0.468892	0.18348	0.482017	0.2013	0.484286	0.21516	0.487981
	0.16764	0.468725	0.18315	0.481941	0.20097	0.484213	0.21483	0.487692
	0.16764	0.468892	0.18282	0.481683	0.20064	0.484141	0.21483	0.487692
	0.16731	0.468816	0.18282	0.481683	0.20064	0.484141	0.2145	0.487619
	0.16698	0.468739	0.18282	0.481683	0.20031	0.484068	0.21417	0.487546
	0.16698	0.468572	0.18249	0.481608	0.20031	0.483868	0.21417	0.48776
	0.16665	0.468663	0.18249	0.481608	0.19998	0.483996	0.21384	0.487686
	0.16665	0.468663	0.18216	0.481532	0.19965	0.483723	0.21384	0.487472
	0.16632	0.46842	0.18183	0.481457	0.19965	0.483723	0.21351	0.487613
	0.16632	0.468586	0.1815	0.491382	0.19932	0.483651	0.21318	0.487326
	0.16599	0.46851	0.1815	0.481382	0.19932	0.493651	0.21285	0.497253
	0.16599	0.46851	0.1815	0.491382	0.19899	0.483579	0.21285	0.497253
	0.16566	0.478433	0.18117	0.491488	0.19899	0.493579	0.21285	0.497253
	0.16533	0.468191	0.18117	0.491488	0.19866	0.493507	0.21252	0.497179
	0.16533	0.468357	0.18084	0.491593	0.19866	0.493507	0.21219	0.497106
	0.16533	0.468357	0.18084	0.491412	0.19833	0.493434	0.21186	0.497033
	0.165	0.47828	0.18051	0.491337	0.198	0.493362	0.21186	0.497033
	0.165	0.478115	0.18018	0.491261	0.198	0.493362	0.21186	0.497033
	0.16467	0.478203	0.18018	0.491261	0.19767	0.49329	0.21153	0.49696
	0.16467	0.478203	0.17985	0.491186	0.19734	0.493217	0.2112	0.496675
	0.16467	0.478039	0.17952	0.49129	0.19734	0.493217	0.2112	0.496886
	0.16434	0.478127	0.17919	0.491035	0.19701	0.493145	0.21087	0.496813
	0.16401	0.47805	0.17886	0.491138	0.19701	0.493145	0.21054	0.50674
	0.16401	0.478214	0.17886	0.500959	0.19668	0.493073	0.21054	0.49674
	0.16368	0.477974	0.17853	0.500883	0.19635	0.493001	0.21021	0.506667
	0.16368	0.477974	0.17853	0.500883	0.19635	0.493001	0.21021	0.506667
	0.16335	0.478061	0.1782	0.500808	0.19602	0.492928	0.20988	0.506593
	0.16335	0.477897	0.17787	0.50091	0.19602	0.492732	0.20955	0.50652
	0.16302	0.477821	0.17787	0.50091	0.19569	0.49266	0.20922	0.506447
	0.16269	0.477744	0.17754	0.500657	0.19536	0.492588	0.20922	0.506447
	0.16269	0.477744	0.17721	0.500758	0.19536	0.492588	0.20889	0.506374
	0.16236	0.477668	0.17721	0.500758	0.19503	0.502517	0.20889	0.506374
	0.16236	0.477668	0.17688	0.500682	0.1947	0.502445	0.20889	0.506582
	0.16203	0.487753	0.17688	0.500682	0.19437	0.502373	0.20856	0.506509
	0.16203	0.487591	0.17655	0.500607	0.19437	0.502373	0.20823	0.506435
	0.1617	0.477514	0.17622	0.500531	0.19404	0.502301	0.2079	0.506362
	0.1617	0.487514	0.17589	0.500455	0.19404	0.502301	0.2079	0.506362
	0.16137	0.487438	0.17589	0.500455	0.19371	0.502229	0.20757	0.506288
	0.16104	0.487361	0.17556	0.500379	0.19338	0.502157	0.20724	0.506422
	0.16071	0.487285	0.17556	0.500379	0.19305	0.502085	0.20724	0.506422
	0.16071	0.487285	0.17523	0.500303	0.19272	0.502013	0.20691	0.506348
	0.16038	0.487208	0.1749	0.500227	0.19272	0.502013	0.20658	0.506274
	0.16005	0.487132	0.17457	0.500151	0.19239	0.501941	0.20625	0.5062
	0.15972	0.497055	0.17457	0.500151	0.19239	0.501941	0.20625	0.506406
	0.15939	0.496978	0.17424	0.500075	0.19206	0.501869	0.20592	0.506332
	0.15939	0.496978	0.17424	0.499901	0.19206	0.501869	0.20592	0.516332
	0.15906	0.496902	0.17391	0.499825	0.19173	0.501797	0.20526	0.516184
	0.15906	0.496902	0.17358	0.49975	0.1914	0.501725	0.20526	0.516184
	0.15873	0.496825	0.17358	0.49975	0.1914	0.501725	0.20493	0.516109
	0.1584	0.496749	0.17325	0.499674	0.19107	0.501653	0.20493	0.516109
	0.15807	0.496672	0.17325	0.509674	0.19074	0.501581	0.2046	0.516035
	0.15807	0.496672	0.17292	0.509599	0.19074	0.511581	0.20427	0.515961
	0.15774	0.496753	0.17259	0.499523	0.19041	0.511509	0.20427	0.515756
	0.15774	0.496596	0.17226	0.509448	0.19008	0.511437	0.20394	0.515887
	0.15774	0.496596	0.17226	0.509448	0.18975	0.511365	0.20361	0.515405
	0.15741	0.496362	0.17193	0.509372	0.18942	0.511294	0.20361	0.515405
	0.15708	0.496443	0.17193	0.5092	0.18942	0.511294	0.20328	0.515535
	0.15675	0.496209	0.1716	0.509125	0.18909	0.511222	0.20328	0.515535
	0.15675	0.496366	0.17127	0.50905	0.18909	0.511222	0.20295	0.515461
	0.15675	0.496366	0.17127	0.50905	0.18876	0.51115	0.20262	0.514982
	0.15642	0.496133	0.17094	0.508974	0.18843	0.511078	0.20229	0.515111
	0.15609	0.496057	0.17061	0.508728	0.18843	0.511078	0.20196	0.515037
	0.15609	0.496057	0.17061	0.508728	0.1881	0.511006	0.20196	0.515037
	0.15576	0.495981	0.17028	0.508654	0.18777	0.510934	0.20163	0.514963
	0.15576	0.495981	0.17028	0.508654	0.18777	0.510934	0.20163	0.515165
	0.15543	0.495904	0.16995	0.518579	0.18744	0.510862	0.2013	0.515091
	0.15543	0.495904	0.16962	0.518673	0.18744	0.510862	0.2013	0.515091
	0.1551	0.495828	0.16929	0.518598	0.18711	0.51079	0.20097	0.515017
	0.15477	0.495752	0.16896	0.518523	0.18711	0.51079	0.20064	0.514943
	0.15477	0.495752	0.16896	0.518523	0.18678	0.510718	0.20031	0.514869
	0.15477	0.495752	0.16863	0.518448	0.18678	0.510531	0.20031	0.514869
	0.15444	0.505676	0.16863	0.518448	0.18612	0.510574	0.19998	0.524796
	0.15444	0.50583	0.1683	0.518541	0.18612	0.510388	0.19965	0.514722
	0.15411	0.495599	0.16797	0.518465	0.18579	0.510502	0.19932	0.524448
	0.15378	0.505523	0.16764	0.51839	0.18546	0.510245	0.19932	0.514448
	0.15378	0.505523	0.16764	0.51839	0.18513	0.520173	0.19899	0.524176
	0.15345	0.505447	0.16764	0.518222	0.18513	0.520173	0.19866	0.524103
	0.15345	0.505447	0.16731	0.518147	0.1848	0.520102	0.19866	0.524301
	0.15312	0.505371	0.16698	0.518238	0.18447	0.52003	0.198	0.523956
	0.15279	0.505294	0.16665	0.517996	0.18414	0.519958	0.198	0.523956
	0.15279	0.505294	0.16665	0.517996	0.18414	0.519958	0.198	0.523956
	0.15246	0.505218	0.16632	0.517921	0.18381	0.519887	0.19767	0.52408
	0.15213	0.505142	0.16632	0.517921	0.18348	0.519815	0.19767	0.523883
	0.15213	0.505142	0.16599	0.517846	0.18315	0.519744	0.19734	0.524007
	0.1518	0.505066	0.16533	0.517695	0.18315	0.519744	0.19701	0.523736
	0.15147	0.50499	0.16533	0.517695	0.18282	0.519672	0.19668	0.523663
	0.15147	0.50499	0.165	0.52762	0.18282	0.519672	0.19635	0.523786
	0.15114	0.504913	0.165	0.52762	0.18249	0.5196	0.19635	0.52359
	0.15114	0.504913	0.16467	0.527545	0.18249	0.5196	0.19602	0.523516
	0.15081	0.504837	0.16434	0.52747	0.18183	0.519457	0.19569	0.523443
	0.15048	0.504761	0.16401	0.52723	0.18183	0.519457	0.19536	0.523565
	0.15015	0.504685	0.16368	0.527319	0.1815	0.519385	0.19536	0.52337
	0.15015	0.504685	0.16335	0.527244	0.1815	0.519385	0.19503	0.533297
	0.14982	0.504608	0.16335	0.527244	0.18117	0.519314	0.1947	0.533223
	0.14982	0.514758	0.16302	0.527169	0.18084	0.529242	0.19437	0.53315
	0.14949	0.514532	0.16269	0.527093	0.18051	0.519171	0.19404	0.533077
	0.14916	0.514456	0.16236	0.527018	0.18018	0.529099	0.19404	0.533077
	0.14883	0.51438	0.16236	0.517018	0.17985	0.529207	0.19371	0.533004
	0.1485	0.514304	0.16236	0.527018	0.17985	0.529027	0.19371	0.533197
	0.1485	0.514304	0.16236	0.527018	0.17952	0.529135	0.19338	0.53293
	0.14817	0.514227	0.16203	0.526943	0.17919	0.529063	0.19305	0.532857
	0.14817	0.514227	0.1617	0.526868	0.17919	0.529063	0.19305	0.532857
	0.14784	0.514151	0.16137	0.526792	0.17886	0.528991	0.19272	0.532784
	0.14751	0.514075	0.16137	0.526792	0.17853	0.52892	0.19239	0.532711
	0.14718	0.513999	0.16104	0.526717	0.17853	0.52892	0.19206	0.532637
	0.14718	0.513999	0.16071	0.526642	0.1782	0.528848	0.19206	0.532829
	0.14685	0.513922	0.16038	0.526406	0.17787	0.528776	0.1914	0.532491
	0.14652	0.513846	0.16038	0.526567	0.17754	0.528704	0.1914	0.532682
	0.14652	0.513846	0.16005	0.526331	0.17721	0.528632	0.19107	0.532418
	0.14619	0.51377	0.15972	0.526256	0.17721	0.528632	0.19074	0.532344
	0.14586	0.513694	0.15939	0.526182	0.17688	0.52856	0.19074	0.532344
	0.14586	0.523694	0.15939	0.536182	0.17655	0.528488	0.19041	0.532271
	0.14553	0.513617	0.15906	0.526266	0.17622	0.528416	0.19008	0.532388
	0.1452	0.513541	0.15906	0.526107	0.17589	0.538344	0.18975	0.532314
	0.1452	0.513541	0.1584	0.525957	0.17589	0.538344	0.18975	0.532125
	0.14487	0.52361	0.1584	0.525957	0.17556	0.538272	0.18942	0.532051
	0.14454	0.513533	0.15807	0.525882	0.17556	0.538272	0.18909	0.531978
	0.14454	0.523533	0.15807	0.525882	0.1749	0.538128	0.18909	0.531978
	0.14421	0.523313	0.15774	0.525807	0.1749	0.538128	0.18843	0.54202
	0.14421	0.523313	0.15741	0.535732	0.17457	0.538056	0.18843	0.54202
	0.14388	0.52338	0.15708	0.535814	0.17424	0.537984	0.1881	0.541946
	0.14355	0.523304	0.15675	0.535739	0.17424	0.537984	0.1881	0.541946
	0.14355	0.523304	0.15675	0.535739	0.17358	0.53784	0.18777	0.541873
	0.14322	0.523227	0.15642	0.535664	0.17325	0.537768	0.18744	0.541612
	0.14289	0.52315	0.15609	0.545589	0.17325	0.537768	0.18711	0.551538
	0.14289	0.523008	0.15609	0.545745	0.17292	0.547697	0.18678	0.541465
	0.14256	0.523074	0.15576	0.545669	0.17292	0.537697	0.18678	0.551465
	0.14223	0.522997	0.15543	0.545593	0.17259	0.537625	0.18645	0.551392
	0.1419	0.522637	0.1551	0.545518	0.17226	0.547553	0.18612	0.551319
	0.1419	0.522637	0.15477	0.545442	0.17193	0.547481	0.18579	0.551431
	0.14157	0.522703	0.15477	0.545442	0.17193	0.547481	0.18546	0.541172
	0.14124	0.522485	0.15444	0.545212	0.1716	0.547409	0.18546	0.541172
	0.14124	0.522485	0.15444	0.545367	0.17127	0.547337	0.18513	0.551099
	0.14091	0.522409	0.15411	0.545291	0.17094	0.547265	0.1848	0.551026
	0.14058	0.522333	0.15378	0.545216	0.17094	0.547265	0.1848	0.551026
	0.14025	0.522398	0.15345	0.54514	0.17061	0.547193	0.18447	0.550952
	0.14025	0.522258	0.15345	0.544987	0.17028	0.547121	0.18414	0.550879
	0.13992	0.532182	0.15312	0.545064	0.16995	0.547049	0.18381	0.550806
	0.13959	0.532245	0.15279	0.544836	0.16995	0.547219	0.18381	0.55099
	0.13926	0.532169	0.15246	0.544761	0.16962	0.546977	0.18348	0.550733
	0.13926	0.532169	0.15246	0.544761	0.16929	0.546905	0.18315	0.550842
	0.13893	0.532093	0.15213	0.544686	0.16896	0.547002	0.18282	0.550769
	0.13893	0.532093	0.1518	0.54461	0.16896	0.546833	0.18249	0.550513
	0.1386	0.532017	0.15147	0.544535	0.16863	0.54693	0.18249	0.560695
	0.1386	0.532017	0.15114	0.55446	0.1683	0.546858	0.18183	0.550548
	0.13827	0.53194	0.15114	0.54446	0.16797	0.546785	0.18183	0.55073
	0.13794	0.531864	0.15081	0.554385	0.16764	0.546713	0.1815	0.560474
	0.13761	0.531788	0.15048	0.554309	0.16764	0.546713	0.18117	0.550401
	0.13761	0.531788	0.15015	0.554234	0.16731	0.546641	0.18117	0.560582
	0.13728	0.531712	0.15015	0.554384	0.16698	0.546736	0.18084	0.560508
	0.13695	0.531635	0.14982	0.554309	0.16665	0.546663	0.18051	0.560434
	0.13695	0.531635	0.14982	0.554309	0.16665	0.546663	0.18018	0.56036
	0.13662	0.541559	0.14949	0.544233	0.16632	0.55659	0.18018	0.56018
	0.13629	0.541483	0.14916	0.554158	0.16599	0.556518	0.17952	0.560212
	0.13596	0.531543	0.14883	0.554082	0.16599	0.556518	0.17952	0.560033
	0.13596	0.541407	0.1485	0.554007	0.16566	0.556445	0.17919	0.559959
	0.13563	0.541331	0.1485	0.554007	0.16533	0.556373	0.17886	0.560065
	0.13563	0.541331	0.14817	0.554079	0.165	0.5563	0.17853	0.559991
	0.1353	0.531254	0.14784	0.553855	0.16467	0.556392	0.1782	0.559917
	0.13497	0.541178	0.14751	0.55378	0.16467	0.556392	0.17787	0.559665
	0.13497	0.541178	0.14718	0.553704	0.16434	0.556319	0.17787	0.569843
	0.13464	0.541102	0.14685	0.553629	0.16401	0.556246	0.17721	0.569518
	0.13431	0.541026	0.14685	0.553629	0.16368	0.556173	0.17721	0.569695
	0.13398	0.540949	0.14652	0.563407	0.16335	0.5661	0.17688	0.559444
	0.13365	0.540873	0.14619	0.563478	0.16302	0.566027	0.17688	0.569621
	0.13365	0.540873	0.14586	0.563402	0.16269	0.565954	0.17622	0.569473
	0.13332	0.54093	0.14586	0.563402	0.16269	0.565954	0.17622	0.569297
	0.13299	0.540721	0.14553	0.563326	0.16236	0.565882	0.17589	0.559399
	0.13266	0.540644	0.1452	0.563251	0.16203	0.565809	0.17589	0.569223
	0.13266	0.540644	0.1452	0.563251	0.1617	0.565736	0.17556	0.569325
	0.132	0.540492	0.14454	0.5631	0.1617	0.565736	0.17523	0.569252
	0.132	0.540492	0.14454	0.562955	0.16104	0.56559	0.1749	0.569003
	0.13167	0.540416	0.14421	0.56288	0.16104	0.56559	0.17457	0.568929
	0.13134	0.55034	0.14421	0.56288	0.16071	0.565517	0.17424	0.568856
	0.13134	0.55034	0.14388	0.562949	0.16038	0.565444	0.17424	0.568856
	0.13101	0.550263	0.14322	0.562654	0.16005	0.565211	0.17391	0.568782
	0.13101	0.550263	0.14322	0.562654	0.15972	0.565298	0.17358	0.568708
	0.13035	0.550111	0.14289	0.562579	0.15972	0.565298	0.17325	0.568635
	0.13035	0.550111	0.14289	0.562722	0.15939	0.565225	0.17292	0.568561
	0.13002	0.550035	0.14256	0.562504	0.15906	0.564993	0.17292	0.568561
	0.13002	0.550035	0.14223	0.562428	0.15873	0.564921	0.17259	0.568488
	0.12969	0.549829	0.1419	0.562353	0.1584	0.564848	0.17226	0.568414
	0.12936	0.549753	0.14157	0.562278	0.15807	0.564775	0.17193	0.568168
	0.12903	0.549677	0.14157	0.562278	0.15807	0.574775	0.1716	0.568095
	0.1287	0.549601	0.14124	0.572061	0.15774	0.564703	0.1716	0.568095
	0.1287	0.549601	0.14091	0.561987	0.15741	0.56463	0.17094	0.577949
	0.12837	0.549525	0.14058	0.561912	0.15708	0.574558	0.17061	0.577875
	0.12804	0.559449	0.14058	0.561912	0.15708	0.574558	0.17061	0.577705
	0.12804	0.559449	0.14025	0.561837	0.15675	0.574485	0.17028	0.577632
	0.12771	0.559373	0.13992	0.561762	0.15642	0.574412	0.16995	0.577559
	0.12771	0.559373	0.13959	0.571687	0.15609	0.57434	0.16962	0.577486
	0.12738	0.559297	0.13926	0.571751	0.15609	0.57434	0.16929	0.577413
	0.12705	0.559222	0.13926	0.571612	0.15543	0.574195	0.16896	0.577509
	0.12705	0.559222	0.13893	0.571537	0.15543	0.574195	0.16863	0.577436
	0.12672	0.559146	0.1386	0.571462	0.1551	0.574122	0.16863	0.577436
	0.12639	0.55907	0.13827	0.571387	0.15477	0.574049	0.1683	0.577363
	0.12639	0.55907	0.13794	0.571312	0.15444	0.573822	0.16797	0.577289
	0.12606	0.558994	0.13761	0.571237	0.15444	0.573822	0.16764	0.577216
	0.12573	0.558918	0.13728	0.571163	0.15411	0.573904	0.16764	0.577384
	0.1254	0.558842	0.13728	0.571163	0.15378	0.573678	0.16731	0.57731
	0.12507	0.558766	0.13695	0.571088	0.15345	0.573759	0.16698	0.577237
	0.12507	0.558766	0.13695	0.571088	0.15312	0.573533	0.16665	0.577163
	0.12474	0.55869	0.13662	0.571013	0.15279	0.573614	0.16632	0.577089
	0.12441	0.558614	0.13629	0.570938	0.15279	0.573461	0.16632	0.577256
	0.12441	0.558614	0.13596	0.570863	0.15246	0.573541	0.16599	0.577182
	0.12375	0.558463	0.13596	0.570999	0.15213	0.573316	0.16566	0.577108
	0.12375	0.558463	0.13563	0.580924	0.1518	0.573396	0.16533	0.577034
	0.12342	0.558387	0.13497	0.580773	0.15147	0.573172	0.165	0.57696
	0.12309	0.558434	0.13464	0.580563	0.15147	0.573323	0.165	0.57696
	0.12309	0.568557	0.13464	0.580563	0.15114	0.573251	0.16467	0.576886
	0.12276	0.568358	0.13431	0.580488	0.15081	0.573027	0.16401	0.576738
	0.12243	0.568281	0.13398	0.580547	0.15048	0.573106	0.16401	0.576738
	0.12243	0.568281	0.13365	0.580339	0.15015	0.572883	0.16368	0.586664
	0.1221	0.568083	0.13332	0.580264	0.14982	0.572811	0.16335	0.58659
	0.12177	0.568129	0.13332	0.580397	0.14982	0.57296	0.16302	0.586516
	0.12144	0.568053	0.13299	0.580189	0.14949	0.572888	0.16269	0.586443
	0.12144	0.568053	0.13266	0.580246	0.14883	0.572594	0.16236	0.586369
	0.12111	0.567855	0.13233	0.580171	0.14883	0.582743	0.16203	0.586295
	0.12078	0.567779	0.132	0.579964	0.1485	0.58267	0.1617	0.586221
	0.12078	0.567779	0.132	0.579964	0.14817	0.582597	0.1617	0.586221
	0.12045	0.567824	0.13167	0.580021	0.14784	0.582525	0.16137	0.586147
	0.12012	0.567628	0.13134	0.579946	0.14751	0.582452	0.16104	0.586073
	0.11979	0.567552	0.13134	0.579946	0.14718	0.582232	0.16071	0.585999
	0.11946	0.577476	0.13101	0.57987	0.14685	0.582307	0.16038	0.585925
	0.11946	0.567476	0.13068	0.589664	0.14685	0.582307	0.16038	0.585925
	0.11913	0.5674	0.13035	0.57972	0.14652	0.582234	0.15972	0.585777
	0.1188	0.577324	0.13035	0.589589	0.14619	0.582016	0.15939	0.585703
	0.1188	0.577324	0.13002	0.579515	0.14586	0.582089	0.15939	0.585703
	0.11847	0.567248	0.12969	0.57944	0.14553	0.592017	0.15906	0.585629
	0.11814	0.57729	0.12936	0.589365	0.14553	0.582017	0.15873	0.585556
	0.11814	0.57729	0.12903	0.58929	0.1452	0.591944	0.1584	0.585482
	0.11748	0.577255	0.1287	0.589215	0.14487	0.591871	0.15807	0.595408
	0.11748	0.577138	0.1287	0.589215	0.14454	0.591799	0.15774	0.595334
	0.11715	0.577179	0.12837	0.58914	0.14421	0.591726	0.15741	0.59526
	0.11682	0.576985	0.12804	0.589193	0.14388	0.591654	0.15708	0.595186
	0.11649	0.576909	0.12771	0.58899	0.14355	0.591581	0.15675	0.594955
	0.11616	0.576833	0.12771	0.58899	0.14322	0.581652	0.15675	0.594955
	0.11616	0.576833	0.12705	0.588967	0.14322	0.591508	0.15642	0.594882
	0.11616	0.576833	0.12705	0.588967	0.14289	0.591293	0.15609	0.594808
	0.11583	0.576757	0.12672	0.588892	0.14256	0.591221	0.15576	0.594734
	0.1155	0.576681	0.12639	0.588817	0.1419	0.591076	0.15543	0.594661
	0.1155	0.576681	0.12639	0.588817	0.1419	0.601076	0.15543	0.594661
	0.11517	0.576604	0.12606	0.588868	0.14157	0.601004	0.15477	0.594514
	0.11484	0.576528	0.12573	0.588792	0.14124	0.600932	0.15477	0.594514
	0.11484	0.576528	0.1254	0.588717	0.14091	0.600859	0.15411	0.594367
	0.11451	0.576452	0.12507	0.588641	0.14058	0.600787	0.15411	0.594367
	0.11418	0.576261	0.12507	0.588641	0.14025	0.600715	0.15378	0.594293
	0.11418	0.576261	0.12441	0.58849	0.14025	0.600715	0.15345	0.594219
	0.11385	0.576186	0.12441	0.59849	0.13992	0.600642	0.15312	0.594146
	0.11352	0.57611	0.12375	0.598339	0.13959	0.60057	0.15279	0.594072
	0.11319	0.576034	0.12375	0.598339	0.13926	0.600498	0.15246	0.603999
	0.11286	0.585958	0.12342	0.598263	0.13893	0.600426	0.15213	0.604077
	0.11286	0.585958	0.12309	0.598188	0.1386	0.600353	0.1518	0.604003
	0.11253	0.585882	0.12276	0.598112	0.1386	0.600215	0.15147	0.603929
	0.1122	0.585806	0.12243	0.598036	0.13827	0.600281	0.15114	0.603855
	0.1122	0.585806	0.1221	0.597961	0.13794	0.600071	0.15114	0.603855
	0.11187	0.585842	0.1221	0.597961	0.13761	0.600137	0.15081	0.603781
	0.11154	0.585766	0.12177	0.597885	0.13728	0.600064	0.15015	0.603634
	0.11121	0.58569	0.12144	0.59781	0.13695	0.599992	0.14982	0.60356
	0.11121	0.58569	0.12111	0.597613	0.13695	0.599992	0.14982	0.60356
	0.11088	0.585613	0.12111	0.597613	0.13629	0.599848	0.14949	0.603486
	0.11055	0.585537	0.12078	0.597538	0.13629	0.599711	0.14916	0.603412
	0.11055	0.585648	0.12045	0.597463	0.13596	0.599639	0.14883	0.603189
	0.11022	0.585461	0.12012	0.597507	0.13563	0.599703	0.1485	0.603115
	0.10989	0.585385	0.11979	0.597312	0.1353	0.609631	0.1485	0.603115
	0.10989	0.585385	0.11946	0.597237	0.13497	0.599558	0.14817	0.603042
	0.10956	0.595308	0.11946	0.597237	0.13464	0.609486	0.14751	0.602895
	0.10923	0.595232	0.11913	0.597281	0.13431	0.609414	0.14751	0.602895
	0.10923	0.585232	0.1188	0.597086	0.13398	0.599342	0.14718	0.602821
	0.1089	0.595156	0.11847	0.607011	0.13365	0.609269	0.14685	0.602748
	0.10857	0.59508	0.11847	0.60713	0.13332	0.60933	0.14652	0.602674
	0.10857	0.59508	0.11814	0.606936	0.13332	0.60933	0.14652	0.612674
	0.10824	0.595003	0.11781	0.606861	0.13299	0.609258	0.14586	0.612527
	0.10791	0.595035	0.11748	0.606785	0.13266	0.609185	0.14553	0.612453
	0.10791	0.594927	0.11748	0.606785	0.13266	0.609185	0.14553	0.612453
	0.10725	0.594775	0.11682	0.606635	0.13233	0.609113	0.1452	0.61238
	0.10725	0.594775	0.11682	0.606635	0.132	0.60904	0.14454	0.612232
	0.10692	0.594805	0.11649	0.60656	0.13134	0.608763	0.14421	0.612159
	0.10659	0.594729	0.11616	0.606484	0.13134	0.608895	0.14421	0.612303
	0.10659	0.594729	0.11583	0.606525	0.13101	0.608822	0.14388	0.612229
	0.10626	0.594652	0.1155	0.606449	0.13068	0.60875	0.14355	0.612155
	0.10593	0.594576	0.11517	0.606489	0.13035	0.608807	0.14322	0.612081
	0.1056	0.594499	0.11484	0.606298	0.13002	0.608734	0.14289	0.612007
	0.1056	0.594605	0.11484	0.606298	0.12969	0.608661	0.14256	0.611933
	0.10527	0.594528	0.11418	0.606147	0.12936	0.608589	0.14223	0.61186
	0.10494	0.594451	0.11418	0.606147	0.12903	0.608387	0.1419	0.611786
	0.10461	0.594374	0.11385	0.606072	0.1287	0.608314	0.14157	0.611712
	0.10428	0.594402	0.11385	0.606072	0.1287	0.608185	0.14124	0.611638
	0.10428	0.594402	0.11352	0.605996	0.12837	0.608113	0.14091	0.611564
	0.10395	0.594324	0.11319	0.605921	0.12804	0.618169	0.14058	0.61149
	0.10362	0.594143	0.11286	0.605958	0.12771	0.618096	0.14025	0.611416
	0.10329	0.594067	0.11253	0.605882	0.12738	0.608151	0.13992	0.611342
	0.10296	0.59399	0.1122	0.605806	0.12705	0.617951	0.13959	0.611268
	0.10296	0.59399	0.11187	0.605842	0.12672	0.617878	0.13926	0.611194
	0.10263	0.603913	0.11187	0.60573	0.12639	0.617806	0.13893	0.61112
	0.1023	0.603938	0.11121	0.61569	0.12639	0.617806	0.13893	0.61112
	0.1023	0.603836	0.11088	0.615502	0.12573	0.607661	0.1386	0.621046
	0.10164	0.603682	0.11055	0.615537	0.12573	0.607661	0.13827	0.620972
	0.10164	0.603682	0.11055	0.615426	0.1254	0.617588	0.13761	0.620962
	0.10131	0.603605	0.10989	0.615275	0.12507	0.617515	0.13761	0.620825
	0.10098	0.603528	0.10989	0.615275	0.12474	0.617443	0.13728	0.620751
	0.10065	0.603451	0.10956	0.615199	0.12441	0.61737	0.13695	0.620814
	0.10032	0.603375	0.10923	0.615123	0.12408	0.617298	0.13629	0.620529
	0.10032	0.603375	0.10857	0.614971	0.12375	0.617225	0.13629	0.620529
	0.09999	0.603298	0.10857	0.614971	0.12342	0.617152	0.13596	0.620455
	0.09966	0.603221	0.10857	0.614971	0.12309	0.61708	0.13563	0.620381
	0.09966	0.603221	0.10824	0.614787	0.12309	0.61708	0.1353	0.620307
	0.099	0.603067	0.10791	0.614711	0.12276	0.617007	0.13497	0.620233
	0.099	0.603067	0.10758	0.614636	0.12243	0.616935	0.13464	0.620159
	0.09867	0.60299	0.10725	0.61456	0.1221	0.616862	0.13431	0.620085
	0.09834	0.602913	0.10692	0.614485	0.12177	0.616789	0.13398	0.630012
	0.09801	0.602836	0.10692	0.624485	0.12144	0.616717	0.13365	0.629938
	0.09801	0.602836	0.10659	0.624409	0.12111	0.616644	0.13332	0.629864
	0.09768	0.602759	0.10626	0.624334	0.12078	0.616572	0.13299	0.61979
	0.09735	0.602683	0.10593	0.624258	0.12045	0.616499	0.13266	0.629849
	0.09702	0.602606	0.1056	0.624182	0.12012	0.616426	0.13233	0.629907
	0.09669	0.612529	0.10527	0.624107	0.11979	0.616354	0.132	0.629832
	0.09636	0.612452	0.10527	0.624107	0.11946	0.626281	0.132	0.629832
	0.09603	0.612375	0.10494	0.624031	0.1188	0.626136	0.13134	0.619683
	0.09603	0.612375	0.10461	0.623956	0.1188	0.626136	0.13134	0.629683
	0.0957	0.612298	0.10428	0.62388	0.11814	0.625991	0.13101	0.629608
	0.09537	0.612221	0.10428	0.62388	0.11814	0.625991	0.13068	0.629534
	0.09504	0.612144	0.10395	0.623805	0.11781	0.625918	0.13035	0.629459
	0.09471	0.612067	0.10362	0.623729	0.11748	0.625846	0.13002	0.629385
	0.09471	0.612067	0.10296	0.623578	0.11715	0.625773	0.12969	0.62931
	0.09405	0.61182	0.10296	0.623578	0.11682	0.6257	0.12936	0.629235
	0.09405	0.61182	0.10263	0.623502	0.11649	0.625628	0.12903	0.62929
	0.09405	0.61182	0.1023	0.623427	0.11616	0.625555	0.1287	0.629215
	0.09339	0.611666	0.10197	0.623351	0.11583	0.635483	0.12837	0.62914
	0.09339	0.611666	0.10164	0.623276	0.1155	0.63541	0.12804	0.639065
	0.09339	0.611666	0.10131	0.6332	0.11517	0.635337	0.12771	0.63899
	0.09306	0.61159	0.10098	0.633124	0.11484	0.635265	0.12738	0.638915
	0.09273	0.611513	0.10098	0.633124	0.11484	0.635265	0.12705	0.63884
	0.09273	0.611513	0.10065	0.633049	0.11418	0.63512	0.12672	0.638765
	0.09207	0.61136	0.10032	0.632873	0.11418	0.63512	0.12639	0.638691
	0.09207	0.61136	0.09999	0.632798	0.11385	0.635047	0.12606	0.638616
	0.09174	0.611284	0.09966	0.632722	0.11352	0.634974	0.12573	0.638541
	0.09141	0.611207	0.09933	0.632647	0.11319	0.634902	0.1254	0.638466
	0.09108	0.621131	0.099	0.632671	0.11286	0.634829	0.12507	0.638391
	0.09075	0.621054	0.099	0.632671	0.11253	0.634644	0.12474	0.638316
	0.09075	0.621054	0.09867	0.632595	0.11253	0.634644	0.12441	0.638241
	0.09075	0.621054	0.09834	0.63252	0.1122	0.634572	0.12408	0.638166
	0.09042	0.620977	0.09801	0.632444	0.11187	0.6345	0.12375	0.638091
	0.09009	0.620901	0.09801	0.632444	0.11154	0.634427	0.12342	0.638016
	0.08976	0.620824	0.09768	0.632369	0.11121	0.634355	0.12309	0.637941
	0.08943	0.620748	0.09702	0.632218	0.11088	0.644394	0.12276	0.637867
	0.08943	0.620748	0.09702	0.632218	0.11055	0.634321	0.12243	0.637792
	0.08943	0.620837	0.09669	0.632142	0.11022	0.634248	0.1221	0.637717
	0.08877	0.620683	0.09636	0.632066	0.10989	0.634176	0.12177	0.637642
	0.08877	0.620683	0.09603	0.631991	0.10956	0.634103	0.12144	0.647567
	0.08844	0.620607	0.0957	0.641915	0.10923	0.644031	0.12111	0.647492
	0.08811	0.62053	0.09537	0.64184	0.1089	0.643958	0.12078	0.647417
	0.08811	0.620618	0.09504	0.641764	0.10857	0.643885	0.12045	0.647342
	0.08778	0.620541	0.09471	0.641689	0.10824	0.643813	0.12012	0.647267
	0.08745	0.620463	0.09471	0.641689	0.10791	0.64374	0.11979	0.647192
	0.08712	0.620386	0.09438	0.641613	0.10758	0.643668	0.11946	0.647117
	0.08679	0.620309	0.09405	0.641537	0.10725	0.643595	0.11913	0.647043
	0.08646	0.620232	0.09372	0.641462	0.10692	0.643522	0.1188	0.646968
	0.08613	0.630241	0.09339	0.641386	0.10659	0.64345	0.11847	0.646893
	0.0858	0.630163	0.09339	0.641386	0.10659	0.64345	0.11814	0.646818
	0.0858	0.630163	0.09306	0.641311	0.10593	0.643305	0.11781	0.646743
	0.08547	0.630085	0.09273	0.641235	0.10593	0.643305	0.11748	0.646668
	0.08514	0.630008	0.0924	0.64116	0.1056	0.643232	0.11715	0.646593
	0.08514	0.629923	0.09207	0.641084	0.10527	0.643159	0.11682	0.646518
	0.08481	0.62993	0.09174	0.641008	0.10494	0.643087	0.11649	0.646443
	0.08448	0.629853	0.09141	0.640933	0.10461	0.643014	0.11616	0.646368
	0.08448	0.629853	0.09108	0.640857	0.10428	0.642942	0.1155	0.646219
	0.08415	0.629775	0.09075	0.650782	0.10395	0.642869	0.1155	0.646219
	0.08382	0.62953	0.09075	0.640782	0.10362	0.642796	0.11484	0.646069
	0.08382	0.62953	0.09009	0.640631	0.10329	0.642724	0.11484	0.646069
	0.08316	0.629376	0.09009	0.640631	0.10296	0.642754	0.11451	0.645994
	0.08316	0.629376	0.08976	0.640555	0.10263	0.642681	0.11418	0.645919
	0.08283	0.629299	0.08943	0.650479	0.1023	0.642608	0.11385	0.655844
	0.0825	0.629305	0.08943	0.650479	0.1023	0.642608	0.11319	0.655694
	0.08217	0.629228	0.08877	0.650328	0.10164	0.642462	0.11319	0.655694
	0.08184	0.629151	0.08877	0.650328	0.10164	0.652462	0.11286	0.655619
	0.08151	0.629073	0.08844	0.650253	0.10131	0.65239	0.1122	0.655469
	0.08118	0.628996	0.08811	0.650177	0.10098	0.652317	0.1122	0.655469
	0.08118	0.638996	0.08778	0.650102	0.10065	0.642244	0.11187	0.655394
	0.08052	0.638842	0.08745	0.650026	0.10032	0.652171	0.11121	0.655245
	0.08052	0.638842	0.08712	0.64995	0.09999	0.651998	0.11088	0.65517
	0.08019	0.638764	0.08679	0.649875	0.09966	0.652025	0.11055	0.655095
	0.07986	0.638687	0.08646	0.649799	0.09933	0.651952	0.11055	0.665095
	0.07953	0.63861	0.08613	0.649724	0.099	0.661879	0.11022	0.65502
	0.0792	0.638454	0.0858	0.649648	0.09834	0.661733	0.10989	0.654945
	0.0792	0.638454	0.0858	0.649648	0.09834	0.661733	0.10956	0.66487
	0.07887	0.638377	0.08514	0.659497	0.09768	0.661587	0.10923	0.654795
	0.07854	0.6383	0.08514	0.659497	0.09768	0.661783	0.10857	0.654645
	0.07821	0.638223	0.08481	0.659421	0.09702	0.661635	0.10857	0.654645
	0.07788	0.638146	0.08448	0.659346	0.09702	0.661635	0.10791	0.654603
	0.07755	0.638069	0.08448	0.659346	0.09669	0.661562	0.10791	0.664496
	0.07722	0.637992	0.08415	0.64927	0.09636	0.661488	0.10758	0.664421
	0.07722	0.637992	0.08382	0.659195	0.09603	0.661415	0.10725	0.664346
	0.07689	0.637915	0.08349	0.659119	0.0957	0.661341	0.10692	0.664271
	0.07656	0.647838	0.08316	0.659044	0.0957	0.661341	0.10626	0.664121
	0.07623	0.647685	0.08283	0.658968	0.09537	0.661268	0.10593	0.664046
	0.07623	0.647685	0.0825	0.658892	0.09471	0.66112	0.10593	0.664046
	0.0759	0.647609	0.08217	0.658817	0.09471	0.66112	0.1056	0.663971
	0.07557	0.647532	0.08184	0.658741	0.09405	0.660973	0.10494	0.663821
	0.07524	0.647456	0.08151	0.658666	0.09372	0.6609	0.10461	0.663746
	0.07491	0.647379	0.08118	0.65859	0.09339	0.660826	0.10428	0.673672
	0.07491	0.647379	0.08118	0.65859	0.09306	0.660752	0.10428	0.673672
	0.07458	0.647303	0.08052	0.658439	0.09273	0.660679	0.10362	0.663522
	0.07425	0.647226	0.08052	0.658439	0.09273	0.660586	0.10329	0.673447
	0.07392	0.657149	0.08019	0.668364	0.09207	0.66044	0.10296	0.673372
	0.07359	0.657146	0.07953	0.668212	0.09174	0.660366	0.10263	0.663297
	0.07359	0.657146	0.07953	0.668212	0.09141	0.670293	0.1023	0.663427
	0.07326	0.65707	0.0792	0.668137	0.09108	0.67022	0.10197	0.663249
	0.07293	0.656993	0.07887	0.668061	0.09075	0.670146	0.10164	0.663276
	0.0726	0.656916	0.07887	0.668061	0.09075	0.670146	0.10164	0.663174
	0.07227	0.656839	0.07821	0.66791	0.09009	0.67	0.10131	0.673099
	0.07227	0.656839	0.07821	0.66791	0.09009	0.67	0.10098	0.673023
	0.07194	0.656762	0.07788	0.667835	0.08943	0.669853	0.10032	0.672873
	0.07194	0.656762	0.07755	0.667759	0.08943	0.669943	0.10032	0.672973
	0.07161	0.656685	0.07722	0.667683	0.08877	0.669884	0.09999	0.672898
	0.07161	0.656685	0.07689	0.667608	0.08877	0.669884	0.09966	0.672822
	0.07128	0.656608	0.07656	0.667532	0.08844	0.669722	0.099	0.672671
	0.07095	0.656531	0.07623	0.667457	0.08811	0.669737	0.09867	0.672595
	0.07062	0.656454	0.0759	0.667381	0.08778	0.669575	0.09834	0.67252
	0.07029	0.656378	0.07557	0.667306	0.08745	0.669589	0.09801	0.672444
	0.06996	0.656301	0.07557	0.667306	0.08712	0.669515	0.09768	0.672369
	0.06996	0.656301	0.07524	0.66723	0.08679	0.669441	0.09735	0.672293
	0.06963	0.656224	0.07491	0.667154	0.08646	0.669367	0.09702	0.672218
	0.0693	0.656147	0.07458	0.667079	0.08613	0.669293	0.09669	0.672142
	0.06897	0.65607	0.07425	0.667077	0.0858	0.669133	0.09636	0.67197
	0.06864	0.655993	0.07425	0.667077	0.08547	0.668974	0.09603	0.671895
	0.06864	0.655993	0.07359	0.676926	0.08514	0.668901	0.0957	0.67182
	0.06798	0.655907	0.07359	0.666926	0.08481	0.668913	0.09537	0.681744
	0.06798	0.665907	0.07326	0.67685	0.08448	0.678755	0.09471	0.681594
	0.06765	0.66583	0.07293	0.676774	0.08415	0.678681	0.09438	0.681519
	0.06732	0.665753	0.0726	0.676698	0.08382	0.678524	0.09405	0.681443
	0.06732	0.665753	0.07227	0.676622	0.08349	0.678451	0.09372	0.681368
	0.06699	0.665676	0.07227	0.676622	0.08316	0.678378	0.09339	0.681386
	0.06666	0.665598	0.07194	0.676546	0.08283	0.678305	0.09306	0.681311
	0.06666	0.665598	0.07128	0.676466	0.0825	0.678233	0.09273	0.681235
	0.06633	0.665588	0.07095	0.676389	0.08217	0.67816	0.0924	0.68116
	0.066	0.665444	0.07062	0.676313	0.08184	0.678087	0.09207	0.681084
	0.06567	0.665367	0.07062	0.676313	0.08151	0.678014	0.09174	0.681008
	0.06534	0.66529	0.06996	0.676161	0.08118	0.677941	0.09141	0.680933
	0.06534	0.665355	0.06996	0.676161	0.08118	0.677941	0.09108	0.680857
	0.06501	0.665277	0.06963	0.676085	0.08052	0.677795	0.09075	0.680782
	0.06468	0.6652	0.0693	0.686008	0.08019	0.677802	0.09042	0.680706
	0.06435	0.665122	0.06897	0.675932	0.07986	0.677729	0.09009	0.680631
	0.06402	0.665045	0.06864	0.685856	0.07986	0.677729	0.09009	0.680541
	0.06402	0.665045	0.06864	0.685856	0.07953	0.677656	0.08976	0.690465
	0.06369	0.664903	0.06831	0.685711	0.0792	0.677582	0.08943	0.68039
	0.06336	0.664826	0.06798	0.685635	0.07887	0.677588	0.08877	0.68024
	0.06303	0.664749	0.06765	0.685559	0.07854	0.677514	0.08844	0.680253
	0.0627	0.664672	0.06732	0.685484	0.07821	0.687363	0.08811	0.690177
	0.06237	0.664595	0.06699	0.685408	0.07788	0.687367	0.08778	0.690102
	0.06237	0.664595	0.06666	0.685332	0.07755	0.687294	0.08745	0.689939
	0.06204	0.664517	0.06666	0.685332	0.07722	0.68722	0.08712	0.68995
	0.06171	0.67444	0.066	0.68518	0.07689	0.687146	0.08679	0.689875
	0.06138	0.664363	0.066	0.68518	0.07656	0.687073	0.08646	0.689799
	0.06105	0.674286	0.06567	0.685104	0.07623	0.686999	0.08613	0.68981
	0.06072	0.674208	0.06534	0.685028	0.0759	0.686926	0.0858	0.689734
	0.06072	0.674208	0.06501	0.684952	0.07557	0.686852	0.08547	0.689658
	0.06039	0.674131	0.06468	0.684876	0.07524	0.686854	0.08514	0.689497
	0.06006	0.674054	0.06435	0.684801	0.07491	0.686705	0.08448	0.699346
	0.05973	0.673977	0.06435	0.684801	0.07458	0.686631	0.08415	0.68927
	0.05973	0.673977	0.06402	0.684725	0.07425	0.686632	0.08415	0.68927
	0.0594	0.6739	0.06369	0.684649	0.07425	0.686632	0.08382	0.689195
	0.05907	0.673822	0.06336	0.684573	0.07359	0.686484	0.08382	0.689195
	0.05907	0.673822	0.06303	0.684497	0.07359	0.686484	0.08316	0.689044
	0.05874	0.673745	0.0627	0.694421	0.07326	0.686337	0.08283	0.688968
	0.05841	0.683668	0.0627	0.694421	0.0726	0.68619	0.0825	0.688893
	0.05808	0.673591	0.06237	0.694345	0.07227	0.686188	0.08217	0.688817
	0.05808	0.673591	0.06171	0.694193	0.07227	0.686188	0.08184	0.688741
	0.05775	0.683513	0.06171	0.694193	0.07194	0.686043	0.08151	0.688747
	0.05742	0.683436	0.06138	0.694117	0.07161	0.686041	0.08118	0.69859
	0.05709	0.673359	0.06105	0.694042	0.07128	0.695895	0.08085	0.698596
	0.05709	0.683359	0.06072	0.693966	0.07095	0.695822	0.08052	0.698439
	0.05676	0.683339	0.06039	0.69389	0.07062	0.695748	0.08019	0.698444
	0.05643	0.683205	0.06006	0.693814	0.07029	0.695745	0.07986	0.698288
	0.0561	0.683184	0.05973	0.693738	0.06996	0.695601	0.07953	0.698212
	0.05577	0.68305	0.05973	0.693738	0.06963	0.695527	0.0792	0.698216
	0.05544	0.682973	0.0594	0.693662	0.0693	0.695454	0.07887	0.69814
	0.05511	0.682896	0.05907	0.693645	0.06897	0.69538	0.07821	0.69791
	0.05478	0.682819	0.05907	0.693645	0.06864	0.695307	0.07821	0.69791
	0.05478	0.682819	0.05874	0.693569	0.06864	0.695307	0.07788	0.697912
	0.05445	0.682741	0.05841	0.693493	0.06798	0.695228	0.07755	0.697759
	0.05412	0.682664	0.05808	0.693475	0.06798	0.69516	0.07689	0.697685
	0.05379	0.682587	0.05775	0.69334	0.06765	0.695086	0.07689	0.697685
	0.05379	0.682587	0.05742	0.693321	0.06732	0.695012	0.07623	0.707533
	0.05346	0.68251	0.05709	0.703188	0.06699	0.694939	0.07623	0.707457
	0.05313	0.682432	0.05709	0.703188	0.06666	0.694865	0.07557	0.707381
	0.05313	0.682432	0.05676	0.703168	0.06633	0.694792	0.07557	0.707381
	0.0528	0.682355	0.05643	0.703092	0.066	0.694718	0.07491	0.707229
	0.05247	0.682278	0.0561	0.702959	0.06567	0.694644	0.07458	0.707153
	0.05214	0.692201	0.05577	0.702939	0.06534	0.704636	0.07425	0.707077
	0.05181	0.692175	0.05544	0.702862	0.06501	0.704562	0.07392	0.706928
	0.05181	0.692175	0.05511	0.70273	0.06468	0.704488	0.07359	0.706852
	0.05148	0.692046	0.05511	0.702786	0.06435	0.704414	0.07359	0.706852
	0.05115	0.69202	0.05478	0.702709	0.06402	0.70434	0.07293	0.706701
	0.05082	0.691892	0.05445	0.702632	0.06369	0.704267	0.0726	0.706625
	0.05049	0.691865	0.05445	0.702632	0.06336	0.704193	0.07227	0.70655
	0.05049	0.691815	0.05412	0.702556	0.06303	0.704119	0.07227	0.706622
	0.05016	0.691737	0.05379	0.702425	0.06303	0.704119	0.07194	0.706546
	0.04983	0.69166	0.05346	0.702349	0.0627	0.704045	0.07128	0.706394
	0.04983	0.69166	0.05313	0.702326	0.06237	0.703971	0.07128	0.706394
	0.0495	0.691534	0.0528	0.70225	0.06171	0.703823	0.07062	0.706243
	0.04917	0.691457	0.05247	0.702121	0.06138	0.703749	0.07029	0.706167
	0.04917	0.691457	0.05214	0.702044	0.06138	0.703749	0.06996	0.706091
	0.04884	0.69138	0.05181	0.701968	0.06105	0.703675	0.06963	0.706015
	0.04851	0.691303	0.05181	0.701968	0.06072	0.703601	0.0693	0.705939
	0.04818	0.691226	0.05148	0.711943	0.06039	0.713527	0.06897	0.715863
	0.04818	0.691226	0.05115	0.711816	0.06006	0.713453	0.06864	0.715787
	0.04785	0.691101	0.05082	0.701739	0.05973	0.70338	0.06831	0.715711
	0.04752	0.691025	0.05049	0.711663	0.0594	0.703306	0.06798	0.715635
	0.04752	0.701025	0.05049	0.711663	0.05907	0.713232	0.06765	0.715559
	0.04719	0.700948	0.05016	0.711637	0.05907	0.713232	0.06732	0.715484
	0.04686	0.690872	0.04983	0.711511	0.05841	0.713084	0.06699	0.715408
	0.04653	0.700841	0.0495	0.711484	0.05841	0.713142	0.06666	0.715465
	0.04653	0.700841	0.04917	0.711407	0.05808	0.713068	0.06633	0.715389
	0.0462	0.690765	0.04917	0.711358	0.05775	0.712994	0.066	0.715312
	0.04587	0.700688	0.04884	0.711331	0.05742	0.712862	0.066	0.705312
	0.04554	0.700611	0.04851	0.711254	0.05709	0.712788	0.06567	0.715235
	0.04521	0.700534	0.04818	0.71113	0.05676	0.712714	0.06534	0.715159
	0.04521	0.700534	0.04785	0.711101	0.05676	0.712714	0.06501	0.715082
	0.04488	0.700457	0.04785	0.711101	0.0561	0.712566	0.06468	0.715006
	0.04488	0.700457	0.04752	0.711025	0.0561	0.712566	0.06435	0.714929
	0.04455	0.70038	0.04719	0.710901	0.05577	0.712604	0.06402	0.714853
	0.04422	0.700259	0.04686	0.710872	0.05544	0.712529	0.06369	0.714776
	0.04389	0.700226	0.04653	0.710795	0.05511	0.7124	0.06336	0.714636
	0.04356	0.700149	0.04653	0.710795	0.05478	0.712325	0.06303	0.71456
	0.04356	0.700149	0.0462	0.710718	0.05445	0.712251	0.0627	0.714484
	0.04323	0.700073	0.04587	0.710642	0.05412	0.712231	0.06237	0.71447
	0.04323	0.700073	0.04554	0.710565	0.05379	0.71221	0.06204	0.714331
	0.0429	0.699996	0.04521	0.710489	0.05346	0.712135	0.06171	0.714255
	0.04257	0.699919	0.04488	0.710412	0.05346	0.712082	0.06138	0.714179
	0.04257	0.699919	0.04488	0.710412	0.0528	0.711986	0.06105	0.714164
	0.04224	0.699842	0.04455	0.710336	0.0528	0.722038	0.06072	0.724026
	0.04191	0.699765	0.04422	0.720259	0.05247	0.721911	0.06039	0.72395
	0.04191	0.699807	0.04389	0.720182	0.05214	0.711836	0.06006	0.713874
	0.04158	0.70973	0.04356	0.720106	0.05181	0.711761	0.05973	0.713857
	0.04125	0.709652	0.04356	0.720106	0.05148	0.721737	0.0594	0.723781
	0.04092	0.709575	0.04323	0.720029	0.05115	0.721611	0.0594	0.723781
	0.04092	0.709575	0.0429	0.719953	0.05082	0.721536	0.05907	0.723704
	0.04059	0.709498	0.04257	0.719876	0.05082	0.721536	0.05874	0.723686
	0.04026	0.709421	0.04224	0.7198	0.05049	0.721461	0.05841	0.723493
	0.03993	0.709344	0.04224	0.7198	0.05016	0.721386	0.05808	0.723416
	0.0396	0.709266	0.04191	0.719723	0.04983	0.721311	0.05775	0.723398
	0.0396	0.709266	0.04158	0.719647	0.0495	0.721236	0.05742	0.723321
	0.03927	0.709189	0.04125	0.71957	0.04917	0.721211	0.05709	0.723188
	0.03894	0.709151	0.04092	0.719493	0.04884	0.721136	0.05676	0.723168
	0.03861	0.709073	0.04092	0.719453	0.04884	0.721087	0.05643	0.723092
	0.03861	0.709073	0.04059	0.719376	0.04851	0.72106	0.0561	0.722959
	0.03828	0.708996	0.04059	0.719417	0.04818	0.720985	0.05577	0.722939
	0.03828	0.708996	0.03993	0.729224	0.04785	0.72091	0.05544	0.722807
	0.03795	0.70888	0.03993	0.729264	0.04752	0.730787	0.05544	0.722862
	0.03762	0.708803	0.0396	0.729187	0.04719	0.730759	0.05478	0.722654
	0.03762	0.708803	0.03927	0.729111	0.04686	0.730684	0.05478	0.732654
	0.03696	0.708649	0.03927	0.729111	0.04653	0.730609	0.05445	0.732578
	0.03696	0.708649	0.03894	0.729034	0.04653	0.730609	0.05379	0.732425
	0.03663	0.708571	0.03861	0.728958	0.0462	0.730534	0.05346	0.732349
	0.0363	0.70853	0.03828	0.728881	0.04587	0.730412	0.05313	0.722326
	0.0363	0.718494	0.03795	0.728804	0.04554	0.730383	0.0528	0.73225
	0.03597	0.718417	0.03762	0.728728	0.04521	0.730308	0.05247	0.732121
	0.03564	0.71834	0.03762	0.728728	0.04488	0.730188	0.05247	0.732173
	0.03564	0.71834	0.03762	0.728728	0.04455	0.730113	0.05181	0.73202
	0.03531	0.718298	0.03729	0.728651	0.04422	0.730038	0.05148	0.731892
	0.03498	0.71822	0.03696	0.728575	0.04389	0.729963	0.05115	0.731816
	0.03465	0.718143	0.03663	0.728498	0.04356	0.729888	0.05082	0.731739
	0.03465	0.718143	0.03663	0.728498	0.04323	0.72977	0.05049	0.731663
	0.03432	0.718065	0.0363	0.728422	0.04323	0.72977	0.05049	0.731714
	0.03399	0.717954	0.03597	0.728345	0.0429	0.729695	0.05016	0.731637
	0.03399	0.717954	0.03564	0.728268	0.04257	0.729621	0.04983	0.73161
	0.03366	0.717843	0.03564	0.728304	0.04224	0.729546	0.0495	0.731533
	0.03333	0.717799	0.03531	0.728192	0.04191	0.729472	0.04917	0.731407
	0.03333	0.717799	0.03498	0.728115	0.04191	0.72943	0.04884	0.731331
	0.03333	0.717766	0.03465	0.738039	0.04158	0.739355	0.04851	0.731254
	0.033	0.717722	0.03432	0.737962	0.04125	0.739281	0.04818	0.741226
	0.03267	0.717645	0.03399	0.737886	0.04092	0.739207	0.04785	0.741101
	0.03267	0.717645	0.03399	0.73792	0.04059	0.739133	0.04752	0.741072
	0.03234	0.717568	0.03366	0.737843	0.04026	0.739099	0.04752	0.741025
	0.03201	0.71749	0.03366	0.737843	0.04026	0.739099	0.04686	0.740872
	0.03201	0.72749	0.03333	0.737766	0.03993	0.739024	0.04686	0.740872
	0.03168	0.717413	0.033	0.737689	0.0396	0.73895	0.04653	0.740795
	0.03135	0.727336	0.03267	0.737612	0.03927	0.738875	0.0462	0.740718
	0.03135	0.727336	0.03234	0.737535	0.03894	0.7388	0.04587	0.740642
	0.03102	0.727259	0.03234	0.737535	0.03861	0.738726	0.04554	0.740565
	0.03069	0.727212	0.03201	0.737458	0.03861	0.738726	0.04554	0.740565
	0.03036	0.727135	0.03168	0.737381	0.03828	0.738651	0.04521	0.740489
	0.03036	0.727135	0.03168	0.737381	0.03795	0.738577	0.04488	0.740412
	0.03003	0.727057	0.03135	0.737273	0.03762	0.738502	0.04455	0.740336
	0.03003	0.727057	0.03102	0.737197	0.03762	0.738502	0.04422	0.740303
	0.0297	0.72698	0.03069	0.73712	0.03729	0.738428	0.04389	0.740182
	0.02937	0.726902	0.03069	0.73712	0.03696	0.738353	0.04356	0.740149
	0.02937	0.726902	0.03036	0.737044	0.03663	0.738278	0.04323	0.740029
	0.02904	0.726824	0.03036	0.737044	0.0363	0.738204	0.0429	0.739953
	0.02904	0.726824	0.03003	0.736967	0.0363	0.73824	0.04257	0.739876
	0.02871	0.726747	0.0297	0.73689	0.03597	0.738165	0.04224	0.7398
	0.02838	0.736669	0.02937	0.746814	0.03564	0.73809	0.04224	0.7398
	0.02838	0.726669	0.02937	0.746814	0.03531	0.748015	0.04191	0.739723
	0.02805	0.736592	0.02871	0.746661	0.03531	0.748015	0.04158	0.739647
	0.02772	0.736514	0.02871	0.746661	0.03498	0.747905	0.04125	0.74957
	0.02772	0.736514	0.02838	0.746584	0.03465	0.747831	0.04092	0.749493
	0.02739	0.736437	0.02838	0.746584	0.03432	0.747756	0.04059	0.749417
	0.02739	0.736464	0.02805	0.746508	0.03399	0.747682	0.04026	0.74934
	0.02706	0.736359	0.02772	0.746431	0.03399	0.747682	0.03993	0.749264
	0.02706	0.736359	0.02772	0.746431	0.03366	0.747607	0.03993	0.749264
	0.02673	0.736282	0.02739	0.746354	0.03333	0.747533	0.0396	0.749187
	0.0264	0.736204	0.02706	0.746278	0.033	0.747458	0.03927	0.749111
	0.02607	0.736153	0.02673	0.746201	0.03267	0.747383	0.03894	0.749034
	0.02607	0.736153	0.02673	0.746201	0.03234	0.747309	0.03861	0.748958
	0.02574	0.736075	0.0264	0.746125	0.03201	0.747266	0.03828	0.758881
	0.02574	0.736075	0.02607	0.746048	0.03201	0.747234	0.03795	0.748804
	0.02541	0.735997	0.02607	0.746048	0.03168	0.747191	0.03762	0.748728
	0.02541	0.735997	0.02574	0.745972	0.03135	0.747085	0.03729	0.748651
	0.02508	0.735919	0.02574	0.755972	0.03135	0.747085	0.03696	0.758575
	0.02475	0.735841	0.02541	0.755895	0.03102	0.757042	0.03663	0.748498
	0.02442	0.735763	0.02508	0.755819	0.03069	0.756967	0.03663	0.758498
	0.02409	0.735685	0.02508	0.755819	0.03036	0.756892	0.0363	0.758422
	0.02409	0.735685	0.02475	0.755742	0.03036	0.756892	0.03597	0.758345
	0.02376	0.735607	0.02442	0.755665	0.03003	0.756817	0.03564	0.758268
	0.02343	0.735553	0.02442	0.755665	0.0297	0.756742	0.03531	0.758192
	0.02343	0.735529	0.02409	0.755589	0.02937	0.756667	0.03498	0.758115
	0.02343	0.745529	0.02376	0.755512	0.02937	0.756667	0.03498	0.75815
	0.0231	0.745475	0.02376	0.755512	0.02904	0.756592	0.03465	0.758039
	0.02277	0.745374	0.02343	0.755436	0.02871	0.756517	0.03432	0.757962
	0.02277	0.745396	0.02343	0.755436	0.02838	0.756442	0.03399	0.757886
	0.02244	0.735296	0.0231	0.755359	0.02838	0.756442	0.03399	0.757886
	0.02244	0.745318	0.02277	0.755283	0.02805	0.756367	0.03366	0.757809
	0.02211	0.74524	0.02277	0.755283	0.02772	0.756292	0.03333	0.757766
	0.02178	0.74514	0.02244	0.755206	0.02739	0.756218	0.033	0.757656
	0.02178	0.74514	0.02211	0.76513	0.02739	0.756218	0.03267	0.757579
	0.02145	0.745062	0.02178	0.765075	0.02706	0.766143	0.03234	0.757503
	0.02145	0.745062	0.02178	0.765075	0.02673	0.766068	0.03234	0.757503
	0.02112	0.744984	0.02145	0.764998	0.0264	0.765993	0.03201	0.757426
	0.02112	0.744984	0.02145	0.764998	0.02607	0.765918	0.03168	0.76735
	0.02079	0.744906	0.02112	0.764921	0.02607	0.765918	0.03135	0.767273
	0.02046	0.744829	0.02079	0.764844	0.02574	0.765843	0.03135	0.767273
	0.02046	0.744829	0.02046	0.764767	0.02541	0.765768	0.03069	0.76712
	0.02013	0.744751	0.02046	0.764767	0.02541	0.765768	0.03069	0.76712
	0.0198	0.744673	0.02013	0.76469	0.02508	0.765718	0.03036	0.767044
	0.0198	0.754673	0.02013	0.76469	0.02475	0.765643	0.03036	0.767044
	0.01947	0.754595	0.02013	0.76469	0.02475	0.765643	0.03003	0.766967
	0.01947	0.754595	0.0198	0.764594	0.02442	0.765543	0.0297	0.76689
	0.01914	0.754536	0.01947	0.764517	0.02409	0.765468	0.02937	0.766814
	0.01914	0.754517	0.01914	0.76444	0.02376	0.765417	0.02904	0.766737
	0.01914	0.754536	0.01914	0.76444	0.02376	0.765417	0.02871	0.766661
	0.01881	0.754439	0.01881	0.764364	0.02343	0.765342	0.02838	0.766584
	0.01881	0.754458	0.01881	0.764383	0.02343	0.765342	0.02838	0.766584
	0.01848	0.75438	0.01848	0.764306	0.0231	0.765267	0.02805	0.766508
	0.01848	0.75438	0.01848	0.764324	0.02277	0.765169	0.02772	0.766431
	0.01815	0.754302	0.01815	0.764247	0.02244	0.765094	0.02739	0.766354
	0.01782	0.754223	0.01782	0.764152	0.02244	0.765116	0.02706	0.776305
	0.01782	0.754223	0.01782	0.76417	0.02211	0.765041	0.02706	0.766305
	0.01749	0.754145	0.01749	0.764093	0.02211	0.775019	0.02673	0.776228
	0.01749	0.754145	0.01749	0.764075	0.02178	0.774944	0.0264	0.776151
	0.01716	0.754067	0.01749	0.774075	0.02145	0.774869	0.0264	0.776151
	0.01683	0.753989	0.01716	0.773998	0.02145	0.774869	0.02607	0.776074
	0.01683	0.753989	0.01716	0.774015	0.02112	0.774794	0.02574	0.775997
	0.0165	0.753911	0.01683	0.773955	0.02079	0.774719	0.02574	0.775997
	0.0165	0.753911	0.0165	0.773877	0.02079	0.774719	0.02541	0.775921
	0.01617	0.763816	0.0165	0.773861	0.02046	0.774644	0.02508	0.775844
	0.01617	0.763832	0.01617	0.773784	0.02013	0.77457	0.02475	0.775767
	0.01584	0.763738	0.01584	0.773722	0.02013	0.77457	0.02442	0.77569
	0.01584	0.763738	0.01584	0.773722	0.0198	0.774495	0.02409	0.775613
	0.01551	0.76366	0.01551	0.773645	0.01947	0.77442	0.02409	0.775613
	0.01551	0.76366	0.01551	0.783645	0.01914	0.774345	0.02376	0.775536
	0.01518	0.763582	0.01518	0.773567	0.01914	0.774345	0.02343	0.775459
	0.01518	0.763582	0.01518	0.783567	0.01914	0.774345	0.02343	0.775459
	0.01485	0.763505	0.01485	0.78349	0.01881	0.784289	0.0231	0.785382
	0.01485	0.763505	0.01485	0.78349	0.01848	0.774195	0.02277	0.785305
	0.01452	0.763427	0.01452	0.783412	0.01848	0.784195	0.02277	0.785305
	0.01452	0.763427	0.01452	0.783412	0.01815	0.784138	0.02244	0.785229
	0.01419	0.763349	0.01419	0.783335	0.01815	0.784138	0.02244	0.785229
	0.01419	0.763335	0.01386	0.783257	0.01782	0.784063	0.02211	0.785152
	0.01386	0.763257	0.01386	0.783243	0.01782	0.774045	0.02178	0.785075
	0.01386	0.763271	0.01386	0.783243	0.01749	0.784005	0.02178	0.785075
	0.01353	0.77318	0.01353	0.783166	0.01749	0.784005	0.02145	0.784998
	0.01353	0.773193	0.01353	0.783166	0.01716	0.78393	0.02112	0.784921
	0.0132	0.773115	0.0132	0.783089	0.01683	0.783854	0.02112	0.784921
	0.0132	0.773115	0.0132	0.783076	0.01683	0.783854	0.02046	0.784767
	0.0132	0.773115	0.01287	0.782999	0.0165	0.783779	0.02046	0.784767
	0.01287	0.773037	0.01287	0.782999	0.01617	0.783703	0.02013	0.78469
	0.01287	0.773037	0.01254	0.782922	0.01617	0.783703	0.02013	0.78469
	0.01254	0.772959	0.01254	0.782922	0.01584	0.783627	0.0198	0.784613
	0.01254	0.772959	0.01221	0.782845	0.01584	0.783627	0.01947	0.784537
	0.01221	0.772882	0.01188	0.782768	0.01551	0.783552	0.01914	0.78446
	0.01221	0.772882	0.01188	0.782768	0.01518	0.783476	0.01914	0.78446
	0.01188	0.772804	0.01155	0.792691	0.01518	0.783476	0.01881	0.784383
	0.01188	0.772804	0.01155	0.782691	0.01518	0.783476	0.01881	0.784383
	0.01155	0.772726	0.01155	0.792691	0.01485	0.783401	0.01848	0.784306
	0.01155	0.772726	0.01155	0.792691	0.01452	0.783325	0.01848	0.784306
	0.01155	0.772726	0.01122	0.792614	0.01452	0.783325	0.01815	0.784229
	0.01122	0.772648	0.01122	0.792614	0.01419	0.78325	0.01782	0.784152
	0.01122	0.772637	0.01089	0.792548	0.01386	0.793174	0.01782	0.794152
	0.01089	0.772559	0.01089	0.792537	0.01386	0.793174	0.01749	0.784075
	0.01089	0.782559	0.01056	0.792482	0.01386	0.793174	0.01716	0.793998
	0.01056	0.782482	0.01056	0.782471	0.01353	0.793098	0.01683	0.793921
	0.01056	0.782482	0.01056	0.792482	0.0132	0.793023	0.01683	0.793921
	0.01023	0.782404	0.01023	0.792404	0.0132	0.793023	0.0165	0.793845
	0.01023	0.782404	0.0099	0.792327	0.01287	0.792947	0.0165	0.793845
	0.0099	0.782327	0.0099	0.792327	0.01287	0.792947	0.01617	0.793768
	0.0099	0.782327	0.0099	0.792317	0.01254	0.792859	0.01584	0.793691
	0.00957	0.782249	0.00957	0.792249	0.01254	0.792884	0.01584	0.793691
	0.00957	0.782249	0.00957	0.792239	0.01221	0.792808	0.01551	0.793614
	0.00957	0.782249	0.00957	0.792239	0.01221	0.792808	0.01551	0.793614
	0.00957	0.782259	0.00924	0.792162	0.01188	0.792721	0.01518	0.793537
	0.00957	0.782249	0.00924	0.792162	0.01188	0.792732	0.01485	0.79346
	0.00924	0.782171	0.00891	0.792085	0.01155	0.792656	0.01485	0.79346
	0.00924	0.782171	0.00891	0.792085	0.01155	0.792645	0.01452	0.793383
	0.00924	0.782171	0.00858	0.792008	0.01155	0.792645	0.01452	0.793383
	0.00891	0.782094	0.00858	0.802008	0.01122	0.792569	0.01419	0.793306
	0.00858	0.782016	0.00858	0.802008	0.01122	0.802569	0.01419	0.793306
	0.00858	0.782016	0.00825	0.80193	0.01089	0.802505	0.01386	0.793229
	0.00858	0.782016	0.00825	0.80193	0.01089	0.802494	0.01386	0.793229
	0.00858	0.782025	0.00792	0.801853	0.01056	0.802418	0.01353	0.793152
	0.00858	0.792016	0.00792	0.801853	0.01056	0.802418	0.01353	0.793152
	0.00825	0.791947	0.00759	0.801776	0.01023	0.802343	0.0132	0.803076
	0.00825	0.791939	0.00759	0.801776	0.0099	0.802267	0.0132	0.793076
	0.00792	0.791861	0.00759	0.801776	0.0099	0.802267	0.01287	0.802999
	0.00792	0.791861	0.00759	0.801776	0.0099	0.802267	0.01287	0.802999
	0.00792	0.791861	0.00726	0.801699	0.00957	0.802192	0.01221	0.802857
	0.00759	0.791784	0.00726	0.801699	0.00957	0.802192	0.01221	0.802857
	0.00759	0.791784	0.00726	0.801706	0.00957	0.802192	0.01188	0.80278
	0.00726	0.791706	0.00693	0.801629	0.00957	0.802192	0.01188	0.80278
	0.00726	0.791706	0.00693	0.801635	0.00924	0.802116	0.01188	0.80278
	0.00693	0.791629	0.00693	0.801635	0.00924	0.802116	0.01155	0.802703
	0.00693	0.791629	0.00693	0.801629	0.00891	0.80204	0.01155	0.802703
	0.00693	0.791629	0.0066	0.801551	0.00891	0.80204	0.01155	0.802703
	0.00693	0.791629	0.0066	0.801551	0.00858	0.801965	0.01122	0.802625
	0.0066	0.791551	0.0066	0.801551	0.00858	0.801965	0.01089	0.802548
	0.0066	0.791551	0.0066	0.801551	0.00825	0.801889	0.01089	0.802548
	0.0066	0.791551	0.00627	0.801473	0.00825	0.801889	0.01056	0.812471
	0.00627	0.791473	0.00627	0.801473	0.00825	0.801889	0.01056	0.812471
	0.00627	0.791473	0.00594	0.801396	0.00792	0.801814	0.01056	0.812471
	0.00594	0.791396	0.00594	0.801396	0.00792	0.801814	0.01023	0.812394
	0.00594	0.801396	0.00594	0.811396	0.00792	0.801814	0.0099	0.812317
	0.00594	0.791396	0.00561	0.811318	0.00759	0.801738	0.0099	0.812327
	0.00594	0.801396	0.00561	0.801318	0.00759	0.801738	0.00957	0.812249
	0.00561	0.801318	0.00561	0.811318	0.00759	0.811738	0.00957	0.812249
	0.00561	0.801324	0.00561	0.811318	0.00726	0.81167	0.00957	0.812249
	0.00528	0.801241	0.00528	0.811241	0.00726	0.81167	0.00924	0.812171
	0.00561	0.801313	0.00495	0.811163	0.00726	0.81167	0.00924	0.812171
	0.00528	0.801241	0.00495	0.811163	0.00693	0.811594	0.00924	0.812162
	0.00528	0.801241	0.00495	0.821163	0.00693	0.811594	0.00891	0.812094
	0.00495	0.801163	0.00462	0.811086	0.00693	0.811587	0.00891	0.812085
	0.00495	0.801163	0.00462	0.821086	0.00693	0.811587	0.00858	0.812008
	0.00495	0.801158	0.00462	0.821086	0.0066	0.811511	0.00858	0.812008
	0.00495	0.801163	0.00462	0.821086	0.00627	0.811436	0.00858	0.812008
	0.00495	0.801163	0.00462	0.82109	0.00627	0.811436	0.00825	0.81193
	0.00462	0.801086	0.00462	0.82109	0.00594	0.81136	0.00792	0.811853
	0.00462	0.801086	0.00462	0.82109	0.00594	0.81136	0.00792	0.821853
	0.00462	0.801086	0.00429	0.821012	0.00594	0.81136	0.00792	0.811853
	0.00462	0.801086	0.00429	0.821012	0.00594	0.81136	0.00792	0.821853
	0.00462	0.801086	0.00396	0.820935	0.00594	0.82136	0.00759	0.821776
	0.00462	0.801086	0.00396	0.820931	0.00594	0.82136	0.00759	0.821776
	0.00462	0.801086	0.00396	0.820935	0.00561	0.821285	0.00759	0.811776
	0.00429	0.801008	0.00396	0.820935	0.00561	0.821285	0.00726	0.821699
	0.00396	0.800935	0.00396	0.820935	0.00528	0.821209	0.00726	0.821706
	0.00429	0.801004	0.00363	0.820857	0.00528	0.821204	0.00693	0.821635
	0.00396	0.810931	0.00363	0.820853	0.00528	0.821209	0.00693	0.821629
	0.00396	0.800927	0.00363	0.820853	0.00495	0.821138	0.00693	0.821629
	0.00396	0.810931	0.00363	0.820857	0.00495	0.821138	0.00693	0.821629
	0.00396	0.810927	0.00363	0.820853	0.00495	0.821138	0.0066	0.821551
	0.00396	0.810931	0.00363	0.820857	0.00495	0.821138	0.0066	0.821558
	0.00363	0.810853	0.00363	0.820857	0.00462	0.821063	0.00627	0.821473
	0.00363	0.810853	0.00363	0.820857	0.00462	0.821063	0.00627	0.821473
	0.00363	0.810853	0.0033	0.820782	0.00462	0.821063	0.00594	0.821396
	0.00363	0.810853	0.0033	0.820779	0.00462	0.831063	0.00594	0.821396
	0.0033	0.810776	0.0033	0.820779	0.00462	0.821058	0.00594	0.821396
	0.0033	0.810776	0.0033	0.820782	0.00429	0.820987	0.00594	0.821396
	0.0033	0.810776	0.0033	0.820782	0.00429	0.820982	0.00561	0.831318
	0.0033	0.810776	0.00297	0.820704	0.00429	0.820982	0.00561	0.831318
	0.0033	0.810776	0.00297	0.820704	0.00396	0.830907	0.00561	0.821318
	0.00297	0.810698	0.00297	0.830704	0.00396	0.830907	0.00528	0.831241
	0.0033	0.810776	0.00297	0.830701	0.00396	0.830907	0.00528	0.831241
	0.00297	0.810698	0.00297	0.830707	0.00396	0.830907	0.00528	0.831241
	0.00297	0.810701	0.00264	0.830628	0.00396	0.830907	0.00495	0.831163
	0.00297	0.810698	0.00297	0.830707	0.00363	0.830831	0.00495	0.831163
	0.00297	0.820698	0.00264	0.830626	0.00363	0.830831	0.00495	0.831163
	0.00297	0.820698	0.00264	0.830628	0.00363	0.830831	0.00495	0.831163
	0.00297	0.820701	0.00264	0.830626	0.00363	0.830831	0.00462	0.831086
	0.00264	0.820623	0.00264	0.830626	0.0033	0.830756	0.00462	0.831086
	0.00264	0.820623	0.00231	0.830547	0.0033	0.830756	0.00462	0.831086
	0.00264	0.820623	0.00231	0.830547	0.0033	0.830756	0.00462	0.831086
	0.00264	0.820626	0.00231	0.830547	0.0033	0.830756	0.00462	0.831086
	0.00264	0.820626	0.00231	0.830547	0.0033	0.830756	0.00462	0.831086
	0.00231	0.820547	0.00231	0.830547	0.0033	0.830756	0.00429	0.831008
	0.00231	0.820547	0.00231	0.830547	0.00297	0.83068	0.00429	0.831008
	0.00231	0.820547	0.00231	0.830547	0.0033	0.830756	0.00429	0.831008
	0.00231	0.820547	0.00231	0.830547	0.00297	0.83068	0.00429	0.831008
	0.00231	0.820547	0.00231	0.830547	0.00297	0.83068	0.00396	0.830931
	0.00231	0.820547	0.00231	0.83055	0.00297	0.83068	0.00396	0.830931
	0.00231	0.820547	0.00231	0.83055	0.00297	0.830683	0.00396	0.830931
	0.00198	0.820469	0.00198	0.830471	0.00297	0.830683	0.00396	0.830931
	0.00231	0.83055	0.00198	0.830473	0.00264	0.830607	0.00396	0.830931
	0.00198	0.830473	0.00198	0.830471	0.00264	0.840607	0.00363	0.830853
	0.00198	0.830471	0.00198	0.840471	0.00264	0.830607	0.00363	0.830853
	0.00198	0.830471	0.00165	0.840393	0.00264	0.840607	0.0033	0.840776
	0.00198	0.830473	0.00165	0.840393	0.00264	0.840607	0.0033	0.840776
	0.00165	0.830394	0.00165	0.840393	0.00264	0.840607	0.0033	0.840776
	0.00165	0.830394	0.00165	0.840393	0.00231	0.840531	0.0033	0.840776
	0.00165	0.830394	0.00165	0.840393	0.00231	0.840531	0.0033	0.840776
	0.00165	0.830394	0.00165	0.840391	0.00231	0.840531	0.0033	0.840776
	0.00165	0.830394	0.00165	0.840393	0.00231	0.840531	0.00297	0.840698
	0.00165	0.830394	0.00132	0.840314	0.00231	0.840531	0.00297	0.840698
	0.00165	0.830394	0.00132	0.840314	0.00231	0.840531	0.00297	0.840701
	0.00132	0.830315	0.00132	0.840314	0.00231	0.840531	0.00297	0.840701
	0.00132	0.830315	0.00132	0.840314	0.00231	0.840531	0.00297	0.840701
	0.00132	0.830315	0.00132	0.840314	0.00231	0.840531	0.00297	0.840701
	0.00132	0.830315	0.00132	0.840314	0.00198	0.840455	0.00264	0.840623
	0.00132	0.830315	0.00132	0.840314	0.00198	0.840455	0.00264	0.840623
	0.00132	0.830315	0.00132	0.840314	0.00198	0.840455	0.00264	0.840623
	0.00132	0.830314	0.00132	0.840314	0.00198	0.840455	0.00264	0.840623
	0.00132	0.830314	0.00132	0.840314	0.00198	0.840455	0.00264	0.840623
	0.00132	0.830314	0.00132	0.840314	0.00198	0.840455	0.00264	0.840623
	0.00132	0.830314	0.00132	0.840313	0.00198	0.840455	0.00231	0.840545
	0.00132	0.830313	0.00132	0.840313	0.00198	0.840455	0.00231	0.840545
	0.00132	0.830313	0.00132	0.840313	0.00165	0.840379	0.00231	0.850547
	0.00132	0.830313	0.00132	0.840315	0.00165	0.840379	0.00231	0.850545
	0.00132	0.840313	0.00099	0.840237	0.00165	0.850379	0.00231	0.850545
	0.00132	0.840313	0.00099	0.840237	0.00132	0.850304	0.00231	0.850545
	0.00099	0.840234	0.00132	0.850315	0.00165	0.850379	0.00198	0.850467
	0.00099	0.840234	0.00132	0.850315	0.00132	0.850304	0.00198	0.850467
	0.00099	0.840235	0.00099	0.850237	0.00132	0.850304	0.00198	0.850465
	0.00099	0.840234	0.00099	0.850237	0.00132	0.850304	0.00198	0.850465
	0.00099	0.840234	0.00099	0.850237	0.00132	0.850304	0.00198	0.850465
	0.00099	0.840234	0.00099	0.850237	0.00132	0.850304	0.00198	0.850465
	0.00099	0.840234	0.00099	0.850237	0.00132	0.850304	0.00165	0.850388
	0.00099	0.840234	0.00099	0.850237	0.00132	0.850304	0.00198	0.850465
	0.00099	0.840234	0.00099	0.850236	0.00132	0.850304	0.00198	0.850467
	0.00099	0.840234	0.00099	0.850237	0.00132	0.850304	0.00165	0.850388
	0.00099	0.840234	0.00099	0.850237	0.00132	0.850304	0.00165	0.850389
	0.00099	0.840234	0.00099	0.850237	0.00132	0.850304	0.00165	0.850389
	0.00066	0.840156	0.00099	0.850237	0.00132	0.850304	0.00165	0.850389
	0.00066	0.840156	0.00066	0.850158	0.00132	0.850304	0.00165	0.860389
	0.00099	0.840234	0.00066	0.850158	0.00132	0.850304	0.00165	0.860389
	0.00099	0.840234	0.00066	0.850158	0.00099	0.850228	0.00165	0.850391
	0.00066	0.840156	0.00066	0.850158	0.00099	0.850228	0.00132	0.860313
	0.00066	0.840156	0.00066	0.860158	0.00099	0.850228	0.00132	0.860313
	0.00066	0.850156	0.00066	0.860158	0.00099	0.860228	0.00132	0.850313
	0.00066	0.850156	0.00066	0.860158	0.00099	0.860228	0.00132	0.860312
	0.00066	0.850156	0.00066	0.860158	0.00099	0.860228	0.00132	0.860313
	0.00066	0.850156	0.00066	0.860158	0.00099	0.860229	0.00132	0.860312
	0.00066	0.850156	0.00066	0.860158	0.00099	0.860228	0.00132	0.860313
	0.00066	0.850156	0.00066	0.860158	0.00066	0.860152	0.00132	0.860313
	0.00066	0.850156	0.00066	0.860159	0.00099	0.860228	0.00132	0.860313
	0.00033	0.850078	0.00066	0.860158	0.00066	0.860152	0.00132	0.860313
	0.00033	0.850078	0.00066	0.860158	0.00066	0.860152	0.00132	0.860313
	0.00066	0.850156	0.00033	0.860079	0.00066	0.860152	0.00132	0.860312
	0.00033	0.850078	0.00066	0.860158	0.00066	0.860152	0.00132	0.860313
	0.00066	0.850156	0.00033	0.860079	0.00066	0.860152	0.00099	0.860235
	0.00033	0.850078	0.00033	0.860079	0.00066	0.860152	0.00132	0.860313
	0.00033	0.850078	0.00033	0.860079	0.00066	0.860152	0.00132	0.860313
	0.00033	0.850078	0.00033	0.870079	0.00066	0.870152	0.00099	0.860235
	0.00033	0.850078	0.00033	0.870079	0.00066	0.860152	0.00099	0.860235
	0.00033	0.850078	0.00033	0.870079	0.00066	0.870152	0.00099	0.860235
	0.00033	0.850078	0.00033	0.870079	0.00066	0.870152	0.00099	0.860235
	0.00033	0.850078	0.00033	0.870079	0.00066	0.870152	0.00099	0.860235
	0.00033	0.850079	0.00033	0.870079	0.00033	0.870076	0.00099	0.860235
	0.00033	0.850079	0.00033	0.870079	0.00066	0.870152	0.00099	0.860235
	0.00033	0.860079	0.00033	0.870079	0.00033	0.870076	0.00099	0.860235
	0.00033	0.860078	0.00033	0.870079	0.00033	0.870076	0.00099	0.870235
	0.00033	0.860078	0.00033	0.870079	0.00033	0.870076	0.00066	0.870156
	0.00033	0.860078	0.00033	0.870079	0.00033	0.870076	0.00066	0.870156
	0.00033	0.860078	0.00033	0.870079	0.00033	0.870076	0.00099	0.870235
	0.00033	0.860078	0.00033	0.870079	0.00033	0.870076	0.00066	0.870156
	0.00033	0.860078	0.00033	0.870079	0.00033	0.870076	0.00066	0.870156
	0.00033	0.860078	0.00033	0.870079	0.00033	0.870076	0.00066	0.870156
	0.00033	0.860078	0.00033	0.870079	0.00033	0.870076	0.00066	0.870156
	0.00033	0.860078	0.00033	0.870079	0.00033	0.870076	0.00066	0.870157
	0.00033	0.860078	0.00033	0.870079	0.00033	0.870076	0.00066	0.870157
	0.00033	0.860078	0.00033	0.87008	0.00033	0.870076	0.00066	0.870157
	0	0.86	0.00033	0.87008	0.00033	0.870076	0.00066	0.870157
	0	0.86	0.00033	0.88008	0.00033	0.880076	0.00066	0.870157
	0	0.86	0.00033	0.87008	0.00033	0.880076	0.00066	0.870157
	0	0.87	0.00033	0.88008	0.00033	0.880076	0.00066	0.870157
	0	0.86	0.00033	0.87008	0.00033	0.880076	0.00066	0.870157
	0	0.87	0.00033	0.880079	0.00033	0.880076	0.00066	0.880157
	0	0.87	0.00033	0.880079	0.00033	0.880076	0.00033	0.880079
	0	0.87	0.00033	0.880079	0.00033	0.880076	0.00033	0.870079
	0	0.87	0.00033	0.880079	0.00033	0.880076	0.00066	0.870157
	0	0.87	0	0.88	0.00033	0.880076	0.00033	0.880079
	0.00033	0.860078	0	0.88	0.00033	0.880076	0.00033	0.880079
	0.00033	0.870078	0	0.88	0.00033	0.880076	0.00033	0.880079
	0.00033	0.870078	0	0.88	0.00033	0.880076	0.00033	0.890079
	0.00033	0.870079	0	0.88	0.00033	0.880076	0.00033	0.890079
	0.00033	0.860079	0	0.88	0.00033	0.880076	0.00033	0.890079
	0.00033	0.870079	0	0.88	0.00033	0.880076	0.00033	0.890079
	0.00033	0.870079	0	0.88	0.00033	0.880076	0.00033	0.890079
	0.00033	0.870079	0.00033	0.890078	0.00033	0.880076	0.00033	0.890079
	0.00033	0.870079	0	0.89	0.00033	0.880076	0.00033	0.890079
	0.00033	0.870079	0	0.89	0.00033	0.880076	0.00033	0.890079
	0.00033	0.870079	0	0.89	0.00033	0.880076	0.00033	0.890079
	0	0.87	0	0.89	0.00033	0.890076	0.00033	0.890079
	0	0.87	0	0.89	0	0.89	0.00033	0.890079
	0	0.87	0	0.89	0	0.89	0.00033	0.890079
	0	0.87	0	0.89	0.00033	0.890076	0.00033	0.890079
	0	0.87	0	0.89	0	0.89	0.00033	0.890079
	0	0.87	0	0.89	0	0.89	0.00033	0.890079
	0	0.87	0	0.89	0	0.89	0	0.89
	0	0.87	0	0.89	0	0.89	0.00033	0.890079
	0	0.87	0	0.89	0	0.89	0.00033	0.890079
	0	0.87	0	0.89	0	0.89	0	0.89
	0	0.87	0	0.89	0	0.89	0	0.89
	0	0.87	0	0.89	0	0.89	0	0.9
	0	0.87	0	0.89	0	0.89	0	0.89
	0	0.88	0.00033	0.890078	0	0.9	0	0.9
	0	0.88	0.00033	0.890078	-0.00033	0.889924	0	0.9
	0	0.88	0.00033	0.890078	-0.00033	0.899924	0	0.9
	0	0.88	0.00033	0.890078	0	0.9	0	0.9
	0	0.88	0	0.89	-0.00033	0.899924	0	0.9
	0	0.88	0.00033	0.890078	-0.00033	0.899924	0	0.9
	0	0.88	0.00033	0.890078	0	0.9	0	0.9
	0	0.88	0	0.89	-0.00033	0.899924	0	0.9
	0	0.88	0.00033	0.890078	-0.00033	0.899924	0	0.9
	0.00033	0.880079	0.00033	0.890078	0	0.9	0	0.9
	0	0.88	0	0.89	0	0.89	0.00033	0.900079
	0	0.88	0	0.89	0	0.9	0.00033	0.900079
	0	0.88	0	0.89	0.00033	0.900076	0	0.9
	0	0.88	0	0.89	0	0.9	0.00033	0.900079
	0	0.88	0	0.89	0	0.9	0.00033	0.900079
	0	0.88	0	0.89	0.00033	0.900076	0	0.9
	0	0.88	0.00033	0.890079	0	0.9	0.00033	0.900079
	0	0.88	0	0.89	0	0.9	0.00033	0.900079
	0	0.88	0	0.89	0	0.9	0.00033	0.900079
	0	0.88	0	0.89	0.00033	0.900076	0	0.9
	0.00033	0.880079	0	0.89	0	0.9	0.00033	0.900079
	0.00033	0.880079	0	0.89	0	0.9	0.00033	0.900079
	0.00033	0.880079	0.00033	0.890079	0	0.9	0.00033	0.900079
	0.00033	0.880079	0	0.89	0	0.9	0	0.9
	0.00033	0.880079	0	0.9	0	0.9	0.00033	0.900079
	0.00033	0.880079	0	0.9	0	0.9	0	0.9
	0.00033	0.880079	0	0.89	0	0.9	0.00033	0.900079
	0.00033	0.880079	0	0.89	0	0.9	0.00033	0.900079
	0.00033	0.880079	0	0.89	0	0.9	0	0.9
	0	0.88	0	0.89	0	0.9	0	0.9
	0	0.88	0	0.89	0	0.9	0.00033	0.900079
	0	0.89	0	0.89	0	0.9	0.00033	0.900079
	0.00033	0.880079	0	0.9	0.00033	0.890076	0	0.9
	0	0.89	0	0.9	0.00033	0.900076	0	0.91
	0	0.89	0.00033	0.900079	0.00033	0.900076	0	0.91
	0	0.88	0	0.89	0.00033	0.900076	0	0.91
	0	0.89	0	0.89	0.00033	0.900076	0	0.9
	0	0.89	0	0.9	0.00033	0.900076	0	0.91
	0	0.88	0	0.9	0.00033	0.900076	0	0.91
	0.00033	0.89008	0	0.9	0.00033	0.900077	0	0.91
	0	0.89	0.00033	0.900079	0.00033	0.900077	0	0.91
	0	0.89	0	0.9	0.00033	0.900077	0	0.91
	0	0.89	0	0.9	0.00033	0.900077	0	0.91
	0	0.89	0.00033	0.900079	0	0.9	0	0.91
	0	0.89	0.00033	0.900079	0.00033	0.900077	0	0.91
	0	0.89	0.00033	0.890079	0	0.9	0	0.91
	0	0.89	0.00033	0.900079	0.00033	0.900077	0	0.91
	0	0.89	0.00033	0.900079	0.00033	0.900077	0	0.91
	0	0.89	0.00033	0.900079	0.00033	0.900077	0	0.91
	0	0.89	0.00033	0.900079	0.00033	0.900077	0	0.91
	0	0.89	0.00033	0.890079	0	0.9	0	0.91
	0	0.89	0.00033	0.900079	0	0.9	0	0.91
	0.00033	0.890079	0.00033	0.890079	0.00033	0.900077	0	0.91
	0	0.89	0.00033	0.900079	0	0.9	0	0.91
	0	0.89	0	0.9	0	0.9	0	0.91
	0	0.89	0	0.9	0	0.9	0	0.91
	0	0.89	0	0.9	0	0.9	0	0.91
	0.00033	0.890079	0	0.9	0.00033	0.900077	0	0.91
	0	0.89	0	0.9	0.00033	0.900077	0	0.91
	0	0.89	0	0.9	0.00033	0.900077	0	0.91
	0	0.89	0	0.9	0	0.9	-0.00033	0.909921
	0	0.89	0	0.9	0.00033	0.900077	0	0.91
	0	0.89	0	0.9	0.00033	0.900077	-0.00033	0.909921
	0	0.89	0	0.9	0.00033	0.900077	0	0.91
	0	0.89	0	0.9	0.00033	0.900077	0	0.91
	0	0.89	0.00033	0.900079	-0.00033	0.909923	0.00033	0.910079
	0	0.89	0.00033	0.900079	0	0.91	0.00033	0.910079
	0	0.89	0.00033	0.900079	0	0.91	0	0.91
	0	0.89	0.00033	0.900079	-0.00033	0.909923	0.00033	0.910079
	0.00033	0.890079	0.00033	0.900079	0	0.91	0	0.91
	0	0.89	0.00033	0.900078	0	0.91	0.00033	0.91008
	0	0.89	0.00033	0.900079	0	0.91	0.00033	0.91008
	0	0.89	0.00033	0.900079	0	0.91	0	0.91
	0	0.89	0.00033	0.900079	0	0.91	0.00033	0.910079
	0	0.89	0.00033	0.900079	-0.00033	0.909923	0.00033	0.910079
	0	0.89	0.00033	0.900078	0	0.91	0.00033	0.91008
	0	0.89	0.00033	0.900079	0.00033	0.900077	0	0.91
	0	0.89	0.00033	0.900079	0.00033	0.910077	0.00033	0.91008
	0	0.89	0.00033	0.900079	0	0.9	0	0.91
	0	0.89	0.00033	0.900079	0.00033	0.900077	0	0.91
	0	0.89	0.00033	0.900079	0.00033	0.900077	0	0.91
	0	0.89	0	0.9	0.00033	0.910077	0	0.91
	0	0.89	0.00033	0.900079	0.00033	0.910077	0.00033	0.910079
	0	0.89	0	0.9	0.00033	0.900077	0	0.91
	0	0.89	0.00033	0.900079	0	0.91	0	0.91
	0	0.89	0.00033	0.900079	0.00033	0.900077	0	0.91
	0	0.89	0.00033	0.900079	0.00033	0.900077	0	0.91
	0	0.89	0.00033	0.900079	0	0.91	0	0.91
	0	0.89	0.00033	0.900079	0	0.91	0	0.92
	0	0.89	0.00033	0.900079	0	0.91	0	0.92
	0	0.89	0	0.9	0	0.91	0	0.92
	0	0.89	0.00033	0.900079	0	0.91	0	0.91
	0	0.89	0.00033	0.900079	0	0.91	0	0.92
	0	0.89	0.00033	0.900079	0	0.91	0	0.92
	0	0.89	0.00033	0.900079	0	0.91	0	0.92
	0	0.89	0.00033	0.900079	0	0.91	0	0.92
	0	0.89	0.00033	0.900079	0	0.91	0	0.92
	0	0.89	0.00033	0.900079	0	0.91	0	0.92
	0	0.89	0	0.9	0	0.91	0	0.92
	0	0.89	0	0.9	-0.00033	0.909923	0	0.92
	0	0.89	0	0.9	0	0.91	0	0.92
	0	0.89	0	0.9	0	0.91	0	0.92
	0	0.89	0	0.9	0	0.91	0	0.92
	-0.00033	0.889921	0	0.9	-0.00033	0.909924	0	0.92
	0	0.89	0	0.9	0	0.91	0	0.92
	0	0.89	0	0.9	0	0.91	0	0.92
	0	0.89	0	0.9	0	0.91	0	0.92
	0	0.89	0	0.9	-0.00033	0.909924	0	0.92
	0	0.89	0	0.9	0	0.91	0	0.92
	0	0.89	0.00033	0.900078	0.00033	0.910076	0.00033	0.910079
	0	0.89	0.00033	0.900078	0.00033	0.910077	0	0.91
	-0.00033	0.889921	0	0.9	0	0.91	0.00033	0.920079
	0	0.89	0	0.9	0.00033	0.910077	0.00033	0.920079
	0	0.89	0	0.9	0.00033	0.910076	0.00033	0.910079
	0	0.89	0.00033	0.900078	0.00033	0.910076	0.00033	0.920079
	0	0.89	0.00033	0.900078	0.00033	0.910076	0.00033	0.920079
	0	0.89	0.00033	0.900078	0	0.91	0.00033	0.920079
	0	0.89	0.00033	0.900078	0.00033	0.910076	0.00033	0.920079
	0	0.89	0.00033	0.900078	0.00033	0.910077	0.00033	0.920079
	0	0.9	0	0.9	0	0.91	0.00033	0.910079
	0	0.9	0	0.9	0.00033	0.910077	0.00033	0.920079
	0	0.9	0	0.9	0.00033	0.910077	0.00033	0.920079
	0	0.9	0	0.9	0.00033	0.910077	0.00033	0.920079
	0	0.9	0	0.9	0.00033	0.910077	0.00033	0.920079
	0	0.89	0	0.9	0.00033	0.910077	0	0.92
	0.00033	0.900079	0	0.9	0.00033	0.910077	0.00033	0.920079
	0	0.89	0	0.9	0.00033	0.910077	0.00033	0.920079
	0	0.9	0	0.9	0.00033	0.910077	0	0.92
	0	0.89	0	0.9	0.00033	0.910077	0.00033	0.920079
	0	0.89	0	0.9	0.00033	0.910077	0.00033	0.920079
	0	0.9	0.00033	0.910078	0.00033	0.910076	0.00033	0.920079
	0	0.89	0	0.91	0.00033	0.910077	0	0.92
	0	0.9	0	0.91	0	0.91	0.00033	0.920079
	0	0.9	0	0.91	0	0.91	0.00033	0.920079
	0	0.9	0	0.9	0	0.91	0.00033	0.920079
	0	0.9	0	0.91	0	0.91	0.00033	0.920079
	0	0.9	0	0.9	0.00033	0.910077	0.00033	0.920079
	0	0.9	0	0.91	0	0.91	0.00033	0.920079
	0	0.9	0	0.9	0	0.91	0.00033	0.920079
	0	0.9	0	0.91	0	0.91	0.00033	0.920079
	0	0.9	0	0.91	0	0.91	0	0.92
	0	0.9	0	0.9	0	0.91	0.00033	0.920079
	0	0.9	0	0.9	0	0.91	0.00033	0.920079
	0	0.9	0	0.91	0	0.91	0.00033	0.920079
	0	0.9	0	0.91	0	0.91	0.00033	0.920079
	0	0.9	0	0.91	0	0.91	0.00033	0.920079
	0	0.9	0	0.91	0	0.91	0.00033	0.920079
	0	0.9	0	0.91	0	0.91	0.00033	0.920079
	0	0.9	0	0.91	0	0.91	0.00033	0.920079
	0	0.9	0	0.91	0	0.91	0.00033	0.920079
	0	0.9	0	0.91	0	0.91	0.00033	0.920079
	0	0.9	0	0.9	0	0.92	0.00033	0.920079
	0.00033	0.900079	0	0.91	0	0.91	0.00033	0.920079
	0.00033	0.890079	0	0.91	0	0.91	0	0.92
	0	0.9	0	0.91	0	0.91	0.00033	0.920079
	0.00033	0.890079	0	0.91	0	0.92	0.00033	0.920079
	0	0.9	0	0.91	0	0.91	0.00033	0.920079
	0.00033	0.900079	0	0.91	0	0.91	0.00033	0.920079
	0.00033	0.890079	0	0.91	0.00033	0.920077	0.00033	0.920079
	0.00033	0.900079	0	0.91	0	0.91	0.00033	0.920079
	0.00033	0.890079	0	0.91	0	0.92	0	0.92
	0.00033	0.890079	0.00033	0.910079	0	0.91	0.00033	0.920079
	0.00033	0.900079	0	0.91	0	0.91	0	0.92
	0	0.9	0	0.91	0	0.91	0	0.92
	0	0.9	0.00033	0.900079	0	0.91	0	0.92
	0	0.9	0	0.91	0	0.91	0	0.92
	0	0.9	0.00033	0.900079	0	0.92	0	0.92
	0	0.9	0.00033	0.910079	0	0.92	0	0.92
	0	0.9	0.00033	0.900079	0	0.92	0	0.92
	0	0.9	0.00033	0.910079	0	0.92	0	0.92
	0	0.9	0.00033	0.910079	0	0.91	0	0.92
	0	0.9	0.00033	0.910079	0	0.91	0	0.92
	0	0.9	0.00033	0.910079	0	0.92	0	0.92
	0	0.9	0.00033	0.910079	0	0.91	0	0.92
	0	0.9	0.00033	0.910079	0	0.92	0	0.92
	0	0.9	0.00033	0.910079	0	0.92	0.00033	0.920079
	0	0.9	0.00033	0.900079	0	0.92	0	0.92
	0	0.9	0.00033	0.910079	0	0.92	0.00033	0.920079
	-0.00033	0.89992	0.00033	0.910079	0	0.92	0.00033	0.920079
	0	0.9	0.00033	0.910079	0	0.92	0	0.92
	0	0.9	0	0.91	0	0.92	0.00033	0.920079
	0	0.9	0	0.91	0	0.92	0	0.92
	0	0.9	0.00033	0.910079	0	0.92	0.00033	0.920079
	0	0.9	0.00033	0.910079	-0.00033	0.919923	0	0.92
	-0.00033	0.89992	0	0.91	0	0.92	0.00033	0.920079
	0	0.9	0.00033	0.910079	-0.00033	0.919923	0	0.92
	0	0.9	0	0.91	0.00033	0.910077	0	0.92
	0	0.9	0.00033	0.910079	0.00033	0.910077	0	0.92
	0	0.9	0.00033	0.910079	0.00033	0.910077	0	0.92
	0	0.9	0.00033	0.91008	0	0.92	0	0.92
	0.00033	0.900079	0.00033	0.91008	0.00033	0.910077	0	0.92
	0	0.9	0.00033	0.91008	0	0.92	0	0.92
	0.00033	0.90008	0.00033	0.91008	0	0.91	0	0.92
	0	0.9	0.00033	0.91008	0.00033	0.910076	0	0.92
	0.00033	0.900079	0.00033	0.91008	0.00033	0.910076	0	0.92
	0.00033	0.900079	0.00033	0.910079	0.00033	0.910077	0	0.92
	0	0.9	0.00033	0.910079	0.00033	0.910077	0	0.92
	0	0.9	0	0.91	0	0.92	0	0.92
	0	0.9	0.00033	0.910079	0	0.92	0	0.92
	0	0.9	0	0.91	0.00033	0.920076	0	0.92
	0	0.9	0	0.91	0	0.92	0	0.92
	0	0.9	0	0.91	0	0.92	0	0.92
	0	0.9	0.00033	0.910079	0	0.92	0	0.92
	0	0.9	0	0.91	0	0.92	0	0.92
	0	0.9	0	0.91	0	0.92	0	0.92
	0	0.9	0	0.91	0	0.92	0	0.92
	0	0.9	0	0.91	0	0.92	0	0.92
	0	0.9	0	0.91	0	0.92	0	0.92
	0	0.9	0	0.91	0	0.92	0	0.92
	0	0.9	0	0.91	0	0.92	0.00033	0.920079
	0	0.9	0	0.91	0	0.92	0	0.92
	0	0.9	0	0.91	0	0.92	0.00033	0.920079
	0	0.9	0.00033	0.91008	0	0.92	0	0.92
	0	0.9	0	0.91	0	0.92	0	0.92
	0	0.9	0.00033	0.91008	0	0.92	0.00033	0.920079
	-0.00033	0.899921	0.00033	0.91008	0	0.92	0	0.92
	-0.00033	0.899921	0.00033	0.91008	0	0.92	0	0.92
	0	0.9	0.00033	0.91008	0	0.92	0	0.92
	0	0.9	0.00033	0.91008	0	0.92	0	0.92
	0	0.9	0.00033	0.91008	0	0.92	-0.00033	0.929921
	0	0.9	0.00033	0.91008	-0.00033	0.919924	0	0.93
	0	0.9	0.00033	0.91008	0	0.92	0	0.93
	0	0.9	0.00033	0.91008	0	0.92	-0.00033	0.929921
	0	0.9	0.00033	0.91008	0	0.92	0	0.93
	0	0.9	0	0.91	0	0.92	-0.00033	0.929921
	0	0.9	0.00033	0.91008	-0.00033	0.919923	-0.00033	0.929922
	0	0.9	0.00033	0.91008	0	0.92	0	0.93
	0	0.9	0.00033	0.91008	0	0.92	0	0.93
	0	0.9	0.00033	0.91008	0	0.92	-0.00033	0.929922
	0	0.9	0.00033	0.91008	0	0.92	0	0.93
	0	0.9	0.00033	0.91008	0	0.92	0	0.92
	0	0.9	0.00033	0.91008	0	0.92	0	0.93
	0	0.9	0.00033	0.910079	0	0.92	0	0.93
	0	0.9	0.00033	0.910079	0	0.92	0	0.93
	0	0.9	0.00033	0.910079	0	0.92	0	0.93
	0	0.9	0	0.91	0	0.92	0.00033	0.930078
	0	0.9	0.00033	0.910079	0	0.92	0	0.92
	0	0.9	0.00033	0.910079	0	0.92	0	0.93
	0	0.9	0.00033	0.910079	0	0.92	0	0.92
	0	0.9	0.00033	0.910079	0.00033	0.920076	0	0.93
	0.00033	0.900079	0.00033	0.910079	0	0.92	0	0.92
	0.00033	0.900079	0.00033	0.910079	0	0.92	0	0.93
	0.00033	0.900079	0.00033	0.910079	0	0.92	0	0.93
	0.00033	0.900079	0.00033	0.910079	0	0.92	0.00033	0.930078
	0.00033	0.900079	0.00033	0.910079	0	0.92	0	0.93
	0.00033	0.900079	0	0.91	0	0.92	0	0.93
	0.00033	0.900079	0	0.91	0	0.92	0	0.93
	0.00033	0.900079	0	0.91	0	0.92	0	0.93
	0.00033	0.900079	0	0.91	0	0.92	0	0.93
	0.00033	0.900079	0	0.91	0	0.92	0	0.93
	0.00033	0.900079	0	0.91	0	0.92	0	0.93
			0	0.92	0	0	0	0.93
