# Supplementary material for: The role of oxygen-permeable ionomer for polymer electrolyte fuel cells
Source: Nat Commun. 2021 Aug 16;12:4956. doi: 10.1038/s41467-021-25301-3 (PMC8368003; doi:10.1038/s41467-021-25301-3)
Supplement: Supplementary file 4 — Source Data [file 41467_2021_25301_MOESM4_ESM.zip › Source_Data_Jinnouchi_2021/Source_Data_Supp_Fig6c.xlsx]

## Sheet: Sheet1
	Nafion	HOPI
Pressure (MPa)	Rtotal (s m^-1)	Rtotal (s m^-1)
0.101325	68.5	54.6
0.131325	80.1	66.9
0.161325	90.7	78.5
0.191325	98.5	89.3
