# Supplementary material for: The role of oxygen-permeable ionomer for polymer electrolyte fuel cells
Source: Nat Commun. 2021 Aug 16;12:4956. doi: 10.1038/s41467-021-25301-3 (PMC8368003; doi:10.1038/s41467-021-25301-3)
Supplement: Supplementary file 4 — Source Data [file 41467_2021_25301_MOESM4_ESM.zip › Source_Data_Jinnouchi_2021/Source_Data_Supp_Fig7.xlsx]

## Sheet: Sheet1
30%RH				60%RH				90%RH
Nafion		HOPI		Nafion		HOPI		Nafion		HOPI
Re(Z) (Omega cm^2)	minus Im(Z) (Omega cm^2)	Re(Z) (Omega cm^2)	minus Im(Z) (Omega cm^2)	Re(Z) (Omega cm^2)	minus Im(Z) (Omega cm^2)	Re(Z) (Omega cm^2)	minus Im(Z) (Omega cm^2)	Re(Z) (Omega cm^2)	minus Im(Z) (Omega cm^2)	Re(Z) (Omega cm^2)	minus Im(Z) (Omega cm^2)
0.22864	0.0089044	0.23012	0.014595	0.097682	-0.0062527	0.10491	-0.00055432	0.060685	-0.013118	0.060793	-0.010967
0.23045	0.014009	0.23299	0.020919	0.098147	-0.0018273	0.10573	0.0039626	0.060177	-0.0088193	0.06066	-0.0069959
0.23364	0.018958	0.23586	0.027316	0.098983	0.0021287	0.10703	0.0082544	0.060398	-0.0051315	0.060913	-0.003541
0.23727	0.023978	0.24062	0.0342	0.10038	0.005812	0.10907	0.012417	0.060828	-0.0020597	0.061386	-0.00054867
0.24122	0.029179	0.24636	0.041594	0.10195	0.0091764	0.11133	0.016543	0.061428	0.00062362	0.062104	0.0021464
0.24586	0.03457	0.25168	0.049348	0.10394	0.012394	0.11405	0.02071	0.062173	0.0030193	0.063081	0.0046131
0.25163	0.040321	0.2574	0.057619	0.10635	0.015505	0.11738	0.024966	0.063019	0.0052288	0.064231	0.0069063
0.25712	0.046183	0.26595	0.067029	0.109	0.01853	0.12124	0.029358	0.063769	0.0073776	0.065492	0.0091193
0.26395	0.05244	0.27411	0.077007	0.11194	0.021502	0.12565	0.03395	0.064577	0.0096288	0.066885	0.011332
0.27162	0.059146	0.2841	0.088253	0.11509	0.024532	0.13057	0.038785	0.065392	0.01217	0.06829	0.013676
0.27995	0.066361	0.29616	0.10107	0.11835	0.027705	0.13582	0.04397	0.066265	0.015206	0.069722	0.016286
0.28901	0.07431	0.30897	0.11535	0.1216	0.031213	0.1415	0.049634	0.06706	0.018856	0.071172	0.019332
0.29954	0.083157	0.32344	0.13149	0.12473	0.03533	0.14779	0.056088	0.067917	0.023393	0.072641	0.023
0.31053	0.093055	0.34181	0.15058	0.12782	0.040397	0.15474	0.063357	0.068839	0.029052	0.074176	0.027525
0.32356	0.10443	0.35998	0.17129	0.13058	0.046741	0.16235	0.07174	0.069934	0.036157	0.075741	0.033168
0.33676	0.11696	0.38358	0.19636	0.13341	0.054934	0.17044	0.081375	0.071266	0.045074	0.077367	0.04024
0.34937	0.1312	0.40663	0.22279	0.13623	0.065521	0.17902	0.092632	0.072775	0.056257	0.079082	0.049155
0.36169	0.14787	0.43139	0.2521	0.13924	0.079182	0.18802	0.10603	0.074606	0.070296	0.0809	0.060412
0.37394	0.16863	0.46366	0.28771	0.14252	0.096662	0.19752	0.1223	0.076795	0.087913	0.082842	0.074672
0.38737	0.19501	0.49955	0.32839	0.14621	0.11893	0.20695	0.14238	0.079494	0.11004	0.084887	0.092738
0.39992	0.22855	0.53704	0.37266	0.15067	0.14715	0.21676	0.16756	0.082662	0.13777	0.086935	0.11563
0.41185	0.27183	0.5806	0.42504	0.15595	0.18277	0.2263	0.19897	0.086686	0.1727	0.089249	0.14483
0.42548	0.32693	0.62732	0.48597	0.16239	0.22757	0.23663	0.23903	0.091611	0.21661	0.091787	0.18206
0.43953	0.39767	0.67792	0.55824	0.16991	0.28379	0.24735	0.28978	0.097592	0.27181	0.094551	0.22954
0.45429	0.48687	0.72602	0.64162	0.17923	0.35452	0.25847	0.35424	0.10469	0.34106	0.097572	0.28996
0.47618	0.60221	0.78233	0.74891	0.1904	0.44335	0.24424	0.42628	0.11352	0.42819	0.10131	0.36717
0.49925	0.74541	0.8301	0.87474	0.20293	0.55333	0.25604	0.53001	0.12311	0.53537	0.10554	0.46552
0.52616	0.92633	0.89085	1.0407	0.21895	0.6935	0.26766	0.66195	0.135	0.67244	0.11055	0.58927
0.5579	1.154	0.94601	1.2455	0.23812	0.87146	0.28003	0.83127	0.14866	0.84755	0.11748	0.74867
0.59132	1.4389	1.003	1.5043	0.24966	1.0776	0.29458	1.0482	0.16524	1.0675	0.12542	0.95182
0.63862	1.7995	1.0613	1.8296	0.27809	1.3592	0.30861	1.32	0.18331	1.3459	0.13665	1.2119
0.69024	2.2511	1.1281	2.2427	0.31164	1.7138	0.32689	1.6711	0.20504	1.6976	0.15037	1.5408
0.75087	2.8225	1.1987	2.7838	0.3483	2.1511	0.34798	2.1177	0.23095	2.1464	0.17031	1.9563
0.83566	3.5507	1.2773	3.4556	0.39727	2.7284	0.38407	2.6837	0.25894	2.7135	0.19026	2.484
0.93301	4.4667	1.3479	4.4619	0.45126	3.441	0.42475	3.4394	0.29356	3.4443	0.22226	3.1512
1.0381	5.6283	1.4202	5.4603	0.51145	4.3506	0.49773	4.3875	0.33998	4.3687	0.29007	4.0939
1.1683	7.057	1.5145	6.7953	0.58188	5.5278	0.53425	5.5279	0.38786	5.5378	0.32418	5.1359
1.3478	8.9452	1.682	8.5654	0.66422	7.0098	0.55955	6.9669	0.44139	7.0298	0.4358	6.5636
1.5547	11.251	1.93	11.208	0.77564	8.8932	0.58662	8.9985	0.56361	8.9709	0.5304	8.2845
1.7119	14.156	2.0229	13.817	0.92542	11.271	0.56644	11.471	0.67573	11.439	0.74608	10.638
