# Supplementary material for: The role of oxygen-permeable ionomer for polymer electrolyte fuel cells
Source: Nat Commun. 2021 Aug 16;12:4956. doi: 10.1038/s41467-021-25301-3 (PMC8368003; doi:10.1038/s41467-021-25301-3)
Supplement: Supplementary file 4 — Source Data [file 41467_2021_25301_MOESM4_ESM.zip › Source_Data_Jinnouchi_2021/Source_Data_Supp_Fig8.xlsx]

## Sheet: Sheet1
HOPI (22 nm)		HOPI (135 nm)		Nafion (22 nm)		Nafion (156 nm)
Potential (V)	Current density (mA cm^-2)	Potential (V)	Current density (mA cm^-2)	Potential (V)	Current density (mA cm^-2)	Potential (V)	Current density (mA cm^-2)
0.0555574	-0.308607	0.0555745	-0.269641	0.054255	-0.161298	0.0799386	-0.111295
0.0605178	-0.31092	0.0605248	-0.270432	0.0592238	-0.162847	0.0749216	-0.108738
0.0654985	-0.324362	0.0655052	-0.273262	0.0642045	-0.166245	0.0699249	-0.107357
0.0705099	-0.345262	0.0705157	-0.277411	0.0691966	-0.169347	0.0649308	-0.105107
0.0754934	-0.370389	0.0755003	-0.282371	0.0741744	-0.172115	0.0599365	-0.102201
0.0804908	-0.396482	0.080498	-0.287113	0.0791562	-0.175329	0.0549472	-0.0996759
0.0854936	-0.420878	0.0855093	-0.291484	0.0841609	-0.177047	0.0499461	-0.110109
0.0904747	-0.442334	0.0905106	-0.295198	0.0891431	-0.178068	0.0463952	-0.140441
0.095464	-0.460644	0.0954986	-0.298035	0.0941282	-0.179405	0.0499968	-0.137645
0.100455	-0.474739	0.100491	-0.299566	0.0991069	-0.179941	0.0553261	-0.105809
0.105445	-0.48643	0.105479	-0.300516	0.104121	-0.180507	0.0603021	-0.0898556
0.110441	-0.495537	0.110468	-0.30006	0.109108	-0.181169	0.0652837	-0.0894162
0.115451	-0.503145	0.11547	-0.299609	0.114102	-0.180009	0.0702684	-0.0934582
0.120451	-0.508823	0.120469	-0.298528	0.119104	-0.177485	0.0752623	-0.098621
0.125446	-0.513821	0.125468	-0.297628	0.124097	-0.174162	0.0802584	-0.105874
0.130433	-0.518244	0.130451	-0.295874	0.129083	-0.171758	0.0852484	-0.107836
0.135418	-0.523913	0.135432	-0.29442	0.134061	-0.170418	0.0902264	-0.112509
0.1404	-0.530098	0.140425	-0.292909	0.13905	-0.171771	0.0952168	-0.116538
0.145416	-0.537506	0.14542	-0.293454	0.144047	-0.174989	0.10021	-0.117626
0.150402	-0.545569	0.150425	-0.29563	0.149036	-0.179198	0.105208	-0.121599
0.155392	-0.554121	0.155412	-0.298301	0.154033	-0.183311	0.110196	-0.123403
0.160389	-0.563243	0.160409	-0.301304	0.159021	-0.186117	0.115188	-0.122521
0.165386	-0.572964	0.165417	-0.304075	0.164004	-0.186676	0.120181	-0.122448
0.170387	-0.583388	0.170399	-0.305317	0.169018	-0.186102	0.125178	-0.121352
0.175398	-0.593709	0.175394	-0.304632	0.174019	-0.185283	0.130177	-0.120326
0.180408	-0.60362	0.180421	-0.30343	0.179012	-0.183692	0.135169	-0.119622
0.185401	-0.612846	0.185406	-0.302258	0.183996	-0.180376	0.140142	-0.120406
0.190393	-0.620896	0.190405	-0.30184	0.188986	-0.177534	0.145146	-0.118619
0.195384	-0.627264	0.195402	-0.29949	0.193976	-0.175903	0.150153	-0.120786
0.200383	-0.632812	0.200401	-0.298111	0.198983	-0.174662	0.15515	-0.118928
0.205385	-0.636752	0.205405	-0.295715	0.203968	-0.173092	0.160137	-0.121181
0.2104	-0.638553	0.210408	-0.293416	0.208957	-0.173436	0.165132	-0.124759
0.215398	-0.639952	0.215404	-0.289341	0.213957	-0.17378	0.170129	-0.125978
0.220387	-0.64086	0.220392	-0.286565	0.218955	-0.172619	0.175126	-0.127491
0.225375	-0.641185	0.225387	-0.282412	0.223952	-0.171253	0.18013	-0.130471
0.230365	-0.64127	0.230379	-0.279393	0.228928	-0.170106	0.185123	-0.132725
0.23535	-0.642078	0.235378	-0.275718	0.233933	-0.168947	0.190111	-0.133778
0.240362	-0.642573	0.240393	-0.27273	0.238927	-0.167745	0.19511	-0.134888
0.245374	-0.64255	0.245395	-0.269984	0.243928	-0.16608	0.200104	-0.13648
0.250367	-0.641986	0.250386	-0.267656	0.248919	-0.162798	0.205102	-0.136294
0.255371	-0.640912	0.255388	-0.265423	0.253922	-0.159822	0.210102	-0.135836
0.260371	-0.639119	0.26038	-0.262971	0.258909	-0.157294	0.215107	-0.134867
0.265363	-0.63666	0.265363	-0.260069	0.263919	-0.153931	0.220108	-0.132541
0.270347	-0.63408	0.270369	-0.257018	0.268918	-0.151886	0.225107	-0.132357
0.275361	-0.632521	0.27538	-0.253464	0.273915	-0.149469	0.230081	-0.131094
0.28037	-0.630567	0.280365	-0.249979	0.278896	-0.145593	0.235067	-0.128434
0.285372	-0.627999	0.285367	-0.246437	0.283896	-0.142323	0.240068	-0.126955
0.290361	-0.625345	0.290367	-0.243089	0.288886	-0.139249	0.24506	-0.125113
0.29535	-0.621733	0.295364	-0.23955	0.293891	-0.135927	0.250065	-0.1228
0.300352	-0.617394	0.300357	-0.235993	0.298902	-0.133984	0.255067	-0.12238
0.305361	-0.613328	0.305378	-0.232249	0.30389	-0.131594	0.260063	-0.119817
0.310355	-0.609538	0.310384	-0.228434	0.308886	-0.127708	0.265079	-0.118021
0.31535	-0.604913	0.315384	-0.223901	0.31388	-0.124416	0.270096	-0.117519
0.320362	-0.600685	0.320387	-0.219628	0.318874	-0.118855	0.275077	-0.114827
0.325363	-0.595545	0.325371	-0.215249	0.323875	-0.112501	0.28006	-0.110919
0.330357	-0.591062	0.330361	-0.210065	0.328878	-0.108529	0.285045	-0.112524
0.33535	-0.586776	0.335376	-0.204685	0.333871	-0.105236	0.290045	-0.111296
0.340356	-0.582483	0.340375	-0.199756	0.338852	-0.103933	0.295069	-0.10986
0.34535	-0.57866	0.345368	-0.194945	0.343856	-0.105185	0.300084	-0.110101
0.350344	-0.575079	0.350359	-0.191052	0.348851	-0.106855	0.305072	-0.111271
0.355325	-0.570535	0.355341	-0.187499	0.35385	-0.108724	0.310062	-0.108588
0.360334	-0.566463	0.360343	-0.183245	0.358846	-0.109881	0.315043	-0.106489
0.365335	-0.562728	0.365342	-0.178887	0.363855	-0.107783	0.320042	-0.104707
0.370347	-0.558533	0.370365	-0.173926	0.368845	-0.105096	0.325052	-0.101958
0.375352	-0.55379	0.375378	-0.167754	0.373812	-0.10182	0.330043	-0.0993601
0.380325	-0.549485	0.380361	-0.161596	0.378798	-0.0967188	0.335042	-0.096677
0.385315	-0.544528	0.385355	-0.157156	0.383812	-0.0932382	0.340048	-0.0947063
0.390327	-0.539776	0.390347	-0.152459	0.388824	-0.0911741	0.345051	-0.0940713
0.39533	-0.535367	0.395328	-0.147487	0.393819	-0.0884762	0.350044	-0.0916204
0.400323	-0.53106	0.400342	-0.143301	0.39881	-0.0870087	0.355027	-0.0928142
0.405327	-0.526145	0.40534	-0.138573	0.403802	-0.0857088	0.360026	-0.0933625
0.410328	-0.520547	0.410322	-0.133614	0.408794	-0.0826058	0.365036	-0.0943983
0.415334	-0.515262	0.415316	-0.128137	0.413764	-0.0777143	0.370042	-0.0922829
0.420316	-0.510194	0.420309	-0.123192	0.418773	-0.0726881	0.375032	-0.0899639
0.425317	-0.505273	0.425317	-0.117697	0.423795	-0.0682472	0.380024	-0.0887372
0.430323	-0.50074	0.430314	-0.113143	0.428773	-0.0657052	0.385028	-0.0877414
0.435329	-0.496935	0.435325	-0.108131	0.433749	-0.0635284	0.390022	-0.086391
0.440319	-0.493506	0.440345	-0.104175	0.43875	-0.0629362	0.395017	-0.0858512
0.445317	-0.489173	0.445337	-0.100004	0.443747	-0.0630802	0.400008	-0.0853344
0.450329	-0.484746	0.450345	-0.0960806	0.448748	-0.0622783	0.404997	-0.0847703
0.455314	-0.480067	0.455336	-0.0922051	0.453755	-0.0607578	0.409991	-0.083112
0.460295	-0.475131	0.460327	-0.0883928	0.458766	-0.0601233	0.415009	-0.0823636
0.465305	-0.468363	0.465347	-0.0842821	0.463764	-0.0594098	0.420005	-0.080428
0.470314	-0.462443	0.470342	-0.0804788	0.468756	-0.0587556	0.425013	-0.0797061
0.475314	-0.457706	0.475325	-0.0767124	0.473745	-0.0577678	0.429997	-0.0804172
0.480318	-0.452449	0.480323	-0.0730095	0.478745	-0.0560767	0.434995	-0.0778847
0.48532	-0.446844	0.485317	-0.0692773	0.483743	-0.0544302	0.439996	-0.0776048
0.49031	-0.441532	0.490312	-0.065956	0.488745	-0.052787	0.445	-0.0760828
0.495314	-0.435548	0.495305	-0.0628198	0.493727	-0.0516375	0.450009	-0.074875
0.500319	-0.427997	0.500316	-0.0597046	0.498725	-0.0506525	0.454997	-0.0745688
0.505318	-0.420759	0.505313	-0.0568529	0.503715	-0.0487065	0.459989	-0.0730848
0.510314	-0.413561	0.51031	-0.0543982	0.508711	-0.0468093	0.464971	-0.0726713
0.515309	-0.406489	0.515324	-0.0516306	0.513718	-0.0459696	0.469978	-0.0725708
0.520292	-0.398508	0.520339	-0.0489315	0.518715	-0.0431958	0.474978	-0.070474
0.525302	-0.390805	0.525336	-0.0463392	0.523711	-0.039601	0.479984	-0.0699175
0.530339	-0.383308	0.530354	-0.0430738	0.528716	-0.0379161	0.484983	-0.0697783
0.535344	-0.376474	0.535358	-0.0394769	0.533717	-0.0362324	0.489977	-0.0669713
0.540346	-0.368912	0.54036	-0.0366961	0.538699	-0.0353416	0.494972	-0.0671382
0.545344	-0.362398	0.545357	-0.0347725	0.543697	-0.0364104	0.499966	-0.0674776
0.550334	-0.355522	0.550362	-0.0333825	0.548708	-0.0405471	0.504966	-0.0696435
0.555312	-0.348092	0.555337	-0.0329263	0.553724	-0.044096	0.509956	-0.0660145
0.56031	-0.339953	0.560334	-0.0323388	0.558707	-0.0465651	0.514979	-0.0615913
0.565326	-0.332744	0.565335	-0.0313534	0.563701	-0.0463749	0.519979	-0.0616225
0.570326	-0.324948	0.570328	-0.0296557	0.568671	-0.045284	0.524961	-0.0606691
0.575321	-0.317087	0.575323	-0.0273456	0.573671	-0.041869	0.529956	-0.0575604
0.58029	-0.309225	0.580321	-0.0246473	0.578688	-0.0382003	0.534945	-0.0564533
0.585297	-0.301231	0.585332	-0.0233508	0.583687	-0.0355816	0.539971	-0.0548647
0.590311	-0.292574	0.590333	-0.0229133	0.588681	-0.034065	0.544991	-0.0555459
0.595299	-0.284396	0.595345	-0.020847	0.593653	-0.0336103	0.549987	-0.0564123
0.600307	-0.275373	0.600352	-0.0197181	0.598671	-0.0331708	0.554977	-0.0561535
0.605327	-0.266502	0.605318	-0.0191166	0.603666	-0.0310352	0.559956	-0.0554301
0.610299	-0.257027	0.610316	-0.0177889	0.608664	-0.0272247	0.564955	-0.0551784
0.615285	-0.247723	0.615331	-0.0156879	0.613668	-0.0234898	0.569943	-0.0558648
0.620301	-0.238629	0.620305	-0.0153587	0.618653	-0.0204898	0.574954	-0.052154
0.625307	-0.230694	0.625303	-0.0143452	0.623622	-0.0187691	0.579957	-0.050456
0.630292	-0.222144	0.630326	-0.0133635	0.628632	-0.0187059	0.584944	-0.0479123
0.635275	-0.214643	0.635306	-0.0124785	0.633627	-0.0193089	0.589938	-0.0479319
0.640292	-0.208285	0.640293	-0.0117551	0.638631	-0.0201309	0.594945	-0.0465875
0.645314	-0.201254	0.645297	-0.0110441	0.643632	-0.0193876	0.599962	-0.0459787
0.650298	-0.193521	0.650272	-0.0107531	0.648615	-0.0183755	0.604972	-0.0445552
0.655285	-0.186453	0.655289	-0.0102312	0.653622	-0.0184582	0.609979	-0.0423006
0.660287	-0.178478	0.660301	-0.00954636	0.658618	-0.0187531	0.61499	-0.0418772
0.665276	-0.169602	0.665298	-0.00881227	0.663591	-0.0188153	0.619984	-0.0404685
0.670277	-0.161522	0.670286	-0.00827841	0.668595	-0.0189139	0.62498	-0.0398244
0.675281	-0.154486	0.675262	-0.00753299	0.673584	-0.0175384	0.62994	-0.03815
0.680261	-0.147643	0.680285	-0.00700553	0.678588	-0.0164317	0.634944	-0.0365337
0.685246	-0.140981	0.685303	-0.00642975	0.68361	-0.0161309	0.639906	-0.0355345
0.690242	-0.134115	0.690318	-0.00604782	0.688599	-0.0153079	0.64493	-0.0349473
0.695239	-0.127079	0.695301	-0.00559883	0.693565	-0.0158114	0.649945	-0.033072
0.700245	-0.119804	0.700286	-0.00517038	0.698567	-0.0171326	0.654947	-0.0314985
0.705262	-0.112075	0.70529	-0.00495197	0.703577	-0.0171756	0.659944	-0.0303219
0.71029	-0.104804	0.710282	-0.00539747	0.708575	-0.0161196	0.664936	-0.0279545
0.715293	-0.0976553	0.715287	-0.00513369	0.713572	-0.0156021	0.669928	-0.0273994
0.720289	-0.0907371	0.720286	-0.00478905	0.718573	-0.0130779	0.674919	-0.0270107
0.72527	-0.0841085	0.725308	-0.00488817	0.723567	-0.010375	0.679907	-0.0277394
0.730262	-0.0785924	0.730319	-0.00392994	0.728552	-0.00807662	0.684876	-0.0223202
0.735274	-0.0733245	0.735316	-0.00232751	0.733558	-0.00614852	0.689865	-0.0230377
0.74029	-0.0685773	0.740327	-0.00157886	0.738551	-0.00651557	0.694902	-0.0215761
0.74529	-0.0636003	0.7453	-0.00186388	0.743563	-0.00942922	0.699905	-0.0202554
0.750286	-0.0583129	0.750269	-0.00223888	0.748562	-0.013737	0.704922	-0.0224665
0.755299	-0.0528175	0.755278	-0.00324866	0.753548	-0.0185297	0.709928	-0.0211361
0.760293	-0.0480689	0.760261	-0.00406747	0.75854	-0.0230997	0.714926	-0.0179432
0.765297	-0.0434995	0.765294	-0.00472425	0.763531	-0.0241171	0.719913	-0.0118919
0.770298	-0.0393496	0.77028	-0.00434521	0.768507	-0.0237994	0.724889	-0.0114604
0.775272	-0.0354288	0.775238	-0.0039932	0.77349	-0.0217093	0.729851	-0.0101246
0.780268	-0.0319554	0.780245	-0.00314807	0.778491	-0.0186461	0.734871	-0.0091633
0.785284	-0.0284778	0.785253	-0.00267892	0.783496	-0.0171569	0.739893	-0.00718722
0.79029	-0.0256923	0.790282	-0.00214888	0.788509	-0.0169054	0.744895	-0.00792425
0.795258	-0.0232415	0.795294	-0.00151197	0.7935	-0.0166432	0.749903	-0.00941297
0.80025	-0.0212082	0.80029	-0.000680674	0.798494	-0.0139576	0.754913	-0.00878008
0.805258	-0.0200044	0.80527	-0.000723837	0.803489	-0.0106244	0.759933	-0.00947637
0.810245	-0.0184287	0.81027	-0.000798449	0.808475	-0.00733262	0.764922	-0.00909781
0.81523	-0.0171856	0.815267	-0.000984469	0.813478	-0.00534955	0.769906	-0.00747099
0.820254	-0.0170792	0.820299	-0.00123097	0.818478	-0.00336813	0.774891	-0.00643877
0.825261	-0.0176177	0.825291	-0.00129578	0.823481	-0.00469968	0.779885	-0.00635334
0.830247	-0.017887	0.830272	-0.00136351	0.828476	-0.00644429	0.784862	-0.00473327
0.835227	-0.0196378	0.835282	-0.00153425	0.833476	-0.007317	0.789872	-0.00497633
0.840211	-0.0216485	0.840275	-0.00150802	0.838457	-0.00750472	0.794868	-0.00437052
0.845235	-0.0227853	0.845268	-0.00159053	0.843447	-0.00798781	0.799861	-0.00432188
0.850267	-0.0236071	0.850278	-0.0020163	0.848425	-0.00820808	0.804855	-0.00347085
0.855267	-0.0238519	0.855271	-0.00222766	0.853419	-0.0088374	0.809855	-0.00367584
0.860243	-0.023202	0.860265	-0.00237345	0.858421	-0.0100032	0.814862	-0.00434073
0.86524	-0.0218627	0.865259	-0.00254788	0.863438	-0.0100011	0.819873	-0.00438822
0.870248	-0.0206564	0.87025	-0.00238962	0.868432	-0.00932405	0.824875	-0.00342998
0.875217	-0.0204408	0.875243	-0.00182774	0.873444	-0.00878587	0.829853	-0.00428674
0.880247	-0.0205943	0.880266	-0.00152165	0.878451	-0.00856438	0.834844	-0.00534073
0.885268	-0.0205593	0.885275	-0.00104469	0.883454	-0.00881086	0.839846	-0.00367673
0.890219	-0.0202052	0.890234	-0.000661703	0.888418	-0.00927392	0.844837	-0.00387727
0.895223	-0.0202215	0.895233	-0.000749683	0.893414	-0.00948224	0.849827	-0.00429349
0.900242	-0.0190181	0.900254	-0.00083741	0.898416	-0.00926264	0.854863	-0.00432583
0.905231	-0.017757	0.90522	-0.000860965	0.903415	-0.00966031	0.859862	-0.00364299
0.910235	-0.0163376	0.910248	-0.00130189	0.908393	-0.00972027	0.864833	-0.00349746
0.915262	-0.0150675	0.915261	-0.000953274	0.913403	-0.00852686	0.86984	-0.00239407
0.920253	-0.0137367	0.920261	-0.000692897	0.91839	-0.0077851	0.874844	-0.00311065
0.925235	-0.0131013	0.925262	-0.000524829	0.923397	-0.00654045	0.879857	-0.00243125
0.930242	-0.0132125	0.930246	-0.00351911	0.928396	-0.00185329	0.884831	-0.00243647
0.935218	-0.0134932	0.935238	-0.000123759	0.933413	1.83474e-05	0.889811	-0.00241725
0.942375	-0.0163896	0.942388	-0.0163326	0.940692	0.0130502	0.894806	-0.00126967
						0.899811	-0.00250624
						0.904839	-0.00477643
						0.909861	-0.00400179
						0.914868	-0.00148905
						0.919832	0.00368603
						0.92482	0.00313523
						0.929832	0.00578191
						0.934831	0.00664695
						0.942028	0.00623569
