# Supplementary material for: The role of oxygen-permeable ionomer for polymer electrolyte fuel cells
Source: Nat Commun. 2021 Aug 16;12:4956. doi: 10.1038/s41467-021-25301-3 (PMC8368003; doi:10.1038/s41467-021-25301-3)
Supplement: Supplementary file 4 — Source Data [file 41467_2021_25301_MOESM4_ESM.zip › Source_Data_Jinnouchi_2021/Source_Data_Supp_Fig9.xlsx]

## Sheet: Sheet1
	30 %RH	30 %RH	30 %RH	30 %RH			60 %RH	60 %RH	60 %RH	60 %RH			90 %RH	90 %RH	90 %RH	90 %RH
	HOPI	HOPI	Nafion	Nafion			HOPI	HOPI	Nafion	Nafion			HOPI	HOPI	Nafion	Nafion
	Exp.	Fitted	Exp.	Fitted			Exp.	Fitted	Exp.	Fitted			Exp.	Fitted	Exp.	Fitted
1/sqrt(t) (1/s^1/2)	Current density (mA cm^-2)	Current density (mA cm^-2)	Current density (mA cm^-2)	Current density (mA cm^-2)		1/sqrt(t) (1/s^1/2)	Current density (mA cm^-2)	Current density (mA cm^-2)	Current density (mA cm^-2)	Current density (mA cm^-2)		1/sqrt(t) (1/s^1/2)	Current density (mA cm^-2)	Current density (mA cm^-2)	Current density (mA cm^-2)	Current density (mA cm^-2)
3.01511	14.4208	14.1293	4.94552	4.84973		3.01511	12.6272	12.3027	5.25003	5.05657		3.01511	9.95225	9.7497	5.39691	5.01751
2.88675	13.9704	13.7249	4.76808	4.70119		2.88675	12.2515	11.9698	5.10421	4.91497		2.88675	9.67815	9.50472	5.24427	4.89045
2.7735	13.5798	13.3689	4.62043	4.57043		2.7735	11.9232	11.6769	4.98264	4.79039		2.7735	9.44087	9.28924	5.1173	4.77868
2.67261	13.2363	13.0527	4.48954	4.4542		2.67261	11.6368	11.4167	4.87248	4.67969		2.67261	9.2316	9.09782	4.99696	4.67939
2.58199	12.9288	12.7693	4.37399	4.35001		2.58199	11.3802	11.1836	4.77765	4.5805		2.58199	9.04545	8.92633	4.89876	4.59044
2.5	12.6523	12.5134	4.26754	4.25593		2.5	11.1501	10.9732	4.68807	4.49097		2.5	8.87947	8.77156	4.80745	4.51016
2.42536	12.406	12.281	4.17674	4.17045		2.42536	10.9437	10.7821	4.60719	4.40963		2.42536	8.73081	8.63099	4.72891	4.43725
2.35702	12.1777	12.0687	4.0872	4.09234		2.35702	10.7525	10.6075	4.5363	4.33533		2.35702	8.59386	8.50258	4.65313	4.37064
2.29416	11.9712	11.8737	4.00994	4.0206		2.29416	10.5826	10.4472	4.46586	4.26711		2.29416	8.47015	8.3847	4.58932	4.3095
2.23607	11.7826	11.6939	3.93706	3.95443		2.23607	10.4217	10.2993	4.40464	4.2042		2.23607	8.35591	8.27599	4.5257	4.25311
2.18218	11.6071	11.5274	3.87172	3.89315		2.18218	10.2772	10.1624	4.34618	4.14594		2.18218	8.25095	8.17533	4.46958	4.20089
2.13201	11.4441	11.3727	3.80515	3.83618		2.13201	10.1428	10.0352	4.28995	4.09179		2.13201	8.15143	8.08178	4.41473	4.15237
2.08514	11.2938	11.2284	3.75081	3.78306		2.08514	10.017	9.91658	4.24182	4.0413		2.08514	8.06001	7.99454	4.36477	4.10712
2.04124	11.1535	11.0934	3.6954	3.73336		2.04124	9.8999	9.80562	4.18993	3.99407		2.04124	7.97517	7.91296	4.31689	4.0648
2	11.0215	10.9668	3.64554	3.68674		2	9.78994	9.70155	4.14414	3.94978		2	7.89505	7.83643	4.27452	4.02511
1.96116	10.8984	10.8477	3.59914	3.6429		1.96116	9.68625	9.6037	4.10054	3.90813		1.96116	7.82075	7.76447	4.23383	3.98778
1.9245	10.7798	10.7355	3.55326	3.60158		1.9245	9.58989	9.51146	4.05624	3.86887		1.9245	7.75092	7.69665	4.19634	3.9526
1.88982	10.6713	10.6295	3.51144	3.56254		1.88982	9.49857	9.42433	4.01641	3.83178		1.88982	7.68466	7.63258	4.16212	3.91937
1.85695	10.5664	10.5292	3.4733	3.52558		1.85695	9.41331	9.34186	3.97714	3.79668		1.85695	7.62268	7.57193	4.12937	3.88791
1.82574	10.4676	10.434	3.43637	3.49053		1.82574	9.33295	9.26365	3.94271	3.76339		1.82574	7.56202	7.51442	4.09805	3.85808
1.79605	10.3778	10.3436	3.40357	3.45723		1.79605	9.25477	9.18935	3.9064	3.73176		1.79605	7.50554	7.45978	4.06663	3.82974
1.76777	10.2896	10.2576	3.37429	3.42554		1.76777	9.1824	9.11864	3.8709	3.70166		1.76777	7.45141	7.40778	4.03795	3.80277
1.74078	10.2043	10.1756	3.34343	3.39534		1.74078	9.11288	9.05125	3.84009	3.67298		1.74078	7.40048	7.35822	4.01172	3.77706
1.71499	10.125	10.0974	3.31501	3.36651		1.71499	9.04769	8.98693	3.80668	3.6456		1.71499	7.35184	7.31092	3.98453	3.75253
1.69031	10.0486	10.0226	3.28659	3.33896		1.69031	8.98469	8.92546	3.77933	3.61944		1.69031	7.3057	7.2657	3.95957	3.72907
1.66667	9.97527	9.951	3.25868	3.31259		1.66667	8.9249	8.86662	3.75203	3.5944		1.66667	7.26113	7.22243	3.9367	3.70663
1.64399	9.90591	9.88241	3.23051	3.28732		1.64399	8.86735	8.81025	3.72677	3.5704		1.64399	7.21922	7.18097	3.91348	3.68512
1.62221	9.83919	9.81662	3.20464	3.26308		1.62221	8.81077	8.75617	3.7039	3.54738		1.62221	7.177	7.14119	3.89122	3.66449
1.60128	9.77517	9.75344	3.17958	3.2398		1.60128	8.75724	8.70424	3.67645	3.52528		1.60128	7.13865	7.10299	3.86922	3.64468
1.58114	9.71232	9.6927	3.15463	3.21743		1.58114	8.70753	8.65431	3.65328	3.50403		1.58114	7.10076	7.06627	3.84987	3.62563
1.56174	9.65314	9.63425	3.134	3.19589		1.56174	8.65783	8.60626	3.63383	3.48358		1.56174	7.06526	7.03093	3.82996	3.6073
1.54303	9.59503	9.57795	3.11333	3.17515		1.54303	8.61214	8.55999	3.61004	3.46388		1.54303	7.03001	6.99688	3.80974	3.58964
1.52499	9.54038	9.52368	3.09153	3.15515		1.52499	8.56727	8.51537	3.59135	3.4449		1.52499	6.99767	6.96407	3.79303	3.57262
1.50756	9.48757	9.47131	3.07248	3.13586		1.50756	8.52403	8.47233	3.57077	3.42657		1.50756	6.966	6.9324	3.77393	3.5562
1.49071	9.43608	9.42074	3.05598	3.11723		1.49071	8.48115	8.43076	3.5532	3.40888		1.49071	6.93447	6.90181	3.75764	3.54033
1.47442	9.38693	9.37187	3.03688	3.09922		1.47442	8.44061	8.39058	3.53293	3.39178		1.47442	6.90513	6.87226	3.74159	3.525
1.45865	9.34023	9.32461	3.01778	3.08181		1.45865	8.40185	8.35173	3.51231	3.37525		1.45865	6.87707	6.84367	3.72636	3.51018
1.44338	9.29475	9.27886	3.00041	3.06496		1.44338	8.36269	8.31413	3.49596	3.35924		1.44338	6.84921	6.816	3.71312	3.49583
1.42857	9.25115	9.23456	2.98529	3.04863		1.42857	8.32643	8.27771	3.47549	3.34375		1.42857	6.82293	6.78921	3.69861	3.48193
1.41421	9.20812	9.19163	2.97189	3.03282		1.41421	8.29144	8.24241	3.46031	3.32872		1.41421	6.79696	6.76323	3.68491	3.46846
1.40028	9.1662	9.15	2.95641	3.01748		1.40028	8.25701	8.20818	3.44213	3.31416		1.40028	6.772	6.73805	3.67151	3.4554
1.38675	9.12444	9.1096	2.94179	3.00259		1.38675	8.22396	8.17497	3.42542	3.30002		1.38675	6.74791	6.71361	3.65853	3.44272
1.37361	9.08584	9.07038	2.9283	2.98815		1.37361	8.19156	8.14273	3.41218	3.2863		1.37361	6.72393	6.68988	3.64574	3.43041
1.36083	9.04774	9.03229	2.91394	2.97411		1.36083	8.15968	8.1114	3.39583	3.27297		1.36083	6.70096	6.66683	3.63245	3.41846
1.3484	9.01112	8.99526	2.89535	2.96047		1.3484	8.12943	8.08096	3.38147	3.26002		1.3484	6.67891	6.64442	3.62165	3.40684
1.33631	8.97629	8.95925	2.88353	2.9472		1.33631	8.09852	8.05135	3.36904	3.24742		1.33631	6.65762	6.62263	3.61009	3.39554
1.32453	8.94115	8.92421	2.86876	2.9343		1.32453	8.07045	8.02255	3.35371	3.23516		1.32453	6.63612	6.60143	3.59797	3.38454
1.31306	8.90738	8.89011	2.85379	2.92173		1.31306	8.0427	7.99451	3.34286	3.22323		1.31306	6.61504	6.5808	3.58773	3.37384
1.30189	8.87331	8.8569	2.84131	2.9095		1.30189	8.01581	7.9672	3.32957	3.21161		1.30189	6.5962	6.5607	3.57628	3.36341
1.29099	8.83929	8.82455	2.82939	2.89758		1.29099	7.99014	7.94059	3.31964	3.20029		1.29099	6.57562	6.54111	3.56614	3.35326
1.28037	8.80751	8.79301	2.81692	2.88596		1.28037	7.96391	7.91466	3.30721	3.18925		1.28037	6.55647	6.52202	3.55743	3.34335
1.27	8.77751	8.76226	2.80698	2.87463		1.27	7.9389	7.88937	3.29402	3.17849		1.27	6.53854	6.50341	3.54343	3.3337
1.25988	8.74705	8.73225	2.79766	2.86358		1.25988	7.91323	7.8647	3.28338	3.16799		1.25988	6.52077	6.48525	3.53874	3.32428
1.25	8.71996	8.70298	2.78605	2.8528		1.25	7.8896	7.84062	3.26851	3.15775		1.25	6.50345	6.46752	3.52616	3.31509
1.24035	8.69225	8.67439	2.77587	2.84227		1.24035	7.86602	7.81712	3.25705	3.14775		1.24035	6.48619	6.45022	3.51603	3.30611
1.23091	8.6674	8.64648	2.76599	2.83198		1.23091	7.843	7.79416	3.24671	3.13798		1.23091	6.46811	6.43332	3.50589	3.29735
1.22169	8.63883	8.6192	2.75758	2.82194		1.22169	7.82187	7.77173	3.23408	3.12844		1.22169	6.45283	6.4168	3.50014	3.28878
1.21268	8.61377	8.59255	2.74755	2.81212		1.21268	7.79941	7.74981	3.2272	3.11911		1.21268	6.43612	6.40066	3.48868	3.28041
1.20386	8.58724	8.56649	2.73838	2.80252		1.20386	7.77761	7.72838	3.21518	3.10999		1.20386	6.41871	6.38488	3.48109	3.27223
1.19523	8.56152	8.541	2.72901	2.79313		1.19523	7.75749	7.70742	3.20693	3.10107		1.19523	6.40531	6.36945	3.47411	3.26423
1.18678	8.53829	8.51607	2.71933	2.78395		1.18678	7.73661	7.68691	3.19695	3.09235		1.18678	6.39019	6.35435	3.46561	3.2564
1.17851	8.51548	8.49167	2.70808	2.77496		1.17851	7.7166	7.66684	3.18824	3.08381		1.17851	6.37608	6.33957	3.4571	3.24873
1.17041	8.49261	8.46779	2.70095	2.76617		1.17041	7.69765	7.6472	3.18101	3.07545		1.17041	6.36054	6.32511	3.45114	3.24123
1.16248	8.47	8.4444	2.69468	2.75755		1.16248	7.68013	7.62796	3.16894	3.06727		1.16248	6.34796	6.31094	3.44309	3.23388
1.1547	8.44723	8.42149	2.68735	2.74912		1.1547	7.66062	7.60912	3.16059	3.05925		1.1547	6.33279	6.29707	3.43673	3.22669
1.14708	8.42391	8.39905	2.68022	2.74085		1.14708	7.64265	7.59066	3.1532	3.0514		1.14708	6.31827	6.28347	3.42858	3.21964
1.13961	8.40089	8.37706	2.67319	2.73275		1.13961	7.62508	7.57257	3.14276	3.0437		1.13961	6.30615	6.27015	3.42104	3.21273
1.13228	8.37781	8.3555	2.66448	2.72481		1.13228	7.60623	7.55483	3.13584	3.03616		1.13228	6.29204	6.25709	3.41483	3.20595
1.12509	8.3576	8.33436	2.65598	2.71703		1.12509	7.58846	7.53744	3.12692	3.02876		1.12509	6.27967	6.24428	3.40693	3.19931
1.11803	8.33646	8.31363	2.64544	2.70939		1.11803	7.57282	7.52039	3.12229	3.0215		1.11803	6.2676	6.23172	3.40087	3.1928
1.11111	8.31639	8.29329	2.63943	2.7019		1.11111	7.55571	7.50366	3.11399	3.01439		1.11111	6.25558	6.2194	3.39614	3.18641
1.10432	8.29673	8.27333	2.63179	2.69456		1.10432	7.53956	7.48724	3.1062	3.0074		1.10432	6.24412	6.2073	3.38952	3.18014
1.09764	8.27825	8.25375	2.62364	2.68734		1.09764	7.52459	7.47113	3.10141	3.00055		1.09764	6.23302	6.19543	3.38386	3.17398
1.09109	8.25945	8.23452	2.61727	2.68026		1.09109	7.50804	7.45531	3.09285	2.99382		1.09109	6.22253	6.18378	3.37638	3.16794
1.08465	8.24132	8.21564	2.61157	2.67331		1.08465	7.49266	7.43978	3.0846	2.98721		1.08465	6.20928	6.17234	3.37179	3.162
1.07833	8.22294	8.1971	2.60581	2.66649		1.07833	7.47646	7.42452	3.07885	2.98072		1.07833	6.19981	6.1611	3.36512	3.15618
1.07211	8.20598	8.17888	2.60087	2.65978		1.07211	7.46276	7.40954	3.07075	2.97435		1.07211	6.18769	6.15007	3.35825	3.15045
1.066	8.18754	8.16099	2.594	2.65319		1.066	7.4483	7.39481	3.06627	2.96809		1.066	6.17725	6.13922	3.35371	3.14483
1.06	8.17089	8.1434	2.58875	2.64672		1.06	7.43521	7.38034	3.05847	2.96193		1.06	6.16584	6.12856	3.34745	3.1393
1.05409	8.15311	8.12612	2.58106	2.64035		1.05409	7.42176	7.36612	3.05389	2.95588		1.05409	6.15606	6.11808	3.34174	3.13387
1.04828	8.13824	8.10913	2.57388	2.6341		1.04828	7.40852	7.35214	3.04722	2.94994		1.04828	6.14542	6.10778	3.33589	3.12852
1.04257	8.12077	8.09242	2.56736	2.62794		1.04257	7.39528	7.33839	3.0378	2.94409		1.04257	6.13381	6.09765	3.33095	3.12327
1.03695	8.10519	8.07599	2.56354	2.6219		1.03695	7.38153	7.32487	3.03326	2.93834		1.03695	6.12403	6.08769	3.32754	3.11811
1.03142	8.08894	8.05982	2.5557	2.61594		1.03142	7.36849	7.31157	3.02618	2.93268		1.03142	6.11461	6.07789	3.32158	3.11302
1.02598	8.07336	8.04392	2.55203	2.61009		1.02598	7.35627	7.29849	3.02094	2.92711		1.02598	6.10442	6.06825	3.31709	3.10802
1.02062	8.05701	8.02828	2.54668	2.60433		1.02062	7.34359	7.28561	3.01508	2.92164		1.02062	6.09556	6.05876	3.31185	3.1031
1.01535	8.04209	8.01288	2.54032	2.59866		1.01535	7.33142	7.27294	3.00734	2.91625		1.01535	6.08726	6.04943	3.30584	3.09826
1.01015	8.02737	7.99772	2.53471	2.59308		1.01015	7.31843	7.26047	3.00388	2.91094		1.01015	6.07829	6.04024	3.30126	3.0935
1.00504	8.01336	7.9828	2.53186	2.58759		1.00504	7.30554	7.24819	2.99547	2.90572		1.00504	6.06933	6.03119	3.2954	3.0888
1	7.9988	7.96811	2.52545	2.58218		1	7.29363	7.2361	2.9912	2.90058		1	6.05975	6.02228	3.29071	3.08418
0.995037	7.98581	7.95364	2.5203	2.57686		0.995037	7.28166	7.22419	2.9859	2.89551		0.995037	6.05043	6.0135	3.2875	3.07963
0.990148	7.97185	7.93939	2.51694	2.57161		0.990148	7.27025	7.21246	2.97887	2.89053		0.990148	6.0429	6.00486	3.28165	3.07515
0.985329	7.95821	7.92535	2.51001	2.56644		0.985329	7.2593	7.20091	2.97459	2.88561		0.985329	6.03149	5.99635	3.27844	3.07074
0.980581	7.94542	7.91152	2.50523	2.56135		0.980581	7.24952	7.18953	2.96629	2.88077		0.980581	6.02543	5.98796	3.27309	3.06639
0.9759	7.93193	7.89789	2.50436	2.55634		0.9759	7.23913	7.17831	2.96334	2.876		0.9759	6.01636	5.97969	3.26958	3.0621
0.971286	7.91848	7.88446	2.49973	2.55139		0.971286	7.22752	7.16726	2.95947	2.8713		0.971286	6.00826	5.97154	3.26443	3.05788
0.966736	7.90575	7.87122	2.49412	2.54652		0.966736	7.21703	7.15636	2.9533	2.86667		0.966736	6.00113	5.96351	3.26046	3.05371
0.96225	7.89352	7.85818	2.49102	2.54172		0.96225	7.20684	7.14562	2.95122	2.8621		0.96225	5.99176	5.9556	3.25771	3.04961
0.957826	7.88105	7.84531	2.4875	2.53699		0.957826	7.19462	7.13503	2.94597	2.8576		0.957826	5.98443	5.94779	3.25297	3.04556
0.953463	7.86765	7.83263	2.48149	2.53232		0.953463	7.18535	7.12459	2.94134	2.85316		0.953463	5.97592	5.9401	3.24956	3.04157
0.949158	7.85721	7.82012	2.4734	2.52771		0.949158	7.17465	7.1143	2.93584	2.84878		0.949158	5.96864	5.93251	3.24554	3.03763
0.944911	7.84514	7.80778	2.46876	2.52317		0.944911	7.16488	7.10414	2.93054	2.84446		0.944911	5.96131	5.92502	3.2408	3.03375
0.940721	7.83368	7.79561	2.46555	2.51869		0.940721	7.1551	7.09412	2.92616	2.8402		0.940721	5.95458	5.91764	3.23734	3.02992
0.936586	7.82278	7.7836	2.45939	2.51428		0.936586	7.14501	7.08424	2.91939	2.836		0.936586	5.94588	5.91035	3.23077	3.02614
0.932505	7.81097	7.77176	2.45277	2.50992		0.932505	7.13483	7.07449	2.91577	2.83185		0.932505	5.94027	5.90316	3.22858	3.02242
0.928477	7.79788	7.76007	2.45323	2.50562		0.928477	7.1252	7.06487	2.91241	2.82776		0.928477	5.93325	5.89607	3.22435	3.01874
0.9245	7.78652	7.74853	2.44905	2.50137		0.9245	7.11644	7.05537	2.90635	2.82372		0.9245	5.92393	5.88907	3.22048	3.01511
0.920575	7.77491	7.73715	2.44243	2.49718		0.920575	7.10753	7.046	2.90538	2.81974		0.920575	5.91888	5.88216	3.21834	3.01152
0.916698	7.76467	7.72591	2.43861	2.49305		0.916698	7.09877	7.03675	2.89957	2.8158		0.916698	5.91216	5.87534	3.21473	3.00799
0.912871	7.75372	7.71481	2.43469	2.48896		0.912871	7.09118	7.02761	2.89662	2.81192		0.912871	5.90457	5.86861	3.21136	3.0045
0.909091	7.74476	7.70386	2.43031	2.48493		0.909091	7.08166	7.01859	2.89372	2.80808		0.909091	5.898	5.86196	3.20739	3.00105
0.905357	7.73299	7.69304	2.427	2.48095		0.905357	7.0733	7.00969	2.88898	2.8043		0.905357	5.89189	5.85539	3.20342	2.99764
0.90167	7.72194	7.68236	2.42537	2.47702		0.90167	7.06317	7.0009	2.88847	2.80056		0.90167	5.8842	5.84891	3.20235	2.99428
0.898027	7.71186	7.67181	2.42012	2.47314		0.898027	7.05385	6.99221	2.88195	2.79687		0.898027	5.87794	5.84251	3.19817	2.99096
0.894427	7.70147	7.66139	2.41737	2.46931		0.894427	7.04702	6.98363	2.87879	2.79322		0.894427	5.87131	5.83618	3.19573	2.98768
0.890871	7.69088	7.6511	2.41274	2.46552		0.890871	7.03699	6.97516	2.87518	2.78962		0.890871	5.86454	5.82993	3.19308	2.98444
0.887357	7.6812	7.64093	2.40938	2.46178		0.887357	7.03017	6.96679	2.86779	2.78606		0.887357	5.85909	5.82376	3.1888	2.98124
0.883883	7.6732	7.63089	2.40617	2.45809		0.883883	7.02192	6.95852	2.86459	2.78254		0.883883	5.85288	5.81766	3.18478	2.97808
0.880451	7.66322	7.62096	2.40423	2.45444		0.880451	7.01616	6.95034	2.85975	2.77906		0.880451	5.84753	5.81164	3.18025	2.97495
0.877058	7.65492	7.61115	2.39883	2.45083		0.877058	7.00567	6.94227	2.85537	2.77563		0.877058	5.83933	5.80568	3.17765	2.97187
0.873704	7.64764	7.60146	2.39659	2.44726		0.873704	6.9993	6.93429	2.85165	2.77224		0.873704	5.83459	5.79979	3.1748	2.96881
0.870388	7.63755	7.59188	2.39257	2.44374		0.870388	6.99161	6.9264	2.84793	2.76888		0.870388	5.82762	5.79398	3.17159	2.9658
0.86711	7.62737	7.58241	2.3887	2.44025		0.86711	6.98306	6.9186	2.84773	2.76557		0.86711	5.82145	5.78823	3.17032	2.96282
0.863868	7.6182	7.57304	2.38651	2.43681		0.863868	6.97542	6.91089	2.84386	2.76229		0.863868	5.81672	5.78254	3.16639	2.95987
0.860663	7.60781	7.56379	2.38233	2.4334		0.860663	6.96844	6.90327	2.84294	2.75905		0.860663	5.81142	5.77692	3.1639	2.95695
0.857493	7.59895	7.55464	2.37831	2.43004		0.857493	6.96126	6.89573	2.84131	2.75585		0.857493	5.80602	5.77136	3.16008	2.95407
0.854358	7.59014	7.54559	2.3748	2.42671		0.854358	6.95494	6.88828	2.83622	2.75268		0.854358	5.80047	5.76587	3.15646	2.95122
0.851257	7.58102	7.53664	2.37011	2.42342		0.851257	6.94761	6.88091	2.8353	2.74954		0.851257	5.7937	5.76043	3.15631	2.9484
0.848189	7.57246	7.52779	2.36797	2.42016		0.848189	6.94099	6.87362	2.82939	2.74645		0.848189	5.7885	5.75506	3.153	2.94562
0.845154	7.56355	7.51904	2.3666	2.41694		0.845154	6.93422	6.86642	2.8269	2.74338		0.845154	5.78285	5.74974	3.15112	2.94286
0.842152	7.55556	7.51038	2.36456	2.41376		0.842152	6.92632	6.85929	2.82491	2.74035		0.842152	5.7773	5.74448	3.14949	2.94013
0.839181	7.54776	7.50182	2.3616	2.41061		0.839181	6.92062	6.85223	2.82053	2.73735		0.839181	5.77246	5.73928	3.14674	2.93744
0.836242	7.54058	7.49334	2.35911	2.40749		0.836242	6.91272	6.84526	2.81773	2.73439		0.836242	5.76752	5.73413	3.14342	2.93477
0.833333	7.5335	7.48496	2.35371	2.40441		0.833333	6.90534	6.83835	2.81192	2.73145		0.833333	5.76314	5.72904	3.13915	2.93213
0.830455	7.52469	7.47667	2.35183	2.40136		0.830455	6.8978	6.83152	2.80994	2.72855		0.830455	5.75779	5.72401	3.13685	2.92952
0.827606	7.51644	7.46846	2.34984	2.39834		0.827606	6.89149	6.82477	2.80602	2.72568		0.827606	5.75229	5.71902	3.13329	2.92693
0.824786	7.50845	7.46034	2.34872	2.39536		0.824786	6.88364	6.81808	2.80123	2.72283		0.824786	5.74801	5.71409	3.13013	2.92437
0.821995	7.50055	7.45231	2.34755	2.3924		0.821995	6.87692	6.81146	2.80087	2.72002		0.821995	5.74272	5.70921	3.12906	2.92184
0.819232	7.49373	7.44435	2.34597	2.38948		0.819232	6.87193	6.80491	2.79629	2.71723		0.819232	5.73762	5.70437	3.12524	2.91934
0.816497	7.48644	7.43648	2.34215	2.38658		0.816497	6.86622	6.79843	2.79481	2.71448		0.816497	5.73268	5.69959	3.12361	2.91686
0.813788	7.47937	7.42869	2.34093	2.38372		0.813788	6.85864	6.79201	2.79308	2.71175		0.813788	5.7278	5.69486	3.12086	2.9144
0.811107	7.46979	7.42098	2.33884	2.38088		0.811107	6.85354	6.78565	2.79023	2.70905		0.811107	5.7225	5.69017	3.11755	2.91197
0.808452	7.46332	7.41334	2.33303	2.37807		0.808452	6.84753	6.77936	2.78962	2.70638		0.808452	5.71685	5.68553	3.11776	2.90957
0.805823	7.45456	7.40578	2.33125	2.37529		0.805823	6.84101	6.77314	2.78559	2.70373		0.805823	5.71282	5.68094	3.1147	2.90718
0.803219	7.44743	7.39829	2.32952	2.37254		0.803219	6.83612	6.76697	2.78351	2.70111		0.803219	5.70758	5.67639	3.11282	2.90482
0.800641	7.44188	7.39088	2.32585	2.36981		0.800641	6.82981	6.76087	2.78096	2.69851		0.800641	5.70309	5.67188	3.11078	2.90249
0.798087	7.43404	7.38354	2.3228	2.36711		0.798087	6.82385	6.75482	2.77627	2.69594		0.798087	5.69933	5.66742	3.10732	2.90018
0.795557	7.42889	7.37627	2.31923	2.36444		0.795557	6.81769	6.74883	2.77531	2.6934		0.795557	5.69474	5.66301	3.10467	2.89789
0.793052	7.42136	7.36908	2.31714	2.3618		0.793052	6.81234	6.7429	2.77276	2.69088		0.793052	5.69067	5.65863	3.10069	2.89562
0.790569	7.41341	7.36195	2.31129	2.35917		0.790569	6.80608	6.73703	2.77072	2.68838		0.790569	5.68547	5.6543	3.09901	2.89337
0.78811	7.40908	7.35489	2.30701	2.35658		0.78811	6.80042	6.73121	2.76955	2.68591		0.78811	5.68053	5.65001	3.09672	2.89115
0.785674	7.40297	7.34789	2.30319	2.35401		0.785674	6.79508	6.72545	2.76548	2.68346		0.785674	5.67575	5.64576	3.09148	2.88894
0.78326	7.39299	7.34096	2.30207	2.35146		0.78326	6.78998	6.71975	2.76527	2.68103		0.78326	5.67116	5.64154	3.09351	2.88676
0.780869	7.38754	7.3341	2.30074	2.34893		0.780869	6.78397	6.71409	2.76049	2.67863		0.780869	5.66699	5.63737	3.08883	2.88459
0.778499	7.38158	7.3273	2.30207	2.34643		0.778499	6.77893	6.70849	2.75875	2.67625		0.778499	5.66332	5.63324	3.08852	2.88245
0.776151	7.37333	7.32056	2.30013	2.34396		0.776151	6.77323	6.70294	2.7556	2.67389		0.776151	5.6594	5.62914	3.08786	2.88033
0.773823	7.3687	7.31388	2.29789	2.3415		0.773823	6.7692	6.69744	2.7503	2.67155		0.773823	5.65568	5.62509	3.0819	2.87822
0.771517	7.36381	7.30727	2.29631	2.33907		0.771517	6.76207	6.69199	2.74898	2.66924		0.771517	5.65084	5.62106	3.08623	2.87614
0.769231	7.35826	7.30071	2.29076	2.33666		0.769231	6.75611	6.68659	2.74383	2.66694		0.769231	5.64646	5.61708	3.08063	2.87407
0.766965	7.35133	7.29422	2.28587	2.33427		0.766965	6.75097	6.68124	2.74266	2.66467		0.766965	5.64178	5.61313	3.07971	2.87203
0.764719	7.34517	7.28778	2.28414	2.33191		0.764719	6.7444	6.67593	2.74047	2.66241		0.764719	5.6376	5.60922	3.07813	2.87
0.762493	7.33809	7.2814	2.2821	2.32956		0.762493	6.73895	6.67068	2.73599	2.66018		0.762493	5.63383	5.60534	3.07604	2.86799
0.760286	7.33075	7.27508	2.2817	2.32724		0.760286	6.73427	6.66547	2.73624	2.65796		0.760286	5.63016	5.60149	3.0735	2.86599
0.758098	7.32505	7.26881	2.28236	2.32493		0.758098	6.72922	6.6603	2.73288	2.65577		0.758098	5.62741	5.59768	3.06912	2.86402
0.755929	7.31904	7.2626	2.28134	2.32265		0.755929	6.72362	6.65518	2.72983	2.65359		0.755929	5.62344	5.5939	3.07019	2.86206
0.753778	7.31293	7.25644	2.27849	2.32039		0.753778	6.71889	6.65011	2.7284	2.65144		0.753778	5.61962	5.59016	3.06459	2.86012
0.751646	7.30615	7.25033	2.27518	2.31814		0.751646	6.71471	6.64508	2.72652	2.6493		0.751646	5.61509	5.58645	3.06616	2.85819
0.749532	7.30116	7.24428	2.2707	2.31592		0.749532	6.70951	6.64009	2.72529	2.64718		0.749532	5.60989	5.58277	3.06245	2.85628
0.747435	7.2951	7.23828	2.26642	2.31371		0.747435	6.70503	6.63515	2.72203	2.64508		0.747435	5.60546	5.57912	3.06056	2.85439
0.745356	7.28869	7.23233	2.26351	2.31152		0.745356	6.70177	6.63024	2.72142	2.64299		0.745356	5.60134	5.5755	3.05919	2.85251
0.743294	7.28349	7.22643	2.26301	2.30935		0.743294	6.69714	6.62538	2.72035	2.64093		0.743294	5.59655	5.57191	3.05725	2.85065
0.741249	7.27702	7.22058	2.26351	2.3072		0.741249	6.69286	6.62056	2.71516	2.63888		0.741249	5.59446	5.56835	3.05557	2.84881
0.739221	7.27229	7.21477	2.2628	2.30507		0.739221	6.68792	6.61578	2.71658	2.63685		0.739221	5.5909	5.56483	3.05302	2.84698
0.73721	7.2676	7.20902	2.26076	2.30296		0.73721	6.68288	6.61104	2.71154	2.63483		0.73721	5.58784	5.56133	3.05348	2.84517
0.735215	7.26154	7.20332	2.25939	2.30086		0.735215	6.67768	6.60634	2.71027	2.63284		0.735215	5.58448	5.55786	3.0489	2.84337
0.733236	7.25691	7.19766	2.25735	2.29878		0.733236	6.67157	6.60168	2.70956	2.63085		0.733236	5.58086	5.55442	3.049	2.84158
0.731272	7.25151	7.19205	2.25323	2.29672		0.731272	6.66724	6.59705	2.70599	2.62889		0.731272	5.57684	5.551	3.0461	2.83981
0.729325	7.24652	7.18648	2.24915	2.29467		0.729325	6.66291	6.59247	2.70421	2.62694		0.729325	5.57358	5.54762	3.04513	2.83806
0.727393	7.24102	7.18096	2.25017	2.29264		0.727393	6.65762	6.58792	2.70349	2.62501		0.727393	5.57078	5.54426	3.04243	2.83632
0.725476	7.23526	7.17548	2.24773	2.29063		0.725476	6.65522	6.5834	2.70237	2.62309		0.725476	5.5664	5.54093	3.0406	2.83459
0.723575	7.23088	7.17005	2.2461	2.28863		0.723575	6.65044	6.57893	2.70044	2.62119		0.723575	5.56289	5.53762	3.03897	2.83288
0.721688	7.22319	7.16466	2.24335	2.28665		0.721688	6.64606	6.57449	2.69876	2.6193		0.721688	5.55978	5.53434	3.03663	2.83118
0.719816	7.21682	7.15931	2.24314	2.28469		0.719816	6.64127	6.57008	2.6982	2.61743		0.719816	5.55494	5.53109	3.03647	2.82949
0.717958	7.21107	7.15401	2.24095	2.28274		0.717958	6.63699	6.56571	2.69402	2.61557		0.717958	5.55209	5.52786	3.03311	2.82782
0.716115	7.20567	7.14874	2.23948	2.28081		0.716115	6.63251	6.56137	2.69122	2.61372		0.716115	5.54812	5.52466	3.03311	2.82616
0.714286	7.20124	7.14352	2.23678	2.27889		0.714286	6.62838	6.55707	2.69025	2.6119		0.714286	5.54491	5.52149	3.03092	2.82451
0.71247	7.19844	7.13834	2.23713	2.27698		0.71247	6.62558	6.5528	2.68684	2.61008		0.71247	5.54185	5.51833	3.02863	2.82287
0.710669	7.19401	7.1332	2.23428	2.27509		0.710669	6.62253	6.54856	2.68847	2.60828		0.710669	5.53798	5.51521	3.02843	2.82125
0.708881	7.18993	7.1281	2.23133	2.27322		0.708881	6.61789	6.54436	2.68541	2.60649		0.708881	5.53462	5.5121	3.02598	2.81964
0.707107	7.18331	7.12304	2.22975	2.27136		0.707107	6.61433	6.54018	2.68338	2.60472		0.707107	5.53192	5.50902	3.02501	2.81805
0.705346	7.17863	7.11801	2.22893	2.26951		0.705346	6.60913	6.53604	2.68246	2.60296		0.705346	5.52841	5.50597	3.02379	2.81646
0.703598	7.17267	7.11302	2.22547	2.26768		0.703598	6.6045	6.53193	2.67772	2.60122		0.703598	5.52555	5.50293	3.0217	2.81489
0.701862	7.16844	7.10808	2.22394	2.26586		0.701862	6.5991	6.52786	2.67711	2.59948		0.701862	5.52204	5.49992	3.02216	2.81333
0.70014	7.16442	7.10317	2.22389	2.26406		0.70014	6.59518	6.52381	2.67238	2.59776		0.70014	5.51929	5.49693	3.01895	2.81178
0.69843	7.15887	7.09829	2.22114	2.26227		0.69843	6.5908	6.51979	2.6736	2.59606		0.69843	5.51598	5.49397	3.01819	2.81024
0.696733	7.15469	7.09345	2.21829	2.26049		0.696733	6.58626	6.5158	2.67253	2.59436		0.696733	5.51257	5.49102	3.01666	2.80871
0.695048	7.14985	7.08865	2.21875	2.25872		0.695048	6.58102	6.51184	2.67039	2.59268		0.695048	5.50992	5.4881	3.01406	2.8072
0.693375	7.14547	7.08388	2.21523	2.25697		0.693375	6.57949	6.50791	2.66993	2.59101		0.693375	5.50595	5.4852	3.01269	2.80569
0.691714	7.1413	7.07915	2.21421	2.25523		0.691714	6.57333	6.50401	2.66672	2.58935		0.691714	5.50284	5.48232	3.00979	2.8042
0.690066	7.13854	7.07445	2.2135	2.25351		0.690066	6.57129	6.50014	2.66392	2.58771		0.690066	5.49978	5.47946	3.00882	2.80272
0.688428	7.13569	7.06979	2.2106	2.25179		0.688428	6.56783	6.4963	2.6628	2.58607		0.688428	5.49632	5.47662	3.0079	2.80125
0.686803	7.13121	7.06516	2.20795	2.25009		0.686803	6.56411	6.49248	2.65858	2.58445		0.686803	5.49413	5.4738	3.0052	2.79979
0.685189	7.12663	7.06056	2.2077	2.2484		0.685189	6.55983	6.48869	2.66056	2.58284		0.685189	5.49097	5.47101	3.00576	2.79834
0.683586	7.12276	7.056	2.20586	2.24673		0.683586	6.55678	6.48493	2.65761	2.58124		0.683586	5.48838	5.46823	3.0026	2.7969
0.681994	7.11629	7.05146	2.20418	2.24506		0.681994	6.55163	6.4812	2.65761	2.57966		0.681994	5.48512	5.46547	3.00174	2.79547
0.680414	7.11099	7.04697	2.20459	2.24341		0.680414	6.54786	6.47749	2.65552	2.57808		0.680414	5.48211	5.46273	3.00011	2.79405
0.678844	7.10549	7.0425	2.20342	2.24177		0.678844	6.54608	6.4738	2.65216	2.57652		0.678844	5.47875	5.46001	2.99797	2.79264
0.677285	7.10147	7.03806	2.20107	2.24014		0.677285	6.5389	6.47015	2.65139	2.57496		0.677285	5.4759	5.45731	2.99838	2.79124
0.675737	7.09699	7.03366	2.19863	2.23852		0.675737	6.53783	6.46652	2.64798	2.57342		0.675737	5.4731	5.45463	2.99695	2.78985
0.6742	7.0922	7.02928	2.19619	2.23691		0.6742	6.53345	6.46291	2.6465	2.57189		0.6742	5.47004	5.45197	2.99588	2.78847
0.672673	7.08721	7.02494	2.19277	2.23532		0.672673	6.52933	6.45933	2.64661	2.57037		0.672673	5.46729	5.44932	2.99471	2.7871
0.671156	7.08191	7.02062	2.19048	2.23373		0.671156	6.52581	6.45577	2.64284	2.56885		0.671156	5.4649	5.4467	2.99257	2.78573
0.66965	7.07789	7.01634	2.19048	2.23216		0.66965	6.52209	6.45224	2.64304	2.56735		0.66965	5.46082	5.44409	2.99155	2.78438
0.668153	7.07274	7.01208	2.19298	2.2306		0.668153	6.51838	6.44873	2.63973	2.56586		0.668153	5.45873	5.4415	2.98778	2.78304
0.666667	7.06943	7.00785	2.18875	2.22904		0.666667	6.51506	6.44525	2.63907	2.56438		0.666667	5.45537	5.43893	2.98707	2.7817
0.66519	7.06663	7.00366	2.18804	2.2275		0.66519	6.51094	6.44179	2.63836	2.56291		0.66519	5.45278	5.43637	2.98564	2.78038
0.663723	7.06347	6.99949	2.18743	2.22597		0.663723	6.5087	6.43835	2.63382	2.56145		0.663723	5.45059	5.43383	2.98361	2.77906
0.662266	7.0593	6.99534	2.18462	2.22445		0.662266	6.50524	6.43493	2.63769	2.56		0.662266	5.44753	5.43131	2.98463	2.77776
0.660819	7.05527	6.99123	2.17917	2.22294		0.660819	6.50254	6.43154	2.6351	2.55856		0.660819	5.44437	5.42881	2.98188	2.77646
0.65938	7.05105	6.98714	2.17974	2.22143		0.65938	6.49887	6.42817	2.63336	2.55713		0.65938	5.44162	5.42632	2.98126	2.77517
0.657952	7.04738	6.98308	2.17994	2.21994		0.657952	6.49551	6.42483	2.63398	2.55571		0.657952	5.43811	5.42385	2.9802	2.77389
0.656532	7.04249	6.97905	2.17892	2.21846		0.656532	6.49174	6.4215	2.63092	2.55429		0.656532	5.43571	5.42139	2.9778	2.77261
0.655122	7.03954	6.97504	2.17668	2.21699		0.655122	6.48807	6.4182	2.63072	2.55289		0.655122	5.43266	5.41895	2.9776	2.77135
0.65372	7.03648	6.97106	2.17597	2.21553		0.65372	6.48435	6.41492	2.62588	2.5515		0.65372	5.43067	5.41653	2.97602	2.77009
0.652328	7.03144	6.96711	2.17602	2.21408		0.652328	6.48176	6.41166	2.62542	2.55011		0.652328	5.42838	5.41412	2.97541	2.76884
0.650945	7.02782	6.96318	2.17566	2.21263		0.650945	6.47799	6.40842	2.62486	2.54874		0.650945	5.42538	5.41173	2.97352	2.7676
0.64957	7.02451	6.95928	2.1751	2.2112		0.64957	6.4761	6.4052	2.62267	2.54737		0.64957	5.42303	5.40935	2.97164	2.76637
0.648204	7.01978	6.9554	2.1722	2.20978		0.648204	6.47274	6.402	2.62354	2.54601		0.648204	5.42049	5.40699	2.97133	2.76515
0.646846	7.01586	6.95154	2.17367	2.20836		0.646846	6.46887	6.39882	2.62196	2.54466		0.646846	5.41789	5.40464	2.96818	2.76393
0.645497	7.01168	6.94771	2.17184	2.20695		0.645497	6.46536	6.39567	2.62109	2.54332		0.645497	5.4155	5.40231	2.96884	2.76272
0.644157	7.00908	6.94391	2.16833	2.20556		0.644157	6.46154	6.39253	2.61951	2.54199		0.644157	5.4129	5.39999	2.96828	2.76152
0.642824	7.00506	6.94013	2.16782	2.20417		0.642824	6.45869	6.38941	2.61534	2.54066		0.642824	5.4105	5.39769	2.96558	2.76033
0.6415	7.00078	6.93637	2.16843	2.20279		0.6415	6.45502	6.38631	2.61574	2.53935		0.6415	5.40735	5.3954	2.96619	2.75914
0.640184	6.9966	6.93264	2.16721	2.20142		0.640184	6.45212	6.38324	2.61355	2.53804		0.640184	5.4049	5.39313	2.96456	2.75796
0.638877	6.99284	6.92893	2.16456	2.20005		0.638877	6.44993	6.38018	2.61253	2.53674		0.638877	5.402	5.39087	2.96385	2.75679
0.637577	6.99014	6.92524	2.16507	2.1987		0.637577	6.44667	6.37714	2.61294	2.53545		0.637577	5.39935	5.38863	2.96227	2.75562
0.636285	6.98642	6.92158	2.16237	2.19736		0.636285	6.44331	6.37412	2.61131	2.53416		0.636285	5.39721	5.38639	2.96023	2.75447
0.635001	6.98413	6.91794	2.16033	2.19602		0.635001	6.43994	6.37111	2.61152	2.53289		0.635001	5.39431	5.38418	2.96089	2.75332
0.633724	6.98168	6.91432	2.15896	2.19469		0.633724	6.43679	6.36813	2.60861	2.53162		0.633724	5.39258	5.38197	2.9583	2.75218
0.632456	6.97725	6.91072	2.15957	2.19337		0.632456	6.43424	6.36516	2.60653	2.53036		0.632456	5.38993	5.37978	2.95743	2.75104
0.631194	6.97272	6.90714	2.15702	2.19205		0.631194	6.43006	6.36221	2.6079	2.52911		0.631194	5.38703	5.3776	2.95707	2.74991
0.629941	6.96656	6.90359	2.15717	2.19075		0.629941	6.42803	6.35928	2.60413	2.52786		0.629941	5.38478	5.37544	2.95514	2.74879
0.628695	6.96304	6.90006	2.15483	2.18945		0.628695	6.42436	6.35637	2.60408	2.52663		0.628695	5.38198	5.37329	2.95432	2.74767
0.627456	6.95851	6.89655	2.15244	2.18816		0.627456	6.42202	6.35348	2.60123	2.5254		0.627456	5.37995	5.37115	2.95127	2.74656
0.626224	6.95484	6.89306	2.14933	2.18688		0.626224	6.41881	6.3506	2.6022	2.52417		0.626224	5.3775	5.36902	2.95076	2.74546
0.625	6.95301	6.88959	2.14734	2.18561		0.625	6.41601	6.34774	2.60138	2.52296		0.625	5.37531	5.36691	2.94908	2.74437
0.623783	6.9498	6.88614	2.14602	2.18434		0.623783	6.41331	6.3449	2.59736	2.52175		0.623783	5.37399	5.36481	2.94729	2.74328
0.622573	6.94532	6.88271	2.14627	2.18308		0.622573	6.4102	6.34207	2.59924	2.52055		0.622573	5.37108	5.36272	2.94786	2.7422
0.62137	6.94267	6.8793	2.1448	2.18183		0.62137	6.40704	6.33926	2.5968	2.51936		0.62137	5.36864	5.36065	2.94597	2.74112
0.620174	6.93916	6.87592	2.14235	2.18059		0.620174	6.40465	6.33647	2.59481	2.51817		0.620174	5.3662	5.35858	2.94617	2.74005
0.618984	6.93508	6.87255	2.14332	2.17935		0.618984	6.40144	6.33369	2.59395	2.51699		0.618984	5.3636	5.35653	2.94546	2.73899
0.617802	6.93248	6.8692	2.14332	2.17812		0.617802	6.39793	6.33093	2.59237	2.51582		0.617802	5.36126	5.35449	2.94083	2.73793
0.616626	6.92938	6.86587	2.14149	2.1769		0.616626	6.39533	6.32818	2.59313	2.51465		0.616626	5.35794	5.35246	2.94317	2.73688
0.615457	6.92805	6.86256	2.14113	2.17569		0.615457	6.39288	6.32545	2.59114	2.51349		0.615457	5.35626	5.35045	2.94078	2.73583
0.614295	6.92495	6.85927	2.14067	2.17448		0.614295	6.38973	6.32274	2.59053	2.51234		0.614295	5.35392	5.34844	2.93696	2.73479
0.613139	6.92362	6.856	2.13741	2.17328		0.613139	6.38693	6.32004	2.59069	2.51119		0.613139	5.3499	5.34645	2.9391	2.73376
0.61199	6.91797	6.85275	2.13858	2.17208		0.61199	6.38474	6.31736	2.58743	2.51005		0.61199	5.34918	5.34447	2.93675	2.73273
0.610847	6.91634	6.84951	2.13573	2.17089		0.610847	6.38168	6.31469	2.58605	2.50892		0.610847	5.34822	5.3425	2.93741	2.73171
0.609711	6.90977	6.8463	2.13512	2.16971		0.609711	6.37786	6.31204	2.58361	2.50779		0.609711	5.34409	5.34054	2.93482	2.73069
0.608581	6.90671	6.8431	2.13298	2.16854		0.608581	6.37506	6.3094	2.58208	2.50667		0.608581	5.34445	5.33859	2.93818	2.72968
0.607457	6.90366	6.83992	2.13268	2.16737		0.607457	6.37165	6.30678	2.58182	2.50556		0.607457	5.34073	5.33665	2.93431	2.72868
0.606339	6.90075	6.83676	2.12988	2.16621		0.606339	6.36956	6.30417	2.57923	2.50445		0.606339	5.33905	5.33473	2.93604	2.72768
0.605228	6.89882	6.83361	2.12962	2.16506		0.605228	6.36655	6.30158	2.58254	2.50335		0.605228	5.33482	5.33281	2.93466	2.72669
0.604122	6.89622	6.83049	2.12886	2.16391		0.604122	6.36472	6.299	2.57907	2.50226		0.604122	5.33411	5.3309	2.93258	2.7257
0.603023	6.89108	6.82738	2.12769	2.16277		0.603023	6.36248	6.29644	2.57831	2.50117		0.603023	5.33105	5.32901	2.93125	2.72472
0.601929	6.8894	6.82429	2.1287	2.16163		0.601929	6.35978	6.29389	2.5778	2.50008		0.601929	5.32912	5.32713	2.93003	2.72374
0.600842	6.8869	6.82121	2.12524	2.1605		0.600842	6.35785	6.29135	2.5748	2.49901		0.600842	5.32815	5.32525	2.92738	2.72277
0.59976	6.88089	6.81815	2.12295	2.15938		0.59976	6.35525	6.28883	2.57485	2.49793		0.59976	5.32515	5.32339	2.92748	2.7218
0.598684	6.88018	6.81511	2.12203	2.15827		0.598684	6.35224	6.28632	2.5725	2.49687		0.598684	5.32347	5.32154	2.92494	2.72084
0.597614	6.87728	6.81209	2.12127	2.15716		0.597614	6.35031	6.28383	2.5723	2.49581		0.597614	5.32163	5.31969	2.92529	2.71989
0.59655	6.87305	6.80908	2.11806	2.15605		0.59655	6.3474	6.28134	2.57322	2.49476		0.59655	5.31944	5.31786	2.92478	2.71894
0.595491	6.87004	6.80609	2.11898	2.15495		0.595491	6.34471	6.27888	2.5696	2.49371		0.595491	5.31812	5.31604	2.92305	2.71799
0.594438	6.86872	6.80311	2.11872	2.15386		0.594438	6.34134	6.27642	2.57118	2.49267		0.594438	5.31547	5.31422	2.92387	2.71705
0.593391	6.86424	6.80015	2.1176	2.15277		0.593391	6.33854	6.27398	2.5696	2.49163		0.593391	5.3143	5.31242	2.9203	2.71612
0.592349	6.86057	6.79721	2.11745	2.15169		0.592349	6.33605	6.27155	2.56777	2.4906		0.592349	5.31053	5.31062	2.91954	2.71519
0.591312	6.85762	6.79428	2.11724	2.15062		0.591312	6.33223	6.26914	2.56675	2.48957		0.591312	5.30834	5.30884	2.91847	2.71426
0.590281	6.85466	6.79137	2.11551	2.14955		0.590281	6.33126	6.26674	2.56369	2.48855		0.590281	5.30569	5.30706	2.91638	2.71334
0.589256	6.85135	6.78847	2.11582	2.14849		0.589256	6.32932	6.26435	2.56476	2.48754		0.589256	5.30376	5.3053	2.91694	2.71243
0.588235	6.84942	6.78559	2.11378	2.14743		0.588235	6.32693	6.26197	2.56278	2.48653		0.588235	5.30223	5.30354	2.91709	2.71151
0.58722	6.84595	6.78272	2.11154	2.14638		0.58722	6.32418	6.2596	2.56318	2.48552		0.58722	5.3009	5.3018	2.91735	2.71061
0.58621	6.84397	6.77987	2.10894	2.14533		0.58621	6.32214	6.25725	2.56354	2.48452		0.58621	5.29902	5.30006	2.91623	2.70971
0.585206	6.83959	6.77703	2.10823	2.14429		0.585206	6.31873	6.25491	2.56196	2.48353		0.585206	5.29734	5.29833	2.91404	2.70881
0.584206	6.83847	6.77421	2.10512	2.14325		0.584206	6.31568	6.25258	2.56323	2.48254		0.584206	5.29438	5.29661	2.91383	2.70792
0.583212	6.83577	6.7714	2.10624	2.14222		0.583212	6.31399	6.25027	2.56003	2.48156		0.583212	5.2923	5.2949	2.91032	2.70703
0.582223	6.83266	6.76861	2.10833	2.1412		0.582223	6.31257	6.24797	2.55835	2.48058		0.582223	5.29006	5.29319	2.91068	2.70615
0.581238	6.83006	6.76583	2.10848	2.14018		0.581238	6.31028	6.24567	2.55835	2.47961		0.581238	5.28771	5.2915	2.91037	2.70527
0.580259	6.82604	6.76307	2.10843	2.13916		0.580259	6.30814	6.24339	2.55448	2.47864		0.580259	5.28532	5.28982	2.9092	2.7044
0.579284	6.82161	6.76032	2.1095	2.13815		0.579284	6.30661	6.24113	2.55473	2.47767		0.579284	5.28532	5.28814	2.91007	2.70353
0.578315	6.81881	6.75758	2.1095	2.13715		0.578315	6.30248	6.23887	2.55269	2.47672		0.578315	5.28282	5.28647	2.90701	2.70266
0.57735	6.81591	6.75486	2.10431	2.13615		0.57735	6.30019	6.23662	2.55147	2.47576		0.57735	5.28104	5.28481	2.90594	2.7018
0.57639	6.81361	6.75215	2.10492	2.13516		0.57639	6.29719	6.23439	2.55198	2.47481		0.57639	5.27829	5.28316	2.90543	2.70095
0.575435	6.81102	6.74946	2.10354	2.13417		0.575435	6.29642	6.23217	2.5506	2.47387		0.575435	5.27829	5.28152	2.90329	2.7001
0.574485	6.80929	6.74677	2.10156	2.13318		0.574485	6.29286	6.22996	2.5506	2.47293		0.574485	5.27238	5.27989	2.90416	2.69925
0.573539	6.80552	6.74411	2.10044	2.1322		0.573539	6.2923	6.22776	2.54984	2.47199		0.573539	5.27259	5.27826	2.90202	2.69841
0.572598	6.80246	6.74145	2.10186	2.13123		0.572598	6.29128	6.22557	2.54836	2.47107		0.572598	5.26989	5.27664	2.90278	2.69757
0.571662	6.8017	6.73881	2.09922	2.13026		0.571662	6.28848	6.22339	2.54836	2.47014		0.571662	5.26826	5.27503	2.90161	2.69673
0.57073	6.79879	6.73618	2.09708	2.1293		0.57073	6.28486	6.22122	2.54531	2.46922		0.57073	5.26744	5.27343	2.89952	2.6959
0.569803	6.79671	6.73357	2.09315	2.12834		0.569803	6.28491	6.21906	2.54617	2.4683		0.569803	5.2649	5.27184	2.90034	2.69508
0.56888	6.79548	6.73097	2.09142	2.12738		0.56888	6.2815	6.21692	2.54322	2.46739		0.56888	5.26347	5.27025	2.89978	2.69425
0.567962	6.79314	6.72838	2.08979	2.12643		0.567962	6.27921	6.21478	2.54419	2.46648		0.567962	5.26148	5.26867	2.89947	2.69344
0.567048	6.79008	6.7258	2.08877	2.12549		0.567048	6.27682	6.21266	2.545	2.46558		0.567048	5.25955	5.2671	2.89825	2.69262
0.566139	6.78754	6.72324	2.09061	2.12455		0.566139	6.27391	6.21054	2.54149	2.46468		0.566139	5.25777	5.26554	2.89616	2.69181
0.565233	6.78433	6.72069	2.09142	2.12361		0.565233	6.2702	6.20844	2.54317	2.46379		0.565233	5.25603	5.26398	2.89703	2.69101
0.564333	6.78117	6.71815	2.09234	2.12268		0.564333	6.26745	6.20634	2.54057	2.4629		0.564333	5.25558	5.26243	2.89249	2.6902
0.563436	6.77812	6.71562	2.09	2.12175		0.563436	6.26551	6.20426	2.53843	2.46202		0.563436	5.2541	5.26089	2.89224	2.6894
0.562544	6.77552	6.71311	2.08847	2.12083		0.562544	6.26256	6.20218	2.53853	2.46113		0.562544	5.25211	5.25936	2.89224	2.68861
0.561656	6.77272	6.71061	2.08572	2.11991		0.561656	6.26118	6.20012	2.53563	2.46026		0.561656	5.24855	5.25783	2.89066	2.68782
0.560772	6.77088	6.70812	2.08516	2.119		0.560772	6.25858	6.19806	2.53558	2.45939		0.560772	5.24921	5.25632	2.89183	2.68703
0.559893	6.76946	6.70564	2.08628	2.11809		0.559893	6.2569	6.19602	2.5337	2.45852		0.559893	5.24478	5.2548	2.8898	2.68625
0.559017	6.76579	6.70317	2.08827	2.11718		0.559017	6.2542	6.19399	2.53212	2.45765		0.559017	5.24412	5.2533	2.89051	2.68547
0.558146	6.76401	6.70072	2.08888	2.11628		0.558146	6.25206	6.19196	2.53222	2.45679		0.558146	5.24239	5.2518	2.88939	2.68469
0.557278	6.75973	6.69827	2.09117	2.11539		0.557278	6.25059	6.18994	2.53023	2.45594		0.557278	5.24101	5.25031	2.88679	2.68392
0.556415	6.75683	6.69584	2.08913	2.11449		0.556415	6.24774	6.18794	2.53064	2.45509		0.556415	5.2378	5.24883	2.8873	2.68315
0.555556	6.75438	6.69342	2.08837	2.11361		0.555556	6.24519	6.18594	2.52988	2.45424		0.555556	5.23576	5.24736	2.88511	2.68239
0.5547	6.75148	6.69101	2.0847	2.11272		0.5547	6.2456	6.18396	2.52983	2.45339		0.5547	5.23357	5.24589	2.88536	2.68162
0.553849	6.74914	6.68862	2.0819	2.11184		0.553849	6.24127	6.18198	2.52932	2.45255		0.553849	5.23133	5.24443	2.88506	2.68087
0.553001	6.74786	6.68623	2.08002	2.11097		0.553001	6.24055	6.18001	2.52601	2.45172		0.553001	5.23032	5.24297	2.88445	2.68011
0.552158	6.74547	6.68386	2.07976	2.11009		0.552158	6.23943	6.17805	2.52738	2.45089		0.552158	5.22848	5.24152	2.8844	2.67936
0.551318	6.74374	6.68149	2.07747	2.10923		0.551318	6.23546	6.1761	2.52478	2.45006		0.551318	5.22757	5.24008	2.88205	2.67861
0.550482	6.74185	6.67914	2.07513	2.10836		0.550482	6.23373	6.17416	2.52341	2.44923		0.550482	5.22568	5.23864	2.88119	2.67787
0.54965	6.7388	6.6768	2.07609	2.1075		0.54965	6.23093	6.17222	2.52529	2.44841		0.54965	5.22313	5.23722	2.88048	2.67713
0.548821	6.73544	6.67446	2.07523	2.10665		0.548821	6.22991	6.1703	2.52269	2.4476		0.548821	5.22201	5.23579	2.87839	2.67639
0.547997	6.73381	6.67214	2.07136	2.1058		0.547997	6.22711	6.16839	2.52422	2.44678		0.547997	5.22013	5.23438	2.88042	2.67566
0.547176	6.72994	6.66983	2.07059	2.10495		0.547176	6.22767	6.16648	2.5229	2.44597		0.547176	5.21993	5.23297	2.87849	2.67493
0.546358	6.72729	6.66753	2.07238	2.10411		0.546358	6.22319	6.16458	2.52326	2.44517		0.546358	5.21662	5.23157	2.87925	2.6742
0.545545	6.72576	6.66524	2.07136	2.10327		0.545545	6.22207	6.16269	2.52361	2.44437		0.545545	5.21651	5.23017	2.8791	2.67348
0.544735	6.72123	6.66296	2.07059	2.10243		0.544735	6.22008	6.16081	2.52239	2.44357		0.544735	5.21453	5.22878	2.87706	2.67276
0.543928	6.71843	6.6607	2.07029	2.1016		0.543928	6.21738	6.15894	2.5231	2.44277		0.543928	5.21122	5.2274	2.87711	2.67204
0.543125	6.71613	6.65844	2.06886	2.10077		0.543125	6.21662	6.15708	2.52122	2.44198		0.543125	5.20979	5.22602	2.87579	2.67133
0.542326	6.71277	6.65619	2.0681	2.09994		0.542326	6.21514	6.15522	2.51801	2.44119		0.542326	5.20811	5.22465	2.87559	2.67061
0.54153	6.71155	6.65395	2.06525	2.09912		0.54153	6.21356	6.15338	2.51852	2.44041		0.54153	5.20617	5.22328	2.87462	2.66991
0.540738	6.71165	6.65172	2.06479	2.09831		0.540738	6.21183	6.15154	2.51531	2.43963		0.540738	5.20531	5.22192	2.87253	2.6692
0.539949	6.71074	6.6495	2.06733	2.09749		0.539949	6.20898	6.14971	2.51648	2.43885		0.539949	5.20302	5.22057	2.87401	2.6685
0.539164	6.7087	6.6473	2.06886	2.09668		0.539164	6.20669	6.14788	2.51388	2.43808		0.539164	5.202	5.21922	2.87029	2.6678
0.538382	6.70636	6.6451	2.06947	2.09588		0.538382	6.2049	6.14607	2.51495	2.43731		0.538382	5.20011	5.21788	2.86993	2.66711
0.537603	6.70412	6.64291	2.0709	2.09507		0.537603	6.20251	6.14426	2.51546	2.43654		0.537603	5.19792	5.21655	2.86988	2.66642
0.536828	6.69872	6.64073	2.07141	2.09427		0.536828	6.20063	6.14247	2.51327	2.43578		0.536828	5.1965	5.21522	2.8682	2.66573
0.536056	6.69693	6.63856	2.06713	2.09348		0.536056	6.19844	6.14068	2.51424	2.43502		0.536056	5.19487	5.21389	2.86897	2.66504
0.535288	6.69546	6.6364	2.06499	2.09268		0.535288	6.19665	6.13889	2.51343	2.43426		0.535288	5.19324	5.21258	2.86805	2.66436
0.534522	6.69184	6.63425	2.06382	2.0919		0.534522	6.19462	6.13712	2.51236	2.4335		0.534522	5.19161	5.21127	2.86886	2.66368
0.533761	6.69092	6.63211	2.06255	2.09111		0.533761	6.19202	6.13535	2.51154	2.43275		0.533761	5.18962	5.20996	2.86754	2.663
0.533002	6.68894	6.62997	2.06188	2.09033		0.533002	6.19243	6.13359	2.50849	2.43201		0.533002	5.18871	5.20866	2.86525	2.66232
0.532246	6.68578	6.62785	2.06168	2.08955		0.532246	6.18973	6.13184	2.50879	2.43126		0.532246	5.1858	5.20736	2.86601	2.66165
0.531494	6.68354	6.62574	2.06148	2.08877		0.531494	6.18703	6.1301	2.50731	2.43052		0.531494	5.18377	5.20607	2.86336	2.66098
0.530745	6.68267	6.62363	2.05786	2.088		0.530745	6.18601	6.12836	2.50579	2.42979		0.530745	5.18163	5.20479	2.86413	2.66032
0.529999	6.67957	6.62154	2.05557	2.08723		0.529999	6.18468	6.12663	2.50737	2.42905		0.529999	5.18035	5.20351	2.86453	2.65966
0.529256	6.67906	6.61945	2.05603	2.08647		0.529256	6.18122	6.12491	2.50645	2.42832		0.529256	5.17893	5.20224	2.86362	2.659
0.528516	6.6761	6.61737	2.05267	2.0857		0.528516	6.1799	6.12319	2.50874	2.42759		0.528516	5.17765	5.20097	2.86469	2.65834
0.52778	6.67468	6.6153	2.05384	2.08495		0.52778	6.17801	6.12148	2.50619	2.42687		0.52778	5.1776	5.19971	2.86224	2.65768
0.527046	6.67178	6.61324	2.05562	2.08419		0.527046	6.17623	6.11978	2.50512	2.42614		0.527046	5.17648	5.19845	2.86112	2.65703
0.526316	6.66816	6.61119	2.05516	2.08344		0.526316	6.17323	6.11809	2.50655	2.42543		0.526316	5.17389	5.1972	2.86036	2.65638
0.525588	6.66597	6.60915	2.05419	2.08269		0.525588	6.1718	6.11641	2.50222	2.42471		0.525588	5.17282	5.19595	2.85593	2.65574
0.524864	6.66602	6.60711	2.05511	2.08194		0.524864	6.16961	6.11473	2.50192	2.424		0.524864	5.17093	5.19471	2.85852	2.65509
0.524142	6.66256	6.60509	2.05368	2.0812		0.524142	6.16844	6.11305	2.49988	2.42329		0.524142	5.1692	5.19347	2.85796	2.65445
0.523424	6.66021	6.60307	2.05078	2.08046		0.523424	6.16645	6.11139	2.49901	2.42258		0.523424	5.16788	5.19224	2.85572	2.65382
0.522708	6.65981	6.60106	2.05048	2.07972		0.522708	6.16396	6.10973	2.49855	2.42188		0.522708	5.16569	5.19102	2.85842	2.65318
0.521996	6.65583	6.59906	2.05078	2.07899		0.521996	6.1634	6.10808	2.49667	2.42118		0.521996	5.16477	5.1898	2.85618	2.65255
0.521286	6.65359	6.59707	2.04936	2.07826		0.521286	6.16192	6.10644	2.49906	2.42048		0.521286	5.16227	5.18858	2.85842	2.65192
0.520579	6.65278	6.59508	2.04808	2.07753		0.520579	6.16029	6.1048	2.49769	2.41978		0.520579	5.16125	5.18737	2.8517	2.65129
0.519875	6.64911	6.59311	2.05017	2.0768		0.519875	6.15927	6.10317	2.49687	2.41909		0.519875	5.15937	5.18616	2.85903	2.65066
0.519174	6.64804	6.59114	2.04803	2.07608		0.519174	6.15688	6.10154	2.49733	2.4184		0.519174	5.15825	5.18496	2.85318	2.65004
0.518476	6.64407	6.58918	2.04813	2.07536		0.518476	6.15499	6.09993	2.49463	2.41771		0.518476	5.15754	5.18377	2.8543	2.64942
0.51778	6.64152	6.58723	2.04859	2.07465		0.51778	6.1528	6.09832	2.49163	2.41703		0.51778	5.15581	5.18258	2.85521	2.6488
0.517088	6.63821	6.58528	2.05093	2.07393		0.517088	6.15107	6.09671	2.49331	2.41635		0.517088	5.15479	5.18139	2.85267	2.64819
0.516398	6.63704	6.58335	2.04773	2.07322		0.516398	6.14934	6.09511	2.48684	2.41567		0.516398	5.15341	5.18021	2.85231	2.64758
0.515711	6.63587	6.58142	2.04829	2.07252		0.515711	6.14771	6.09352	2.49275	2.41499		0.515711	5.15076	5.17903	2.85089	2.64697
0.515026	6.63393	6.5795	2.04681	2.07181		0.515026	6.14715	6.09194	2.48903	2.41432		0.515026	5.14908	5.17786	2.84987	2.64636
0.514344	6.63261	6.57759	2.04533	2.07111		0.514344	6.14486	6.09036	2.49163	2.41365		0.514344	5.14699	5.17669	2.84793	2.64575
0.513665	6.63098	6.57568	2.04467	2.07041		0.513665	6.14211	6.08879	2.48638	2.41298		0.513665	5.14557	5.17553	2.84997	2.64515
0.512989	6.62838	6.57378	2.04447	2.06972		0.512989	6.14022	6.08722	2.49076	2.41232		0.512989	5.14384	5.17437	2.84732	2.64455
0.512316	6.62665	6.57189	2.04273	2.06902		0.512316	6.1389	6.08566	2.48506	2.41166		0.512316	5.14211	5.17322	2.84971	2.64395
0.511645	6.624	6.57001	2.04273	2.06833		0.511645	6.13656	6.08411	2.48409	2.411		0.511645	5.1418	5.17207	2.84712	2.64336
0.510976	6.62125	6.56814	2.04065	2.06765		0.510976	6.13493	6.08256	2.48557	2.41034		0.510976	5.13961	5.17093	2.84788	2.64277
0.51031	6.61988	6.56627	2.03861	2.06696		0.51031	6.13416	6.08102	2.48547	2.40969		0.51031	5.13737	5.16979	2.84549	2.64217
0.509647	6.61779	6.56441	2.03723	2.06628		0.509647	6.13289	6.07949	2.4845	2.40903		0.509647	5.13548	5.16865	2.84544	2.64159
0.508987	6.61677	6.56256	2.03734	2.0656		0.508987	6.1306	6.07796	2.48755	2.40838		0.508987	5.13457	5.16752	2.84584	2.641
0.508329	6.61433	6.56071	2.03499	2.06492		0.508329	6.12846	6.07643	2.48547	2.40774		0.508329	5.13299	5.1664	2.84416	2.64042
0.507673	6.61402	6.55887	2.03555	2.06425		0.507673	6.12749	6.07492	2.48689	2.40709		0.507673	5.13253	5.16528	2.84554	2.63984
0.50702	6.61214	6.55704	2.03688	2.06358		0.50702	6.12367	6.07341	2.48541	2.40645		0.50702	5.13263	5.16416	2.84274	2.63926
0.50637	6.60837	6.55522	2.03698	2.06291		0.50637	6.12316	6.0719	2.48557	2.40581		0.50637	5.13197	5.16304	2.84162	2.63868
0.505722	6.60648	6.5534	2.03484	2.06224		0.505722	6.12087	6.0704	2.48511	2.40518		0.505722	5.12978	5.16194	2.84075	2.6381
0.505076	6.60424	6.55159	2.03616	2.06158		0.505076	6.12041	6.06891	2.48328	2.40454		0.505076	5.12912	5.16083	2.83892	2.63753
0.504433	6.60287	6.54979	2.03453	2.06092		0.504433	6.11807	6.06742	2.48343	2.40391		0.504433	5.12606	5.15973	2.83983	2.63696
0.503793	6.6017	6.548	2.03367	2.06026		0.503793	6.1171	6.06594	2.48114	2.40328		0.503793	5.12469	5.15864	2.83907	2.63639
0.503155	6.60129	6.54621	2.03321	2.0596		0.503155	6.11603	6.06446	2.48037	2.40266		0.503155	5.12275	5.15754	2.83973	2.63583
0.502519	6.60032	6.54443	2.03403	2.05895		0.502519	6.11399	6.06299	2.48017	2.40203		0.502519	5.12036	5.15646	2.83968	2.63526
0.501886	6.5991	6.54265	2.03372	2.0583		0.501886	6.11338	6.06153	2.47839	2.40141		0.501886	5.12	5.15537	2.8382	2.6347
0.501255	6.59727	6.54088	2.03494	2.05765		0.501255	6.11252	6.06007	2.48032	2.40079		0.501255	5.11858	5.15429	2.83887	2.63414
0.500626	6.59472	6.53912	2.03591	2.05701		0.500626	6.11038	6.05861	2.47884	2.40017		0.500626	5.1173	5.15322	2.83668	2.63359
0.5	6.59253	6.53737	2.03418	2.05636		0.5	6.109	6.05717	2.47655	2.39956		0.5	5.11588	5.15215	2.83775	2.63303
0.499376	6.59085	6.53562	2.03469	2.05572		0.499376	6.1061	6.05572	2.47864	2.39895		0.499376	5.11516	5.15108	2.83729	2.63248
0.498755	6.58861	6.53388	2.0351	2.05508		0.498755	6.10447	6.05429	2.47569	2.39834		0.498755	5.11364	5.15002	2.8351	2.63193
0.498135	6.58693	6.53214	2.03143	2.05445		0.498135	6.10182	6.05286	2.47574	2.39773		0.498135	5.11195	5.14896	2.83719	2.63138
0.497519	6.58504	6.53042	2.03102	2.05381		0.497519	6.10101	6.05143	2.47518	2.39712		0.497519	5.11139	5.14791	2.83428	2.63083
0.496904	6.58209	6.5287	2.03128	2.05318		0.496904	6.09994	6.05001	2.47625	2.39652		0.496904	5.11038	5.14685	2.83433	2.63029
0.496292	6.58092	6.52698	2.02669	2.05255		0.496292	6.09872	6.04859	2.47553	2.39592		0.496292	5.10824	5.14581	2.83403	2.62974
0.495682	6.57863	6.52527	2.02547	2.05193		0.495682	6.09586	6.04718	2.47283	2.39532		0.495682	5.10742	5.14477	2.8326	2.6292
0.495074	6.57644	6.52357	2.02471	2.0513		0.495074	6.09714	6.04578	2.47411	2.39472		0.495074	5.10493	5.14373	2.83224	2.62866
0.494468	6.57465	6.52187	2.02562	2.05068		0.494468	6.09378	6.04438	2.47105	2.39413		0.494468	5.1037	5.14269	2.83056	2.62813
0.493865	6.57282	6.52018	2.02516	2.05006		0.493865	6.09332	6.04298	2.46942	2.39354		0.493865	5.10218	5.14166	2.83112	2.62759
0.493264	6.57139	6.5185	2.02572	2.04944		0.493264	6.0925	6.04159	2.47044	2.39295		0.493264	5.10044	5.14063	2.83112	2.62706
0.492665	6.56946	6.51682	2.02644	2.04883		0.492665	6.09067	6.04021	2.4682	2.39236		0.492665	5.09963	5.13961	2.82873	2.62653
0.492068	6.5689	6.51515	2.02435	2.04822		0.492068	6.08731	6.03883	2.46998	2.39177		0.492068	5.09703	5.13859	2.83357	2.626
0.491473	6.56615	6.51349	2.02124	2.04761		0.491473	6.08629	6.03745	2.47141	2.39119		0.491473	5.0954	5.13757	2.8271	2.62547
0.490881	6.56498	6.51183	2.02308	2.047		0.490881	6.08277	6.03609	2.4709	2.39061		0.490881	5.09326	5.13656	2.83031	2.62495
0.49029	6.5634	6.51018	2.02333	2.04639		0.49029	6.08094	6.03472	2.47314	2.39003		0.49029	5.09219	5.13555	2.82781	2.62443
0.489702	6.5633	6.50853	2.02348	2.04579		0.489702	6.08002	6.03336	2.46927	2.38945		0.489702	5.09148	5.13454	2.82741	2.6239
0.489116	6.55953	6.50689	2.02435	2.04519		0.489116	6.076	6.03201	2.47105	2.38888		0.489116	5.09016	5.13354	2.82715	2.62339
0.488532	6.55973	6.50525	2.02374	2.04459		0.488532	6.07666	6.03066	2.46744	2.3883		0.488532	5.08944	5.13255	2.82537	2.62287
0.48795	6.55632	6.50363	2.02114	2.04399		0.48795	6.07508	6.02931	2.46642	2.38773		0.48795	5.08914	5.13155	2.82603	2.62235
0.48737	6.5552	6.502	2.02033	2.0434		0.48737	6.07345	6.02798	2.46723	2.38717		0.48737	5.08705	5.13056	2.82415	2.62184
0.486792	6.55087	6.50039	2.01987	2.0428		0.486792	6.07376	6.02664	2.46576	2.3866		0.486792	5.08532	5.12957	2.82262	2.62133
0.486217	6.55255	6.49878	2.0189	2.04221		0.486217	6.07208	6.02531	2.4655	2.38603		0.486217	5.08379	5.12859	2.82471	2.62082
0.485643	6.54914	6.49717	2.01712	2.04162		0.485643	6.07126	6.02399	2.46331	2.38547		0.485643	5.08282	5.12761	2.82262	2.62031
0.485071	6.54883	6.49557	2.01467	2.04104		0.485071	6.06963	6.02266	2.46204	2.38491		0.485071	5.08094	5.12663	2.82277	2.6198
0.484502	6.54842	6.49398	2.01752	2.04045		0.484502	6.06816	6.02135	2.4627	2.38435		0.484502	5.07911	5.12566	2.82537	2.6193
0.483934	6.5444	6.49239	2.01656	2.03987		0.483934	6.06673	6.02004	2.45929	2.3838		0.483934	5.0787	5.12469	2.82231	2.6188
0.483368	6.5419	6.49081	2.01727	2.03929		0.483368	6.06602	6.01873	2.46285	2.38324		0.483368	5.07692	5.12372	2.82124	2.6183
0.482805	6.53946	6.48923	2.01824	2.03871		0.482805	6.06403	6.01743	2.46234	2.38269		0.482805	5.0759	5.12276	2.82379	2.6178
0.482243	6.53605	6.48766	2.01859	2.03814		0.482243	6.06256	6.01613	2.46026	2.38214		0.482243	5.07488	5.1218	2.82104	2.6173
0.481683	6.53396	6.48609	2.0137	2.03756		0.481683	6.06082	6.01484	2.4628	2.38159		0.481683	5.07315	5.12085	2.8215	2.6168
0.481125	6.53269	6.48453	2.0136	2.03699		0.481125	6.05991	6.01355	2.4598	2.38104		0.481125	5.07259	5.11989	2.81926	2.61631
0.480569	6.53045	6.48298	2.01177	2.03642		0.480569	6.05751	6.01227	2.46036	2.3805		0.480569	5.07085	5.11894	2.82048	2.61582
0.480015	6.53039	6.48143	2.01213	2.03585		0.480015	6.05706	6.01099	2.45878	2.37995		0.480015	5.06989	5.118	2.81829	2.61533
0.479463	6.5279	6.47988	2.0136	2.03529		0.479463	6.05522	6.00972	2.45786	2.37941		0.479463	5.06831	5.11705	2.81819	2.61484
0.478913	6.52622	6.47835	2.01401	2.03472		0.478913	6.05364	6.00845	2.45817	2.37887		0.478913	5.06678	5.11612	2.81773	2.61435
0.478365	6.52601	6.47681	2.01406	2.03416		0.478365	6.05217	6.00718	2.45588	2.37834		0.478365	5.06591	5.11518	2.81681	2.61387
0.477818	6.52551	6.47529	2.01406	2.0336		0.477818	6.05013	6.00592	2.45582	2.3778		0.477818	5.06439	5.11425	2.81804	2.61338
0.477274	6.52281	6.47376	2.01472	2.03304		0.477274	6.0483	6.00466	2.45414	2.37727		0.477274	5.06337	5.11332	2.81681	2.6129
0.476731	6.52209	6.47225	2.01411	2.03249		0.476731	6.04819	6.00341	2.45348	2.37674		0.476731	5.0624	5.11239	2.81763	2.61242
0.47619	6.52133	6.47073	2.01218	2.03193		0.47619	6.04682	6.00216	2.45353	2.37621		0.47619	5.06103	5.11147	2.81773	2.61194
0.475651	6.5169	6.46923	2.01039	2.03138		0.475651	6.046	6.00092	2.45078	2.37568		0.475651	5.06047	5.11055	2.81656	2.61146
0.475114	6.51415	6.46773	2.00938	2.03083		0.475114	6.04458	5.99968	2.45404	2.37515		0.475114	5.05863	5.10963	2.81819	2.61099
0.474579	6.51323	6.46623	2.00683	2.03028		0.474579	6.04234	5.99844	2.45363	2.37463		0.474579	5.05695	5.10872	2.81437	2.61052
0.474045	6.51058	6.46474	2.00433	2.02973		0.474045	6.04091	5.99721	2.45206	2.37411		0.474045	5.05583	5.10781	2.81406	2.61004
0.473514	6.50997	6.46325	2.00393	2.02919		0.473514	6.03913	5.99598	2.45333	2.37359		0.473514	5.0542	5.1069	2.81411	2.60957
0.472984	6.50844	6.46177	2.00581	2.02865		0.472984	6.03775	5.99476	2.45088	2.37307		0.472984	5.05328	5.10599	2.81208	2.6091
0.472456	6.50768	6.46029	2.00494	2.02811		0.472456	6.03643	5.99354	2.45251	2.37255		0.472456	5.0516	5.10509	2.81238	2.60864
0.471929	6.50615	6.45882	2.00515	2.02757		0.471929	6.03658	5.99233	2.45058	2.37203		0.471929	5.05135	5.10419	2.81157	2.60817
0.471405	6.50544	6.45736	2.00759	2.02703		0.471405	6.03439	5.99112	2.45058	2.37152		0.471405	5.04977	5.1033	2.81259	2.60771
0.470882	6.50274	6.4559	2.00673	2.02649		0.470882	6.03286	5.98991	2.45195	2.37101		0.470882	5.04855	5.10241	2.81208	2.60724
0.47036	6.50162	6.45444	2.00433	2.02596		0.47036	6.03154	5.98871	2.45134	2.3705		0.47036	5.04804	5.10152	2.80979	2.60678
0.469841	6.50147	6.45299	2.00097	2.02543		0.469841	6.03006	5.98751	2.44931	2.36999		0.469841	5.0458	5.10063	2.81045	2.60632
0.469323	6.49999	6.45154	2.00087	2.0249		0.469323	6.02853	5.98632	2.44956	2.36948		0.469323	5.04483	5.09975	2.80749	2.60587
0.468807	6.4979	6.4501	1.99848	2.02437		0.468807	6.02797	5.98513	2.44737	2.36898		0.468807	5.04427	5.09887	2.80719	2.60541
0.468293	6.4976	6.44866	1.99787	2.02384		0.468293	6.02629	5.98394	2.44859	2.36847		0.468293	5.04239	5.09799	2.8076	2.60496
0.46778	6.49495	6.44723	1.99929	2.02332		0.46778	6.02609	5.98276	2.44482	2.36797		0.46778	5.04172	5.09711	2.80622	2.6045
0.467269	6.49347	6.4458	2.00138	2.02279		0.467269	6.02512	5.98158	2.44671	2.36747		0.467269	5.0403	5.09624	2.80826	2.60405
0.46676	6.49133	6.44438	2.00199	2.02227		0.46676	6.02359	5.98041	2.44482	2.36697		0.46676	5.03918	5.09537	2.80739	2.6036
0.466252	6.48868	6.44296	2.00306	2.02175		0.466252	6.02288	5.97924	2.44391	2.36648		0.466252	5.03775	5.09451	2.8077	2.60315
0.465746	6.48899	6.44155	2.0026	2.02124		0.465746	6.02181	5.97807	2.44386	2.36598		0.465746	5.03587	5.09365	2.80709	2.6027
0.465242	6.48766	6.44014	2.00372	2.02072		0.465242	6.0212	5.97691	2.44309	2.36549		0.465242	5.0348	5.09279	2.80352	2.60226
0.464739	6.48542	6.43874	2.00316	2.0202		0.464739	6.01901	5.97575	2.44426	2.36499		0.464739	5.03235	5.09193	2.80464	2.60181
0.464238	6.484	6.43734	2.0023	2.01969		0.464238	6.01814	5.97459	2.44289	2.3645		0.464238	5.03108	5.09107	2.80469	2.60137
0.463739	6.48196	6.43595	2.00214	2.01918		0.463739	6.01702	5.97344	2.44243	2.36402		0.463739	5.0297	5.09022	2.80189	2.60093
0.463241	6.47931	6.43456	2.00097	2.01867		0.463241	6.01433	5.97229	2.44396	2.36353		0.463241	5.02782	5.08937	2.805	2.60049
0.462745	6.47687	6.43317	1.99955	2.01816		0.462745	6.01264	5.97115	2.44167	2.36304		0.462745	5.02746	5.08853	2.80276	2.60005
0.46225	6.47789	6.43179	1.99858	2.01766		0.46225	6.01173	5.97001	2.44375	2.36256		0.46225	5.02802	5.08768	2.80337	2.59961
0.461757	6.47641	6.43041	2.00011	2.01715		0.461757	6.01051	5.96887	2.44121	2.36208		0.461757	5.02487	5.08684	2.80133	2.59918
0.461266	6.4757	6.42904	1.99929	2.01665		0.461266	6.00903	5.96774	2.43983	2.3616		0.461266	5.02573	5.086	2.80103	2.59874
0.460776	6.47493	6.42767	1.99944	2.01615		0.460776	6.00709	5.96661	2.44121	2.36112		0.460776	5.02349	5.08517	2.80133	2.59831
0.460287	6.47228	6.42631	1.99822	2.01565		0.460287	6.00653	5.96548	2.43703	2.36064		0.460287	5.02293	5.08434	2.80001	2.59788
0.4598	6.47055	6.42495	1.99588	2.01515		0.4598	6.00485	5.96436	2.43876	2.36016		0.4598	5.01977	5.08351	2.80153	2.59745
0.459315	6.46943	6.4236	1.99379	2.01465		0.459315	6.00383	5.96324	2.43963	2.35969		0.459315	5.02013	5.08268	2.80006	2.59702
0.458831	6.46648	6.42225	1.99247	2.01416		0.458831	6.00185	5.96213	2.4383	2.35921		0.458831	5.0186	5.08185	2.8023	2.59659
0.458349	6.46571	6.4209	1.99155	2.01367		0.458349	6.00144	5.96102	2.43785	2.35874		0.458349	5.01636	5.08103	2.79807	2.59616
0.457869	6.465	6.41956	1.99267	2.01317		0.457869	5.99981	5.95991	2.43713	2.35827		0.457869	5.01636	5.08021	2.79863	2.59574
0.457389	6.46342	6.41822	1.99456	2.01268		0.457389	5.99854	5.95881	2.43754	2.3578		0.457389	5.01442	5.07939	2.7994	2.59532
0.456912	6.46169	6.41689	1.99496	2.0122		0.456912	5.99772	5.95771	2.43617	2.35734		0.456912	5.01305	5.07858	2.79522	2.59489
0.456435	6.4596	6.41556	1.99613	2.01171		0.456435	5.99721	5.95661	2.4351	2.35687		0.456435	5.01203	5.07777	2.79777	2.59447
0.455961	6.45716	6.41424	1.99552	2.01122		0.455961	5.99553	5.95551	2.4378	2.35641		0.455961	5.01076	5.07696	2.79736	2.59405
0.455488	6.45527	6.41292	1.99562	2.01074		0.455488	5.99462	5.95442	2.43555	2.35594		0.455488	5.0104	5.07615	2.79547	2.59364
0.455016	6.45431	6.4116	1.99466	2.01026		0.455016	5.99309	5.95334	2.43515	2.35548		0.455016	5.00892	5.07535	2.797	2.59322
0.454545	6.45303	6.41029	1.99155	2.00978		0.454545	5.99095	5.95225	2.43362	2.35502		0.454545	5.00852	5.07455	2.79451	2.5928
0.454077	6.45191	6.40898	1.9888	2.0093		0.454077	5.99039	5.95117	2.43347	2.35456		0.454077	5.00745	5.07375	2.79466	2.59239
0.453609	6.45201	6.40768	1.98814	2.00882		0.453609	5.9884	5.9501	2.43499	2.35411		0.453609	5.00566	5.07295	2.79558	2.59198
0.453143	6.44875	6.40638	1.98702	2.00834		0.453143	5.98815	5.94902	2.43153	2.35365		0.453143	5.0051	5.07216	2.79415	2.59157
0.452679	6.44748	6.40508	1.98748	2.00787		0.452679	5.98601	5.94795	2.43265	2.3532		0.452679	5.00337	5.07137	2.79583	2.59115
0.452216	6.44595	6.40379	1.98956	2.00739		0.452216	5.98463	5.94689	2.43255	2.35274		0.452216	5.00246	5.07058	2.79415	2.59075
0.451754	6.44453	6.4025	1.98992	2.00692		0.451754	5.98341	5.94582	2.43209	2.35229		0.451754	5.00103	5.06979	2.79405	2.59034
0.451294	6.44264	6.40122	1.98885	2.00645		0.451294	5.98219	5.94476	2.43301	2.35184		0.451294	5.00088	5.06901	2.794	2.58993
0.450835	6.44122	6.39994	1.9889	2.00598		0.450835	5.98142	5.94371	2.43143	2.3514		0.450835	4.99859	5.06822	2.79181	2.58953
0.450377	6.44015	6.39866	1.98692	2.00552		0.450377	5.98086	5.94265	2.43321	2.35095		0.450377	4.99772	5.06745	2.79201	2.58912
0.449921	6.43918	6.39739	1.98325	2.00505		0.449921	5.98056	5.9416	2.43107	2.3505		0.449921	4.99634	5.06667	2.79053	2.58872
0.449467	6.43842	6.39612	1.98208	2.00459		0.449467	5.97857	5.94056	2.42786	2.35006		0.449467	4.99477	5.06589	2.7914	2.58832
0.449013	6.43857	6.39486	1.98126	2.00412		0.449013	5.9774	5.93951	2.42848	2.34961		0.449013	4.99314	5.06512	2.7914	2.58792
0.448561	6.43882	6.3936	1.98111	2.00366		0.448561	5.97598	5.93847	2.42685	2.34917		0.448561	4.99242	5.06435	2.79023	2.58752
0.448111	6.43663	6.39234	1.98157	2.0032		0.448111	5.97429	5.93744	2.42766	2.34873		0.448111	4.99176	5.06358	2.79196	2.58712
0.447661	6.43444	6.39109	1.98299	2.00274		0.447661	5.97256	5.9364	2.42664	2.34829		0.447661	4.99125	5.06282	2.79038	2.58672
0.447214	6.43266	6.38984	1.98192	2.00228		0.447214	5.97226	5.93537	2.42486	2.34786		0.447214	4.98916	5.06206	2.79058	2.58633
0.446767	6.4318	6.3886	1.98243	2.00183		0.446767	5.97042	5.93434	2.4271	2.34742		0.446767	4.98758	5.06129	2.79038	2.58593
0.446322	6.42869	6.38735	1.98284	2.00137		0.446322	5.96997	5.93332	2.4245	2.34699		0.446322	4.9883	5.06054	2.78865	2.58554
0.445878	6.42721	6.38612	1.98091	2.00092		0.445878	5.96976	5.9323	2.42613	2.34655		0.445878	4.98422	5.05978	2.79135	2.58515
0.445435	6.42594	6.38488	1.98091	2.00047		0.445435	5.96951	5.93128	2.42669	2.34612		0.445435	4.98585	5.05903	2.78921	2.58476
0.444994	6.42349	6.38365	1.9833	2.00002		0.444994	5.96854	5.93026	2.42659	2.34569		0.444994	4.98463	5.05828	2.78906	2.58437
0.444554	6.42349	6.38243	1.98198	1.99957		0.444554	5.96828	5.92925	2.42725	2.34526		0.444554	4.98259	5.05753	2.7885	2.58398
0.444116	6.42095	6.3812	1.98131	1.99912		0.444116	5.96508	5.92824	2.42384	2.34483		0.444116	4.98259	5.05678	2.78666	2.58359
0.443678	6.421	6.37999	1.98086	1.99867		0.443678	5.96472	5.92723	2.42486	2.3444		0.443678	4.98045	5.05603	2.78585	2.58321
0.443242	6.42095	6.37877	1.98386	1.99823		0.443242	5.96207	5.92623	2.42389	2.34398		0.443242	4.97908	5.05529	2.78376	2.58282
0.442807	6.42018	6.37756	1.97928	1.99778		0.442807	5.96141	5.92523	2.42267	2.34355		0.442807	4.97776	5.05455	2.78437	2.58244
0.442374	6.41753	6.37635	1.97928	1.99734		0.442374	5.96024	5.92423	2.42354	2.34313		0.442374	4.97699	5.05381	2.78442	2.58206
0.441942	6.41611	6.37515	1.98004	1.9969		0.441942	5.95973	5.92324	2.4215	2.34271		0.441942	4.97638	5.05308	2.78315	2.58167
0.441511	6.41387	6.37395	1.97816	1.99646		0.441511	5.95805	5.92225	2.42292	2.34229		0.441511	4.97541	5.05234	2.78473	2.58129
0.441081	6.41137	6.37275	1.97576	1.99602		0.441081	5.95698	5.92126	2.42002	2.34187		0.441081	4.9747	5.05161	2.78279	2.58092
0.440653	6.41015	6.37156	1.97928	1.99558		0.440653	5.95667	5.92027	2.41875	2.34145		0.440653	4.97332	5.05088	2.78259	2.58054
0.440225	6.40964	6.37037	1.97851	1.99515		0.440225	5.95509	5.91929	2.42165	2.34103		0.440225	4.97236	5.05016	2.78274	2.58016
0.439799	6.40715	6.36918	1.97602	1.99471		0.439799	5.95571	5.91831	2.42022	2.34061		0.439799	4.9694	5.04943	2.78045	2.57978
0.439375	6.4073	6.368	1.97704	1.99428		0.439375	5.95479	5.91733	2.42063	2.3402		0.439375	4.97001	5.04871	2.78172	2.57941
0.438951	6.40597	6.36682	1.97658	1.99385		0.438951	5.95408	5.91636	2.4218	2.33979		0.438951	4.96747	5.04799	2.77974	2.57904
0.438529	6.40358	6.36564	1.97469	1.99342		0.438529	5.95219	5.91539	2.42073	2.33937		0.438529	4.96823	5.04727	2.78081	2.57866
0.438108	6.40231	6.36447	1.97597	1.99299		0.438108	5.95112	5.91442	2.42063	2.33896		0.438108	4.96635	5.04655	2.7805	2.57829
0.437688	6.40226	6.3633	1.97826	1.99256		0.437688	5.95015	5.91345	2.41778	2.33855		0.437688	4.96604	5.04584	2.77923	2.57792
0.437269	6.40078	6.36213	1.97704	1.99213		0.437269	5.94924	5.91249	2.41982	2.33814		0.437269	4.9638	5.04512	2.78157	2.57755
0.436852	6.39884	6.36097	1.97678	1.9917		0.436852	5.94532	5.91153	2.4188	2.33774		0.436852	4.96268	5.04441	2.77979	2.57718
0.436436	6.39767	6.35981	1.97841	1.99128		0.436436	5.94664	5.91057	2.41651	2.33733		0.436436	4.96151	5.04371	2.77984	2.57682
0.436021	6.39864	6.35865	1.97479	1.99086		0.436021	5.94246	5.90962	2.41768	2.33693		0.436021	4.96049	5.043	2.78045	2.57645
0.435607	6.3964	6.3575	1.97281	1.99043		0.435607	5.94241	5.90866	2.41478	2.33652		0.435607	4.95988	5.04229	2.77913	2.57609
0.435194	6.3965	6.35635	1.97444	1.99001		0.435194	5.93997	5.90772	2.41564	2.33612		0.435194	4.95962	5.04159	2.77963	2.57572
0.434783	6.39523	6.35521	1.9751	1.98959		0.434783	5.94017	5.90677	2.41559	2.33572		0.434783	4.96003	5.04089	2.77816	2.57536
0.434372	6.39548	6.35406	1.97469	1.98917		0.434372	5.93895	5.90583	2.41401	2.33532		0.434372	4.95754	5.04019	2.77887	2.575
0.433963	6.39426	6.35292	1.97541	1.98876		0.433963	5.93824	5.90488	2.41498	2.33492		0.433963	4.95682	5.0395	2.77913	2.57464
0.433555	6.39314	6.35179	1.97561	1.98834		0.433555	5.93778	5.90395	2.41472	2.33452		0.433555	4.95575	5.0388	2.77663	2.57428
0.433148	6.39095	6.35066	1.97271	1.98793		0.433148	5.93498	5.90301	2.41478	2.33412		0.433148	4.95275	5.03811	2.77816	2.57392
0.432742	6.39064	6.34953	1.97128	1.98751		0.432742	5.93701	5.90208	2.41432	2.33373		0.432742	4.95224	5.03742	2.77632	2.57356
0.432338	6.38631	6.3484	1.97143	1.9871		0.432338	5.9337	5.90115	2.41279	2.33333		0.432338	4.95153	5.03673	2.77694	2.5732
0.431934	6.38479	6.34728	1.97118	1.98669		0.431934	5.93401	5.90022	2.41559	2.33294		0.431934	4.94974	5.03605	2.77699	2.57285
0.431532	6.38336	6.34616	1.97347	1.98628		0.431532	5.93269	5.89929	2.41136	2.33255		0.431532	4.95015	5.03536	2.77571	2.57249
0.431131	6.38377	6.34504	1.97378	1.98587		0.431131	5.93187	5.89837	2.41187	2.33215		0.431131	4.94852	5.03468	2.77632	2.57214
0.43073	6.38321	6.34393	1.97342	1.98546		0.43073	5.9305	5.89745	2.41141	2.33176		0.43073	4.94679	5.034	2.77388	2.57178
0.430331	6.38316	6.34281	1.97388	1.98505		0.430331	5.92999	5.89654	2.41136	2.33137		0.430331	4.94654	5.03332	2.77322	2.57143
0.429934	6.3825	6.34171	1.97393	1.98465		0.429934	5.92917	5.89562	2.41131	2.33099		0.429934	4.94511	5.03264	2.77327	2.57108
0.429537	6.37949	6.3406	1.96955	1.98424		0.429537	5.92831	5.89471	2.40973	2.3306		0.429537	4.94424	5.03197	2.7724	2.57073
0.429141	6.37898	6.3395	1.96833	1.98384		0.429141	5.92744	5.8938	2.41218	2.33021		0.429141	4.94282	5.03129	2.77449	2.57038
0.428746	6.37715	6.3384	1.96756	1.98344		0.428746	5.92499	5.89289	2.41075	2.32983		0.428746	4.94323	5.03062	2.77276	2.57003
0.428353	6.37542	6.33731	1.96547	1.98304		0.428353	5.92337	5.89199	2.40831	2.32944		0.428353	4.94216	5.02995	2.77301	2.56969
0.42796	6.37506	6.33622	1.96456	1.98264		0.42796	5.92148	5.89109	2.41034	2.32906		0.42796	4.94119	5.02929	2.77327	2.56934
0.427569	6.37424	6.33513	1.96522	1.98224		0.427569	5.92158	5.89019	2.40866	2.32868		0.427569	4.94048	5.02862	2.76955	2.569
0.427179	6.37343	6.33404	1.96553	1.98184		0.427179	5.9197	5.88929	2.40836	2.3283		0.427179	4.93905	5.02796	2.77098	2.56865
0.42679	6.37088	6.33296	1.96537	1.98144		0.42679	5.92046	5.88839	2.40866	2.32792		0.42679	4.93767	5.02729	2.7696	2.56831
0.426401	6.36981	6.33188	1.96675	1.98105		0.426401	5.9198	5.8875	2.40775	2.32754		0.426401	4.93655	5.02663	2.77144	2.56797
0.426014	6.36844	6.3308	1.96456	1.98065		0.426014	5.91888	5.88661	2.40866	2.32716		0.426014	4.93472	5.02598	2.77205	2.56763
0.425628	6.36518	6.32973	1.96654	1.98026		0.425628	5.91883	5.88573	2.40535	2.32679		0.425628	4.9336	5.02532	2.77108	2.56729
0.425243	6.36462	6.32866	1.9644	1.97987		0.425243	5.91725	5.88484	2.40683	2.32641		0.425243	4.93243	5.02467	2.77256	2.56695
0.424859	6.36136	6.32759	1.96313	1.97947		0.424859	5.91654	5.88396	2.40581	2.32604		0.424859	4.93228	5.02401	2.76925	2.56661
0.424476	6.36141	6.32652	1.96344	1.97908		0.424476	5.91562	5.88308	2.40591	2.32566		0.424476	4.93115	5.02336	2.76981	2.56627
0.424094	6.35932	6.32546	1.96272	1.9787		0.424094	5.91476	5.8822	2.40698	2.32529		0.424094	4.93044	5.02271	2.76904	2.56593
0.423714	6.35881	6.3244	1.96038	1.97831		0.423714	5.91267	5.88133	2.40688	2.32492		0.423714	4.93024	5.02206	2.76767	2.5656
0.423334	6.35774	6.32335	1.96059	1.97792		0.423334	5.91216	5.88045	2.40719	2.32455		0.423334	4.92815	5.02142	2.7694	2.56526
0.422955	6.35678	6.32229	1.96023	1.97753		0.422955	5.91033	5.87958	2.40627	2.32418		0.422955	4.92698	5.02077	2.76818	2.56493
0.422577	6.3555	6.32124	1.95987	1.97715		0.422577	5.90977	5.87872	2.40352	2.32381		0.422577	4.92606	5.02013	2.76762	2.5646
0.4222	6.35555	6.32019	1.96109	1.97677		0.4222	5.90865	5.87785	2.40658	2.32344		0.4222	4.92438	5.01949	2.76756	2.56427
0.421825	6.35596	6.31915	1.96272	1.97638		0.421825	5.90804	5.87699	2.40439	2.32308		0.421825	4.92423	5.01885	2.76634	2.56393
0.42145	6.35372	6.31811	1.96115	1.976		0.42145	5.90691	5.87613	2.40708	2.32271		0.42145	4.92316	5.01822	2.76711	2.5636
0.421076	6.35566	6.31707	1.96165	1.97562		0.421076	5.90747	5.87527	2.40708	2.32235		0.421076	4.9228	5.01758	2.76532	2.56327
0.420703	6.35234	6.31603	1.96099	1.97524		0.420703	5.90661	5.87441	2.4052	2.32199		0.420703	4.92168	5.01695	2.76624	2.56295
0.420331	6.35102	6.315	1.95809	1.97486		0.420331	5.90452	5.87356	2.4054	2.32162		0.420331	4.92041	5.01631	2.76487	2.56262
0.419961	6.34944	6.31396	1.95789	1.97448		0.419961	5.90391	5.87271	2.40327	2.32126		0.419961	4.91964	5.01568	2.76451	2.56229
0.419591	6.34781	6.31294	1.95982	1.97411		0.419591	5.90233	5.87186	2.40164	2.3209		0.419591	4.91761	5.01506	2.7666	2.56197
0.419222	6.34562	6.31191	1.95829	1.97373		0.419222	5.90034	5.87101	2.40184	2.32054		0.419222	4.91593	5.01443	2.76094	2.56164
0.418854	6.34506	6.31089	1.95819	1.97336		0.418854	5.89978	5.87017	2.40097	2.32018		0.418854	4.91603	5.0138	2.76262	2.56132
0.418487	6.34481	6.30987	1.95885	1.97298		0.418487	5.89805	5.86932	2.40179	2.31983		0.418487	4.9147	5.01318	2.76497	2.56099
0.418121	6.34033	6.30885	1.95722	1.97261		0.418121	5.89754	5.86848	2.39873	2.31947		0.418121	4.9146	5.01256	2.76171	2.56067
0.417756	6.34048	6.30784	1.95371	1.97224		0.417756	5.89709	5.86764	2.40143	2.31911		0.417756	4.91394	5.01194	2.76237	2.56035
0.417392	6.33961	6.30682	1.95585	1.97187		0.417392	5.8953	5.86681	2.39832	2.31876		0.417392	4.91358	5.01132	2.7643	2.56003
0.417029	6.33732	6.30581	1.95575	1.9715		0.417029	5.89418	5.86597	2.39501	2.3184		0.417029	4.91119	5.0107	2.76288	2.55971
0.416667	6.3364	6.30481	1.95376	1.97113		0.416667	5.89434	5.86514	2.39802	2.31805		0.416667	4.90987	5.01009	2.76334	2.55939
0.416305	6.33539	6.3038	1.95356	1.97076		0.416305	5.89377	5.86431	2.39843	2.3177		0.416305	4.9092	5.00947	2.76171	2.55907
0.415945	6.33661	6.3028	1.95733	1.9704		0.415945	5.89235	5.86349	2.39588	2.31735		0.415945	4.90773	5.00886	2.76324	2.55875
0.415586	6.33488	6.3018	1.95412	1.97003		0.415586	5.8923	5.86266	2.39975	2.317		0.415586	4.9064	5.00825	2.76181	2.55844
0.415227	6.33365	6.30081	1.95295	1.96966		0.415227	5.89102	5.86184	2.39797	2.31665		0.415227	4.90625	5.00764	2.76359	2.55812
0.41487	6.33314	6.29981	1.95493	1.9693		0.41487	5.88929	5.86102	2.39965	2.3163		0.41487	4.90421	5.00703	2.76359	2.55781
0.414513	6.33197	6.29882	1.95524	1.96894		0.414513	5.88843	5.8602	2.39517	2.31595		0.414513	4.90345	5.00643	2.76155	2.55749
0.414158	6.32973	6.29784	1.95228	1.96858		0.414158	5.88761	5.85938	2.39955	2.31561		0.414158	4.90167	5.00582	2.76278	2.55718
0.413803	6.32943	6.29685	1.95198	1.96821		0.413803	5.887	5.85857	2.39629	2.31526		0.413803	4.90116	5.00522	2.76064	2.55687
0.413449	6.32856	6.29587	1.9531	1.96785		0.413449	5.88685	5.85776	2.39817	2.31492		0.413449	4.90024	5.00462	2.76008	2.55656
0.413096	6.32831	6.29489	1.94938	1.9675		0.413096	5.88588	5.85695	2.39736	2.31457		0.413096	4.89963	5.00402	2.75977	2.55625
0.412744	6.32617	6.29391	1.95091	1.96714		0.412744	5.88547	5.85614	2.39537	2.31423		0.412744	4.89917	5.00342	2.75865	2.55594
0.412393	6.32612	6.29293	1.95086	1.96678		0.412393	5.8844	5.85533	2.39461	2.31389		0.412393	4.89846	5.00283	2.76028	2.55563
0.412043	6.32454	6.29196	1.95004	1.96642		0.412043	5.88145	5.85453	2.39384	2.31355		0.412043	4.89831	5.00223	2.75901	2.55532
0.411693	6.32357	6.29099	1.94734	1.96607		0.411693	5.8816	5.85373	2.39242	2.31321		0.411693	4.89764	5.00164	2.75901	2.55501
0.411345	6.32403	6.29002	1.94964	1.96571		0.411345	5.87946	5.85293	2.39466	2.31287		0.411345	4.89591	5.00105	2.75972	2.5547
0.410997	6.32102	6.28906	1.94918	1.96536		0.410997	5.87814	5.85213	2.39527	2.31253		0.410997	4.89591	5.00046	2.75814	2.5544
0.410651	6.3198	6.28809	1.94989	1.96501		0.410651	5.87727	5.85134	2.3972	2.31219		0.410651	4.89423	4.99987	2.75886	2.55409
0.410305	6.31832	6.28713	1.9505	1.96466		0.410305	5.87666	5.85054	2.39644	2.31186		0.410305	4.8926	4.99928	2.75773	2.55379
0.40996	6.31639	6.28617	1.95213	1.9643		0.40996	5.87508	5.84975	2.39537	2.31152		0.40996	4.89174	4.99869	2.75804	2.55348
0.409616	6.31476	6.28522	1.95218	1.96395		0.409616	5.87417	5.84896	2.39588	2.31118		0.409616	4.89061	4.99811	2.75779	2.55318
0.409273	6.31613	6.28426	1.95121	1.96361		0.409273	5.87417	5.84817	2.39277	2.31085		0.409273	4.88975	4.99753	2.75621	2.55288
0.40893	6.31644	6.28331	1.94933	1.96326		0.40893	5.87315	5.84739	2.39333	2.31052		0.40893	4.8872	4.99694	2.7584	2.55258
0.408589	6.31496	6.28237	1.94933	1.96291		0.408589	5.87284	5.8466	2.39435	2.31019		0.408589	4.88629	4.99636	2.7557	2.55228
0.408248	6.31226	6.28142	1.94857	1.96256		0.408248	5.8733	5.84582	2.39354	2.30985		0.408248	4.88527	4.99579	2.75595	2.55198
0.407909	6.3118	6.28048	1.94556	1.96222		0.407909	5.87182	5.84504	2.3944	2.30952		0.407909	4.8844	4.99521	2.75621	2.55168
0.40757	6.30931	6.27953	1.94765	1.96187		0.40757	5.87101	5.84427	2.39369	2.30919		0.40757	4.88405	4.99463	2.75336	2.55138
0.407231	6.30676	6.2786	1.94785	1.96153		0.407231	5.8705	5.84349	2.39033	2.30886		0.407231	4.88328	4.99406	2.75488	2.55108
0.406894	6.30646	6.27766	1.94811	1.96119		0.406894	5.86897	5.84272	2.39089	2.30854		0.406894	4.88282	4.99349	2.75315	2.55079
0.406558	6.30707	6.27672	1.94739	1.96084		0.406558	5.86836	5.84195	2.38493	2.30821		0.406558	4.88216	4.99292	2.75244	2.55049
0.406222	6.30742	6.27579	1.94724	1.9605		0.406222	5.86846	5.84118	2.38763	2.30788		0.406222	4.88048	4.99235	2.75279	2.55019
0.405887	6.30488	6.27486	1.94541	1.96016		0.405887	5.8651	5.84041	2.38478	2.30756		0.405887	4.87951	4.99178	2.75198	2.5499
0.405554	6.30447	6.27394	1.94266	1.95982		0.405554	5.86607	5.83964	2.38982	2.30723		0.405554	4.87854	4.99121	2.75336	2.54961
0.40522	6.30213	6.27301	1.94047	1.95948		0.40522	5.86429	5.83888	2.38855	2.30691		0.40522	4.87798	4.99065	2.75117	2.54931
0.404888	6.3005	6.27209	1.94113	1.95915		0.404888	5.86347	5.83812	2.39181	2.30658		0.404888	4.87732	4.99008	2.75264	2.54902
0.404557	6.29816	6.27117	1.94179	1.95881		0.404557	5.8625	5.83736	2.39165	2.30626		0.404557	4.87625	4.98952	2.75381	2.54873
0.404226	6.29607	6.27025	1.94459	1.95847		0.404226	5.86184	5.8366	2.3886	2.30594		0.404226	4.8762	4.98896	2.75137	2.54844
0.403896	6.29607	6.26934	1.94561	1.95814		0.403896	5.86159	5.83584	2.38926	2.30562		0.403896	4.87427	4.9884	2.75386	2.54815
0.403567	6.29693	6.26842	1.94683	1.9578		0.403567	5.85991	5.83509	2.38855	2.3053		0.403567	4.87371	4.98784	2.74913	2.54786
0.403239	6.29571	6.26751	1.94969	1.95747		0.403239	5.8593	5.83433	2.38549	2.30498		0.403239	4.87274	4.98728	2.75325	2.54757
0.402911	6.29291	6.2666	1.94902	1.95714		0.402911	5.85792	5.83358	2.38951	2.30466		0.402911	4.87045	4.98673	2.74913	2.54728
0.402585	6.29449	6.2657	1.9476	1.9568		0.402585	5.86072	5.83283	2.38839	2.30434		0.402585	4.87029	4.98617	2.74933	2.54699
0.402259	6.29225	6.26479	1.94714	1.95647		0.402259	5.85665	5.83209	2.38972	2.30402		0.402259	4.86963	4.98562	2.7501	2.54671
0.401934	6.28991	6.26389	1.94734	1.95614		0.401934	5.8595	5.83134	2.38819	2.30371		0.401934	4.868	4.98507	2.74887	2.54642
0.40161	6.29006	6.26299	1.94546	1.95581		0.40161	5.857	5.8306	2.38768	2.30339		0.40161	4.86714	4.98452	2.74928	2.54614
0.401286	6.29174	6.26209	1.94475	1.95548		0.401286	5.85604	5.82986	2.38962	2.30308		0.401286	4.86581	4.98397	2.74974	2.54585
0.400963	6.28777	6.2612	1.94413	1.95516		0.400963	5.85451	5.82912	2.3862	2.30276		0.400963	4.8654	4.98342	2.74841	2.54557
0.400642	6.28873	6.2603	1.94408	1.95483		0.400642	5.85283	5.82838	2.38804	2.30245		0.400642	4.86464	4.98287	2.74918	2.54528
0.40032	6.28772	6.25941	1.94077	1.9545		0.40032	5.85211	5.82764	2.38855	2.30214		0.40032	4.86444	4.98233	2.7476	2.545
0.4	6.28481	6.25852	1.93991	1.95418		0.4	5.85135	5.82691	2.38615	2.30183		0.4	4.86372	4.98178	2.74577	2.54472
0.39968	6.28466	6.25763	1.93736	1.95385		0.39968	5.85048	5.82617	2.38758	2.30152		0.39968	4.86301	4.98124	2.74933	2.54444
0.399362	6.2839	6.25675	1.93792	1.95353		0.399362	5.84886	5.82544	2.38569	2.30121		0.399362	4.8623	4.9807	2.74633	2.54416
0.399043	6.28456	6.25587	1.93746	1.95321		0.399043	5.84779	5.82471	2.3862	2.3009		0.399043	4.85996	4.98016	2.7478	2.54388
0.398726	6.28288	6.25499	1.93991	1.95288		0.398726	5.84707	5.82399	2.38625	2.30059		0.398726	4.85904	4.97962	2.7478	2.5436
0.39841	6.28288	6.25411	1.94138	1.95256		0.39841	5.84529	5.82326	2.38585	2.30028		0.39841	4.85797	4.97909	2.74663	2.54332
0.398094	6.28196	6.25323	1.94057	1.95224		0.398094	5.84407	5.82254	2.38676	2.29997		0.398094	4.85675	4.97855	2.74684	2.54304
0.397779	6.28033	6.25236	1.94154	1.95192		0.397779	5.84442	5.82182	2.38473	2.29967		0.397779	4.85598	4.97801	2.74378	2.54277
0.397464	6.27896	6.25149	1.94103	1.9516		0.397464	5.84274	5.8211	2.38534	2.29936		0.397464	4.85491	4.97748	2.74516	2.54249
0.397151	6.27758	6.25062	1.94363	1.95128		0.397151	5.84188	5.82038	2.38447	2.29906		0.397151	4.85481	4.97695	2.74398	2.54221
0.396838	6.27615	6.24975	1.94449	1.95096		0.396838	5.84244	5.81966	2.38167	2.29875		0.396838	4.85379	4.97642	2.74312	2.54194
0.396526	6.27473	6.24888	1.94464	1.95065		0.396526	5.84193	5.81894	2.38345	2.29845		0.396526	4.85226	4.97589	2.74383	2.54166
0.396214	6.27249	6.24802	1.94307	1.95033		0.396214	5.84111	5.81823	2.38167	2.29815		0.396214	4.85237	4.97536	2.74246	2.54139
0.395904	6.27223	6.24716	1.94194	1.95002		0.395904	5.84076	5.81752	2.38376	2.29784		0.395904	4.85094	4.97483	2.74465	2.54112
0.395594	6.27177	6.2463	1.9366	1.9497		0.395594	5.83994	5.81681	2.38361	2.29754		0.395594	4.84941	4.97431	2.7423	2.54084
0.395285	6.27106	6.24544	1.93588	1.94939		0.395285	5.83836	5.8161	2.38182	2.29724		0.395285	4.8489	4.97378	2.74368	2.54057
0.394976	6.2732	6.24458	1.93726	1.94907		0.394976	5.83684	5.81539	2.38325	2.29694		0.394976	4.84738	4.97326	2.74373	2.5403
0.394669	6.27167	6.24373	1.93899	1.94876		0.394669	5.83699	5.81469	2.37938	2.29664		0.394669	4.84646	4.97274	2.74205	2.54003
0.394362	6.27004	6.24288	1.93914	1.94845		0.394362	5.83704	5.81398	2.37882	2.29634		0.394362	4.84468	4.97222	2.74286	2.53976
0.394055	6.26806	6.24203	1.93955	1.94814		0.394055	5.83658	5.81328	2.37918	2.29605		0.394055	4.84437	4.9717	2.7419	2.53949
0.39375	6.26734	6.24118	1.94088	1.94783		0.39375	5.83572	5.81258	2.37856	2.29575		0.39375	4.84356	4.97118	2.74159	2.53922
0.393445	6.26576	6.24034	1.93869	1.94752		0.393445	5.83495	5.81188	2.37928	2.29545		0.393445	4.84254	4.97066	2.742	2.53895
0.393141	6.26597	6.23949	1.9369	1.94721		0.393141	5.83409	5.81119	2.37704	2.29516		0.393141	4.84182	4.97015	2.74016	2.53869
0.392837	6.26622	6.23865	1.9367	1.9469		0.392837	5.83266	5.81049	2.3779	2.29486		0.392837	4.84142	4.96963	2.74042	2.53842
0.392534	6.26587	6.23781	1.93624	1.94659		0.392534	5.83139	5.8098	2.3776	2.29457		0.392534	4.84019	4.96912	2.73869	2.53815
0.392232	6.26312	6.23698	1.93461	1.94629		0.392232	5.8321	5.80911	2.37592	2.29427		0.392232	4.84019	4.96861	2.73884	2.53789
0.391931	6.26301	6.23614	1.93425	1.94598		0.391931	5.83118	5.80842	2.37831	2.29398		0.391931	4.83872	4.96809	2.7392	2.53762
0.39163	6.26026	6.23531	1.93619	1.94568		0.39163	5.83062	5.80773	2.37816	2.29369		0.39163	4.83862	4.96758	2.73767	2.53736
0.39133	6.25884	6.23447	1.93497	1.94537		0.39133	5.82884	5.80704	2.38116	2.2934		0.39133	4.83765	4.96708	2.73996	2.5371
0.391031	6.257	6.23364	1.9365	1.94507		0.391031	5.8293	5.80635	2.38111	2.29311		0.391031	4.83775	4.96657	2.73828	2.53683
0.390732	6.25583	6.23282	1.93746	1.94476		0.390732	5.82696	5.80567	2.37811	2.29282		0.390732	4.83719	4.96606	2.7393	2.53657
0.390434	6.25487	6.23199	1.93548	1.94446		0.390434	5.82609	5.80499	2.37877	2.29253		0.390434	4.83688	4.96556	2.73945	2.53631
0.390137	6.25405	6.23117	1.93268	1.94416		0.390137	5.82589	5.80431	2.37424	2.29224		0.390137	4.83622	4.96505	2.73843	2.53605
0.389841	6.25507	6.23034	1.93237	1.94386		0.389841	5.82594	5.80363	2.37311	2.29195		0.389841	4.83378	4.96455	2.74016	2.53579
0.389545	6.25415	6.22952	1.93186	1.94356		0.389545	5.82359	5.80295	2.37327	2.29166		0.389545	4.83245	4.96405	2.73828	2.53553
0.389249	6.2541	6.22871	1.9315	1.94326		0.389249	5.82359	5.80227	2.37352	2.29137		0.389249	4.83031	4.96355	2.73685	2.53527
0.388955	6.25451	6.22789	1.93257	1.94296		0.388955	5.82273	5.8016	2.3753	2.29109		0.388955	4.82853	4.96305	2.73823	2.53501
0.388661	6.25181	6.22708	1.93329	1.94266		0.388661	5.82151	5.80093	2.37495	2.2908		0.388661	4.82802	4.96255	2.73512	2.53475
0.388368	6.2515	6.22626	1.93364	1.94236		0.388368	5.81947	5.80025	2.37551	2.29052		0.388368	4.82782	4.96205	2.73487	2.53449
0.388075	6.25176	6.22545	1.93298	1.94207		0.388075	5.82018	5.79959	2.37566	2.29023		0.388075	4.82721	4.96156	2.7368	2.53424
0.387783	6.25084	6.22464	1.93268	1.94177		0.387783	5.81901	5.79892	2.37271	2.28995		0.387783	4.82782	4.96106	2.73334	2.53398
0.387492	6.24998	6.22384	1.93313	1.94148		0.387492	5.8183	5.79825	2.37439	2.28967		0.387492	4.82456	4.96057	2.73614	2.53372
0.387202	6.24947	6.22303	1.93466	1.94118		0.387202	5.81733	5.79758	2.37306	2.28938		0.387202	4.82344	4.96008	2.73456	2.53347
0.386912	6.24875	6.22223	1.93212	1.94089		0.386912	5.81651	5.79692	2.37495	2.2891		0.386912	4.82298	4.95958	2.73797	2.53321
0.386622	6.2456	6.22142	1.92982	1.94059		0.386622	5.81514	5.79626	2.3752	2.28882		0.386622	4.81987	4.95909	2.73273	2.53296
0.386334	6.24468	6.22063	1.9284	1.9403		0.386334	5.81504	5.7956	2.37469	2.28854		0.386334	4.82033	4.9586	2.73752	2.5327
0.386046	6.24269	6.21983	1.92611	1.94001		0.386046	5.8128	5.79494	2.37668	2.28826		0.386046	4.8187	4.95812	2.73385	2.53245
0.385758	6.24035	6.21903	1.92524	1.93972		0.385758	5.81234	5.79428	2.37398	2.28798		0.385758	4.81947	4.95763	2.73268	2.5322
0.385472	6.24025	6.21824	1.9258	1.93943		0.385472	5.81178	5.79362	2.37383	2.2877		0.385472	4.81733	4.95714	2.73314	2.53195
0.385186	6.23801	6.21744	1.92774	1.93914		0.385186	5.81157	5.79297	2.37449	2.28743		0.385186	4.81784	4.95666	2.73227	2.5317
0.3849	6.23673	6.21665	1.92977	1.93885		0.3849	5.80959	5.79232	2.37373	2.28715		0.3849	4.81667	4.95617	2.73207	2.53145
0.384615	6.23714	6.21586	1.92911	1.93856		0.384615	5.8103	5.79166	2.37357	2.28687		0.384615	4.81554	4.95569	2.73263	2.5312
0.384331	6.23704	6.21508	1.92906	1.93827		0.384331	5.81051	5.79101	2.37174	2.2866		0.384331	4.81605	4.95521	2.73135	2.53095
0.384048	6.2348	6.21429	1.92758	1.93798		0.384048	5.80938	5.79036	2.37159	2.28632		0.384048	4.81453	4.95473	2.73222	2.5307
0.383765	6.23556	6.21351	1.92682	1.93769		0.383765	5.80898	5.78972	2.37174	2.28605		0.383765	4.8132	4.95425	2.72993	2.53045
0.383482	6.23454	6.21273	1.9259	1.93741		0.383482	5.80877	5.78907	2.36858	2.28577		0.383482	4.81096	4.95377	2.73079	2.5302
0.383201	6.2346	6.21194	1.92356	1.93712		0.383201	5.8077	5.78843	2.37062	2.2855		0.383201	4.81096	4.95329	2.73242	2.52995
0.38292	6.23302	6.21117	1.92427	1.93684		0.38292	5.80669	5.78778	2.36986	2.28523		0.38292	4.81045	4.95282	2.72998	2.52971
0.382639	6.23358	6.21039	1.92514	1.93655		0.382639	5.80582	5.78714	2.37245	2.28495		0.382639	4.80816	4.95234	2.73166	2.52946
0.38236	6.2321	6.20961	1.9231	1.93627		0.38236	5.8048	5.7865	2.37108	2.28468		0.38236	4.8106	4.95187	2.72947	2.52921
0.38208	6.23047	6.20884	1.92402	1.93599		0.38208	5.80429	5.78586	2.37057	2.28441		0.38208	4.80892	4.9514	2.72993	2.52897
0.381802	6.22884	6.20807	1.92662	1.9357		0.381802	5.80307	5.78522	2.37322	2.28414		0.381802	4.80836	4.95092	2.73003	2.52872
0.381524	6.22762	6.2073	1.92646	1.93542		0.381524	5.80317	5.78459	2.36991	2.28387		0.381524	4.80628	4.95045	2.72916	2.52848
0.381246	6.22619	6.20653	1.92585	1.93514		0.381246	5.80271	5.78395	2.36848	2.2836		0.381246	4.80592	4.94998	2.73079	2.52824
0.38097	6.22512	6.20576	1.92458	1.93486		0.38097	5.8022	5.78332	2.36935	2.28333		0.38097	4.8023	4.94951	2.72967	2.52799
0.380693	6.22477	6.205	1.92616	1.93458		0.380693	5.80062	5.78269	2.36634	2.28306		0.380693	4.80286	4.94905	2.72901	2.52775
0.380418	6.22522	6.20424	1.926	1.9343		0.380418	5.79966	5.78206	2.36772	2.2828		0.380418	4.80078	4.94858	2.72921	2.52751
0.380143	6.22344	6.20348	1.92208	1.93402		0.380143	5.79854	5.78143	2.36609	2.28253		0.380143	4.80006	4.94811	2.72702	2.52727
0.379869	6.224	6.20272	1.92167	1.93374		0.379869	5.79731	5.7808	2.3667	2.28226		0.379869	4.80032	4.94765	2.72855	2.52703
0.379595	6.22405	6.20196	1.92315	1.93347		0.379595	5.79767	5.78017	2.36716	2.282		0.379595	4.79935	4.94718	2.72667	2.52679
0.379322	6.22298	6.2012	1.9202	1.93319		0.379322	5.79731	5.77955	2.3668	2.28173		0.379322	4.79869	4.94672	2.72723	2.52655
0.379049	6.22283	6.20045	1.91791	1.93291		0.379049	5.79706	5.77892	2.36741	2.28147		0.379049	4.79823	4.94626	2.72738	2.52631
0.378777	6.22273	6.19969	1.9228	1.93264		0.378777	5.79691	5.7783	2.3669	2.2812		0.378777	4.79802	4.9458	2.72545	2.52607
0.378506	6.2238	6.19894	1.92178	1.93236		0.378506	5.79604	5.77768	2.36899	2.28094		0.378506	4.7965	4.94534	2.72636	2.52583
0.378235	6.22349	6.19819	1.92071	1.93209		0.378235	5.79421	5.77706	2.36924	2.28068		0.378235	4.79767	4.94488	2.72478	2.52559
0.377964	6.22222	6.19744	1.92086	1.93181		0.377964	5.79375	5.77644	2.36675	2.28041		0.377964	4.79599	4.94442	2.7256	2.52535
0.377695	6.22079	6.1967	1.92198	1.93154		0.377695	5.79283	5.77582	2.36991	2.28015		0.377695	4.7938	4.94396	2.72646	2.52512
0.377426	6.21784	6.19595	1.92035	1.93127		0.377426	5.79141	5.77521	2.36716	2.27989		0.377426	4.79507	4.94351	2.72545	2.52488
0.377157	6.21682	6.19521	1.92463	1.93099		0.377157	5.7908	5.77459	2.36624	2.27963		0.377157	4.79146	4.94305	2.72702	2.52464
0.376889	6.21458	6.19447	1.92499	1.93072		0.376889	5.7911	5.77398	2.36619	2.27937		0.376889	4.79151	4.9426	2.72555	2.52441
0.376622	6.21239	6.19373	1.92575	1.93045		0.376622	5.78998	5.77337	2.36578	2.27911		0.376622	4.79146	4.94215	2.72509	2.52417
0.376355	6.21163	6.19299	1.92544	1.93018		0.376355	5.79049	5.77276	2.36629	2.27885		0.376355	4.79064	4.9417	2.72458	2.52394
0.376089	6.21214	6.19225	1.92351	1.92991		0.376089	5.78881	5.77215	2.36451	2.27859		0.376089	4.78764	4.94124	2.7229	2.52371
0.375823	6.21117	6.19151	1.91913	1.92964		0.375823	5.78932	5.77154	2.3639	2.27834		0.375823	4.78855	4.94079	2.72458	2.52347
0.375558	6.20949	6.19078	1.92234	1.92937		0.375558	5.78789	5.77094	2.36395	2.27808		0.375558	4.78489	4.94035	2.72285	2.52324
0.375293	6.21061	6.19005	1.91801	1.92911		0.375293	5.78891	5.77033	2.36211	2.27782		0.375293	4.78504	4.9399	2.7232	2.52301
0.375029	6.21173	6.18932	1.91862	1.92884		0.375029	5.7881	5.76973	2.3643	2.27757		0.375029	4.78443	4.93945	2.72402	2.52278
0.374766	6.2103	6.18859	1.91964	1.92857		0.374766	5.78713	5.76912	2.36379	2.27731		0.374766	4.78453	4.939	2.72239	2.52255
0.374503	6.20893	6.18786	1.92111	1.92831		0.374503	5.78621	5.76852	2.36537	2.27706		0.374503	4.78427	4.93856	2.72341	2.52231
0.374241	6.20862	6.18713	1.91877	1.92804		0.374241	5.78473	5.76792	2.36486	2.2768		0.374241	4.78402	4.93811	2.72147	2.52208
0.373979	6.20608	6.18641	1.92361	1.92777		0.373979	5.7831	5.76732	2.36374	2.27655		0.373979	4.78315	4.93767	2.72254	2.52185
0.373718	6.20373	6.18569	1.92127	1.92751		0.373718	5.78127	5.76673	2.36502	2.27629		0.373718	4.78173	4.93723	2.7232	2.52162
0.373457	6.20215	6.18497	1.92142	1.92725		0.373457	5.78198	5.76613	2.36435	2.27604		0.373457	4.78096	4.93679	2.72071	2.5214
0.373197	6.20149	6.18425	1.91918	1.92698		0.373197	5.78219	5.76554	2.36639	2.27579		0.373197	4.77903	4.93635	2.72244	2.52117
0.372937	6.20027	6.18353	1.91668	1.92672		0.372937	5.78158	5.76494	2.3667	2.27554		0.372937	4.77821	4.93591	2.72142	2.52094
0.372678	6.1993	6.18281	1.9175	1.92646		0.372678	5.78148	5.76435	2.36466	2.27528		0.372678	4.77745	4.93547	2.72117	2.52071
0.372419	6.20052	6.18209	1.91765	1.92619		0.372419	5.78178	5.76376	2.36583	2.27503		0.372419	4.77602	4.93503	2.72224	2.52049
0.372161	6.19767	6.18138	1.9176	1.92593		0.372161	5.77979	5.76317	2.36125	2.27478		0.372161	4.77628	4.93459	2.7202	2.52026
0.371904	6.19833	6.18067	1.91811	1.92567		0.371904	5.77883	5.76258	2.36018	2.27453		0.371904	4.77526	4.93416	2.72173	2.52003
0.371647	6.19889	6.17996	1.91999	1.92541		0.371647	5.77623	5.76199	2.36115	2.27428		0.371647	4.77414	4.93372	2.71949	2.51981
0.371391	6.19788	6.17925	1.91923	1.92515		0.371391	5.77766	5.76141	2.35896	2.27404		0.371391	4.77327	4.93329	2.71908	2.51958
0.371135	6.1963	6.17854	1.91709	1.92489		0.371135	5.77506	5.76082	2.36135	2.27379		0.371135	4.77205	4.93285	2.71903	2.51936
0.370879	6.1967	6.17783	1.9178	1.92463		0.370879	5.77465	5.76024	2.35992	2.27354		0.370879	4.77134	4.93242	2.71832	2.51913
0.370625	6.19676	6.17713	1.91648	1.92438		0.370625	5.77572	5.75965	2.3614	2.27329		0.370625	4.76971	4.93199	2.72051	2.51891
0.37037	6.19375	6.17642	1.91577	1.92412		0.37037	5.77521	5.75907	2.36176	2.27305		0.37037	4.76991	4.93156	2.71852	2.51869
0.370117	6.19548	6.17572	1.91602	1.92386		0.370117	5.77404	5.75849	2.35926	2.2728		0.370117	4.7695	4.93113	2.71898	2.51846
0.369863	6.19563	6.17502	1.91612	1.92361		0.369863	5.77312	5.75791	2.36003	2.27255		0.369863	4.76782	4.9307	2.71964	2.51824
0.369611	6.19299	6.17432	1.91531	1.92335		0.369611	5.77241	5.75734	2.35997	2.27231		0.369611	4.76787	4.93027	2.71694	2.51802
0.369358	6.19232	6.17363	1.91938	1.92309		0.369358	5.77103	5.75676	2.35992	2.27206		0.369358	4.76691	4.92985	2.71811	2.5178
0.369107	6.19161	6.17293	1.91561	1.92284		0.369107	5.77083	5.75618	2.35962	2.27182		0.369107	4.76584	4.92942	2.7172	2.51758
0.368856	6.18947	6.17223	1.91612	1.92258		0.368856	5.77002	5.75561	2.35957	2.27158		0.368856	4.76528	4.929	2.71811	2.51736
0.368605	6.19019	6.17154	1.91684	1.92233		0.368605	5.76971	5.75504	2.36104	2.27133		0.368605	4.76477	4.92857	2.71888	2.51714
0.368355	6.18947	6.17085	1.91724	1.92208		0.368355	5.77119	5.75447	2.3587	2.27109		0.368355	4.76421	4.92815	2.7173	2.51692
0.368105	6.18886	6.17016	1.91235	1.92183		0.368105	5.76844	5.75389	2.35957	2.27085		0.368105	4.7611	4.92773	2.71847	2.5167
0.367856	6.18759	6.16947	1.91429	1.92157		0.367856	5.77053	5.75333	2.36135	2.27061		0.367856	4.7613	4.9273	2.71551	2.51648
0.367607	6.18606	6.16878	1.91159	1.92132		0.367607	5.76793	5.75276	2.35941	2.27037		0.367607	4.75881	4.92688	2.71546	2.51626
0.367359	6.18489	6.16809	1.90874	1.92107		0.367359	5.76874	5.75219	2.35931	2.27013		0.367359	4.75866	4.92646	2.71546	2.51605
0.367112	6.18545	6.16741	1.90818	1.92082		0.367112	5.76793	5.75162	2.3559	2.26989		0.367112	4.75789	4.92604	2.71394	2.51583
0.366864	6.18545	6.16673	1.90879	1.92057		0.366864	5.76615	5.75106	2.35549	2.26965		0.366864	4.75703	4.92563	2.71531	2.51561
0.366618	6.18535	6.16604	1.90609	1.92032		0.366618	5.76599	5.7505	2.35585	2.26941		0.366618	4.75728	4.92521	2.71475	2.51539
0.366372	6.18407	6.16536	1.90691	1.92007		0.366372	5.76513	5.74993	2.35111	2.26917		0.366372	4.75631	4.92479	2.71495	2.51518
0.366126	6.18295	6.16468	1.9068	1.91982		0.366126	5.76462	5.74937	2.35397	2.26893		0.366126	4.75468	4.92438	2.71602	2.51496
0.365881	6.18066	6.16401	1.90573	1.91957		0.365881	5.76365	5.74881	2.35503	2.26869		0.365881	4.75433	4.92396	2.71516	2.51475
0.365636	6.18061	6.16333	1.9067	1.91933		0.365636	5.76263	5.74825	2.356	2.26845		0.365636	4.75382	4.92355	2.71653	2.51453
0.365392	6.17913	6.16265	1.90665	1.91908		0.365392	5.76283	5.74769	2.35498	2.26822		0.365392	4.75239	4.92313	2.71485	2.51432
0.365148	6.17862	6.16198	1.90833	1.91883		0.365148	5.76161	5.74714	2.35498	2.26798		0.365148	4.7526	4.92272	2.7145	2.51411
0.364905	6.17852	6.16131	1.9096	1.91859		0.364905	5.76126	5.74658	2.35707	2.26775		0.364905	4.75112	4.92231	2.7149	2.51389
0.364662	6.17643	6.16064	1.91098	1.91834		0.364662	5.76059	5.74603	2.35366	2.26751		0.364662	4.75097	4.9219	2.71292	2.51368
0.36442	6.17608	6.15997	1.90991	1.9181		0.36442	5.76049	5.74547	2.3531	2.26728		0.36442	4.74979	4.92149	2.7148	2.51347
0.364179	6.17338	6.1593	1.91001	1.91785		0.364179	5.75942	5.74492	2.35453	2.26704		0.364179	4.74867	4.92108	2.71353	2.51326
0.363937	6.17404	6.15863	1.9093	1.91761		0.363937	5.75851	5.74437	2.35376	2.26681		0.363937	4.7474	4.92067	2.71383	2.51304
0.363696	6.17093	6.15797	1.9065	1.91736		0.363696	5.75728	5.74382	2.35391	2.26657		0.363696	4.74684	4.92026	2.71414	2.51283
0.363456	6.17139	6.1573	1.90584	1.91712		0.363456	5.75683	5.74327	2.35101	2.26634		0.363456	4.74613	4.91986	2.7121	2.51262
0.363216	6.1716	6.15664	1.9094	1.91688		0.363216	5.75606	5.74272	2.35218	2.26611		0.363216	4.74506	4.91945	2.71282	2.51241
0.362977	6.17093	6.15598	1.91022	1.91663		0.362977	5.75479	5.74218	2.35244	2.26588		0.362977	4.74541	4.91905	2.71164	2.5122
0.362738	6.17185	6.15532	1.91032	1.91639		0.362738	5.75458	5.74163	2.34953	2.26565		0.362738	4.74521	4.91864	2.71154	2.51199
0.3625	6.17175	6.15466	1.9119	1.91615		0.3625	5.75387	5.74109	2.35203	2.26541		0.3625	4.74328	4.91824	2.71302	2.51178
0.362262	6.16992	6.154	1.91246	1.91591		0.362262	5.75357	5.74054	2.35122	2.26518		0.362262	4.74277	4.91784	2.71103	2.51157
0.362024	6.16752	6.15334	1.90833	1.91567		0.362024	5.75265	5.74	2.35116	2.26495		0.362024	4.74119	4.91744	2.71027	2.51137
0.361787	6.16869	6.15269	1.90609	1.91543		0.361787	5.75316	5.73946	2.3502	2.26472		0.361787	4.73991	4.91703	2.71022	2.51116
0.361551	6.16589	6.15203	1.90573	1.91519		0.361551	5.75199	5.73892	2.34923	2.26449		0.361551	4.739	4.91663	2.71083	2.51095
0.361315	6.1662	6.15138	1.90497	1.91495		0.361315	5.75173	5.73838	2.35035	2.26427		0.361315	4.73803	4.91623	2.71042	2.51074
0.361079	6.16508	6.15073	1.90416	1.91471		0.361079	5.75173	5.73784	2.34877	2.26404		0.361079	4.73767	4.91584	2.70961	2.51054
0.360844	6.16462	6.15008	1.90553	1.91448		0.360844	5.75138	5.7373	2.3502	2.26381		0.360844	4.7363	4.91544	2.71317	2.51033
0.360609	6.16335	6.14943	1.90843	1.91424		0.360609	5.75036	5.73677	2.35157	2.26358		0.360609	4.73518	4.91504	2.70986	2.51012
0.360375	6.16202	6.14879	1.90955	1.914		0.360375	5.74919	5.73623	2.35065	2.26336		0.360375	4.73421	4.91464	2.70966	2.50992
0.360141	6.16289	6.14814	1.90736	1.91377		0.360141	5.74857	5.7357	2.35244	2.26313		0.360141	4.7337	4.91425	2.71027	2.50971
0.359908	6.161	6.14749	1.9066	1.91353		0.359908	5.74735	5.73516	2.35106	2.2629		0.359908	4.73248	4.91385	2.70752	2.50951
0.359675	6.1607	6.14685	1.90589	1.91329		0.359675	5.74628	5.73463	2.3474	2.26268		0.359675	4.73212	4.91346	2.70966	2.50931
0.359443	6.15927	6.14621	1.90553	1.91306		0.359443	5.74516	5.7341	2.3506	2.26245		0.359443	4.73222	4.91307	2.70874	2.5091
0.359211	6.15846	6.14557	1.90446	1.91282		0.359211	5.74526	5.73357	2.34673	2.26223		0.359211	4.73156	4.91268	2.70925	2.5089
0.358979	6.15713	6.14493	1.90609	1.91259		0.358979	5.7445	5.73304	2.34571	2.262		0.358979	4.73039	4.91228	2.70966	2.5087
0.358748	6.15723	6.14429	1.90604	1.91236		0.358748	5.74353	5.73252	2.3502	2.26178		0.358748	4.7309	4.91189	2.70971	2.50849
0.358517	6.15912	6.14365	1.90614	1.91212		0.358517	5.74358	5.73199	2.34653	2.26156		0.358517	4.72942	4.9115	2.71012	2.50829
0.358287	6.15891	6.14302	1.90375	1.91189		0.358287	5.74343	5.73146	2.34979	2.26133		0.358287	4.7282	4.91111	2.70803	2.50809
0.358057	6.1579	6.14238	1.90365	1.91166		0.358057	5.74256	5.73094	2.34846	2.26111		0.358057	4.72744	4.91072	2.70787	2.50789
0.357828	6.15958	6.14175	1.90212	1.91143		0.357828	5.742	5.73041	2.35081	2.26089		0.357828	4.72535	4.91034	2.70905	2.50769
0.357599	6.15657	6.14111	1.90344	1.91119		0.357599	5.74134	5.72989	2.3451	2.26067		0.357599	4.72438	4.90995	2.70604	2.50749
0.357371	6.1554	6.14048	1.90161	1.91096		0.357371	5.74032	5.72937	2.34999	2.26044		0.357371	4.72377	4.90956	2.70833	2.50729
0.357143	6.15423	6.13985	1.90156	1.91073		0.357143	5.74007	5.72885	2.3447	2.26022		0.357143	4.7227	4.90918	2.70762	2.50709
0.356915	6.15357	6.13922	1.9039	1.9105		0.356915	5.73951	5.72833	2.34495	2.26		0.356915	4.72219	4.90879	2.70813	2.50689
0.356688	6.15122	6.1386	1.90237	1.91027		0.356688	5.7389	5.72781	2.34724	2.25978		0.356688	4.72219	4.90841	2.70808	2.50669
0.356462	6.15061	6.13797	1.90166	1.91004		0.356462	5.73951	5.72729	2.34251	2.25956		0.356462	4.72153	4.90803	2.70691	2.50649
0.356235	6.15071	6.13735	1.90146	1.90982		0.356235	5.73987	5.72678	2.34403	2.25934		0.356235	4.72	4.90764	2.70721	2.50629
0.356009	6.14944	6.13672	1.90059	1.90959		0.356009	5.73834	5.72626	2.34439	2.25913		0.356009	4.72005	4.90726	2.70599	2.50609
0.355784	6.14939	6.1361	1.89988	1.90936		0.355784	5.7389	5.72575	2.34378	2.25891		0.355784	4.71934	4.90688	2.70579	2.50589
0.355559	6.14776	6.13548	1.90059	1.90913		0.355559	5.73793	5.72523	2.34424	2.25869		0.355559	4.71807	4.9065	2.70635	2.5057
0.355335	6.14567	6.13486	1.90049	1.9089		0.355335	5.73686	5.72472	2.3447	2.25847		0.355335	4.71791	4.90612	2.70451	2.5055
0.35511	6.14516	6.13424	1.90314	1.90868		0.35511	5.73605	5.72421	2.34582	2.25826		0.35511	4.71725	4.90574	2.7063	2.5053
0.354887	6.14353	6.13362	1.90181	1.90845		0.354887	5.73543	5.7237	2.3451	2.25804		0.354887	4.71582	4.90536	2.70456	2.50511
0.354663	6.14252	6.133	1.90069	1.90823		0.354663	5.73477	5.72319	2.34307	2.25782		0.354663	4.71537	4.90499	2.70355	2.50491
0.354441	6.14486	6.13239	1.89962	1.908		0.354441	5.73401	5.72268	2.34551	2.25761		0.354441	4.71425	4.90461	2.70456	2.50472
0.354218	6.14527	6.13177	1.89957	1.90778		0.354218	5.7333	5.72217	2.34312	2.25739		0.354218	4.71384	4.90423	2.70278	2.50452
0.353996	6.1447	6.13116	1.89764	1.90755		0.353996	5.7334	5.72166	2.34276	2.25718		0.353996	4.71292	4.90386	2.70421	2.50433
0.353775	6.1446	6.13055	1.89927	1.90733		0.353775	5.73253	5.72116	2.34363	2.25696		0.353775	4.71307	4.90348	2.70268	2.50413
0.353553	6.14323	6.12994	1.90074	1.9071		0.353553	5.73248	5.72065	2.34154	2.25675		0.353553	4.712	4.90311	2.70309	2.50394
0.353333	6.14282	6.12933	1.89703	1.90688		0.353333	5.73162	5.72015	2.34159	2.25653		0.353333	4.712	4.90273	2.70283	2.50375
0.353112	6.14165	6.12872	1.89743	1.90666		0.353112	5.73049	5.71965	2.3447	2.25632		0.353112	4.71144	4.90236	2.70131	2.50355
0.352892	6.14272	6.12811	1.89728	1.90644		0.352892	5.72927	5.71915	2.34169	2.25611		0.352892	4.71027	4.90199	2.70339	2.50336
0.352673	6.14043	6.12751	1.89667	1.90621		0.352673	5.72973	5.71864	2.34465	2.25589		0.352673	4.70951	4.90162	2.70283	2.50317
0.352454	6.14033	6.1269	1.89489	1.90599		0.352454	5.7281	5.71814	2.34398	2.25568		0.352454	4.70885	4.90125	2.70355	2.50298
0.352235	6.13824	6.1263	1.89641	1.90577		0.352235	5.72897	5.71764	2.34607	2.25547		0.352235	4.70762	4.90088	2.70492	2.50278
0.352017	6.13757	6.12569	1.89942	1.90555		0.352017	5.72739	5.71715	2.34195	2.25526		0.352017	4.70732	4.90051	2.70416	2.50259
0.351799	6.13676	6.12509	1.90064	1.90533		0.351799	5.72881	5.71665	2.34541	2.25505		0.351799	4.70686	4.90014	2.70421	2.5024
0.351581	6.13615	6.12449	1.89962	1.90511		0.351581	5.72693	5.71615	2.3449	2.25484		0.351581	4.70559	4.89977	2.70176	2.50221
0.351364	6.13432	6.12389	1.90197	1.90489		0.351364	5.72657	5.71566	2.34149	2.25463		0.351364	4.70569	4.89941	2.70136	2.50202
0.351147	6.13569	6.12329	1.90278	1.90467		0.351147	5.72708	5.71516	2.34393	2.25442		0.351147	4.70426	4.89904	2.7008	2.50183
0.350931	6.13314	6.1227	1.89983	1.90445		0.350931	5.72566	5.71467	2.34179	2.25421		0.350931	4.70391	4.89868	2.69835	2.50164
0.350715	6.13131	6.1221	1.89708	1.90424		0.350715	5.72499	5.71418	2.34088	2.254		0.350715	4.70263	4.89831	2.70156	2.50145
0.3505	6.13121	6.12151	1.89636	1.90402		0.3505	5.72408	5.71368	2.34047	2.25379		0.3505	4.70253	4.89795	2.69805	2.50126
0.350285	6.1309	6.12091	1.89687	1.9038		0.350285	5.72321	5.71319	2.34021	2.25358		0.350285	4.70167	4.89758	2.70202	2.50108
0.35007	6.13065	6.12032	1.89524	1.90358		0.35007	5.72199	5.7127	2.34144	2.25337		0.35007	4.70049	4.89722	2.69952	2.50089
0.349856	6.13121	6.11973	1.89682	1.90337		0.349856	5.72112	5.71221	2.33787	2.25317		0.349856	4.69978	4.89686	2.69794	2.5007
0.349642	6.13258	6.11914	1.89555	1.90315		0.349642	5.71985	5.71173	2.33986	2.25296		0.349642	4.69856	4.8965	2.69881	2.50051
0.349428	6.13157	6.11855	1.89448	1.90294		0.349428	5.71904	5.71124	2.33899	2.25275		0.349428	4.6979	4.89613	2.69968	2.50033
0.349215	6.13182	6.11796	1.893	1.90272		0.349215	5.71827	5.71075	2.33522	2.25255		0.349215	4.69668	4.89577	2.69636	2.50014
0.349002	6.13024	6.11737	1.89392	1.90251		0.349002	5.71746	5.71027	2.3366	2.25234		0.349002	4.69576	4.89542	2.70008	2.49995
0.34879	6.12754	6.11679	1.89158	1.90229		0.34879	5.7197	5.70978	2.33645	2.25214		0.34879	4.6954	4.89506	2.69805	2.49977
0.348578	6.12662	6.1162	1.89081	1.90208		0.348578	5.7172	5.7093	2.33568	2.25193		0.348578	4.69438	4.8947	2.69947	2.49958
0.348367	6.12372	6.11562	1.89137	1.90186		0.348367	5.72005	5.70882	2.33685	2.25173		0.348367	4.69367	4.89434	2.69784	2.4994
0.348155	6.12321	6.11503	1.89	1.90165		0.348155	5.71812	5.70833	2.33517	2.25152		0.348155	4.69316	4.89398	2.69708	2.49921
0.347945	6.12377	6.11445	1.88903	1.90144		0.347945	5.71746	5.70785	2.33802	2.25132		0.347945	4.69194	4.89363	2.69815	2.49903
0.347734	6.12362	6.11387	1.88908	1.90122		0.347734	5.71705	5.70737	2.33446	2.25111		0.347734	4.69158	4.89327	2.69743	2.49884
0.347524	6.12505	6.11329	1.89107	1.90101		0.347524	5.71715	5.70689	2.33502	2.25091		0.347524	4.6899	4.89292	2.69835	2.49866
0.347314	6.12474	6.11271	1.89142	1.9008		0.347314	5.71593	5.70642	2.33869	2.25071		0.347314	4.69011	4.89256	2.69647	2.49847
0.347105	6.12326	6.11213	1.89382	1.90059		0.347105	5.71557	5.70594	2.33762	2.2505		0.347105	4.68954	4.89221	2.69743	2.49829
0.346896	6.12265	6.11156	1.89504	1.90038		0.346896	5.7144	5.70546	2.34047	2.2503		0.346896	4.68883	4.89186	2.69774	2.49811
0.346688	6.12148	6.11098	1.89499	1.90017		0.346688	5.71348	5.70499	2.3392	2.2501		0.346688	4.68863	4.8915	2.69468	2.49792
0.346479	6.12016	6.11041	1.8954	1.89996		0.346479	5.71124	5.70451	2.34016	2.2499		0.346479	4.68822	4.89115	2.69652	2.49774
0.346272	6.11955	6.10983	1.89295	1.89975		0.346272	5.71058	5.70404	2.34021	2.2497		0.346272	4.6873	4.8908	2.69708	2.49756
0.346064	6.11995	6.10926	1.89453	1.89954		0.346064	5.71099	5.70356	2.33828	2.2495		0.346064	4.68725	4.89045	2.69677	2.49738
0.345857	6.11878	6.10869	1.89158	1.89933		0.345857	5.71053	5.70309	2.33838	2.2493		0.345857	4.68593	4.8901	2.6981	2.4972
0.345651	6.11725	6.10812	1.89203	1.89912		0.345651	5.70982	5.70262	2.33823	2.2491		0.345651	4.68588	4.88975	2.69677	2.49702
0.345444	6.1169	6.10755	1.89203	1.89891		0.345444	5.70987	5.70215	2.33639	2.2489		0.345444	4.68557	4.8894	2.69774	2.49684
0.345238	6.11629	6.10698	1.89147	1.8987		0.345238	5.71053	5.70168	2.33543	2.2487		0.345238	4.68435	4.88905	2.69519	2.49666
0.345033	6.1144	6.10642	1.88949	1.8985		0.345033	5.70961	5.70121	2.33375	2.2485		0.345033	4.68292	4.88871	2.69438	2.49648
0.344828	6.11461	6.10585	1.89107	1.89829		0.344828	5.70951	5.70074	2.33619	2.2483		0.344828	4.68206	4.88836	2.69499	2.4963
0.344623	6.11359	6.10528	1.89341	1.89808		0.344623	5.70992	5.70028	2.33375	2.2481		0.344623	4.68109	4.88801	2.69423	2.49612
0.344418	6.11384	6.10472	1.8931	1.89788		0.344418	5.70844	5.69981	2.33619	2.24791		0.344418	4.67931	4.88767	2.69606	2.49594
0.344214	6.11328	6.10416	1.89239	1.89767		0.344214	5.70722	5.69934	2.33741	2.24771		0.344214	4.6789	4.88732	2.69468	2.49576
0.34401	6.11252	6.10359	1.89387	1.89746		0.34401	5.70651	5.69888	2.33451	2.24751		0.34401	4.6787	4.88698	2.69474	2.49558
0.343807	6.11211	6.10303	1.89152	1.89726		0.343807	5.70574	5.69842	2.33517	2.24731		0.343807	4.67803	4.88664	2.69545	2.4954
0.343604	6.11135	6.10247	1.89061	1.89705		0.343604	5.70406	5.69795	2.33288	2.24712		0.343604	4.67707	4.88629	2.6927	2.49522
0.343401	6.11033	6.10191	1.88821	1.89685		0.343401	5.70472	5.69749	2.33191	2.24692		0.343401	4.67676	4.88595	2.69392	2.49505
0.343199	6.10936	6.10136	1.89081	1.89665		0.343199	5.70478	5.69703	2.33303	2.24673		0.343199	4.67595	4.88561	2.69305	2.49487
0.342997	6.10956	6.1008	1.89086	1.89644		0.342997	5.70432	5.69657	2.33084	2.24653		0.342997	4.67574	4.88527	2.69438	2.49469
0.342796	6.11038	6.10024	1.89102	1.89624		0.342796	5.70396	5.69611	2.33201	2.24634		0.342796	4.67467	4.88493	2.69535	2.49452
0.342594	6.10875	6.09969	1.89341	1.89603		0.342594	5.70416	5.69565	2.3314	2.24614		0.342594	4.67534	4.88459	2.69484	2.49434
0.342393	6.10936	6.09913	1.89646	1.89583		0.342393	5.70248	5.69519	2.33135	2.24595		0.342393	4.67401	4.88425	2.69545	2.49416
0.342193	6.10748	6.09858	1.89239	1.89563		0.342193	5.70259	5.69473	2.33191	2.24575		0.342193	4.67345	4.88391	2.69407	2.49399
0.341993	6.10615	6.09803	1.89112	1.89543		0.341993	5.70131	5.69428	2.33008	2.24556		0.341993	4.67309	4.88357	2.69331	2.49381
0.341793	6.10518	6.09748	1.8904	1.89523		0.341793	5.70065	5.69382	2.33125	2.24537		0.341793	4.67253	4.88323	2.69326	2.49364
0.341593	6.1033	6.09693	1.88801	1.89502		0.341593	5.70004	5.69337	2.32957	2.24517		0.341593	4.67116	4.8829	2.69188	2.49346
0.341394	6.10335	6.09638	1.88643	1.89482		0.341394	5.70116	5.69291	2.32881	2.24498		0.341394	4.66953	4.88256	2.69356	2.49329
0.341196	6.10325	6.09583	1.88944	1.89462		0.341196	5.70045	5.69246	2.32921	2.24479		0.341196	4.66948	4.88222	2.69346	2.49312
0.340997	6.10284	6.09528	1.8903	1.89442		0.340997	5.70075	5.69201	2.32947	2.2446		0.340997	4.6681	4.88189	2.693	2.49294
0.340799	6.10304	6.09474	1.88928	1.89422		0.340799	5.7009	5.69156	2.33125	2.2444		0.340799	4.66719	4.88156	2.69382	2.49277
0.340601	6.10355	6.09419	1.89015	1.89402		0.340601	5.70126	5.69111	2.32937	2.24421		0.340601	4.66693	4.88122	2.6928	2.4926
0.340404	6.10396	6.09365	1.88979	1.89382		0.340404	5.70004	5.69066	2.32993	2.24402		0.340404	4.66591	4.88089	2.69015	2.49242
0.340207	6.10243	6.0931	1.88796	1.89363		0.340207	5.69907	5.69021	2.33207	2.24383		0.340207	4.6649	4.88055	2.69234	2.49225
0.34001	6.10427	6.09256	1.88745	1.89343		0.34001	5.6978	5.68976	2.32891	2.24364		0.34001	4.66561	4.88022	2.68923	2.49208
0.339814	6.1033	6.09202	1.88694	1.89323		0.339814	5.69622	5.68931	2.33095	2.24345		0.339814	4.66311	4.87989	2.69122	2.49191
0.339618	6.10126	6.09148	1.88531	1.89303		0.339618	5.69505	5.68886	2.33013	2.24326		0.339618	4.66301	4.87956	2.68995	2.49173
0.339422	6.10284	6.09094	1.88536	1.89283		0.339422	5.69362	5.68842	2.33038	2.24307		0.339422	4.66479	4.87923	2.69214	2.49156
0.339227	6.10091	6.0904	1.88669	1.89264		0.339227	5.69291	5.68797	2.32967	2.24288		0.339227	4.66169	4.8789	2.69036	2.49139
0.339032	6.09877	6.08986	1.88903	1.89244		0.339032	5.69265	5.68753	2.3283	2.24269		0.339032	4.66204	4.87857	2.68959	2.49122
0.338837	6.09714	6.08932	1.88898	1.89224		0.338837	5.69296	5.68708	2.33064	2.24251		0.338837	4.66194	4.87824	2.6899	2.49105
0.338643	6.09566	6.08879	1.88908	1.89205		0.338643	5.69301	5.68664	2.32982	2.24232		0.338643	4.66046	4.87791	2.68852	2.49088
0.338449	6.09551	6.08825	1.89005	1.89185		0.338449	5.69342	5.6862	2.33008	2.24213		0.338449	4.65782	4.87759	2.69005	2.49071
0.338255	6.09551	6.08772	1.88694	1.89166		0.338255	5.69316	5.68576	2.33115	2.24194		0.338255	4.65858	4.87726	2.68699	2.49054
0.338062	6.0952	6.08719	1.8845	1.89146		0.338062	5.69276	5.68532	2.32906	2.24176		0.338062	4.65664	4.87693	2.69086	2.49037
0.337869	6.09597	6.08665	1.88307	1.89127		0.337869	5.6923	5.68488	2.33023	2.24157		0.337869	4.65532	4.87661	2.69071	2.4902
0.337676	6.09602	6.08612	1.88134	1.89107		0.337676	5.69153	5.68444	2.32809	2.24138		0.337676	4.65649	4.87628	2.68766	2.49004
0.337484	6.0953	6.08559	1.87686	1.89088		0.337484	5.69057	5.684	2.32738	2.2412		0.337484	4.65654	4.87596	2.69137	2.48987
0.337292	6.09378	6.08506	1.87767	1.89068		0.337292	5.69057	5.68356	2.32835	2.24101		0.337292	4.65583	4.87563	2.68949	2.4897
0.3371	6.09296	6.08453	1.8791	1.89049		0.3371	5.69036	5.68312	2.32631	2.24083		0.3371	4.65445	4.87531	2.69036	2.48953
0.336909	6.09301	6.08401	1.87696	1.8903		0.336909	5.68965	5.68269	2.32641	2.24064		0.336909	4.654	4.87499	2.69036	2.48936
0.336718	6.09128	6.08348	1.87889	1.8901		0.336718	5.6895	5.68225	2.32412	2.24046		0.336718	4.6542	4.87466	2.68939	2.4892
0.336527	6.09011	6.08295	1.8846	1.88991		0.336527	5.68776	5.68182	2.3231	2.24027		0.336527	4.65114	4.87434	2.69148	2.48903
0.336336	6.09087	6.08243	1.88164	1.88972		0.336336	5.6869	5.68138	2.32478	2.24009		0.336336	4.65206	4.87402	2.68949	2.48886
0.336146	6.09041	6.0819	1.88241	1.88953		0.336146	5.68557	5.68095	2.323	2.23991		0.336146	4.65079	4.8737	2.68801	2.4887
0.335957	6.08955	6.08138	1.88511	1.88934		0.335957	5.68481	5.68052	2.32631	2.23972		0.335957	4.65043	4.87338	2.68847	2.48853
0.335767	6.08827	6.08086	1.88608	1.88915		0.335767	5.684	5.68009	2.32646	2.23954		0.335767	4.64799	4.87306	2.68654	2.48836
0.335578	6.08848	6.08034	1.88455	1.88896		0.335578	5.68532	5.67965	2.32835	2.23936		0.335578	4.64712	4.87274	2.68638	2.4882
0.335389	6.08609	6.07982	1.88684	1.88876		0.335389	5.68537	5.67922	2.32804	2.23917		0.335389	4.64671	4.87242	2.68506	2.48803
0.335201	6.08629	6.0793	1.88643	1.88857		0.335201	5.68542	5.67879	2.32585	2.23899		0.335201	4.64646	4.8721	2.68511	2.48787
0.335013	6.08603	6.07878	1.88699	1.88839		0.335013	5.68578	5.67837	2.32682	2.23881		0.335013	4.64529	4.87178	2.68613	2.4877
0.334825	6.08527	6.07826	1.88475	1.8882		0.334825	5.68557	5.67794	2.32346	2.23863		0.334825	4.64605	4.87147	2.68475	2.48754
0.334637	6.08527	6.07774	1.8848	1.88801		0.334637	5.68379	5.67751	2.32178	2.23845		0.334637	4.64595	4.87115	2.68577	2.48738
0.33445	6.08471	6.07723	1.88231	1.88782		0.33445	5.68308	5.67708	2.32387	2.23827		0.33445	4.64417	4.87083	2.68475	2.48721
0.334263	6.08349	6.07671	1.88195	1.88763		0.334263	5.68262	5.67666	2.32239	2.23808		0.334263	4.64529	4.87052	2.68516	2.48705
0.334077	6.08435	6.0762	1.87966	1.88744		0.334077	5.68145	5.67623	2.32315	2.2379		0.334077	4.6433	4.8702	2.68572	2.48689
0.33389	6.08298	6.07569	1.88083	1.88725		0.33389	5.68099	5.67581	2.32193	2.23772		0.33389	4.64259	4.86989	2.68445	2.48672
0.333704	6.08354	6.07517	1.88042	1.88707		0.333704	5.68028	5.67538	2.323	2.23754		0.333704	4.6431	4.86958	2.68562	2.48656
0.333519	6.08171	6.07466	1.88027	1.88688		0.333519	5.67967	5.67496	2.32376	2.23737		0.333519	4.64386	4.86926	2.68521	2.4864
0.333333	6.08196	6.07415	1.88164	1.88669		0.333333	5.67844	5.67454	2.32112	2.23719		0.333333	4.64167	4.86895	2.68465	2.48624
0.333148	6.07957	6.07364	1.88164	1.88651		0.333148	5.67768	5.67412	2.32264	2.23701		0.333148	4.64147	4.86864	2.6846	2.48607
0.332964	6.0788	6.07313	1.8817	1.88632		0.332964	5.67681	5.6737	2.32336	2.23683		0.332964	4.64213	4.86833	2.68287	2.48591
0.332779	6.07794	6.07262	1.88073	1.88613		0.332779	5.6762	5.67328	2.32361	2.23665		0.332779	4.63846	4.86801	2.68511	2.48575
0.332595	6.07697	6.07212	1.88063	1.88595		0.332595	5.6758	5.67286	2.32402	2.23647		0.332595	4.63897	4.8677	2.68384	2.48559
0.332411	6.0757	6.07161	1.88144	1.88576		0.332411	5.67575	5.67244	2.32305	2.2363		0.332411	4.63851	4.86739	2.68424	2.48543
0.332228	6.07646	6.0711	1.87844	1.88558		0.332228	5.67671	5.67202	2.32595	2.23612		0.332228	4.63709	4.86708	2.68511	2.48527
0.332045	6.07468	6.0706	1.87528	1.88539		0.332045	5.67544	5.6716	2.32341	2.23594		0.332045	4.63648	4.86677	2.68353	2.48511
0.331862	6.07503	6.07009	1.87538	1.88521		0.331862	5.67651	5.67119	2.32219	2.23576		0.331862	4.63627	4.86647	2.68419	2.48495
0.331679	6.07391	6.06959	1.87457	1.88502		0.331679	5.67605	5.67077	2.32432	2.23559		0.331679	4.63505	4.86616	2.68266	2.48479
0.331497	6.07407	6.06909	1.87569	1.88484		0.331497	5.67564	5.67036	2.31994	2.23541		0.331497	4.63449	4.86585	2.68348	2.48463
0.331315	6.07259	6.06859	1.87676	1.88466		0.331315	5.67452	5.66994	2.32106	2.23524		0.331315	4.63459	4.86554	2.68358	2.48447
0.331133	6.07289	6.06809	1.87849	1.88447		0.331133	5.67386	5.66953	2.3205	2.23506		0.331133	4.63306	4.86524	2.68226	2.48431
0.330952	6.07249	6.06759	1.87859	1.88429		0.330952	5.6732	5.66911	2.32035	2.23488		0.330952	4.63352	4.86493	2.68379	2.48415
0.330771	6.07014	6.06709	1.8793	1.88411		0.330771	5.67223	5.6687	2.32061	2.23471		0.330771	4.63118	4.86462	2.68302	2.48399
0.33059	6.07014	6.06659	1.87711	1.88393		0.33059	5.67137	5.66829	2.31918	2.23454		0.33059	4.63245	4.86432	2.68272	2.48384
0.330409	6.07055	6.06609	1.87711	1.88374		0.330409	5.6707	5.66788	2.31954	2.23436		0.330409	4.63036	4.86401	2.68343	2.48368
0.330229	6.06816	6.0656	1.87742	1.88356		0.330229	5.6707	5.66747	2.31847	2.23419		0.330229	4.63006	4.86371	2.68231	2.48352
0.330049	6.06739	6.0651	1.87808	1.88338		0.330049	5.6707	5.66706	2.31964	2.23401		0.330049	4.62879	4.86341	2.68277	2.48336
0.32987	6.06795	6.06461	1.87487	1.8832		0.32987	5.67075	5.66665	2.32091	2.23384		0.32987	4.62823	4.8631	2.68104	2.48321
0.32969	6.06648	6.06411	1.87625	1.88302		0.32969	5.67019	5.66624	2.31877	2.23367		0.32969	4.62772	4.8628	2.68042	2.48305
0.329511	6.06536	6.06362	1.87431	1.88284		0.329511	5.67019	5.66583	2.32152	2.23349		0.329511	4.62716	4.8625	2.68119	2.48289
0.329332	6.06449	6.06313	1.87457	1.88266		0.329332	5.6703	5.66543	2.31882	2.23332		0.329332	4.62721	4.8622	2.67874	2.48274
0.329154	6.06531	6.06263	1.87105	1.88248		0.329154	5.6707	5.66502	2.31674	2.23315		0.329154	4.62741	4.8619	2.68104	2.48258
0.328976	6.06434	6.06214	1.87197	1.8823		0.328976	5.66816	5.66461	2.31719	2.23298		0.328976	4.6266	4.8616	2.68007	2.48242
0.328798	6.06383	6.06165	1.87044	1.88212		0.328798	5.66989	5.66421	2.31745	2.2328		0.328798	4.62639	4.8613	2.68032	2.48227
0.32862	6.06439	6.06116	1.87125	1.88194		0.32862	5.66663	5.6638	2.31837	2.23263		0.32862	4.62542	4.861	2.68139	2.48211
0.328443	6.06388	6.06068	1.87136	1.88176		0.328443	5.66683	5.6634	2.31775	2.23246		0.328443	4.62507	4.8607	2.68007	2.48196
0.328266	6.06393	6.06019	1.87319	1.88158		0.328266	5.6648	5.663	2.31801	2.23229		0.328266	4.6241	4.8604	2.68109	2.4818
0.328089	6.06296	6.0597	1.87268	1.88141		0.328089	5.66551	5.66259	2.31872	2.23212		0.328089	4.62456	4.8601	2.68027	2.48165
0.327913	6.06337	6.05922	1.8735	1.88123		0.327913	5.665	5.66219	2.31536	2.23195		0.327913	4.62354	4.8598	2.6793	2.48149
0.327737	6.06225	6.05873	1.8735	1.88105		0.327737	5.66597	5.66179	2.31679	2.23178		0.327737	4.62344	4.8595	2.68037	2.48134
0.327561	6.06062	6.05825	1.87375	1.88087		0.327561	5.66576	5.66139	2.31516	2.23161		0.327561	4.62247	4.85921	2.67798	2.48119
0.327385	6.06031	6.05776	1.87406	1.8807		0.327385	5.66617	5.66099	2.31444	2.23144		0.327385	4.62115	4.85891	2.68053	2.48103
0.32721	6.05914	6.05728	1.87395	1.88052		0.32721	5.66587	5.66059	2.31597	2.23127		0.32721	4.61972	4.85862	2.67874	2.48088
0.327035	6.05767	6.0568	1.87604	1.88034		0.327035	5.66515	5.66019	2.31363	2.2311		0.327035	4.61916	4.85832	2.67869	2.48073
0.32686	6.05833	6.05632	1.87676	1.88017		0.32686	5.66454	5.65979	2.31704	2.23093		0.32686	4.61743	4.85803	2.679	2.48057
0.326686	6.05807	6.05584	1.87737	1.87999		0.326686	5.66403	5.6594	2.31612	2.23076		0.326686	4.61768	4.85773	2.67849	2.48042
0.326512	6.05868	6.05536	1.87762	1.87982		0.326512	5.66052	5.659	2.31531	2.2306		0.326512	4.61763	4.85744	2.67839	2.48027
0.326338	6.05711	6.05488	1.87925	1.87964		0.326338	5.66225	5.6586	2.31643	2.23043		0.326338	4.61631	4.85714	2.67813	2.48012
0.326164	6.05797	6.0544	1.87788	1.87947		0.326164	5.65975	5.65821	2.31521	2.23026		0.326164	4.61656	4.85685	2.6791	2.47996
0.325991	6.05767	6.05392	1.87462	1.87929		0.325991	5.66011	5.65781	2.31541	2.23009		0.325991	4.61626	4.85656	2.67941	2.47981
0.325818	6.05802	6.05344	1.87502	1.87912		0.325818	5.65873	5.65742	2.31399	2.22993		0.325818	4.61661	4.85627	2.67803	2.47966
0.325645	6.05792	6.05297	1.87905	1.87894		0.325645	5.65797	5.65703	2.31404	2.22976		0.325645	4.61391	4.85598	2.68007	2.47951
0.325472	6.05797	6.05249	1.87625	1.87877		0.325472	5.65787	5.65663	2.31791	2.22959		0.325472	4.61621	4.85568	2.67869	2.47936
0.3253	6.05782	6.05202	1.87716	1.8786		0.3253	5.65751	5.65624	2.31429	2.22943		0.3253	4.61391	4.85539	2.67732	2.47921
0.325128	6.05772	6.05155	1.87757	1.87842		0.325128	5.6567	5.65585	2.31393	2.22926		0.325128	4.61244	4.8551	2.67844	2.47906
0.324956	6.05471	6.05107	1.87808	1.87825		0.324956	5.6569	5.65546	2.31719	2.22909		0.324956	4.61178	4.85481	2.67635	2.47891
0.324785	6.05349	6.0506	1.87777	1.87808		0.324785	5.65619	5.65507	2.31251	2.22893		0.324785	4.61081	4.85452	2.67706	2.47876
0.324614	6.05278	6.05013	1.87655	1.8779		0.324614	5.657	5.65468	2.31485	2.22876		0.324614	4.60984	4.85424	2.67691	2.47861
0.324443	6.05339	6.04966	1.8766	1.87773		0.324443	5.65553	5.65429	2.31251	2.2286		0.324443	4.60969	4.85395	2.6764	2.47846
0.324272	6.05171	6.04919	1.87788	1.87756		0.324272	5.65558	5.6539	2.31475	2.22843		0.324272	4.60877	4.85366	2.67716	2.47831
0.324102	6.0514	6.04872	1.87828	1.87739		0.324102	5.65593	5.65351	2.31287	2.22827		0.324102	4.60933	4.85337	2.67574	2.47816
0.323932	6.0543	6.04825	1.87507	1.87722		0.323932	5.65644	5.65313	2.31276	2.2281		0.323932	4.60796	4.85309	2.67696	2.47801
0.323762	6.04967	6.04778	1.87599	1.87705		0.323762	5.65598	5.65274	2.31373	2.22794		0.323762	4.6076	4.8528	2.67564	2.47786
0.323592	6.05089	6.04732	1.87721	1.87688		0.323592	5.65583	5.65235	2.31302	2.22778		0.323592	4.60684	4.85251	2.67671	2.47772
0.323423	6.04916	6.04685	1.87309	1.87671		0.323423	5.65558	5.65197	2.3175	2.22761		0.323423	4.60648	4.85223	2.67747	2.47757
0.323254	6.05038	6.04639	1.87319	1.87653		0.323254	5.65476	5.65158	2.31378	2.22745		0.323254	4.60526	4.85194	2.67655	2.47742
0.323085	6.04824	6.04592	1.87355	1.87636		0.323085	5.65369	5.6512	2.3174	2.22729		0.323085	4.6047	4.85166	2.67808	2.47727
0.322917	6.04957	6.04546	1.87136	1.8762		0.322917	5.65293	5.65082	2.31623	2.22712		0.322917	4.60434	4.85137	2.67716	2.47713
0.322749	6.04728	6.04499	1.87161	1.87603		0.322749	5.65262	5.65043	2.31546	2.22696		0.322749	4.60414	4.85109	2.67599	2.47698
0.322581	6.04677	6.04453	1.87416	1.87586		0.322581	5.65237	5.65005	2.31449	2.2268		0.322581	4.60363	4.85081	2.67742	2.47683
0.322413	6.04412	6.04407	1.87385	1.87569		0.322413	5.65216	5.64967	2.31256	2.22664		0.322413	4.60403	4.85052	2.67711	2.47669
0.322245	6.04397	6.04361	1.87451	1.87552		0.322245	5.65099	5.64929	2.3118	2.22648		0.322245	4.60342	4.85024	2.67513	2.47654
0.322078	6.04254	6.04315	1.87334	1.87535		0.322078	5.65115	5.64891	2.31337	2.22632		0.322078	4.60205	4.84996	2.67818	2.47639
0.321911	6.04132	6.04269	1.87156	1.87518		0.321911	5.64982	5.64853	2.30905	2.22615		0.321911	4.60088	4.84968	2.67696	2.47625
0.321745	6.04137	6.04223	1.87039	1.87501		0.321745	5.64947	5.64815	2.31256	2.22599		0.321745	4.5996	4.8494	2.67462	2.4761
0.321578	6.03984	6.04177	1.86957	1.87485		0.321578	5.64906	5.64777	2.3123	2.22583		0.321578	4.59925	4.84912	2.67569	2.47596
0.321412	6.04142	6.04131	1.86774	1.87468		0.321412	5.64998	5.64739	2.31164	2.22567		0.321412	4.59945	4.84884	2.67548	2.47581
0.321246	6.04127	6.04086	1.86922	1.87451		0.321246	5.64901	5.64701	2.31256	2.22551		0.321246	4.5992	4.84856	2.67319	2.47567
0.321081	6.04198	6.0404	1.87085	1.87435		0.321081	5.64896	5.64664	2.31118	2.22535		0.321081	4.59971	4.84828	2.67543	2.47552
0.320915	6.04229	6.03995	1.86901	1.87418		0.320915	5.64896	5.64626	2.31169	2.22519		0.320915	4.59976	4.848	2.67528	2.47538
0.32075	6.04264	6.03949	1.86993	1.87401		0.32075	5.6485	5.64589	2.31236	2.22503		0.32075	4.59879	4.84772	2.67452	2.47523
0.320585	6.04193	6.03904	1.8708	1.87385		0.320585	5.64733	5.64551	2.30823	2.22487		0.320585	4.59685	4.84744	2.67569	2.47509
0.320421	6.04035	6.03859	1.86876	1.87368		0.320421	5.64687	5.64514	2.31261	2.22472		0.320421	4.59634	4.84716	2.67441	2.47494
0.320256	6.03898	6.03813	1.86901	1.87352		0.320256	5.64636	5.64476	2.31098	2.22456		0.320256	4.59553	4.84689	2.67548	2.4748
0.320092	6.03933	6.03768	1.87222	1.87335		0.320092	5.64534	5.64439	2.31164	2.2244		0.320092	4.59395	4.84661	2.67599	2.47466
0.319928	6.03831	6.03723	1.86917	1.87319		0.319928	5.64417	5.64402	2.3122	2.22424		0.319928	4.59466	4.84633	2.67024	2.47451
0.319765	6.03755	6.03678	1.86978	1.87302		0.319765	5.64335	5.64364	2.31393	2.22408		0.319765	4.59385	4.84606	2.67548	2.47437
0.319601	6.0376	6.03633	1.87054	1.87286		0.319601	5.64366	5.64327	2.31124	2.22392		0.319601	4.59314	4.84578	2.67187	2.47423
0.319438	6.03862	6.03588	1.87181	1.87269		0.319438	5.6432	5.6429	2.30869	2.22377		0.319438	4.59237	4.84551	2.66968	2.47409
0.319275	6.03811	6.03543	1.87069	1.87253		0.319275	5.6433	5.64253	2.31144	2.22361		0.319275	4.59054	4.84523	2.67401	2.47394
0.319113	6.03709	6.03499	1.87278	1.87237		0.319113	5.64356	5.64216	2.30792	2.22345		0.319113	4.58988	4.84496	2.67212	2.4738
0.31895	6.03852	6.03454	1.87288	1.8722		0.31895	5.64422	5.64179	2.30945	2.2233		0.31895	4.58937	4.84469	2.67396	2.47366
0.318788	6.03765	6.03409	1.87054	1.87204		0.318788	5.64422	5.64142	2.31124	2.22314		0.318788	4.58911	4.84441	2.6737	2.47352
0.318626	6.03714	6.03365	1.87019	1.87188		0.318626	5.64417	5.64105	2.30981	2.22298		0.318626	4.58855	4.84414	2.67345	2.47338
0.318465	6.03862	6.0332	1.86754	1.87171		0.318465	5.64391	5.64069	2.31205	2.22283		0.318465	4.58896	4.84387	2.67431	2.47324
0.318304	6.03841	6.03276	1.86779	1.87155		0.318304	5.64412	5.64032	2.31037	2.22267		0.318304	4.58835	4.8436	2.67273	2.47309
0.318142	6.03862	6.03232	1.86886	1.87139		0.318142	5.64381	5.63995	2.30961	2.22252		0.318142	4.58804	4.84332	2.6737	2.47295
0.317982	6.03729	6.03187	1.8709	1.87123		0.317982	5.64208	5.63959	2.31042	2.22236		0.317982	4.58753	4.84305	2.67263	2.47281
0.317821	6.03531	6.03143	1.8709	1.87106		0.317821	5.64279	5.63922	2.30981	2.22221		0.317821	4.58697	4.84278	2.67146	2.47267
0.31766	6.03276	6.03099	1.87075	1.8709		0.31766	5.64193	5.63885	2.30854	2.22205		0.31766	4.58595	4.84251	2.67253	2.47253
0.3175	6.03134	6.03055	1.86998	1.87074		0.3175	5.64096	5.63849	2.30869	2.2219		0.3175	4.58534	4.84224	2.6707	2.47239
0.31734	6.03067	6.03011	1.86988	1.87058		0.31734	5.64152	5.63813	2.30726	2.22174		0.31734	4.58387	4.84197	2.67217	2.47225
0.317181	6.02843	6.02967	1.86708	1.87042		0.317181	5.64122	5.63776	2.30762	2.22159		0.317181	4.58269	4.8417	2.67136	2.47211
0.317021	6.02986	6.02923	1.86723	1.87026		0.317021	5.6404	5.6374	2.30528	2.22143		0.317021	4.58346	4.84143	2.67151	2.47197
0.316862	6.02935	6.02879	1.86738	1.8701		0.316862	5.63959	5.63704	2.30899	2.22128		0.316862	4.58269	4.84117	2.67126	2.47183
0.316703	6.02864	6.02836	1.87181	1.86994		0.316703	5.63897	5.63668	2.30757	2.22113		0.316703	4.58259	4.8409	2.66973	2.4717
0.316544	6.02935	6.02792	1.8681	1.86978		0.316544	5.63755	5.63632	2.30543	2.22097		0.316544	4.58234	4.84063	2.6708	2.47156
0.316386	6.02889	6.02748	1.86754	1.86962		0.316386	5.63699	5.63596	2.30803	2.22082		0.316386	4.58244	4.84036	2.66978	2.47142
0.316228	6.02986	6.02705	1.87019	1.86946		0.316228	5.63663	5.6356	2.30599	2.22067		0.316228	4.58091	4.8401	2.66978	2.47128
0.31607	6.03037	6.02661	1.86952	1.8693		0.31607	5.63612	5.63524	2.30747	2.22052		0.31607	4.58066	4.83983	2.67166	2.47114
0.315912	6.02966	6.02618	1.86555	1.86914		0.315912	5.63577	5.63488	2.30558	2.22036		0.315912	4.5804	4.83956	2.67024	2.471
0.315754	6.0294	6.02575	1.86743	1.86899		0.315754	5.63521	5.63452	2.30726	2.22021		0.315754	4.57923	4.8393	2.67095	2.47087
0.315597	6.02899	6.02531	1.86881	1.86883		0.315597	5.6351	5.63416	2.31022	2.22006		0.315597	4.57908	4.83903	2.67059	2.47073
0.31544	6.02879	6.02488	1.86682	1.86867		0.31544	5.63388	5.6338	2.30838	2.21991		0.31544	4.57913	4.83877	2.66988	2.47059
0.315283	6.02808	6.02445	1.86861	1.86851		0.315283	5.63363	5.63345	2.30823	2.21976		0.315283	4.5773	4.8385	2.67014	2.47046
0.315127	6.02584	6.02402	1.87131	1.86835		0.315127	5.63139	5.63309	2.30665	2.21961		0.315127	4.57735	4.83824	2.66952	2.47032
0.31497	6.02568	6.02359	1.86942	1.8682		0.31497	5.63393	5.63274	2.30573	2.21946		0.31497	4.57694	4.83798	2.67054	2.47018
0.314814	6.0241	6.02316	1.86774	1.86804		0.314814	5.63149	5.63238	2.30558	2.21931		0.314814	4.57587	4.83771	2.66835	2.47005
0.314658	6.02283	6.02273	1.868	1.86788		0.314658	5.63179	5.63203	2.3037	2.21915		0.314658	4.57567	4.83745	2.66861	2.46991
0.314503	6.02176	6.0223	1.86479	1.86773		0.314503	5.63108	5.63167	2.30517	2.219		0.314503	4.57526	4.83719	2.66937	2.46977
0.314347	6.0212	6.02187	1.863	1.86757		0.314347	5.63266	5.63132	2.30502	2.21885		0.314347	4.57475	4.83693	2.66749	2.46964
0.314192	6.02227	6.02145	1.86519	1.86741		0.314192	5.62889	5.63097	2.30451	2.21871		0.314192	4.57429	4.83666	2.66998	2.4695
0.314037	6.0213	6.02102	1.86428	1.86726		0.314037	5.63154	5.63061	2.30497	2.21856		0.314037	4.57409	4.8364	2.6682	2.46937
0.313882	6.02258	6.0206	1.86474	1.8671		0.313882	5.6295	5.63026	2.30151	2.21841		0.313882	4.57363	4.83614	2.67166	2.46923
0.313728	6.02334	6.02017	1.86448	1.86695		0.313728	5.63021	5.62991	2.30487	2.21826		0.313728	4.57343	4.83588	2.66835	2.4691
0.313574	6.02319	6.01975	1.86295	1.86679		0.313574	5.62935	5.62956	2.3039	2.21811		0.313574	4.57317	4.83562	2.66932	2.46896
0.31342	6.02217	6.01932	1.8654	1.86664		0.31342	5.62823	5.62921	2.30242	2.21796		0.31342	4.57174	4.83536	2.66851	2.46883
0.313266	6.01998	6.0189	1.86239	1.86648		0.313266	5.62767	5.62886	2.30548	2.21781		0.313266	4.57118	4.8351	2.66764	2.46869
0.313112	6.01871	6.01848	1.86453	1.86633		0.313112	5.62695	5.62851	2.30324	2.21766		0.313112	4.57032	4.83484	2.66683	2.46856
0.312959	6.01758	6.01806	1.86565	1.86617		0.312959	5.62685	5.62816	2.30411	2.21752		0.312959	4.56884	4.83459	2.66805	2.46843
0.312806	6.01657	6.01763	1.86698	1.86602		0.312806	5.6269	5.62781	2.30426	2.21737		0.312806	4.56905	4.83433	2.66713	2.46829
0.312653	6.01687	6.01721	1.86504	1.86587		0.312653	5.62721	5.62746	2.30502	2.21722		0.312653	4.56838	4.83407	2.66881	2.46816
0.3125	6.01626	6.01679	1.8682	1.86571		0.3125	5.62782	5.62712	2.3067	2.21707		0.3125	4.56782	4.83381	2.66998	2.46802
0.312348	6.01539	6.01637	1.86397	1.86556		0.312348	5.62695	5.62677	2.30472	2.21693		0.312348	4.56736	4.83356	2.66571	2.46789
0.312195	6.01524	6.01596	1.86249	1.86541		0.312195	5.62665	5.62642	2.30782	2.21678		0.312195	4.5666	4.8333	2.66968	2.46776
0.312043	6.01422	6.01554	1.8628	1.86525		0.312043	5.62629	5.62608	2.30563	2.21663		0.312043	4.56624	4.83304	2.66484	2.46763
0.311891	6.01412	6.01512	1.86326	1.8651		0.311891	5.62497	5.62573	2.30482	2.21649		0.311891	4.56512	4.83279	2.66698	2.46749
0.31174	6.0129	6.0147	1.86219	1.86495		0.31174	5.62405	5.62539	2.30548	2.21634		0.31174	4.56558	4.83253	2.66565	2.46736
0.311588	6.01234	6.01429	1.8657	1.86479		0.311588	5.6242	5.62504	2.3039	2.21619		0.311588	4.56553	4.83228	2.66637	2.46723
0.311437	6.01208	6.01387	1.86392	1.86464		0.311437	5.62359	5.6247	2.30497	2.21605		0.311437	4.56472	4.83202	2.66749	2.4671
0.311286	6.01214	6.01346	1.86372	1.86449		0.311286	5.62303	5.62436	2.30431	2.2159		0.311286	4.56426	4.83177	2.66606	2.46696
0.311136	6.01275	6.01304	1.86193	1.86434		0.311136	5.62308	5.62401	2.30212	2.21576		0.311136	4.56288	4.83151	2.66647	2.46683
0.310985	6.01264	6.01263	1.86143	1.86419		0.310985	5.6237	5.62367	2.30487	2.21561		0.310985	4.56161	4.83126	2.66591	2.4667
0.310835	6.01361	6.01222	1.86173	1.86404		0.310835	5.62252	5.62333	2.30141	2.21547		0.310835	4.56039	4.83101	2.66494	2.46657
0.310685	6.01132	6.0118	1.86219	1.86389		0.310685	5.62247	5.62299	2.3038	2.21532		0.310685	4.56023	4.83076	2.6653	2.46644
0.310535	6.00928	6.01139	1.86178	1.86374		0.310535	5.62171	5.62265	2.30293	2.21518		0.310535	4.55973	4.8305	2.66413	2.46631
0.310385	6.00903	6.01098	1.86326	1.86359		0.310385	5.62135	5.62231	2.30192	2.21503		0.310385	4.56044	4.83025	2.66596	2.46618
0.310236	6.00638	6.01057	1.86219	1.86343		0.310236	5.62044	5.62197	2.30349	2.21489		0.310236	4.56023	4.83	2.66474	2.46605
0.310087	6.00725	6.01016	1.86153	1.86328		0.310087	5.62105	5.62163	2.30222	2.21475		0.310087	4.56039	4.82975	2.66464	2.46592
0.309938	6.00832	6.00975	1.86112	1.86314		0.309938	5.62079	5.62129	2.30411	2.2146		0.309938	4.55932	4.8295	2.66525	2.46579
0.309789	6.00735	6.00934	1.86275	1.86299		0.309789	5.62115	5.62095	2.30354	2.21446		0.309789	4.55876	4.82925	2.66469	2.46566
0.309641	6.00796	6.00893	1.86316	1.86284		0.309641	5.62003	5.62062	2.30273	2.21432		0.309641	4.55692	4.829	2.66591	2.46553
0.309492	6.00755	6.00852	1.86341	1.86269		0.309492	5.62018	5.62028	2.30421	2.21417		0.309492	4.55677	4.82875	2.66627	2.4654
0.309344	6.00765	6.00812	1.86789	1.86254		0.309344	5.61921	5.61994	2.30054	2.21403		0.309344	4.55667	4.8285	2.66591	2.46527
0.309196	6.00689	6.00771	1.86581	1.86239		0.309196	5.61901	5.61961	2.30085	2.21389		0.309196	4.55611	4.82825	2.66744	2.46514
0.309049	6.00684	6.0073	1.86514	1.86224		0.309049	5.61758	5.61927	2.30013	2.21375		0.309049	4.55575	4.828	2.66499	2.46501
0.308901	6.00714	6.0069	1.86565	1.86209		0.308901	5.61784	5.61893	2.29922	2.2136		0.308901	4.55484	4.82775	2.66515	2.46488
0.308754	6.00618	6.00649	1.86443	1.86194		0.308754	5.61687	5.6186	2.30095	2.21346		0.308754	4.55438	4.8275	2.66387	2.46475
0.308607	6.00526	6.00609	1.86117	1.8618		0.308607	5.61606	5.61826	2.30074	2.21332		0.308607	4.55346	4.82725	2.66377	2.46462
0.30846	6.00363	6.00569	1.86219	1.86165		0.30846	5.61514	5.61793	2.30151	2.21318		0.30846	4.55285	4.82701	2.66438	2.4645
0.308313	6.00276	6.00528	1.86199	1.8615		0.308313	5.616	5.6176	2.3009	2.21304		0.308313	4.5528	4.82676	2.66362	2.46437
0.308167	6.00302	6.00488	1.85985	1.86135		0.308167	5.6155	5.61726	2.29947	2.2129		0.308167	4.55361	4.82651	2.66596	2.46424
0.308021	6.00205	6.00448	1.85832	1.86121		0.308021	5.61575	5.61693	2.30013	2.21275		0.308021	4.553	4.82627	2.66453	2.46411
0.307875	6.00108	6.00408	1.85868	1.86106		0.307875	5.61539	5.6166	2.29718	2.21261		0.307875	4.55305	4.82602	2.66397	2.46399
0.307729	6.00113	6.00368	1.85694	1.86091		0.307729	5.6156	5.61627	2.29906	2.21247		0.307729	4.5527	4.82578	2.66489	2.46386
0.307583	6.00047	6.00328	1.8571	1.86077		0.307583	5.61524	5.61594	2.29967	2.21233		0.307583	4.5526	4.82553	2.66301	2.46373
0.307438	5.99991	6.00288	1.85862	1.86062		0.307438	5.61448	5.61561	2.30003	2.21219		0.307438	4.55102	4.82528	2.66352	2.4636
0.307293	5.99859	6.00248	1.85852	1.86048		0.307293	5.61366	5.61528	2.30248	2.21205		0.307293	4.5502	4.82504	2.66352	2.46348
0.307148	5.99925	6.00208	1.8603	1.86033		0.307148	5.613	5.61495	2.3011	2.21191		0.307148	4.54934	4.8248	2.66397	2.46335
0.307003	5.99966	6.00168	1.8627	1.86018		0.307003	5.61198	5.61462	2.30212	2.21177		0.307003	4.54796	4.82455	2.66469	2.46322
0.306858	5.99971	6.00128	1.86479	1.86004		0.306858	5.61117	5.61429	2.29998	2.21163		0.306858	4.54766	4.82431	2.6653	2.4631
0.306714	6.00098	6.00089	1.86474	1.85989		0.306714	5.61025	5.61396	2.29743	2.21149		0.306714	4.54709	4.82407	2.66229	2.46297
0.30657	6.00001	6.00049	1.86565	1.85975		0.30657	5.61117	5.61363	2.29866	2.21136		0.30657	4.54735	4.82382	2.66616	2.46285
0.306426	5.99966	6.00009	1.86637	1.8596		0.306426	5.61091	5.61331	2.29626	2.21122		0.306426	4.54847	4.82358	2.6628	2.46272
0.306282	5.9993	5.9997	1.86581	1.85946		0.306282	5.61117	5.61298	2.29845	2.21108		0.306282	4.5472	4.82334	2.66367	2.4626
0.306138	5.99737	5.9993	1.8653	1.85932		0.306138	5.61117	5.61265	2.29845	2.21094		0.306138	4.54648	4.8231	2.6627	2.46247
0.305995	5.99757	5.99891	1.86586	1.85917		0.305995	5.61091	5.61233	2.29942	2.2108		0.305995	4.54755	4.82286	2.66387	2.46234
0.305852	5.99574	5.99852	1.86463	1.85903		0.305852	5.61015	5.612	2.3009	2.21066		0.305852	4.54409	4.82261	2.66015	2.46222
0.305709	5.99742	5.99812	1.86362	1.85888		0.305709	5.60928	5.61168	2.3009	2.21053		0.305709	4.5447	4.82237	2.66219	2.4621
0.305566	5.99594	5.99773	1.86097	1.85874		0.305566	5.60872	5.61135	2.30268	2.21039		0.305566	4.54424	4.82213	2.66234	2.46197
0.305424	5.99538	5.99734	1.86173	1.8586		0.305424	5.60831	5.61103	2.30232	2.21025		0.305424	4.54292	4.82189	2.65914	2.46185
0.305281	5.99645	5.99695	1.86071	1.85845		0.305281	5.60959	5.61071	2.30013	2.21011		0.305281	4.5418	4.82165	2.66392	2.46172
0.305139	5.9965	5.99656	1.85949	1.85831		0.305139	5.60969	5.61038	2.30151	2.20998		0.305139	4.54333	4.82141	2.66168	2.4616
0.304997	5.99569	5.99617	1.85959	1.85817		0.304997	5.60954	5.61006	2.29738	2.20984		0.304997	4.5417	4.82117	2.66178	2.46147
0.304855	5.99675	5.99578	1.85913	1.85803		0.304855	5.60969	5.60974	2.29748	2.2097		0.304855	4.54134	4.82094	2.66224	2.46135
0.304714	5.99543	5.99539	1.85715	1.85788		0.304714	5.60913	5.60942	2.29708	2.20957		0.304714	4.54312	4.8207	2.66102	2.46123
0.304572	5.99299	5.995	1.85674	1.85774		0.304572	5.60755	5.6091	2.29519	2.20943		0.304572	4.54226	4.82046	2.66107	2.4611
0.304431	5.99187	5.99461	1.85847	1.8576		0.304431	5.60775	5.60878	2.29601	2.20929		0.304431	4.54103	4.82022	2.66097	2.46098
0.30429	5.99176	5.99423	1.85796	1.85746		0.30429	5.60791	5.60845	2.29545	2.20916		0.30429	4.54047	4.81998	2.65954	2.46086
0.30415	5.99085	5.99384	1.86036	1.85732		0.30415	5.60668	5.60813	2.29784	2.20902		0.30415	4.54017	4.81975	2.66051	2.46073
0.304009	5.99018	5.99345	1.86163	1.85718		0.304009	5.60612	5.60782	2.29804	2.20889		0.304009	4.54047	4.81951	2.65863	2.46061
0.303869	5.99192	5.99307	1.8626	1.85703		0.303869	5.60449	5.6075	2.29748	2.20875		0.303869	4.53788	4.81927	2.66046	2.46049
0.303728	5.99029	5.99268	1.86066	1.85689		0.303728	5.60327	5.60718	2.29978	2.20862		0.303728	4.54078	4.81904	2.66005	2.46037
0.303588	5.98952	5.9923	1.86351	1.85675		0.303588	5.60256	5.60686	2.2957	2.20848		0.303588	4.53839	4.8188	2.66071	2.46024
0.303449	5.98861	5.99191	1.85929	1.85661		0.303449	5.60312	5.60654	2.29662	2.20835		0.303449	4.53859	4.81857	2.66056	2.46012
0.303309	5.9882	5.99153	1.85674	1.85647		0.303309	5.60307	5.60623	2.29631	2.20821		0.303309	4.53696	4.81833	2.65944	2.46
0.30317	5.98886	5.99115	1.85633	1.85633		0.30317	5.60434	5.60591	2.29606	2.20808		0.30317	4.53721	4.8181	2.66026	2.45988
0.30303	5.98815	5.99076	1.85577	1.85619		0.30303	5.60409	5.60559	2.29743	2.20794		0.30303	4.5338	4.81786	2.65888	2.45976
0.302891	5.98759	5.99038	1.85419	1.85605		0.302891	5.60343	5.60528	2.29687	2.20781		0.302891	4.53513	4.81763	2.65873	2.45964
0.302752	5.98693	5.99	1.8544	1.85591		0.302752	5.60215	5.60496	2.2984	2.20768		0.302752	4.5337	4.81739	2.66097	2.45951
0.302614	5.98662	5.98962	1.85771	1.85577		0.302614	5.60139	5.60465	2.29667	2.20754		0.302614	4.53268	4.81716	2.65964	2.45939
0.302475	5.98642	5.98924	1.85974	1.85564		0.302475	5.60027	5.60433	2.2954	2.20741		0.302475	4.5338	4.81693	2.65995	2.45927
0.302337	5.9858	5.98886	1.8599	1.8555		0.302337	5.60022	5.60402	2.2955	2.20728		0.302337	4.53289	4.8167	2.6599	2.45915
0.302199	5.98759	5.98848	1.86224	1.85536		0.302199	5.59961	5.6037	2.29316	2.20714		0.302199	4.53217	4.81646	2.65898	2.45903
0.302061	5.98698	5.9881	1.85944	1.85522		0.302061	5.60037	5.60339	2.29422	2.20701		0.302061	4.53156	4.81623	2.65898	2.45891
0.301923	5.9857	5.98772	1.85811	1.85508		0.301923	5.60037	5.60308	2.29372	2.20688		0.301923	4.53141	4.816	2.65786	2.45879
0.301786	5.98601	5.98735	1.85811	1.85494		0.301786	5.5994	5.60276	2.29193	2.20675		0.301786	4.53085	4.81577	2.65893	2.45867
0.301648	5.98336	5.98697	1.8573	1.8548		0.301648	5.59889	5.60245	2.29468	2.20661		0.301648	4.53217	4.81554	2.65817	2.45855
0.301511	5.98295	5.98659	1.85649	1.85467		0.301511	5.59767	5.60214	2.29285	2.20648		0.301511	4.53044	4.81531	2.65852	2.45843
0.301374	5.9828	5.98622	1.85995	1.85453		0.301374	5.5966	5.60183	2.29489	2.20635		0.301374	4.52978	4.81507	2.65791	2.45831
0.301238	5.98214	5.98584	1.85893	1.85439		0.301238	5.59599	5.60152	2.29499	2.20622		0.301238	4.53019	4.81484	2.65771	2.45819
0.301101	5.98219	5.98546	1.85771	1.85425		0.301101	5.5966	5.60121	2.29529	2.20609		0.301101	4.52621	4.81461	2.65858	2.45807
0.300965	5.98193	5.98509	1.85475	1.85412		0.300965	5.59726	5.6009	2.29698	2.20595		0.300965	4.52688	4.81438	2.65842	2.45795
0.300828	5.98229	5.98472	1.85725	1.85398		0.300828	5.59736	5.60059	2.29468	2.20582		0.300828	4.5257	4.81416	2.65827	2.45784
0.300692	5.98214	5.98434	1.85592	1.85384		0.300692	5.59787	5.60028	2.2955	2.20569		0.300692	4.52499	4.81393	2.6598	2.45772
0.300557	5.97995	5.98397	1.85486	1.85371		0.300557	5.59696	5.59997	2.29453	2.20556		0.300557	4.52576	4.8137	2.65827	2.4576
0.300421	5.97923	5.9836	1.85424	1.85357		0.300421	5.59706	5.59966	2.29377	2.20543		0.300421	4.52586	4.81347	2.65827	2.45748
0.300285	5.97776	5.98322	1.85521	1.85344		0.300285	5.59482	5.59936	2.29535	2.2053		0.300285	4.52509	4.81324	2.65761	2.45736
0.30015	5.97883	5.98285	1.85363	1.8533		0.30015	5.59574	5.59905	2.29387	2.20517		0.30015	4.5257	4.81301	2.65689	2.45724
0.300015	5.97791	5.98248	1.85287	1.85316		0.300015	5.59568	5.59874	2.29448	2.20504		0.300015	4.5254	4.81279	2.6571	2.45713
0.29988	5.98	5.98211	1.85414	1.85303		0.29988	5.59451	5.59844	2.29529	2.20491		0.29988	4.52448	4.81256	2.65593	2.45701
0.299745	5.98041	5.98174	1.85705	1.85289		0.299745	5.5939	5.59813	2.29417	2.20478		0.299745	4.5256	4.81233	2.65786	2.45689
0.299611	5.97964	5.98137	1.85531	1.85276		0.299611	5.59451	5.59782	2.29555	2.20465		0.299611	4.52316	4.81211	2.65745	2.45677
0.299476	5.97837	5.981	1.85572	1.85262		0.299476	5.59395	5.59752	2.29402	2.20452		0.299476	4.52438	4.81188	2.6574	2.45666
0.299342	5.97847	5.98063	1.8547	1.85249		0.299342	5.59319	5.59721	2.29443	2.20439		0.299342	4.52397	4.81165	2.65776	2.45654
0.299208	5.97526	5.98027	1.85628	1.85235		0.299208	5.59293	5.59691	2.29203	2.20426		0.299208	4.52188	4.81143	2.65567	2.45642
0.299074	5.97633	5.9799	1.85226	1.85222		0.299074	5.59329	5.59661	2.2902	2.20413		0.299074	4.52117	4.8112	2.65654	2.45631
0.298941	5.9747	5.97953	1.84956	1.85209		0.298941	5.59268	5.5963	2.29224	2.20401		0.298941	4.52071	4.81098	2.65582	2.45619
0.298807	5.97399	5.97916	1.85144	1.85195		0.298807	5.59181	5.596	2.28908	2.20388		0.298807	4.52046	4.81075	2.65506	2.45607
0.298674	5.97287	5.9788	1.85272	1.85182		0.298674	5.59115	5.5957	2.29102	2.20375		0.298674	4.5198	4.81053	2.65649	2.45596
0.298541	5.97297	5.97843	1.8548	1.85168		0.298541	5.59222	5.59539	2.29244	2.20362		0.298541	4.51969	4.8103	2.65618	2.45584
0.298408	5.97266	5.97807	1.85796	1.85155		0.298408	5.59049	5.59509	2.29153	2.20349		0.298408	4.52087	4.81008	2.65705	2.45572
0.298275	5.97226	5.9777	1.86051	1.85142		0.298275	5.58952	5.59479	2.29275	2.20336		0.298275	4.5199	4.80986	2.65679	2.45561
0.298142	5.97292	5.97734	1.85852	1.85128		0.298142	5.59018	5.59449	2.29198	2.20324		0.298142	4.51949	4.80963	2.657	2.45549
0.29801	5.97348	5.97698	1.8546	1.85115		0.29801	5.58942	5.59419	2.29305	2.20311		0.29801	4.51878	4.80941	2.65725	2.45538
0.297878	5.9716	5.97661	1.85098	1.85102		0.297878	5.58983	5.59389	2.2931	2.20298		0.297878	4.51898	4.80919	2.65623	2.45526
0.297746	5.97246	5.97625	1.84885	1.85089		0.297746	5.58871	5.59359	2.29147	2.20285		0.297746	4.5171	4.80897	2.65639	2.45515
0.297614	5.97104	5.97589	1.84604	1.85075		0.297614	5.59095	5.59329	2.29448	2.20273		0.297614	4.51745	4.80874	2.65496	2.45503
0.297482	5.9717	5.97553	1.84767	1.85062		0.297482	5.58901	5.59299	2.2929	2.2026		0.297482	4.51694	4.80852	2.65445	2.45492
0.297351	5.96951	5.97516	1.8489	1.85049		0.297351	5.58906	5.59269	2.293	2.20247		0.297351	4.51664	4.8083	2.65577	2.4548
0.297219	5.97022	5.9748	1.84879	1.85036		0.297219	5.58784	5.59239	2.29112	2.20235		0.297219	4.51516	4.80808	2.65384	2.45469
0.297088	5.96905	5.97444	1.85129	1.85023		0.297088	5.58855	5.59209	2.28959	2.20222		0.297088	4.51486	4.80786	2.65435	2.45457
0.296957	5.96711	5.97408	1.85119	1.85009		0.296957	5.58687	5.5918	2.29046	2.20209		0.296957	4.51486	4.80764	2.65511	2.45446
0.296826	5.96747	5.97372	1.85185	1.84996		0.296826	5.58575	5.5915	2.28867	2.20197		0.296826	4.51343	4.80742	2.6544	2.45434
0.296695	5.96793	5.97337	1.85272	1.84983		0.296695	5.58616	5.5912	2.29081	2.20184		0.296695	4.51302	4.8072	2.65414	2.45423
0.296565	5.96722	5.97301	1.85333	1.8497		0.296565	5.58596	5.59091	2.29239	2.20172		0.296565	4.51475	4.80698	2.65363	2.45412
0.296435	5.96834	5.97265	1.85419	1.84957		0.296435	5.58479	5.59061	2.29122	2.20159		0.296435	4.51333	4.80676	2.65521	2.454
0.296304	5.96762	5.97229	1.85384	1.84944		0.296304	5.58555	5.59032	2.29214	2.20147		0.296304	4.51399	4.80654	2.65369	2.45389
0.296174	5.96752	5.97194	1.85302	1.84931		0.296174	5.5857	5.59002	2.28984	2.20134		0.296174	4.51353	4.80632	2.65277	2.45378
0.296045	5.96813	5.97158	1.85098	1.84918		0.296045	5.58575	5.58973	2.29076	2.20122		0.296045	4.51277	4.8061	2.65399	2.45366
0.295915	5.96686	5.97122	1.85144	1.84905		0.295915	5.58509	5.58943	2.29061	2.20109		0.295915	4.51109	4.80589	2.65226	2.45355
0.295786	5.96778	5.97087	1.85073	1.84892		0.295786	5.58458	5.58914	2.28969	2.20097		0.295786	4.51099	4.80567	2.65318	2.45344
0.295656	5.96666	5.97051	1.85073	1.84879		0.295656	5.58458	5.58884	2.29372	2.20084		0.295656	4.51012	4.80545	2.65343	2.45332
0.295527	5.9664	5.97016	1.85267	1.84866		0.295527	5.58361	5.58855	2.29102	2.20072		0.295527	4.50951	4.80523	2.65348	2.45321
0.295398	5.96431	5.9698	1.85267	1.84853		0.295398	5.58285	5.58826	2.28816	2.20059		0.295398	4.50976	4.80502	2.65374	2.4531
0.295269	5.96482	5.96945	1.85328	1.8484		0.295269	5.58321	5.58797	2.29239	2.20047		0.295269	4.51012	4.8048	2.65333	2.45299
0.295141	5.96533	5.9691	1.85282	1.84827		0.295141	5.5827	5.58767	2.28847	2.20035		0.295141	4.50849	4.80458	2.65343	2.45287
0.295012	5.96411	5.96875	1.8518	1.84814		0.295012	5.58244	5.58738	2.2902	2.20022		0.295012	4.50824	4.80437	2.65277	2.45276
0.294884	5.96533	5.96839	1.85343	1.84801		0.294884	5.58203	5.58709	2.28969	2.2001		0.294884	4.50768	4.80415	2.65251	2.45265
0.294756	5.96564	5.96804	1.85267	1.84788		0.294756	5.58214	5.5868	2.29122	2.19998		0.294756	4.50666	4.80394	2.65358	2.45254
0.294628	5.96441	5.96769	1.84951	1.84776		0.294628	5.58142	5.58651	2.2899	2.19985		0.294628	4.50671	4.80372	2.65155	2.45243
0.2945	5.96401	5.96734	1.84813	1.84763		0.2945	5.58142	5.58622	2.28745	2.19973		0.2945	4.50747	4.8035	2.65282	2.45232
0.294372	5.96243	5.96699	1.84839	1.8475		0.294372	5.58147	5.58593	2.28857	2.19961		0.294372	4.5064	4.80329	2.65343	2.4522
0.294245	5.96345	5.96664	1.84885	1.84737		0.294245	5.58158	5.58564	2.28455	2.19948		0.294245	4.5062	4.80308	2.65307	2.45209
0.294118	5.96095	5.96629	1.85098	1.84724		0.294118	5.58117	5.58535	2.28857	2.19936		0.294118	4.50564	4.80286	2.65297	2.45198
0.293991	5.96059	5.96594	1.84992	1.84712		0.293991	5.58091	5.58506	2.28511	2.19924		0.293991	4.50467	4.80265	2.65236	2.45187
0.293864	5.95912	5.96559	1.85394	1.84699		0.293864	5.58041	5.58477	2.2873	2.19912		0.293864	4.50274	4.80243	2.65333	2.45176
0.293737	5.96054	5.96524	1.85104	1.84686		0.293737	5.57903	5.58449	2.28771	2.19899		0.293737	4.50309	4.80222	2.65165	2.45165
0.29361	5.95861	5.9649	1.85109	1.84673		0.29361	5.5773	5.5842	2.2875	2.19887		0.29361	4.50335	4.80201	2.6543	2.45154
0.293484	5.95927	5.96455	1.85119	1.84661		0.293484	5.57623	5.58391	2.28827	2.19875		0.293484	4.50228	4.80179	2.6516	2.45143
0.293357	5.96024	5.9642	1.85475	1.84648		0.293357	5.57603	5.58362	2.28709	2.19863		0.293357	4.50223	4.80158	2.65639	2.45132
0.293231	5.96243	5.96386	1.85475	1.84635		0.293231	5.57603	5.58334	2.28582	2.19851		0.293231	4.50172	4.80137	2.65038	2.45121
0.293105	5.95907	5.96351	1.85511	1.84623		0.293105	5.5774	5.58305	2.28511	2.19839		0.293105	4.50121	4.80116	2.65394	2.4511
0.292979	5.96075	5.96317	1.8543	1.8461		0.292979	5.57837	5.58277	2.28312	2.19827		0.292979	4.50055	4.80095	2.65104	2.45099
0.292854	5.95968	5.96282	1.85063	1.84598		0.292854	5.57822	5.58248	2.28414	2.19814		0.292854	4.50039	4.80073	2.65094	2.45088
0.292728	5.95479	5.96248	1.85027	1.84585		0.292728	5.57832	5.5822	2.28485	2.19802		0.292728	4.50065	4.80052	2.65027	2.45077
0.292603	5.95515	5.96213	1.85022	1.84572		0.292603	5.57709	5.58191	2.28338	2.1979		0.292603	4.50116	4.80031	2.65124	2.45066
0.292478	5.95423	5.96179	1.84915	1.8456		0.292478	5.57582	5.58163	2.28659	2.19778		0.292478	4.50034	4.8001	2.65002	2.45055
0.292353	5.95352	5.96145	1.85037	1.84547		0.292353	5.57434	5.58134	2.28465	2.19766		0.292353	4.49983	4.79989	2.65002	2.45044
0.292228	5.95372	5.9611	1.85114	1.84535		0.292228	5.57552	5.58106	2.28597	2.19754		0.292228	4.49907	4.79968	2.65063	2.45033
0.292103	5.95667	5.96076	1.8518	1.84522		0.292103	5.57496	5.58078	2.28577	2.19742		0.292103	4.49836	4.79947	2.64905	2.45023
0.291979	5.95637	5.96042	1.85363	1.8451		0.291979	5.57506	5.5805	2.2848	2.1973		0.291979	4.49759	4.79926	2.64997	2.45012
0.291854	5.95576	5.96008	1.85598	1.84497		0.291854	5.57496	5.58021	2.28735	2.19718		0.291854	4.49851	4.79905	2.65007	2.45001
0.29173	5.95632	5.95974	1.85572	1.84485		0.29173	5.57557	5.57993	2.28567	2.19706		0.29173	4.4979	4.79884	2.64925	2.4499
0.291606	5.95728	5.9594	1.85664	1.84472		0.291606	5.57455	5.57965	2.28608	2.19694		0.291606	4.4982	4.79864	2.64931	2.44979
0.291482	5.95545	5.95906	1.85618	1.8446		0.291482	5.57348	5.57937	2.28643	2.19682		0.291482	4.49795	4.79843	2.64885	2.44968
0.291358	5.9555	5.95872	1.85424	1.84448		0.291358	5.57404	5.57909	2.28475	2.19671		0.291358	4.49713	4.79822	2.64956	2.44958
0.291235	5.95515	5.95838	1.85098	1.84435		0.291235	5.57419	5.57881	2.28567	2.19659		0.291235	4.49622	4.79801	2.64982	2.44947
0.291111	5.95581	5.95804	1.85129	1.84423		0.291111	5.57246	5.57853	2.2846	2.19647		0.291111	4.49586	4.7978	2.64594	2.44936
0.290988	5.95576	5.9577	1.85012	1.8441		0.290988	5.57282	5.57825	2.2848	2.19635		0.290988	4.49408	4.7976	2.65027	2.44925
0.290865	5.95581	5.95736	1.8465	1.84398		0.290865	5.5721	5.57797	2.2845	2.19623		0.290865	4.49392	4.79739	2.64559	2.44915
0.290742	5.95647	5.95703	1.84472	1.84386		0.290742	5.57093	5.57769	2.28501	2.19611		0.290742	4.49438	4.79718	2.64849	2.44904
0.290619	5.95402	5.95669	1.84375	1.84373		0.290619	5.57098	5.57741	2.28613	2.19599		0.290619	4.49311	4.79698	2.64676	2.44893
0.290496	5.95443	5.95635	1.84472	1.84361		0.290496	5.57149	5.57713	2.28287	2.19588		0.290496	4.49306	4.79677	2.64925	2.44883
0.290374	5.9527	5.95602	1.84314	1.84349		0.290374	5.57154	5.57685	2.28333	2.19576		0.290374	4.49342	4.79656	2.65043	2.44872
0.290252	5.95204	5.95568	1.84498	1.84337		0.290252	5.57129	5.57658	2.2847	2.19564		0.290252	4.4925	4.79636	2.64732	2.44861
0.290129	5.95183	5.95535	1.84727	1.84324		0.290129	5.57119	5.5763	2.28185	2.19552		0.290129	4.49097	4.79615	2.65155	2.44851
0.290007	5.95178	5.95501	1.84839	1.84312		0.290007	5.5694	5.57602	2.28215	2.19541		0.290007	4.49102	4.79595	2.64859	2.4484
0.289886	5.95255	5.95468	1.84864	1.843		0.289886	5.56976	5.57575	2.2817	2.19529		0.289886	4.49102	4.79574	2.64768	2.44829
0.289764	5.95153	5.95434	1.84849	1.84288		0.289764	5.56803	5.57547	2.2818	2.19517		0.289764	4.4898	4.79554	2.6491	2.44819
0.289642	5.95005	5.95401	1.84844	1.84275		0.289642	5.56793	5.57519	2.28052	2.19505		0.289642	4.49	4.79533	2.64763	2.44808
0.289521	5.95153	5.95368	1.84681	1.84263		0.289521	5.569	5.57492	2.27915	2.19494		0.289521	4.48949	4.79513	2.64798	2.44797
0.2894	5.94954	5.95334	1.84584	1.84251		0.2894	5.56905	5.57464	2.28083	2.19482		0.2894	4.48883	4.79492	2.64854	2.44787
0.289278	5.94908	5.95301	1.84691	1.84239		0.289278	5.56818	5.57437	2.27971	2.1947		0.289278	4.48847	4.79472	2.64803	2.44776
0.289157	5.94903	5.95268	1.84498	1.84227		0.289157	5.56859	5.57409	2.28002	2.19459		0.289157	4.48746	4.79452	2.64819	2.44766
0.289037	5.94837	5.95235	1.84747	1.84215		0.289037	5.56793	5.57382	2.28114	2.19447		0.289037	4.48802	4.79431	2.64727	2.44755
0.288916	5.94863	5.95202	1.84925	1.84203		0.288916	5.56747	5.57355	2.28002	2.19436		0.288916	4.48807	4.79411	2.64701	2.44745
0.288795	5.94735	5.95169	1.84981	1.8419		0.288795	5.56711	5.57327	2.28221	2.19424		0.288795	4.48812	4.79391	2.64615	2.44734
0.288675	5.94827	5.95136	1.84956	1.84178		0.288675	5.56762	5.573	2.28098	2.19412		0.288675	4.48761	4.79371	2.64579	2.44724
0.288555	5.94924	5.95103	1.85205	1.84166		0.288555	5.56701	5.57273	2.28083	2.19401		0.288555	4.48802	4.7935	2.646	2.44713
0.288435	5.94898	5.9507	1.85037	1.84154		0.288435	5.56696	5.57245	2.28603	2.19389		0.288435	4.48715	4.7933	2.64426	2.44703
0.288315	5.94858	5.95037	1.84986	1.84142		0.288315	5.56625	5.57218	2.28399	2.19378		0.288315	4.487	4.7931	2.6461	2.44692
0.288195	5.94847	5.95004	1.84834	1.8413		0.288195	5.56589	5.57191	2.2847	2.19366		0.288195	4.48654	4.7929	2.64503	2.44682
0.288076	5.94679	5.94971	1.84818	1.84118		0.288076	5.56518	5.57164	2.28328	2.19355		0.288076	4.48634	4.7927	2.64518	2.44672
0.287956	5.9443	5.94938	1.84839	1.84106		0.287956	5.56614	5.57137	2.28638	2.19343		0.287956	4.48557	4.7925	2.646	2.44661
0.287837	5.94358	5.94906	1.85175	1.84094		0.287837	5.5635	5.5711	2.28271	2.19332		0.287837	4.48557	4.7923	2.64569	2.44651
0.287718	5.94379	5.94873	1.85282	1.84082		0.287718	5.56584	5.57083	2.28322	2.1932		0.287718	4.48384	4.7921	2.64635	2.4464
0.287599	5.94211	5.9484	1.85114	1.8407		0.287599	5.56375	5.57056	2.28516	2.19309		0.287599	4.48343	4.7919	2.64681	2.4463
0.28748	5.94139	5.94808	1.85277	1.84059		0.28748	5.5639	5.57029	2.28261	2.19297		0.28748	4.48287	4.7917	2.64752	2.4462
0.287361	5.94073	5.94775	1.84915	1.84047		0.287361	5.56365	5.57002	2.28348	2.19286		0.287361	4.48196	4.7915	2.64722	2.44609
0.287242	5.93992	5.94743	1.84681	1.84035		0.287242	5.56268	5.56975	2.28307	2.19275		0.287242	4.48175	4.7913	2.64544	2.44599
0.287124	5.939	5.9471	1.84747	1.84023		0.287124	5.56217	5.56948	2.27981	2.19263		0.287124	4.48241	4.7911	2.64493	2.44589
0.287006	5.93722	5.94678	1.84808	1.84011		0.287006	5.56222	5.56921	2.28175	2.19252		0.287006	4.48196	4.7909	2.64375	2.44578
0.286888	5.93926	5.94645	1.84915	1.83999		0.286888	5.56151	5.56894	2.28063	2.1924		0.286888	4.48201	4.7907	2.64554	2.44568
0.28677	5.93778	5.94613	1.84925	1.83987		0.28677	5.56085	5.56868	2.28093	2.19229		0.28677	4.4818	4.7905	2.64279	2.44558
0.286652	5.93859	5.94581	1.84686	1.83976		0.286652	5.56385	5.56841	2.28175	2.19218		0.286652	4.4816	4.7903	2.64559	2.44547
0.286534	5.93803	5.94548	1.84559	1.83964		0.286534	5.5612	5.56814	2.28037	2.19206		0.286534	4.47921	4.79011	2.64498	2.44537
0.286417	5.939	5.94516	1.84503	1.83952		0.286417	5.56339	5.56788	2.28348	2.19195		0.286417	4.47921	4.78991	2.64477	2.44527
0.286299	5.93778	5.94484	1.84579	1.8394		0.286299	5.56131	5.56761	2.28139	2.19184		0.286299	4.47834	4.78971	2.64401	2.44517
0.286182	5.93798	5.94452	1.84584	1.83928		0.286182	5.56171	5.56734	2.28287	2.19173		0.286182	4.47742	4.78951	2.64508	2.44506
0.286065	5.9362	5.9442	1.84808	1.83917		0.286065	5.56075	5.56708	2.28297	2.19161		0.286065	4.47819	4.78932	2.64182	2.44496
0.285948	5.93824	5.94388	1.84941	1.83905		0.285948	5.55988	5.56681	2.28139	2.1915		0.285948	4.47839	4.78912	2.64447	2.44486
0.285831	5.93559	5.94356	1.84844	1.83893		0.285831	5.55998	5.56655	2.28271	2.19139		0.285831	4.47788	4.78892	2.64401	2.44476
0.285714	5.93717	5.94324	1.84554	1.83882		0.285714	5.55947	5.56628	2.2793	2.19128		0.285714	4.47809	4.78873	2.64187	2.44466
0.285598	5.93742	5.94292	1.84513	1.8387		0.285598	5.55958	5.56602	2.27971	2.19116		0.285598	4.47707	4.78853	2.64472	2.44456
0.285481	5.93645	5.9426	1.84385	1.83858		0.285481	5.55866	5.56575	2.27864	2.19105		0.285481	4.47646	4.78834	2.64192	2.44445
0.285365	5.93666	5.94228	1.84579	1.83847		0.285365	5.55856	5.56549	2.27798	2.19094		0.285365	4.47569	4.78814	2.64294	2.44435
0.285249	5.93579	5.94196	1.84396	1.83835		0.285249	5.55871	5.56523	2.28047	2.19083		0.285249	4.47523	4.78795	2.64243	2.44425
0.285133	5.93569	5.94164	1.84625	1.83823		0.285133	5.5583	5.56496	2.27905	2.19072		0.285133	4.47534	4.78775	2.64151	2.44415
0.285017	5.93503	5.94132	1.84462	1.83812		0.285017	5.55871	5.5647	2.28093	2.19061		0.285017	4.47549	4.78756	2.64309	2.44405
0.284901	5.93508	5.94101	1.84238	1.838		0.284901	5.55805	5.56444	2.28144	2.19049		0.284901	4.47518	4.78736	2.64141	2.44395
0.284786	5.93579	5.94069	1.84116	1.83788		0.284786	5.55708	5.56418	2.2793	2.19038		0.284786	4.47554	4.78717	2.64131	2.44385
0.28467	5.93386	5.94037	1.84095	1.83777		0.28467	5.55662	5.56391	2.28124	2.19027		0.28467	4.47523	4.78697	2.64182	2.44375
0.284555	5.93431	5.94006	1.84039	1.83765		0.284555	5.55565	5.56365	2.28134	2.19016		0.284555	4.47477	4.78678	2.64065	2.44365
0.28444	5.93365	5.93974	1.84228	1.83754		0.28444	5.55504	5.56339	2.28098	2.19005		0.28444	4.47432	4.78659	2.64111	2.44355
0.284325	5.9335	5.93943	1.84462	1.83742		0.284325	5.55535	5.56313	2.28007	2.18994		0.284325	4.47416	4.78639	2.641	2.44345
0.28421	5.93218	5.93911	1.84625	1.83731		0.28421	5.5557	5.56287	2.27951	2.18983		0.28421	4.47299	4.7862	2.64202	2.44335
0.284095	5.93172	5.9388	1.84706	1.83719		0.284095	5.55581	5.56261	2.27971	2.18972		0.284095	4.47279	4.78601	2.64156	2.44325
0.283981	5.93131	5.93848	1.85098	1.83708		0.283981	5.55555	5.56235	2.27508	2.18961		0.283981	4.47264	4.78581	2.64116	2.44315
0.283866	5.93065	5.93817	1.85058	1.83696		0.283866	5.55581	5.56209	2.27676	2.1895		0.283866	4.47213	4.78562	2.64187	2.44305
0.283752	5.92846	5.93786	1.85083	1.83685		0.283752	5.55514	5.56183	2.27864	2.18939		0.283752	4.47213	4.78543	2.64065	2.44295
0.283638	5.93029	5.93754	1.85078	1.83673		0.283638	5.55443	5.56157	2.27737	2.18928		0.283638	4.47253	4.78524	2.64116	2.44285
0.283524	5.92948	5.93723	1.84839	1.83662		0.283524	5.55357	5.56131	2.28022	2.18917		0.283524	4.47187	4.78505	2.64146	2.44275
0.28341	5.931	5.93692	1.84625	1.83651		0.28341	5.55321	5.56106	2.27961	2.18906		0.28341	4.47238	4.78485	2.64182	2.44265
0.283296	5.93004	5.93661	1.84314	1.83639		0.283296	5.55301	5.5608	2.27828	2.18895		0.283296	4.47152	4.78466	2.64156	2.44255
0.283183	5.93136	5.93629	1.84431	1.83628		0.283183	5.5525	5.56054	2.27946	2.18884		0.283183	4.47075	4.78447	2.6407	2.44245
0.283069	5.93095	5.93598	1.84268	1.83616		0.283069	5.5528	5.56028	2.27762	2.18873		0.283069	4.46882	4.78428	2.64162	2.44235
0.282956	5.92988	5.93567	1.84396	1.83605		0.282956	5.55255	5.56003	2.27951	2.18862		0.282956	4.46907	4.78409	2.6409	2.44225
0.282843	5.93034	5.93536	1.84477	1.83594		0.282843	5.55214	5.55977	2.27874	2.18851		0.282843	4.46805	4.7839	2.64004	2.44216
0.28273	5.92963	5.93505	1.84482	1.83582		0.28273	5.55107	5.55951	2.28052	2.18841		0.28273	4.4677	4.78371	2.64151	2.44206
0.282617	5.92759	5.93474	1.84299	1.83571		0.282617	5.55005	5.55926	2.28012	2.1883		0.282617	4.46836	4.78352	2.6406	2.44196
0.282504	5.92805	5.93443	1.84604	1.8356		0.282504	5.55	5.559	2.2794	2.18819		0.282504	4.46866	4.78333	2.64121	2.44186
0.282391	5.92637	5.93412	1.84523	1.83549		0.282391	5.55107	5.55875	2.28098	2.18808		0.282391	4.46775	4.78314	2.6408	2.44176
0.282279	5.92724	5.93382	1.84594	1.83537		0.282279	5.55076	5.55849	2.27777	2.18797		0.282279	4.46836	4.78295	2.64065	2.44166
0.282166	5.92729	5.93351	1.84666	1.83526		0.282166	5.55143	5.55824	2.2791	2.18786		0.282166	4.46775	4.78276	2.63988	2.44157
0.282054	5.9279	5.9332	1.84793	1.83515		0.282054	5.55173	5.55798	2.27946	2.18776		0.282054	4.46754	4.78257	2.63861	2.44147
0.281942	5.92836	5.93289	1.84732	1.83503		0.281942	5.55143	5.55773	2.2766	2.18765		0.281942	4.46652	4.78239	2.63831	2.44137
0.28183	5.928	5.93259	1.84543	1.83492		0.28183	5.55056	5.55747	2.27671	2.18754		0.28183	4.46673	4.7822	2.63856	2.44127
0.281718	5.92795	5.93228	1.84447	1.83481		0.281718	5.54934	5.55722	2.27716	2.18743		0.281718	4.46581	4.78201	2.63932	2.44118
0.281606	5.92734	5.93197	1.84554	1.8347		0.281606	5.54939	5.55697	2.27569	2.18733		0.281606	4.46566	4.78182	2.64009	2.44108
0.281495	5.92673	5.93167	1.8435	1.83459		0.281495	5.54817	5.55671	2.27574	2.18722		0.281495	4.46489	4.78163	2.64248	2.44098
0.281383	5.92693	5.93136	1.84172	1.83448		0.281383	5.5475	5.55646	2.27401	2.18711		0.281383	4.46515	4.78145	2.63943	2.44088
0.281272	5.92423	5.93106	1.8409	1.83436		0.281272	5.5474	5.55621	2.27518	2.187		0.281272	4.46464	4.78126	2.64156	2.44079
0.281161	5.92403	5.93075	1.84187	1.83425		0.281161	5.54817	5.55596	2.27339	2.1869		0.281161	4.46525	4.78107	2.63953	2.44069
0.28105	5.92291	5.93045	1.83978	1.83414		0.28105	5.54796	5.5557	2.27441	2.18679		0.28105	4.46403	4.78089	2.63785	2.44059
0.280939	5.9226	5.93014	1.83947	1.83403		0.280939	5.54801	5.55545	2.27477	2.18668		0.280939	4.46332	4.7807	2.6378	2.4405
0.280828	5.9226	5.92984	1.84263	1.83392		0.280828	5.54817	5.5552	2.27365	2.18658		0.280828	4.46505	4.78051	2.63856	2.4404
0.280717	5.92174	5.92954	1.84024	1.83381		0.280717	5.54745	5.55495	2.27502	2.18647		0.280717	4.4623	4.78033	2.63871	2.4403
0.280607	5.92311	5.92923	1.84197	1.8337		0.280607	5.54587	5.5547	2.27431	2.18636		0.280607	4.46291	4.78014	2.63805	2.44021
0.280496	5.92128	5.92893	1.84146	1.83359		0.280496	5.54598	5.55445	2.27523	2.18626		0.280496	4.4626	4.77996	2.64029	2.44011
0.280386	5.92061	5.92863	1.83978	1.83348		0.280386	5.547	5.5542	2.27604	2.18615		0.280386	4.46209	4.77977	2.63474	2.44002
0.280276	5.92061	5.92833	1.83769	1.83337		0.280276	5.54669	5.55395	2.27518	2.18605		0.280276	4.46138	4.77959	2.63831	2.43992
0.280166	5.9196	5.92802	1.84014	1.83326		0.280166	5.54689	5.5537	2.27823	2.18594		0.280166	4.46189	4.7794	2.63525	2.43982
0.280056	5.92005	5.92772	1.84019	1.83315		0.280056	5.54694	5.55345	2.27711	2.18584		0.280056	4.46184	4.77922	2.63637	2.43973
0.279946	5.91985	5.92742	1.83932	1.83304		0.279946	5.54694	5.5532	2.27614	2.18573		0.279946	4.46107	4.77903	2.63729	2.43963
0.279837	5.92082	5.92712	1.8409	1.83293		0.279837	5.54582	5.55295	2.27665	2.18562		0.279837	4.46306	4.77885	2.63729	2.43954
0.279727	5.92112	5.92682	1.84131	1.83282		0.279727	5.54552	5.55271	2.27599	2.18552		0.279727	4.45817	4.77866	2.6381	2.43944
0.279618	5.91868	5.92652	1.83876	1.83271		0.279618	5.54465	5.55246	2.27584	2.18541		0.279618	4.46057	4.77848	2.63698	2.43935
0.279508	5.92	5.92622	1.83902	1.8326		0.279508	5.54475	5.55221	2.27411	2.18531		0.279508	4.45782	4.7783	2.63571	2.43925
0.279399	5.9196	5.92592	1.83769	1.83249		0.279399	5.54445	5.55196	2.27523	2.1852		0.279399	4.45751	4.77811	2.63525	2.43916
0.27929	5.91873	5.92563	1.83861	1.83238		0.27929	5.54374	5.55172	2.27482	2.1851		0.27929	4.45787	4.77793	2.63505	2.43906
0.279182	5.91985	5.92533	1.84024	1.83227		0.279182	5.54414	5.55147	2.27273	2.18499		0.279182	4.45838	4.77775	2.63591	2.43897
0.279073	5.92026	5.92503	1.83983	1.83216		0.279073	5.5444	5.55122	2.27472	2.18489		0.279073	4.45812	4.77756	2.63622	2.43887
0.278964	5.91853	5.92473	1.83835	1.83205		0.278964	5.54236	5.55098	2.2736	2.18479		0.278964	4.45822	4.77738	2.63566	2.43878
0.278856	5.91919	5.92443	1.83871	1.83194		0.278856	5.54262	5.55073	2.27508	2.18468		0.278856	4.45741	4.7772	2.63632	2.43868
0.278747	5.91741	5.92414	1.83947	1.83183		0.278747	5.54241	5.55048	2.27604	2.18458		0.278747	4.45669	4.77702	2.63525	2.43859
0.278639	5.9172	5.92384	1.83907	1.83173		0.278639	5.54093	5.55024	2.27426	2.18447		0.278639	4.45629	4.77684	2.63545	2.43849
0.278531	5.91562	5.92354	1.83784	1.83162		0.278531	5.54134	5.54999	2.27584	2.18437		0.278531	4.4543	4.77665	2.63489	2.4384
0.278423	5.91837	5.92325	1.83841	1.83151		0.278423	5.542	5.54975	2.2739	2.18427		0.278423	4.45603	4.77647	2.63555	2.43831
0.278315	5.91812	5.92295	1.83718	1.8314		0.278315	5.54144	5.54951	2.2735	2.18416		0.278315	4.45649	4.77629	2.63662	2.43821
0.278207	5.91899	5.92266	1.83474	1.83129		0.278207	5.54104	5.54926	2.27477	2.18406		0.278207	4.45481	4.77611	2.63555	2.43812
0.2781	5.91893	5.92236	1.83596	1.83119		0.2781	5.54124	5.54902	2.27513	2.18396		0.2781	4.45629	4.77593	2.63647	2.43802
0.277992	5.91807	5.92207	1.83764	1.83108		0.277992	5.54073	5.54877	2.2762	2.18385		0.277992	4.45507	4.77575	2.63662	2.43793
0.277885	5.91603	5.92177	1.84136	1.83097		0.277885	5.54027	5.54853	2.27513	2.18375		0.277885	4.4545	4.77557	2.63535	2.43784
0.277778	5.91481	5.92148	1.84177	1.83086		0.277778	5.54037	5.54829	2.27395	2.18365		0.277778	4.45369	4.77539	2.63469	2.43774
0.277671	5.91338	5.92119	1.84452	1.83076		0.277671	5.53905	5.54804	2.27299	2.18354		0.277671	4.45389	4.77521	2.63443	2.43765
0.277564	5.91537	5.92089	1.84406	1.83065		0.277564	5.53905	5.5478	2.27064	2.18344		0.277564	4.45445	4.77503	2.63438	2.43756
0.277457	5.91461	5.9206	1.84279	1.83054		0.277457	5.53859	5.54756	2.27233	2.18334		0.277457	4.45537	4.77485	2.63347	2.43746
0.27735	5.91552	5.92031	1.84182	1.83044		0.27735	5.53854	5.54732	2.27105	2.18323		0.27735	4.45405	4.77467	2.63367	2.43737
0.277243	5.91435	5.92002	1.84253	1.83033		0.277243	5.53869	5.54708	2.27217	2.18313		0.277243	4.45354	4.77449	2.63382	2.43728
0.277137	5.91292	5.91972	1.84238	1.83022		0.277137	5.53885	5.54683	2.27253	2.18303		0.277137	4.45435	4.77431	2.63265	2.43719
0.277031	5.91089	5.91943	1.84289	1.83012		0.277031	5.5389	5.54659	2.27126	2.18293		0.277031	4.45104	4.77413	2.63301	2.43709
0.276924	5.90905	5.91914	1.8409	1.83001		0.276924	5.53854	5.54635	2.27263	2.18283		0.276924	4.45196	4.77395	2.63306	2.437
0.276818	5.91038	5.91885	1.84141	1.8299		0.276818	5.53737	5.54611	2.27176	2.18272		0.276818	4.45119	4.77378	2.63316	2.43691
0.276712	5.90992	5.91856	1.83947	1.8298		0.276712	5.53706	5.54587	2.27289	2.18262		0.276712	4.45058	4.7736	2.63382	2.43682
0.276606	5.91043	5.91827	1.83555	1.82969		0.276606	5.53523	5.54563	2.27278	2.18252		0.276606	4.45063	4.77342	2.63352	2.43672
0.276501	5.9118	5.91798	1.83469	1.82958		0.276501	5.53615	5.54539	2.27044	2.18242		0.276501	4.45028	4.77324	2.63362	2.43663
0.276395	5.91099	5.91769	1.83576	1.82948		0.276395	5.53523	5.54515	2.27187	2.18232		0.276395	4.44987	4.77306	2.6328	2.43654
0.276289	5.91145	5.9174	1.83596	1.82937		0.276289	5.53559	5.54491	2.27029	2.18222		0.276289	4.44962	4.77289	2.63219	2.43645
0.276184	5.90972	5.91711	1.83683	1.82927		0.276184	5.53518	5.54468	2.26957	2.18211		0.276184	4.44936	4.77271	2.63235	2.43636
0.276079	5.90972	5.91683	1.83983	1.82916		0.276079	5.53436	5.54444	2.27059	2.18201		0.276079	4.4489	4.77253	2.63163	2.43626
0.275974	5.90977	5.91654	1.8434	1.82906		0.275974	5.53436	5.5442	2.27095	2.18191		0.275974	4.45043	4.77236	2.63245	2.43617
0.275869	5.90865	5.91625	1.84182	1.82895		0.275869	5.53355	5.54396	2.27289	2.18181		0.275869	4.44804	4.77218	2.63255	2.43608
0.275764	5.91048	5.91596	1.84268	1.82885		0.275764	5.53411	5.54372	2.26973	2.18171		0.275764	4.44987	4.772	2.63352	2.43599
0.275659	5.91089	5.91568	1.84212	1.82874		0.275659	5.53503	5.54349	2.27136	2.18161		0.275659	4.44906	4.77183	2.63336	2.4359
0.275554	5.9088	5.91539	1.84116	1.82864		0.275554	5.53564	5.54325	2.27278	2.18151		0.275554	4.44737	4.77165	2.63336	2.43581
0.27545	5.91023	5.9151	1.83825	1.82853		0.27545	5.53589	5.54301	2.26963	2.18141		0.27545	4.44692	4.77148	2.63296	2.43572
0.275345	5.90946	5.91482	1.83509	1.82843		0.275345	5.5361	5.54277	2.26993	2.18131		0.275345	4.44707	4.7713	2.63265	2.43563
0.275241	5.90773	5.91453	1.83494	1.82832		0.275241	5.53498	5.54254	2.2708	2.18121		0.275241	4.44687	4.77113	2.63097	2.43554
0.275137	5.90671	5.91425	1.83245	1.82822		0.275137	5.53406	5.5423	2.2709	2.18111		0.275137	4.44641	4.77095	2.63179	2.43544
0.275033	5.90844	5.91396	1.8327	1.82811		0.275033	5.53335	5.54207	2.27019	2.18101		0.275033	4.44737	4.77078	2.63087	2.43535
0.274929	5.90702	5.91368	1.8324	1.82801		0.274929	5.53284	5.54183	2.26825	2.18091		0.274929	4.44712	4.7706	2.63214	2.43526
0.274825	5.90641	5.91339	1.83397	1.82791		0.274825	5.53039	5.5416	2.26978	2.18081		0.274825	4.4461	4.77043	2.63235	2.43517
0.274721	5.90763	5.91311	1.83601	1.8278		0.274721	5.53263	5.54136	2.2681	2.18071		0.274721	4.4461	4.77025	2.63209	2.43508
0.274618	5.90681	5.91282	1.83805	1.8277		0.274618	5.53177	5.54113	2.26611	2.18061		0.274618	4.44518	4.77008	2.63224	2.43499
0.274514	5.906	5.91254	1.83545	1.8276		0.274514	5.53049	5.54089	2.26876	2.18051		0.274514	4.44518	4.76991	2.63112	2.4349
0.274411	5.90625	5.91226	1.83866	1.82749		0.274411	5.53014	5.54066	2.26912	2.18041		0.274411	4.44554	4.76973	2.63163	2.43481
0.274307	5.90508	5.91197	1.83856	1.82739		0.274307	5.53126	5.54042	2.27059	2.18031		0.274307	4.44671	4.76956	2.63107	2.43472
0.274204	5.9059	5.91169	1.83942	1.82729		0.274204	5.52948	5.54019	2.26957	2.18021		0.274204	4.44518	4.76938	2.63092	2.43463
0.274101	5.90416	5.91141	1.83672	1.82718		0.274101	5.52958	5.53996	2.27085	2.18011		0.274101	4.44488	4.76921	2.63199	2.43454
0.273998	5.90304	5.91113	1.83627	1.82708		0.273998	5.53095	5.53972	2.27115	2.18001		0.273998	4.44534	4.76904	2.63097	2.43445
0.273896	5.90462	5.91085	1.83627	1.82698		0.273896	5.53049	5.53949	2.26942	2.17992		0.273896	4.44294	4.76887	2.63067	2.43436
0.273793	5.90401	5.91056	1.83535	1.82687		0.273793	5.53274	5.53926	2.27034	2.17982		0.273793	4.44289	4.76869	2.63067	2.43427
0.27369	5.90508	5.91028	1.83459	1.82677		0.27369	5.53039	5.53902	2.26952	2.17972		0.27369	4.44284	4.76852	2.6298	2.43419
0.273588	5.90493	5.91	1.83357	1.82667		0.273588	5.5309	5.53879	2.26988	2.17962		0.273588	4.44264	4.76835	2.63021	2.4341
0.273485	5.90635	5.90972	1.83642	1.82657		0.273485	5.53065	5.53856	2.26998	2.17952		0.273485	4.44208	4.76818	2.63067	2.43401
0.273383	5.906	5.90944	1.83423	1.82646		0.273383	5.52871	5.53833	2.26856	2.17942		0.273383	4.44218	4.76801	2.63092	2.43392
0.273281	5.90564	5.90916	1.83245	1.82636		0.273281	5.52856	5.5381	2.26891	2.17933		0.273281	4.44167	4.76783	2.63097	2.43383
0.273179	5.90472	5.90888	1.83438	1.82626		0.273179	5.52871	5.53787	2.26917	2.17923		0.273179	4.44162	4.76766	2.63163	2.43374
0.273077	5.90335	5.9086	1.83341	1.82616		0.273077	5.52886	5.53764	2.26871	2.17913		0.273077	4.44045	4.76749	2.63021	2.43365
0.272976	5.90106	5.90833	1.83346	1.82606		0.272976	5.52912	5.53741	2.26937	2.17903		0.272976	4.44045	4.76732	2.63005	2.43356
0.272874	5.9005	5.90805	1.83596	1.82595		0.272874	5.52922	5.53717	2.2654	2.17893		0.272874	4.43933	4.76715	2.63026	2.43347
0.272772	5.89877	5.90777	1.83749	1.82585		0.272772	5.52892	5.53694	2.27019	2.17884		0.272772	4.43958	4.76698	2.6299	2.43339
0.272671	5.89953	5.90749	1.83627	1.82575		0.272671	5.528	5.53672	2.26662	2.17874		0.272671	4.43963	4.76681	2.6298	2.4333
0.27257	5.89917	5.90721	1.83815	1.82565		0.27257	5.52779	5.53649	2.26718	2.17864		0.27257	4.43953	4.76664	2.63123	2.43321
0.272468	5.90141	5.90694	1.83728	1.82555		0.272468	5.52708	5.53626	2.2681	2.17854		0.272468	4.43933	4.76647	2.62955	2.43312
0.272367	5.90182	5.90666	1.83968	1.82545		0.272367	5.52632	5.53603	2.26861	2.17845		0.272367	4.43882	4.7663	2.63016	2.43303
0.272266	5.90045	5.90638	1.83418	1.82535		0.272266	5.52499	5.5358	2.26866	2.17835		0.272266	4.43877	4.76613	2.63026	2.43295
0.272166	5.90126	5.90611	1.8354	1.82525		0.272166	5.52494	5.53557	2.26835	2.17825		0.272166	4.43841	4.76596	2.62878	2.43286
0.272065	5.90121	5.90583	1.83555	1.82514		0.272065	5.5256	5.53534	2.26866	2.17816		0.272065	4.43811	4.76579	2.6299	2.43277
0.271964	5.9004	5.90556	1.83459	1.82504		0.271964	5.52499	5.53511	2.26861	2.17806		0.271964	4.43861	4.76562	2.62965	2.43268
0.271864	5.90075	5.90528	1.83071	1.82494		0.271864	5.5252	5.53489	2.26667	2.17796		0.271864	4.43841	4.76545	2.6298	2.4326
0.271763	5.89826	5.90501	1.83255	1.82484		0.271763	5.52601	5.53466	2.2682	2.17787		0.271763	4.4377	4.76528	2.62955	2.43251
0.271663	5.90131	5.90473	1.83112	1.82474		0.271663	5.5255	5.53443	2.26677	2.17777		0.271663	4.4377	4.76512	2.62955	2.43242
0.271563	5.89902	5.90446	1.83285	1.82464		0.271563	5.52428	5.5342	2.26632	2.17767		0.271563	4.43785	4.76495	2.62873	2.43233
0.271463	5.89821	5.90418	1.83306	1.82454		0.271463	5.52367	5.53398	2.26871	2.17758		0.271463	4.4378	4.76478	2.62776	2.43225
0.271363	5.89596	5.90391	1.83627	1.82444		0.271363	5.52387	5.53375	2.2684	2.17748		0.271363	4.43821	4.76461	2.62888	2.43216
0.271263	5.89678	5.90364	1.83413	1.82434		0.271263	5.52367	5.53353	2.26988	2.17739		0.271263	4.43816	4.76444	2.62888	2.43207
0.271163	5.89546	5.90336	1.83428	1.82424		0.271163	5.52301	5.5333	2.26922	2.17729		0.271163	4.43795	4.76428	2.62868	2.43199
0.271063	5.89408	5.90309	1.8298	1.82414		0.271063	5.5228	5.53307	2.26993	2.1772		0.271063	4.4376	4.76411	2.62654	2.4319
0.270964	5.89551	5.90282	1.83158	1.82404		0.270964	5.52331	5.53285	2.2711	2.1771		0.270964	4.43775	4.76394	2.62909	2.43181
0.270864	5.89607	5.90255	1.83041	1.82394		0.270864	5.52301	5.53262	2.26876	2.177		0.270864	4.43663	4.76378	2.6244	2.43173
0.270765	5.89393	5.90227	1.82985	1.82384		0.270765	5.52311	5.5324	2.27085	2.17691		0.270765	4.43663	4.76361	2.62618	2.43164
0.270666	5.89428	5.902	1.83173	1.82374		0.270666	5.52245	5.53217	2.27003	2.17681		0.270666	4.43622	4.76344	2.62613	2.43155
0.270567	5.89347	5.90173	1.83117	1.82365		0.270567	5.52275	5.53195	2.26998	2.17672		0.270567	4.43525	4.76328	2.6269	2.43147
0.270468	5.89235	5.90146	1.83163	1.82355		0.270468	5.52148	5.53172	2.26942	2.17662		0.270468	4.43505	4.76311	2.62705	2.43138
0.270369	5.89423	5.90119	1.83	1.82345		0.270369	5.52133	5.5315	2.2684	2.17653		0.270369	4.43607	4.76294	2.627	2.43129
0.27027	5.89367	5.90092	1.82934	1.82335		0.27027	5.52056	5.53128	2.2684	2.17643		0.27027	4.4348	4.76278	2.62751	2.43121
0.270172	5.89464	5.90065	1.83178	1.82325		0.270172	5.52005	5.53105	2.26754	2.17634		0.270172	4.43474	4.76261	2.62664	2.43112
0.270073	5.89576	5.90038	1.83148	1.82315		0.270073	5.52082	5.53083	2.26693	2.17624		0.270073	4.43393	4.76245	2.62557	2.43104
0.269975	5.89444	5.90011	1.83082	1.82305		0.269975	5.52	5.53061	2.26912	2.17615		0.269975	4.43317	4.76228	2.62532	2.43095
0.269876	5.89566	5.89984	1.83127	1.82295		0.269876	5.51975	5.53039	2.26443	2.17606		0.269876	4.43148	4.76212	2.62608	2.43087
0.269778	5.89418	5.89957	1.83158	1.82286		0.269778	5.5201	5.53016	2.268	2.17596		0.269778	4.43138	4.76195	2.62588	2.43078
0.26968	5.89474	5.8993	1.83021	1.82276		0.26968	5.52026	5.52994	2.26662	2.17587		0.26968	4.43159	4.76179	2.6268	2.43069
0.269582	5.8926	5.89903	1.82944	1.82266		0.269582	5.51949	5.52972	2.26351	2.17577		0.269582	4.43184	4.76162	2.6272	2.43061
0.269484	5.89301	5.89877	1.8274	1.82256		0.269484	5.5197	5.5295	2.26387	2.17568		0.269484	4.43169	4.76146	2.62685	2.43052
0.269386	5.89286	5.8985	1.83168	1.82246		0.269386	5.5199	5.52928	2.26662	2.17558		0.269386	4.43072	4.76129	2.6271	2.43044
0.269289	5.89082	5.89823	1.82832	1.82237		0.269289	5.51934	5.52905	2.2652	2.17549		0.269289	4.43092	4.76113	2.62593	2.43035
0.269191	5.89174	5.89796	1.82919	1.82227		0.269191	5.51929	5.52883	2.26397	2.1754		0.269191	4.43001	4.76097	2.6244	2.43027
0.269093	5.89128	5.8977	1.83061	1.82217		0.269093	5.51898	5.52861	2.26744	2.1753		0.269093	4.42884	4.7608	2.62562	2.43018
0.268996	5.89118	5.89743	1.83189	1.82207		0.268996	5.51837	5.52839	2.26688	2.17521		0.268996	4.42965	4.76064	2.62501	2.4301
0.268899	5.89102	5.89716	1.83189	1.82198		0.268899	5.5173	5.52817	2.26377	2.17512		0.268899	4.42991	4.76048	2.62812	2.43002
0.268802	5.89052	5.8969	1.83331	1.82188		0.268802	5.51715	5.52795	2.26453	2.17502		0.268802	4.42975	4.76031	2.62664	2.42993
0.268705	5.89199	5.89663	1.8328	1.82178		0.268705	5.51639	5.52773	2.26301	2.17493		0.268705	4.43021	4.76015	2.62649	2.42985
0.268608	5.88975	5.89637	1.83433	1.82169		0.268608	5.51674	5.52751	2.26214	2.17484		0.268608	4.43072	4.75999	2.62883	2.42976
0.268511	5.89057	5.8961	1.83	1.82159		0.268511	5.51664	5.52729	2.26275	2.17474		0.268511	4.43006	4.75982	2.6242	2.42968
0.268414	5.89041	5.89584	1.82852	1.82149		0.268414	5.51659	5.52707	2.26362	2.17465		0.268414	4.43031	4.75966	2.62491	2.42959
0.268317	5.88955	5.89557	1.82995	1.8214		0.268317	5.51491	5.52685	2.26555	2.17456		0.268317	4.43021	4.7595	2.62374	2.42951
0.268221	5.88914	5.89531	1.83127	1.8213		0.268221	5.51578	5.52664	2.26504	2.17447		0.268221	4.42955	4.75934	2.6243	2.42943
0.268124	5.88812	5.89504	1.82893	1.8212		0.268124	5.51552	5.52642	2.26474	2.17437		0.268124	4.42868	4.75918	2.62415	2.42934
0.268028	5.88746	5.89478	1.83255	1.82111		0.268028	5.51491	5.5262	2.26642	2.17428		0.268028	4.42858	4.75901	2.6242	2.42926
0.267932	5.88659	5.89452	1.83525	1.82101		0.267932	5.51639	5.52598	2.26428	2.17419		0.267932	4.42746	4.75885	2.62415	2.42917
0.267836	5.88552	5.89425	1.8327	1.82091		0.267836	5.51583	5.52576	2.26428	2.1741		0.267836	4.427	4.75869	2.62415	2.42909
0.26774	5.88583	5.89399	1.8329	1.82082		0.26774	5.51501	5.52555	2.2627	2.174		0.26774	4.42741	4.75853	2.62328	2.42901
0.267644	5.88675	5.89373	1.82888	1.82072		0.267644	5.51435	5.52533	2.26397	2.17391		0.267644	4.42649	4.75837	2.62348	2.42892
0.267548	5.88558	5.89347	1.82761	1.82063		0.267548	5.5143	5.52511	2.26377	2.17382		0.267548	4.4267	4.75821	2.62267	2.42884
0.267452	5.88593	5.89321	1.82695	1.82053		0.267452	5.5145	5.5249	2.26239	2.17373		0.267452	4.42787	4.75805	2.62308	2.42876
0.267357	5.88578	5.89294	1.82628	1.82043		0.267357	5.51481	5.52468	2.26479	2.17364		0.267357	4.42716	4.75789	2.62323	2.42867
0.267261	5.88563	5.89268	1.82934	1.82034		0.267261	5.5145	5.52446	2.26499	2.17354		0.267261	4.42644	4.75773	2.62348	2.42859
0.267166	5.88445	5.89242	1.83178	1.82024		0.267166	5.51466	5.52425	2.26336	2.17345		0.267166	4.42639	4.75757	2.62292	2.42851
0.267071	5.88445	5.89216	1.83229	1.82015		0.267071	5.51369	5.52403	2.26489	2.17336		0.267071	4.42654	4.75741	2.62303	2.42842
0.266975	5.88532	5.8919	1.8298	1.82005		0.266975	5.51216	5.52382	2.26372	2.17327		0.266975	4.42486	4.75725	2.62303	2.42834
0.26688	5.884	5.89164	1.8271	1.81996		0.26688	5.51369	5.5236	2.26479	2.17318		0.26688	4.42578	4.75709	2.62282	2.42826
0.266785	5.88614	5.89138	1.82618	1.81986		0.266785	5.51236	5.52339	2.26438	2.17309		0.266785	4.42593	4.75693	2.62272	2.42818
0.26669	5.8844	5.89112	1.8243	1.81977		0.26669	5.51292	5.52317	2.26428	2.173		0.26669	4.42553	4.75677	2.62318	2.42809
0.266596	5.88542	5.89086	1.82277	1.81967		0.266596	5.51134	5.52296	2.2654	2.17291		0.266596	4.42461	4.75661	2.62328	2.42801
0.266501	5.88603	5.8906	1.8243	1.81958		0.266501	5.51425	5.52274	2.26326	2.17281		0.266501	4.42354	4.75645	2.6242	2.42793
0.266406	5.8842	5.89034	1.82491	1.81948		0.266406	5.51048	5.52253	2.26469	2.17272		0.266406	4.42227	4.75629	2.62338	2.42785
0.266312	5.88466	5.89008	1.82684	1.81939		0.266312	5.51211	5.52231	2.26331	2.17263		0.266312	4.42242	4.75613	2.62343	2.42776
0.266217	5.88395	5.88983	1.8273	1.81929		0.266217	5.51165	5.5221	2.26346	2.17254		0.266217	4.42171	4.75597	2.62404	2.42768
0.266123	5.88491	5.88957	1.82909	1.8192		0.266123	5.51104	5.52189	2.2627	2.17245		0.266123	4.42323	4.75582	2.62323	2.4276
0.266029	5.8843	5.88931	1.83071	1.81911		0.266029	5.51048	5.52167	2.26102	2.17236		0.266029	4.42369	4.75566	2.6217	2.42752
0.265935	5.88293	5.88905	1.83138	1.81901		0.265935	5.51033	5.52146	2.26295	2.17227		0.265935	4.42374	4.7555	2.62272	2.42744
0.265841	5.88191	5.8888	1.83102	1.81892		0.265841	5.51068	5.52125	2.26168	2.17218		0.265841	4.42349	4.75534	2.62196	2.42735
0.265747	5.88186	5.88854	1.82903	1.81882		0.265747	5.51043	5.52103	2.26178	2.17209		0.265747	4.42313	4.75518	2.62079	2.42727
0.265653	5.88191	5.88828	1.82802	1.81873		0.265653	5.50956	5.52082	2.26474	2.172		0.265653	4.42252	4.75503	2.62012	2.42719
0.26556	5.87972	5.88803	1.82827	1.81864		0.26556	5.5088	5.52061	2.26295	2.17191		0.26556	4.42237	4.75487	2.62109	2.42711
0.265466	5.88064	5.88777	1.82847	1.81854		0.265466	5.50926	5.5204	2.2652	2.17182		0.265466	4.42278	4.75471	2.61946	2.42703
0.265372	5.88165	5.88751	1.82506	1.81845		0.265372	5.50865	5.52019	2.26463	2.17173		0.265372	4.42278	4.75456	2.62043	2.42695
0.265279	5.87941	5.88726	1.82766	1.81836		0.265279	5.50859	5.51998	2.26372	2.17164		0.265279	4.42227	4.7544	2.6217	2.42687
0.265186	5.87788	5.887	1.827	1.81826		0.265186	5.51068	5.51976	2.26504	2.17155		0.265186	4.42227	4.75424	2.62201	2.42678
0.265093	5.88099	5.88675	1.82817	1.81817		0.265093	5.50819	5.51955	2.26199	2.17146		0.265093	4.42084	4.75409	2.62323	2.4267
0.264999	5.87738	5.88649	1.82547	1.81808		0.264999	5.50977	5.51934	2.26178	2.17137		0.264999	4.41952	4.75393	2.62369	2.42662
0.264906	5.87768	5.88624	1.82735	1.81798		0.264906	5.50707	5.51913	2.25903	2.17128		0.264906	4.41931	4.75377	2.62333	2.42654
0.264814	5.87722	5.88598	1.82516	1.81789		0.264814	5.50758	5.51892	2.26112	2.1712		0.264814	4.41845	4.75362	2.62242	2.42646
0.264721	5.87773	5.88573	1.82766	1.8178		0.264721	5.50783	5.51871	2.26143	2.17111		0.264721	4.41824	4.75346	2.62145	2.42638
0.264628	5.87738	5.88548	1.82521	1.81771		0.264628	5.50793	5.5185	2.26112	2.17102		0.264628	4.4188	4.75331	2.6216	2.4263
0.264535	5.87732	5.88522	1.82562	1.81761		0.264535	5.50803	5.51829	2.26341	2.17093		0.264535	4.41896	4.75315	2.62129	2.42622
0.264443	5.88007	5.88497	1.82858	1.81752		0.264443	5.50773	5.51808	2.2626	2.17084		0.264443	4.41911	4.753	2.61992	2.42614
0.264351	5.87957	5.88472	1.82888	1.81743		0.264351	5.50722	5.51787	2.26051	2.17075		0.264351	4.4184	4.75284	2.62043	2.42606
0.264258	5.87906	5.88446	1.82603	1.81734		0.264258	5.50579	5.51766	2.26112	2.17066		0.264258	4.41885	4.75269	2.6216	2.42598
0.264166	5.87839	5.88421	1.82929	1.81724		0.264166	5.50534	5.51746	2.25812	2.17057		0.264166	4.41712	4.75253	2.62099	2.4259
0.264074	5.87682	5.88396	1.82781	1.81715		0.264074	5.50508	5.51725	2.25919	2.17049		0.264074	4.41758	4.75238	2.62135	2.42582
0.263982	5.87753	5.88371	1.82633	1.81706		0.263982	5.50477	5.51704	2.25684	2.1704		0.263982	4.41789	4.75222	2.62185	2.42574
0.26389	5.87569	5.88346	1.82669	1.81697		0.26389	5.50488	5.51683	2.25669	2.17031		0.26389	4.41748	4.75207	2.62231	2.42566
0.263798	5.87549	5.88321	1.82669	1.81688		0.263798	5.50523	5.51662	2.25761	2.17022		0.263798	4.41687	4.75191	2.62038	2.42558
0.263706	5.87595	5.88296	1.82659	1.81678		0.263706	5.50564	5.51642	2.2572	2.17013		0.263706	4.41646	4.75176	2.62043	2.4255
0.263615	5.87437	5.8827	1.82822	1.81669		0.263615	5.50574	5.51621	2.25913	2.17004		0.263615	4.41529	4.75161	2.61997	2.42542
0.263523	5.87498	5.88245	1.82888	1.8166		0.263523	5.50534	5.516	2.26082	2.16996		0.263523	4.41458	4.75145	2.61926	2.42534
0.263432	5.87432	5.8822	1.82842	1.81651		0.263432	5.50549	5.51579	2.26015	2.16987		0.263432	4.41391	4.7513	2.61961	2.42526
0.26334	5.87457	5.88195	1.82781	1.81642		0.26334	5.50477	5.51559	2.26178	2.16978		0.26334	4.41488	4.75114	2.61992	2.42518
0.263249	5.87524	5.8817	1.8274	1.81633		0.263249	5.50411	5.51538	2.25939	2.16969		0.263249	4.41453	4.75099	2.62063	2.4251
0.263158	5.87447	5.88145	1.82588	1.81624		0.263158	5.50345	5.51517	2.25969	2.16961		0.263158	4.41442	4.75084	2.62089	2.42502
0.263067	5.87386	5.88121	1.82501	1.81614		0.263067	5.5032	5.51497	2.25832	2.16952		0.263067	4.41483	4.75069	2.62114	2.42494
0.262976	5.87264	5.88096	1.82491	1.81605		0.262976	5.50208	5.51476	2.25812	2.16943		0.262976	4.41478	4.75053	2.62053	2.42486
0.262885	5.87213	5.88071	1.82374	1.81596		0.262885	5.50096	5.51456	2.25822	2.16934		0.262885	4.41412	4.75038	2.61931	2.42478
0.262794	5.87126	5.88046	1.82644	1.81587		0.262794	5.50085	5.51435	2.2572	2.16926		0.262794	4.41402	4.75023	2.61921	2.4247
0.262703	5.87238	5.88021	1.82562	1.81578		0.262703	5.50101	5.51415	2.26015	2.16917		0.262703	4.41478	4.75008	2.61865	2.42463
0.262613	5.87305	5.87996	1.82883	1.81569		0.262613	5.50101	5.51394	2.25898	2.16908		0.262613	4.41432	4.74992	2.61839	2.42455
0.262522	5.87274	5.87972	1.82842	1.8156		0.262522	5.50202	5.51374	2.25857	2.169		0.262522	4.41396	4.74977	2.61854	2.42447
0.262432	5.87284	5.87947	1.83077	1.81551		0.262432	5.50243	5.51353	2.2602	2.16891		0.262432	4.41402	4.74962	2.61895	2.42439
0.262342	5.87315	5.87922	1.83031	1.81542		0.262342	5.50401	5.51333	2.25995	2.16882		0.262342	4.41407	4.74947	2.61829	2.42431
0.262251	5.87045	5.87898	1.82975	1.81533		0.262251	5.50371	5.51312	2.25837	2.16874		0.262251	4.41269	4.74932	2.61793	2.42423
0.262161	5.87244	5.87873	1.82715	1.81524		0.262161	5.50269	5.51292	2.25934	2.16865		0.262161	4.4132	4.74917	2.61768	2.42415
0.262071	5.87055	5.87848	1.82583	1.81515		0.262071	5.50274	5.51271	2.25959	2.16856		0.262071	4.413	4.74902	2.61717	2.42408
0.261981	5.87177	5.87824	1.82557	1.81506		0.261981	5.50309	5.51251	2.25975	2.16848		0.261981	4.41356	4.74886	2.61691	2.424
0.261891	5.8733	5.87799	1.82348	1.81497		0.261891	5.50096	5.51231	2.25603	2.16839		0.261891	4.41335	4.74871	2.61727	2.42392
0.261802	5.87223	5.87774	1.82313	1.81488		0.261802	5.50085	5.5121	2.25863	2.16831		0.261802	4.41366	4.74856	2.61798	2.42384
0.261712	5.87213	5.8775	1.82654	1.81479		0.261712	5.50146	5.5119	2.25883	2.16822		0.261712	4.4133	4.74841	2.61773	2.42376
0.261622	5.87188	5.87725	1.82521	1.8147		0.261622	5.5008	5.5117	2.25888	2.16813		0.261622	4.41279	4.74826	2.61798	2.42369
0.261533	5.87086	5.87701	1.82358	1.81461		0.261533	5.49968	5.5115	2.26066	2.16805		0.261533	4.41259	4.74811	2.62079	2.42361
0.261443	5.86974	5.87677	1.82501	1.81452		0.261443	5.5005	5.51129	2.25954	2.16796		0.261443	4.41101	4.74796	2.61671	2.42353
0.261354	5.86958	5.87652	1.82226	1.81443		0.261354	5.49943	5.51109	2.26194	2.16788		0.261354	4.41101	4.74781	2.61773	2.42345
0.261265	5.86958	5.87628	1.82119	1.81434		0.261265	5.49882	5.51089	2.25888	2.16779		0.261265	4.41167	4.74766	2.61732	2.42337
0.261176	5.86841	5.87603	1.82272	1.81425		0.261176	5.49912	5.51069	2.25638	2.1677		0.261176	4.40969	4.74751	2.61809	2.4233
0.261087	5.86806	5.87579	1.82252	1.81417		0.261087	5.49953	5.51049	2.25725	2.16762		0.261087	4.40882	4.74736	2.61528	2.42322
0.260998	5.86699	5.87555	1.82389	1.81408		0.260998	5.49922	5.51029	2.25694	2.16753		0.260998	4.41142	4.74721	2.6191	2.42314
0.260909	5.86673	5.8753	1.82608	1.81399		0.260909	5.49933	5.51008	2.25781	2.16745		0.260909	4.40826	4.74707	2.61742	2.42307
0.26082	5.86994	5.87506	1.82725	1.8139		0.26082	5.49958	5.50988	2.25812	2.16736		0.26082	4.40867	4.74692	2.61732	2.42299
0.260732	5.8679	5.87482	1.82995	1.81381		0.260732	5.49892	5.50968	2.25944	2.16728		0.260732	4.40729	4.74677	2.61753	2.42291
0.260643	5.86867	5.87458	1.83021	1.81372		0.260643	5.49703	5.50948	2.26	2.16719		0.260643	4.40729	4.74662	2.61686	2.42283
0.260555	5.86984	5.87433	1.83066	1.81363		0.260555	5.49698	5.50928	2.25806	2.16711		0.260555	4.40597	4.74647	2.61717	2.42276
0.260466	5.8678	5.87409	1.82868	1.81355		0.260466	5.49601	5.50908	2.25873	2.16702		0.260466	4.40724	4.74632	2.61722	2.42268
0.260378	5.86739	5.87385	1.83092	1.81346		0.260378	5.49326	5.50888	2.25868	2.16694		0.260378	4.40699	4.74617	2.61702	2.4226
0.26029	5.86785	5.87361	1.82802	1.81337		0.26029	5.49408	5.50868	2.25776	2.16685		0.26029	4.40734	4.74603	2.61574	2.42253
0.260201	5.86724	5.87337	1.82761	1.81328		0.260201	5.49372	5.50848	2.25959	2.16677		0.260201	4.40796	4.74588	2.61559	2.42245
0.260113	5.86632	5.87313	1.82898	1.81319		0.260113	5.49296	5.50828	2.25801	2.16669		0.260113	4.40475	4.74573	2.61534	2.42237
0.260025	5.86587	5.87289	1.82903	1.81311		0.260025	5.49352	5.50809	2.26046	2.1666		0.260025	4.4078	4.74558	2.61569	2.4223
0.259938	5.86653	5.87265	1.82521	1.81302		0.259938	5.49505	5.50789	2.25903	2.16652		0.259938	4.40541	4.74544	2.61523	2.42222
0.25985	5.86597	5.87241	1.82328	1.81293		0.25985	5.4951	5.50769	2.25694	2.16643		0.25985	4.40627	4.74529	2.61534	2.42214
0.259762	5.8675	5.87217	1.82323	1.81284		0.259762	5.49439	5.50749	2.25791	2.16635		0.259762	4.40627	4.74514	2.61472	2.42207
0.259675	5.86648	5.87193	1.82282	1.81275		0.259675	5.49545	5.50729	2.25654	2.16626		0.259675	4.40683	4.74499	2.61467	2.42199
0.259587	5.86556	5.87169	1.82221	1.81267		0.259587	5.49474	5.50709	2.25516	2.16618		0.259587	4.40408	4.74485	2.61442	2.42192
0.2595	5.86475	5.87145	1.82358	1.81258		0.2595	5.49388	5.5069	2.25496	2.1661		0.2595	4.40526	4.7447	2.61483	2.42184
0.259412	5.8623	5.87121	1.82399	1.81249		0.259412	5.49433	5.5067	2.25572	2.16601		0.259412	4.40393	4.74455	2.61569	2.42176
0.259325	5.86077	5.87097	1.82364	1.81241		0.259325	5.49408	5.5065	2.25735	2.16593		0.259325	4.40439	4.74441	2.61528	2.42169
0.259238	5.86235	5.87073	1.82246	1.81232		0.259238	5.49332	5.5063	2.25587	2.16585		0.259238	4.40434	4.74426	2.61518	2.42161
0.259151	5.86087	5.8705	1.82308	1.81223		0.259151	5.49352	5.50611	2.2574	2.16576		0.259151	4.40454	4.74412	2.61467	2.42154
0.259064	5.86271	5.87026	1.82328	1.81214		0.259064	5.49301	5.50591	2.25776	2.16568		0.259064	4.40536	4.74397	2.61432	2.42146
0.258977	5.86235	5.87002	1.82119	1.81206		0.258977	5.49265	5.50571	2.25689	2.1656		0.258977	4.40587	4.74382	2.61401	2.42139
0.25889	5.86454	5.86978	1.81997	1.81197		0.25889	5.49337	5.50552	2.25745	2.16551		0.25889	4.40444	4.74368	2.61457	2.42131
0.258803	5.86378	5.86955	1.82241	1.81188		0.258803	5.49388	5.50532	2.25638	2.16543		0.258803	4.40429	4.74353	2.61503	2.42123
0.258717	5.86352	5.86931	1.82038	1.8118		0.258717	5.49398	5.50512	2.25934	2.16535		0.258717	4.40251	4.74339	2.61549	2.42116
0.25863	5.86357	5.86907	1.81875	1.81171		0.25863	5.49413	5.50493	2.25919	2.16526		0.25863	4.40235	4.74324	2.61523	2.42108
0.258544	5.86133	5.86884	1.8217	1.81162		0.258544	5.49464	5.50473	2.2574	2.16518		0.258544	4.40088	4.7431	2.61498	2.42101
0.258457	5.8597	5.8686	1.82043	1.81154		0.258457	5.49347	5.50454	2.2573	2.1651		0.258457	4.40174	4.74295	2.61416	2.42093
0.258371	5.86057	5.86836	1.8191	1.81145		0.258371	5.49398	5.50434	2.25623	2.16501		0.258371	4.40083	4.74281	2.61376	2.42086
0.258285	5.86021	5.86813	1.81885	1.81137		0.258285	5.49316	5.50415	2.25679	2.16493		0.258285	4.40383	4.74266	2.61345	2.42078
0.258199	5.86057	5.86789	1.82308	1.81128		0.258199	5.49209	5.50395	2.25547	2.16485		0.258199	4.40205	4.74252	2.61411	2.42071
0.258113	5.86113	5.86766	1.82165	1.81119		0.258113	5.49107	5.50376	2.25715	2.16477		0.258113	4.402	4.74237	2.61416	2.42063
0.258027	5.86098	5.86742	1.82185	1.81111		0.258027	5.49031	5.50356	2.26025	2.16468		0.258027	4.40291	4.74223	2.61437	2.42056
0.257941	5.86026	5.86719	1.82445	1.81102		0.257941	5.48883	5.50337	2.25791	2.1646		0.257941	4.40057	4.74209	2.61442	2.42048
0.257855	5.85777	5.86695	1.82124	1.81094		0.257855	5.48802	5.50318	2.25842	2.16452		0.257855	4.40011	4.74194	2.61427	2.42041
0.25777	5.86047	5.86672	1.81788	1.81085		0.25777	5.48746	5.50298	2.25776	2.16444		0.25777	4.39996	4.7418	2.61427	2.42034
0.257684	5.85797	5.86649	1.82201	1.81077		0.257684	5.48776	5.50279	2.25654	2.16436		0.257684	4.39945	4.74165	2.61325	2.42026
0.257599	5.85812	5.86625	1.82328	1.81068		0.257599	5.48736	5.50259	2.25593	2.16427		0.257599	4.39986	4.74151	2.61335	2.42019
0.257513	5.85741	5.86602	1.82231	1.8106		0.257513	5.48909	5.5024	2.25455	2.16419		0.257513	4.39925	4.74137	2.6132	2.42011
0.257428	5.85761	5.86578	1.82165	1.81051		0.257428	5.48746	5.50221	2.25679	2.16411		0.257428	4.3997	4.74123	2.61345	2.42004
0.257343	5.85711	5.86555	1.82364	1.81042		0.257343	5.48909	5.50202	2.25659	2.16403		0.257343	4.40001	4.74108	2.61223	2.41996
0.257257	5.85665	5.86532	1.82022	1.81034		0.257257	5.48827	5.50182	2.25496	2.16395		0.257257	4.3993	4.74094	2.6132	2.41989
0.257172	5.85711	5.86509	1.81931	1.81025		0.257172	5.487	5.50163	2.25587	2.16386		0.257172	4.3994	4.7408	2.61309	2.41982
0.257087	5.85828	5.86485	1.8215	1.81017		0.257087	5.48736	5.50144	2.25445	2.16378		0.257087	4.4023	4.74065	2.61228	2.41974
0.257002	5.85599	5.86462	1.82343	1.81009		0.257002	5.48792	5.50125	2.25506	2.1637		0.257002	4.3994	4.74051	2.61172	2.41967
0.256917	5.85624	5.86439	1.82414	1.81		0.256917	5.48741	5.50105	2.25582	2.16362		0.256917	4.40149	4.74037	2.61177	2.41959
0.256833	5.85456	5.86416	1.82236	1.80992		0.256833	5.48807	5.50086	2.25593	2.16354		0.256833	4.40042	4.74023	2.61136	2.41952
0.256748	5.85456	5.86393	1.8217	1.80983		0.256748	5.48741	5.50067	2.25817	2.16346		0.256748	4.39945	4.74009	2.61091	2.41945
0.256664	5.85451	5.8637	1.82134	1.80975		0.256664	5.48583	5.50048	2.2574	2.16338		0.256664	4.39843	4.73994	2.61172	2.41937
0.256579	5.85599	5.86346	1.82017	1.80966		0.256579	5.48486	5.50029	2.25628	2.1633		0.256579	4.39807	4.7398	2.61177	2.4193
0.256495	5.85751	5.86323	1.81961	1.80958		0.256495	5.48476	5.5001	2.25613	2.16321		0.256495	4.39741	4.73966	2.61141	2.41923
0.25641	5.85711	5.863	1.82094	1.80949		0.25641	5.4845	5.49991	2.25542	2.16313		0.25641	4.3969	4.73952	2.61203	2.41915
0.256326	5.8569	5.86277	1.82017	1.80941		0.256326	5.48394	5.49972	2.25613	2.16305		0.256326	4.3966	4.73938	2.61243	2.41908
0.256242	5.85619	5.86254	1.82175	1.80933		0.256242	5.48756	5.49953	2.25425	2.16297		0.256242	4.39482	4.73924	2.61238	2.41901
0.256158	5.85492	5.86231	1.82414	1.80924		0.256158	5.48491	5.49934	2.25756	2.16289		0.256158	4.39512	4.73909	2.61284	2.41893
0.256074	5.85425	5.86208	1.82292	1.80916		0.256074	5.48608	5.49915	2.25572	2.16281		0.256074	4.39512	4.73895	2.61284	2.41886
0.25599	5.85359	5.86185	1.8219	1.80907		0.25599	5.48507	5.49896	2.25358	2.16273		0.25599	4.39461	4.73881	2.61259	2.41879
0.255906	5.85385	5.86162	1.81961	1.80899		0.255906	5.48481	5.49877	2.2546	2.16265		0.255906	4.39583	4.73867	2.61131	2.41872
0.255822	5.8541	5.8614	1.8187	1.80891		0.255822	5.48466	5.49858	2.25353	2.16257		0.255822	4.3965	4.73853	2.61065	2.41864
0.255739	5.85181	5.86117	1.81559	1.80882		0.255739	5.48664	5.49839	2.25338	2.16249		0.255739	4.3969	4.73839	2.6108	2.41857
0.255655	5.85313	5.86094	1.81915	1.80874		0.255655	5.4843	5.4982	2.25481	2.16241		0.255655	4.39588	4.73825	2.61116	2.4185
0.255571	5.85242	5.86071	1.81941	1.80866		0.255571	5.48593	5.49801	2.25577	2.16233		0.255571	4.39568	4.73811	2.61147	2.41843
0.255488	5.85283	5.86048	1.82002	1.80857		0.255488	5.48537	5.49782	2.2574	2.16225		0.255488	4.39599	4.73797	2.61157	2.41835
0.255405	5.85242	5.86025	1.82124	1.80849		0.255405	5.48308	5.49763	2.25547	2.16217		0.255405	4.39354	4.73783	2.61182	2.41828
0.255321	5.85155	5.86003	1.81905	1.80841		0.255321	5.48512	5.49744	2.25582	2.16209		0.255321	4.39456	4.73769	2.61162	2.41821
0.255238	5.85155	5.8598	1.81987	1.80832		0.255238	5.4842	5.49726	2.25414	2.16201		0.255238	4.39426	4.73755	2.6106	2.41814
0.255155	5.84891	5.85957	1.82109	1.80824		0.255155	5.48405	5.49707	2.25328	2.16193		0.255155	4.39349	4.73741	2.60948	2.41806
0.255072	5.85003	5.85935	1.82094	1.80816		0.255072	5.48435	5.49688	2.25475	2.16185		0.255072	4.3938	4.73727	2.60958	2.41799
0.254989	5.84931	5.85912	1.82022	1.80807		0.254989	5.48318	5.49669	2.25379	2.16177		0.254989	4.39339	4.73714	2.61014	2.41792
0.254906	5.84819	5.85889	1.81971	1.80799		0.254906	5.48226	5.49651	2.25557	2.16169		0.254906	4.39293	4.737	2.61019	2.41785
0.254824	5.84972	5.85867	1.81712	1.80791		0.254824	5.48242	5.49632	2.25603	2.16161		0.254824	4.39324	4.73686	2.61019	2.41777
0.254741	5.84962	5.85844	1.81564	1.80783		0.254741	5.48257	5.49613	2.25435	2.16153		0.254741	4.39252	4.73672	2.61182	2.4177
0.254658	5.84865	5.85821	1.81773	1.80774		0.254658	5.48216	5.49594	2.2545	2.16145		0.254658	4.39257	4.73658	2.61197	2.41763
0.254576	5.85079	5.85799	1.81788	1.80766		0.254576	5.48221	5.49576	2.25379	2.16138		0.254576	4.39364	4.73644	2.61019	2.41756
0.254493	5.85089	5.85776	1.82002	1.80758		0.254493	5.48282	5.49557	2.25379	2.1613		0.254493	4.39303	4.7363	2.61055	2.41749
0.254411	5.85094	5.85754	1.82104	1.8075		0.254411	5.48145	5.49539	2.25333	2.16122		0.254411	4.39329	4.73617	2.6106	2.41742
0.254329	5.85003	5.85731	1.82201	1.80741		0.254329	5.48186	5.4952	2.2519	2.16114		0.254329	4.39324	4.73603	2.6106	2.41734
0.254246	5.85033	5.85709	1.81875	1.80733		0.254246	5.4813	5.49501	2.25307	2.16106		0.254246	4.39344	4.73589	2.61085	2.41727
0.254164	5.84855	5.85686	1.81814	1.80725		0.254164	5.48038	5.49483	2.25139	2.16098		0.254164	4.39069	4.73575	2.61192	2.4172
0.254082	5.84712	5.85664	1.81691	1.80717		0.254082	5.47946	5.49464	2.25333	2.1609		0.254082	4.39094	4.73561	2.61152	2.41713
0.254	5.84779	5.85642	1.81645	1.80709		0.254	5.47885	5.49446	2.25338	2.16082		0.254	4.39038	4.73548	2.61014	2.41706
0.253918	5.8461	5.85619	1.81523	1.80701		0.253918	5.4789	5.49427	2.25343	2.16074		0.253918	4.39023	4.73534	2.61055	2.41699
0.253837	5.84875	5.85597	1.81737	1.80692		0.253837	5.47783	5.49409	2.25587	2.16067		0.253837	4.39038	4.7352	2.61019	2.41692
0.253755	5.84712	5.85575	1.82043	1.80684		0.253755	5.4789	5.4939	2.25455	2.16059		0.253755	4.39008	4.73507	2.60978	2.41685
0.253673	5.84646	5.85552	1.81875	1.80676		0.253673	5.47855	5.49372	2.25404	2.16051		0.253673	4.38993	4.73493	2.6104	2.41678
0.253592	5.84835	5.8553	1.82206	1.80668		0.253592	5.4785	5.49353	2.25455	2.16043		0.253592	4.39033	4.73479	2.6107	2.4167
0.25351	5.84488	5.85508	1.82353	1.8066		0.25351	5.47793	5.49335	2.25455	2.16035		0.25351	4.38886	4.73465	2.61029	2.41663
0.253429	5.84504	5.85485	1.82043	1.80652		0.253429	5.47743	5.49316	2.2544	2.16028		0.253429	4.38937	4.73452	2.61045	2.41656
0.253347	5.84417	5.85463	1.81951	1.80644		0.253347	5.47778	5.49298	2.25297	2.1602		0.253347	4.38886	4.73438	2.61014	2.41649
0.253266	5.84386	5.85441	1.82068	1.80635		0.253266	5.47819	5.4928	2.25481	2.16012		0.253266	4.38875	4.73425	2.60973	2.41642
0.253185	5.84468	5.85419	1.81819	1.80627		0.253185	5.47748	5.49261	2.25348	2.16004		0.253185	4.3884	4.73411	2.60994	2.41635
0.253104	5.84733	5.85397	1.81579	1.80619		0.253104	5.47768	5.49243	2.25048	2.15996		0.253104	4.38835	4.73397	2.60637	2.41628
0.253023	5.84712	5.85374	1.81798	1.80611		0.253023	5.47743	5.49225	2.25144	2.15989		0.253023	4.38835	4.73384	2.61065	2.41621
0.252942	5.8484	5.85352	1.81895	1.80603		0.252942	5.47727	5.49206	2.25053	2.15981		0.252942	4.38723	4.7337	2.60739	2.41614
0.252861	5.84748	5.8533	1.81757	1.80595		0.252861	5.47605	5.49188	2.25083	2.15973		0.252861	4.38738	4.73357	2.60917	2.41607
0.25278	5.8457	5.85308	1.81625	1.80587		0.25278	5.47615	5.4917	2.25093	2.15965		0.25278	4.38713	4.73343	2.60958	2.416
0.252699	5.84371	5.85286	1.81651	1.80579		0.252699	5.47625	5.49152	2.25114	2.15958		0.252699	4.38677	4.7333	2.60922	2.41593
0.252619	5.84279	5.85264	1.81421	1.80571		0.252619	5.47559	5.49133	2.25277	2.1595		0.252619	4.38718	4.73316	2.60826	2.41586
0.252538	5.84356	5.85242	1.81325	1.80563		0.252538	5.47574	5.49115	2.24971	2.15942		0.252538	4.38774	4.73303	2.6081	2.41579
0.252458	5.84366	5.8522	1.81263	1.80555		0.252458	5.47483	5.49097	2.25221	2.15934		0.252458	4.38753	4.73289	2.60872	2.41572
0.252377	5.84636	5.85198	1.81432	1.80547		0.252377	5.47432	5.49079	2.25226	2.15927		0.252377	4.38753	4.73276	2.60928	2.41565
0.252297	5.84692	5.85176	1.81533	1.80539		0.252297	5.47518	5.49061	2.25149	2.15919		0.252297	4.38641	4.73262	2.6106	2.41558
0.252217	5.84728	5.85154	1.81396	1.80531		0.252217	5.47493	5.49042	2.25318	2.15911		0.252217	4.38687	4.73249	2.6104	2.41551
0.252136	5.84947	5.85132	1.81681	1.80523		0.252136	5.47534	5.49024	2.25292	2.15904		0.252136	4.38692	4.73235	2.61014	2.41544
0.252056	5.84605	5.8511	1.81732	1.80515		0.252056	5.47564	5.49006	2.25119	2.15896		0.252056	4.38651	4.73222	2.60973	2.41537
0.251976	5.84748	5.85089	1.81956	1.80507		0.251976	5.47518	5.48988	2.2519	2.15888		0.251976	4.38702	4.73208	2.60953	2.4153
0.251896	5.84554	5.85067	1.81992	1.80499		0.251896	5.47595	5.4897	2.25216	2.15881		0.251896	4.38697	4.73195	2.60892	2.41523
0.251816	5.84575	5.85045	1.82287	1.80491		0.251816	5.47488	5.48952	2.25221	2.15873		0.251816	4.38631	4.73182	2.60729	2.41516
0.251737	5.84341	5.85023	1.82282	1.80483		0.251737	5.47432	5.48934	2.25251	2.15865		0.251737	4.38509	4.73168	2.60958	2.41509
0.251657	5.84442	5.85001	1.81951	1.80475		0.251657	5.47478	5.48916	2.25419	2.15858		0.251657	4.38509	4.73155	2.60851	2.41502
0.251577	5.8432	5.8498	1.81752	1.80467		0.251577	5.47457	5.48898	2.25368	2.1585		0.251577	4.38437	4.73141	2.60673	2.41495
0.251498	5.84116	5.84958	1.81717	1.80459		0.251498	5.47391	5.4888	2.25297	2.15842		0.251498	4.38331	4.73128	2.60922	2.41488
0.251418	5.84162	5.84936	1.81426	1.80451		0.251418	5.47274	5.48862	2.25384	2.15835		0.251418	4.38376	4.73115	2.60785	2.41482
0.251339	5.84274	5.84914	1.81432	1.80443		0.251339	5.47564	5.48844	2.25246	2.15827		0.251339	4.38346	4.73101	2.60826	2.41475
0.251259	5.84152	5.84893	1.81645	1.80435		0.251259	5.4735	5.48826	2.25262	2.1582		0.251259	4.38331	4.73088	2.60861	2.41468
0.25118	5.84448	5.84871	1.81691	1.80427		0.25118	5.4735	5.48808	2.25292	2.15812		0.25118	4.38346	4.73075	2.60933	2.41461
0.251101	5.84534	5.84849	1.81569	1.80419		0.251101	5.47381	5.4879	2.25012	2.15804		0.251101	4.383	4.73062	2.60928	2.41454
0.251022	5.84391	5.84828	1.81569	1.80411		0.251022	5.47371	5.48772	2.25063	2.15797		0.251022	4.38361	4.73048	2.60882	2.41447
0.250943	5.84305	5.84806	1.81819	1.80403		0.250943	5.47294	5.48754	2.24885	2.15789		0.250943	4.38285	4.73035	2.60841	2.4144
0.250864	5.84188	5.84785	1.81533	1.80396		0.250864	5.4732	5.48737	2.24956	2.15782		0.250864	4.3831	4.73022	2.60749	2.41433
0.250785	5.84234	5.84763	1.81829	1.80388		0.250785	5.47376	5.48719	2.25007	2.15774		0.250785	4.38305	4.73009	2.60714	2.41427
0.250706	5.83953	5.84742	1.81671	1.8038		0.250706	5.47325	5.48701	2.24987	2.15767		0.250706	4.38229	4.72995	2.6077	2.4142
0.250627	5.83897	5.8472	1.81661	1.80372		0.250627	5.47233	5.48683	2.25246	2.15759		0.250627	4.38178	4.72982	2.60877	2.41413
0.250549	5.83913	5.84699	1.81533	1.80364		0.250549	5.47274	5.48665	2.25267	2.15752		0.250549	4.38147	4.72969	2.60795	2.41406
0.25047	5.83862	5.84677	1.81355	1.80356		0.25047	5.47198	5.48648	2.25246	2.15744		0.25047	4.38193	4.72956	2.60815	2.41399
0.250392	5.83872	5.84656	1.81141	1.80348		0.250392	5.47187	5.4863	2.252	2.15736		0.250392	4.38224	4.72943	2.60795	2.41392
0.250313	5.83882	5.84634	1.81299	1.80341		0.250313	5.47233	5.48612	2.25104	2.15729		0.250313	4.38254	4.7293	2.60683	2.41386
0.250235	5.84172	5.84613	1.81085	1.80333		0.250235	5.47208	5.48594	2.252	2.15721		0.250235	4.38331	4.72916	2.60663	2.41379
0.250156	5.8404	5.84591	1.81157	1.80325		0.250156	5.47249	5.48577	2.24936	2.15714		0.250156	4.38275	4.72903	2.60673	2.41372
0.250078	5.83928	5.8457	1.81157	1.80317		0.250078	5.47198	5.48559	2.24951	2.15706		0.250078	4.38234	4.7289	2.60759	2.41365
0.25	5.83897	5.84549	1.81457	1.80309		0.25	5.4703	5.48541	2.24997	2.15699		0.25	4.38213	4.72877	2.60719	2.41358
0.249922	5.83755	5.84527	1.81442	1.80302		0.249922	5.47101	5.48524	2.25002	2.15691		0.249922	4.38081	4.72864	2.60775	2.41352
0.249844	5.83755	5.84506	1.81381	1.80294		0.249844	5.46999	5.48506	2.25083	2.15684		0.249844	4.38127	4.72851	2.60734	2.41345
0.249766	5.8378	5.84485	1.8136	1.80286		0.249766	5.46917	5.48488	2.25206	2.15677		0.249766	4.38259	4.72838	2.60658	2.41338
0.249688	5.83643	5.84463	1.81595	1.80278		0.249688	5.46836	5.48471	2.25088	2.15669		0.249688	4.38269	4.72825	2.60653	2.41331
0.24961	5.83572	5.84442	1.81544	1.80271		0.24961	5.46739	5.48453	2.25348	2.15662		0.24961	4.38315	4.72812	2.60612	2.41325
0.249533	5.83388	5.84421	1.81396	1.80263		0.249533	5.46749	5.48436	2.2489	2.15654		0.249533	4.3832	4.72799	2.60637	2.41318
0.249455	5.83312	5.844	1.81595	1.80255		0.249455	5.46719	5.48418	2.24966	2.15647		0.249455	4.38285	4.72786	2.60673	2.41311
0.249377	5.83454	5.84379	1.81671	1.80247		0.249377	5.46953	5.48401	2.24915	2.15639		0.249377	4.38066	4.72773	2.60668	2.41304
0.2493	5.83607	5.84357	1.81426	1.8024		0.2493	5.4679	5.48383	2.24925	2.15632		0.2493	4.38061	4.7276	2.60586	2.41298
0.249222	5.83852	5.84336	1.81513	1.80232		0.249222	5.46968	5.48366	2.25002	2.15624		0.249222	4.37999	4.72747	2.60647	2.41291
0.249145	5.83765	5.84315	1.81508	1.80224		0.249145	5.46821	5.48348	2.25109	2.15617		0.249145	4.37974	4.72734	2.6053	2.41284
0.249068	5.83918	5.84294	1.81513	1.80216		0.249068	5.46612	5.48331	2.25267	2.1561		0.249068	4.38035	4.72721	2.60612	2.41277
0.248991	5.83765	5.84273	1.81605	1.80209		0.248991	5.46612	5.48313	2.24717	2.15602		0.248991	4.38101	4.72708	2.60418	2.41271
0.248913	5.83429	5.84252	1.8135	1.80201		0.248913	5.46607	5.48296	2.25063	2.15595		0.248913	4.3804	4.72695	2.60749	2.41264
0.248836	5.83368	5.84231	1.81314	1.80193		0.248836	5.46536	5.48278	2.24829	2.15587		0.248836	4.3804	4.72682	2.60759	2.41257
0.248759	5.8323	5.8421	1.81645	1.80186		0.248759	5.46627	5.48261	2.24859	2.1558		0.248759	4.37954	4.72669	2.60602	2.41251
0.248682	5.8323	5.84189	1.81452	1.80178		0.248682	5.46561	5.48243	2.25099	2.15573		0.248682	4.37984	4.72656	2.60495	2.41244
0.248606	5.83144	5.84168	1.81381	1.8017		0.248606	5.4648	5.48226	2.25058	2.15565		0.248606	4.37791	4.72643	2.60714	2.41237
0.248529	5.8347	5.84147	1.81462	1.80163		0.248529	5.46576	5.48209	2.25226	2.15558		0.248529	4.37852	4.7263	2.60398	2.41231
0.248452	5.83475	5.84126	1.81513	1.80155		0.248452	5.46393	5.48191	2.25149	2.15551		0.248452	4.37867	4.72618	2.60347	2.41224
0.248375	5.83424	5.84105	1.80988	1.80147		0.248375	5.465	5.48174	2.24895	2.15543		0.248375	4.37816	4.72605	2.6054	2.41217
0.248299	5.83424	5.84084	1.80999	1.8014		0.248299	5.46586	5.48157	2.2492	2.15536		0.248299	4.37786	4.72592	2.60729	2.41211
0.248222	5.83378	5.84063	1.81238	1.80132		0.248222	5.46378	5.48139	2.24717	2.15529		0.248222	4.3778	4.72579	2.60642	2.41204
0.248146	5.83327	5.84042	1.81075	1.80124		0.248146	5.46495	5.48122	2.24701	2.15521		0.248146	4.37801	4.72566	2.60698	2.41197
0.248069	5.83368	5.84021	1.81116	1.80117		0.248069	5.4649	5.48105	2.24645	2.15514		0.248069	4.3778	4.72553	2.60591	2.41191
0.247993	5.8321	5.84	1.81355	1.80109		0.247993	5.46505	5.48088	2.24671	2.15507		0.247993	4.37719	4.72541	2.60439	2.41184
0.247917	5.83057	5.8398	1.81233	1.80102		0.247917	5.46439	5.4807	2.24859	2.15499		0.247917	4.37791	4.72528	2.60377	2.41177
0.247841	5.83139	5.83959	1.81381	1.80094		0.247841	5.4648	5.48053	2.24783	2.15492		0.247841	4.37724	4.72515	2.60327	2.41171
0.247765	5.82772	5.83938	1.81467	1.80086		0.247765	5.46439	5.48036	2.25012	2.15485		0.247765	4.37745	4.72502	2.60398	2.41164
0.247689	5.83001	5.83917	1.81493	1.80079		0.247689	5.46367	5.48019	2.25068	2.15477		0.247689	4.37786	4.7249	2.60469	2.41158
0.247613	5.82915	5.83897	1.81498	1.80071		0.247613	5.46347	5.48002	2.25017	2.1547		0.247613	4.37811	4.72477	2.60571	2.41151
0.247537	5.82981	5.83876	1.81447	1.80064		0.247537	5.46286	5.47985	2.25017	2.15463		0.247537	4.37893	4.72464	2.60444	2.41144
0.247461	5.82996	5.83855	1.81121	1.80056		0.247461	5.46378	5.47967	2.24874	2.15456		0.247461	4.37918	4.72451	2.60428	2.41138
0.247385	5.82935	5.83834	1.81034	1.80049		0.247385	5.46306	5.4795	2.24798	2.15448		0.247385	4.37842	4.72439	2.60444	2.41131
0.24731	5.82991	5.83814	1.81177	1.80041		0.24731	5.46261	5.47933	2.24727	2.15441		0.24731	4.37877	4.72426	2.60418	2.41125
0.247234	5.8294	5.83793	1.81345	1.80033		0.247234	5.46266	5.47916	2.24493	2.15434		0.247234	4.37765	4.72413	2.60459	2.41118
0.247159	5.83021	5.83773	1.81426	1.80026		0.247159	5.4621	5.47899	2.24671	2.15427		0.247159	4.37755	4.72401	2.60581	2.41112
0.247083	5.83062	5.83752	1.81712	1.80018		0.247083	5.46098	5.47882	2.2463	2.15419		0.247083	4.37587	4.72388	2.60612	2.41105
0.247008	5.82996	5.83731	1.81538	1.80011		0.247008	5.46113	5.47865	2.24722	2.15412		0.247008	4.37607	4.72375	2.60561	2.41098
0.246932	5.83083	5.83711	1.81319	1.80003		0.246932	5.46047	5.47848	2.24676	2.15405		0.246932	4.37592	4.72363	2.6051	2.41092
0.246857	5.8294	5.8369	1.81004	1.79996		0.246857	5.46072	5.47831	2.24589	2.15398		0.246857	4.37602	4.7235	2.60408	2.41085
0.246782	5.82838	5.8367	1.80841	1.79988		0.246782	5.46031	5.47814	2.24605	2.15391		0.246782	4.37689	4.72338	2.60398	2.41079
0.246707	5.82706	5.83649	1.80729	1.79981		0.246707	5.46143	5.47797	2.24401	2.15383		0.246707	4.37786	4.72325	2.60372	2.41072
0.246632	5.82492	5.83629	1.80357	1.79973		0.246632	5.46006	5.4778	2.24345	2.15376		0.246632	4.3773	4.72313	2.60474	2.41066
0.246557	5.824	5.83608	1.8052	1.79966		0.246557	5.46006	5.47763	2.24528	2.15369		0.246557	4.37689	4.723	2.60495	2.41059
0.246482	5.82431	5.83588	1.805	1.79958		0.246482	5.46047	5.47746	2.24426	2.15362		0.246482	4.37643	4.72287	2.6053	2.41053
0.246407	5.82634	5.83567	1.805	1.79951		0.246407	5.46021	5.47729	2.2462	2.15355		0.246407	4.37623	4.72275	2.6052	2.41046
0.246332	5.82614	5.83547	1.80657	1.79943		0.246332	5.45991	5.47712	2.24538	2.15348		0.246332	4.37439	4.72262	2.60393	2.4104
0.246258	5.8266	5.83527	1.80922	1.79936		0.246258	5.46001	5.47696	2.24788	2.1534		0.246258	4.37536	4.7225	2.60342	2.41033
0.246183	5.82797	5.83506	1.8106	1.79929		0.246183	5.4597	5.47679	2.24676	2.15333		0.246183	4.37551	4.72237	2.60291	2.41027
0.246108	5.82497	5.83486	1.8107	1.79921		0.246108	5.46006	5.47662	2.24696	2.15326		0.246108	4.37455	4.72225	2.6026	2.4102
0.246034	5.8241	5.83465	1.8109	1.79914		0.246034	5.45919	5.47645	2.24844	2.15319		0.246034	4.37465	4.72212	2.60352	2.41014
0.245959	5.82482	5.83445	1.81467	1.79906		0.245959	5.4594	5.47628	2.24727	2.15312		0.245959	4.37358	4.722	2.60352	2.41007
0.245885	5.82517	5.83425	1.81411	1.79899		0.245885	5.4594	5.47611	2.24732	2.15305		0.245885	4.37327	4.72187	2.60413	2.41001
0.245811	5.82634	5.83405	1.81391	1.79891		0.245811	5.45935	5.47595	2.24737	2.15298		0.245811	4.37399	4.72175	2.60393	2.40995
0.245737	5.82706	5.83384	1.81477	1.79884		0.245737	5.45945	5.47578	2.24594	2.15291		0.245737	4.37327	4.72162	2.60362	2.40988
0.245662	5.82685	5.83364	1.81595	1.79877		0.245662	5.45868	5.47561	2.24803	2.15283		0.245662	4.37439	4.7215	2.60372	2.40982
0.245588	5.82512	5.83344	1.81462	1.79869		0.245588	5.45828	5.47544	2.24559	2.15276		0.245588	4.375	4.72138	2.60352	2.40975
0.245514	5.82359	5.83324	1.81299	1.79862		0.245514	5.45823	5.47528	2.24605	2.15269		0.245514	4.37521	4.72125	2.60316	2.40969
0.24544	5.8238	5.83303	1.80963	1.79855		0.24544	5.45777	5.47511	2.24829	2.15262		0.24544	4.3747	4.72113	2.60337	2.40962
0.245366	5.82288	5.83283	1.80678	1.79847		0.245366	5.45782	5.47494	2.24752	2.15255		0.245366	4.37475	4.721	2.60388	2.40956
0.245293	5.82456	5.83263	1.80408	1.7984		0.245293	5.45721	5.47477	2.2488	2.15248		0.245293	4.3748	4.72088	2.60596	2.4095
0.245219	5.82543	5.83243	1.80418	1.79832		0.245219	5.45884	5.47461	2.24849	2.15241		0.245219	4.37424	4.72076	2.60209	2.40943
0.245145	5.82339	5.83223	1.80576	1.79825		0.245145	5.45817	5.47444	2.2492	2.15234		0.245145	4.37261	4.72063	2.60235	2.40937
0.245072	5.82426	5.83203	1.81187	1.79818		0.245072	5.45782	5.47428	2.2491	2.15227		0.245072	4.37424	4.72051	2.60403	2.4093
0.244998	5.82288	5.83183	1.81452	1.7981		0.244998	5.45787	5.47411	2.24676	2.1522		0.244998	4.37297	4.72039	2.60077	2.40924
0.244924	5.82319	5.83163	1.81437	1.79803		0.244924	5.4569	5.47394	2.24727	2.15213		0.244924	4.372	4.72026	2.60321	2.40918
0.244851	5.82125	5.83143	1.8164	1.79796		0.244851	5.45573	5.47378	2.24518	2.15206		0.244851	4.37292	4.72014	2.60362	2.40911
0.244778	5.82191	5.83122	1.81498	1.79788		0.244778	5.45558	5.47361	2.24676	2.15199		0.244778	4.3719	4.72002	2.60444	2.40905
0.244704	5.8238	5.83102	1.81269	1.79781		0.244704	5.45491	5.47345	2.24615	2.15192		0.244704	4.37144	4.7199	2.60434	2.40898
0.244631	5.82079	5.83082	1.80897	1.79774		0.244631	5.45497	5.47328	2.24518	2.15185		0.244631	4.37022	4.71977	2.60255	2.40892
0.244558	5.82278	5.83063	1.81014	1.79767		0.244558	5.4542	5.47311	2.24762	2.15178		0.244558	4.37057	4.71965	2.6026	2.40886
0.244485	5.82176	5.83043	1.8082	1.79759		0.244485	5.45512	5.47295	2.24523	2.15171		0.244485	4.37062	4.71953	2.60194	2.40879
0.244412	5.82196	5.83023	1.80642	1.79752		0.244412	5.4542	5.47278	2.24289	2.15164		0.244412	4.37174	4.71941	2.6026	2.40873
0.244339	5.82033	5.83003	1.80657	1.79745		0.244339	5.45435	5.47262	2.24294	2.15157		0.244339	4.37098	4.71928	2.60281	2.40867
0.244266	5.82151	5.82983	1.80576	1.79737		0.244266	5.45471	5.47246	2.24197	2.1515		0.244266	4.37174	4.71916	2.60286	2.4086
0.244193	5.81957	5.82963	1.80148	1.7973		0.244193	5.45491	5.47229	2.24248	2.15143		0.244193	4.37215	4.71904	2.60031	2.40854
0.24412	5.82161	5.82943	1.80418	1.79723		0.24412	5.45466	5.47213	2.24253	2.15136		0.24412	4.37017	4.71892	2.60286	2.40848
0.244048	5.81865	5.82923	1.80474	1.79716		0.244048	5.45507	5.47196	2.24503	2.15129		0.244048	4.37017	4.7188	2.60199	2.40841
0.243975	5.81988	5.82903	1.80759	1.79708		0.243975	5.45451	5.4718	2.24589	2.15122		0.243975	4.37113	4.71867	2.59924	2.40835
0.243902	5.81718	5.82884	1.81131	1.79701		0.243902	5.45491	5.47163	2.24533	2.15115		0.243902	4.37062	4.71855	2.60367	2.40829
0.24383	5.81799	5.82864	1.81365	1.79694		0.24383	5.45466	5.47147	2.24493	2.15108		0.24383	4.37185	4.71843	2.60311	2.40823
0.243757	5.81835	5.82844	1.81325	1.79687		0.243757	5.45537	5.47131	2.24396	2.15101		0.243757	4.372	4.71831	2.60271	2.40816
0.243685	5.81932	5.82824	1.8109	1.79679		0.243685	5.45491	5.47114	2.24442	2.15094		0.243685	4.37205	4.71819	2.60245	2.4081
0.243613	5.81926	5.82804	1.80988	1.79672		0.243613	5.45435	5.47098	2.24543	2.15087		0.243613	4.37205	4.71807	2.60265	2.40804
0.243541	5.81932	5.82785	1.80785	1.79665		0.243541	5.45446	5.47082	2.24345	2.1508		0.243541	4.37093	4.71795	2.60138	2.40797
0.243468	5.81942	5.82765	1.80876	1.79658		0.243468	5.45344	5.47065	2.24671	2.15073		0.243468	4.37098	4.71782	2.60179	2.40791
0.243396	5.81774	5.82745	1.80983	1.79651		0.243396	5.45328	5.47049	2.24396	2.15066		0.243396	4.37159	4.7177	2.60087	2.40785
0.243324	5.81723	5.82726	1.8106	1.79643		0.243324	5.45196	5.47033	2.24375	2.15059		0.243324	4.37174	4.71758	2.60133	2.40779
0.243252	5.81753	5.82706	1.81039	1.79636		0.243252	5.45262	5.47016	2.24355	2.15053		0.243252	4.37195	4.71746	2.60199	2.40772
0.24318	5.81667	5.82686	1.81488	1.79629		0.24318	5.45313	5.47	2.24253	2.15046		0.24318	4.37241	4.71734	2.6023	2.40766
0.243108	5.81753	5.82667	1.81207	1.79622		0.243108	5.45313	5.46984	2.24228	2.15039		0.243108	4.37169	4.71722	2.60102	2.4076
0.243037	5.81825	5.82647	1.80973	1.79615		0.243037	5.45374	5.46968	2.24238	2.15032		0.243037	4.37067	4.7171	2.60057	2.40754
0.242965	5.81677	5.82628	1.8108	1.79608		0.242965	5.45425	5.46952	2.24197	2.15025		0.242965	4.37118	4.71698	2.60016	2.40747
0.242893	5.81799	5.82608	1.81106	1.796		0.242893	5.45323	5.46935	2.24258	2.15018		0.242893	4.37139	4.71686	2.60011	2.40741
0.242821	5.81769	5.82588	1.80831	1.79593		0.242821	5.45308	5.46919	2.24156	2.15011		0.242821	4.37088	4.71674	2.60031	2.40735
0.24275	5.81774	5.82569	1.80775	1.79586		0.24275	5.45099	5.46903	2.24253	2.15004		0.24275	4.37164	4.71662	2.60209	2.40729
0.242678	5.81718	5.82549	1.80912	1.79579		0.242678	5.45043	5.46887	2.241	2.14998		0.242678	4.3695	4.7165	2.6025	2.40723
0.242607	5.81616	5.8253	1.80449	1.79572		0.242607	5.44824	5.46871	2.24172	2.14991		0.242607	4.3719	4.71638	2.60255	2.40716
0.242536	5.81718	5.8251	1.80387	1.79565		0.242536	5.44784	5.46855	2.24279	2.14984		0.242536	4.3692	4.71626	2.60235	2.4071
0.242464	5.81494	5.82491	1.8025	1.79558		0.242464	5.44728	5.46839	2.24187	2.14977		0.242464	4.36884	4.71614	2.60067	2.40704
0.242393	5.81677	5.82472	1.80107	1.79551		0.242393	5.44717	5.46822	2.24472	2.1497		0.242393	4.37088	4.71602	2.60082	2.40698
0.242322	5.81677	5.82452	1.80143	1.79544		0.242322	5.44875	5.46806	2.24335	2.14964		0.242322	4.37006	4.7159	2.60016	2.40692
0.242251	5.81733	5.82433	1.8025	1.79536		0.242251	5.44865	5.4679	2.24386	2.14957		0.242251	4.36935	4.71578	2.60097	2.40685
0.24218	5.81789	5.82413	1.80423	1.79529		0.24218	5.44855	5.46774	2.24396	2.1495		0.24218	4.36966	4.71567	2.60113	2.40679
0.242109	5.81672	5.82394	1.80566	1.79522		0.242109	5.44906	5.46758	2.24228	2.14943		0.242109	4.36986	4.71555	2.60164	2.40673
0.242038	5.81595	5.82375	1.8081	1.79515		0.242038	5.44728	5.46742	2.24386	2.14936		0.242038	4.36961	4.71543	2.60138	2.40667
0.241967	5.81545	5.82355	1.8051	1.79508		0.241967	5.44936	5.46726	2.24299	2.1493		0.241967	4.36792	4.71531	2.60052	2.40661
0.241896	5.81432	5.82336	1.80688	1.79501		0.241896	5.44778	5.4671	2.24243	2.14923		0.241896	4.36874	4.71519	2.60052	2.40655
0.241825	5.81443	5.82317	1.80795	1.79494		0.241825	5.4484	5.46694	2.2438	2.14916		0.241825	4.36843	4.71507	2.59955	2.40648
0.241755	5.8128	5.82297	1.80688	1.79487		0.241755	5.44824	5.46678	2.24375	2.14909		0.241755	4.36747	4.71495	2.60006	2.40642
0.241684	5.8131	5.82278	1.80988	1.7948		0.241684	5.44926	5.46662	2.24411	2.14902		0.241684	4.36777	4.71484	2.60031	2.40636
0.241614	5.81295	5.82259	1.81625	1.79473		0.241614	5.44748	5.46646	2.24197	2.14896		0.241614	4.36742	4.71472	2.60001	2.4063
0.241543	5.81275	5.8224	1.81223	1.79466		0.241543	5.44712	5.4663	2.24401	2.14889		0.241543	4.36721	4.7146	2.60077	2.40624
0.241473	5.81351	5.8222	1.81462	1.79459		0.241473	5.44784	5.46615	2.24386	2.14882		0.241473	4.36736	4.71448	2.60072	2.40618
0.241402	5.81346	5.82201	1.81651	1.79452		0.241402	5.44784	5.46599	2.24228	2.14875		0.241402	4.36701	4.71436	2.59939	2.40612
0.241332	5.8128	5.82182	1.81151	1.79445		0.241332	5.44631	5.46583	2.24304	2.14869		0.241332	4.36762	4.71425	2.5998	2.40606
0.241262	5.81142	5.82163	1.81213	1.79438		0.241262	5.44682	5.46567	2.2438	2.14862		0.241262	4.36767	4.71413	2.5999	2.406
0.241192	5.81096	5.82144	1.8133	1.79431		0.241192	5.44738	5.46551	2.24263	2.14855		0.241192	4.36828	4.71401	2.5997	2.40593
0.241121	5.81208	5.82124	1.81177	1.79424		0.241121	5.44656	5.46535	2.24274	2.14849		0.241121	4.36874	4.71389	2.60072	2.40587
0.241051	5.81137	5.82105	1.81202	1.79417		0.241051	5.44661	5.46519	2.24039	2.14842		0.241051	4.36782	4.71378	2.60108	2.40581
0.240981	5.8127	5.82086	1.81218	1.7941		0.240981	5.44534	5.46504	2.24228	2.14835		0.240981	4.36742	4.71366	2.60077	2.40575
0.240911	5.81249	5.82067	1.81508	1.79403		0.240911	5.44682	5.46488	2.24182	2.14828		0.240911	4.36843	4.71354	2.60006	2.40569
0.240842	5.81	5.82048	1.8133	1.79396		0.240842	5.44503	5.46472	2.24268	2.14822		0.240842	4.36604	4.71342	2.60016	2.40563
0.240772	5.81045	5.82029	1.81157	1.79389		0.240772	5.44544	5.46456	2.24299	2.14815		0.240772	4.36818	4.71331	2.59929	2.40557
0.240702	5.80862	5.8201	1.81106	1.79382		0.240702	5.44621	5.4644	2.24228	2.14808		0.240702	4.36726	4.71319	2.59996	2.40551
0.240632	5.8077	5.81991	1.81121	1.79375		0.240632	5.44621	5.46425	2.24284	2.14802		0.240632	4.36777	4.71307	2.60062	2.40545
0.240563	5.80806	5.81972	1.80948	1.79368		0.240563	5.44672	5.46409	2.24044	2.14795		0.240563	4.36782	4.71296	2.59975	2.40539
0.240493	5.80816	5.81953	1.80871	1.79361		0.240493	5.44738	5.46393	2.2409	2.14788		0.240493	4.36736	4.71284	2.60021	2.40533
0.240424	5.80872	5.81934	1.80988	1.79354		0.240424	5.4458	5.46378	2.24192	2.14782		0.240424	4.36645	4.71272	2.59929	2.40527
0.240354	5.80811	5.81915	1.80749	1.79347		0.240354	5.44697	5.46362	2.24075	2.14775		0.240354	4.36589	4.71261	2.59848	2.40521
0.240285	5.80989	5.81896	1.80337	1.7934		0.240285	5.44722	5.46346	2.24263	2.14768		0.240285	4.36777	4.71249	2.59955	2.40515
0.240215	5.80949	5.81877	1.80387	1.79334		0.240215	5.44519	5.46331	2.24192	2.14762		0.240215	4.36609	4.71238	2.59919	2.40509
0.240146	5.81045	5.81858	1.80556	1.79327		0.240146	5.44651	5.46315	2.24009	2.14755		0.240146	4.36787	4.71226	2.59929	2.40503
0.240077	5.81051	5.81839	1.80601	1.7932		0.240077	5.44626	5.46299	2.23922	2.14749		0.240077	4.36843	4.71214	2.60031	2.40497
0.240008	5.80928	5.81821	1.80841	1.79313		0.240008	5.44549	5.46284	2.23917	2.14742		0.240008	4.36859	4.71203	2.60087	2.40491
0.239939	5.81015	5.81802	1.80983	1.79306		0.239939	5.44463	5.46268	2.23978	2.14735		0.239939	4.36864	4.71191	2.60062	2.40485
0.23987	5.81035	5.81783	1.80851	1.79299		0.23987	5.44498	5.46253	2.23948	2.14729		0.23987	4.36742	4.7118	2.60041	2.40479
0.239801	5.80903	5.81764	1.80571	1.79292		0.239801	5.44417	5.46237	2.241	2.14722		0.239801	4.36782	4.71168	2.60077	2.40473
0.239732	5.80949	5.81745	1.80688	1.79285		0.239732	5.4432	5.46221	2.24207	2.14716		0.239732	4.36711	4.71157	2.60092	2.40467
0.239663	5.80806	5.81726	1.80642	1.79278		0.239663	5.4434	5.46206	2.23897	2.14709		0.239663	4.36635	4.71145	2.60057	2.40461
0.239594	5.80704	5.81708	1.8055	1.79272		0.239594	5.44269	5.4619	2.23841	2.14702		0.239594	4.3666	4.71133	2.59975	2.40455
0.239525	5.80623	5.81689	1.80978	1.79265		0.239525	5.44198	5.46175	2.23739	2.14696		0.239525	4.3667	4.71122	2.59894	2.40449
0.239457	5.80526	5.8167	1.80917	1.79258		0.239457	5.44127	5.46159	2.23871	2.14689		0.239457	4.36624	4.7111	2.59924	2.40443
0.239388	5.80648	5.81651	1.80902	1.79251		0.239388	5.44111	5.46144	2.23907	2.14683		0.239388	4.3666	4.71099	2.59777	2.40437
0.239319	5.80506	5.81633	1.8082	1.79244		0.239319	5.44116	5.46128	2.23815	2.14676		0.239319	4.36558	4.71087	2.59675	2.40431
0.239251	5.80638	5.81614	1.80892	1.79237		0.239251	5.44071	5.46113	2.24177	2.1467		0.239251	4.36609	4.71076	2.59817	2.40425
0.239182	5.80684	5.81595	1.8053	1.79231		0.239182	5.44116	5.46097	2.24019	2.14663		0.239182	4.36553	4.71065	2.59878	2.40419
0.239114	5.80597	5.81577	1.80398	1.79224		0.239114	5.44127	5.46082	2.23942	2.14656		0.239114	4.36619	4.71053	2.59827	2.40413
0.239046	5.80684	5.81558	1.80275	1.79217		0.239046	5.44177	5.46066	2.24065	2.1465		0.239046	4.36624	4.71042	2.59919	2.40407
0.238977	5.80587	5.81539	1.80444	1.7921		0.238977	5.44249	5.46051	2.24034	2.14643		0.238977	4.36599	4.7103	2.59955	2.40401
0.238909	5.80786	5.81521	1.80342	1.79203		0.238909	5.44065	5.46036	2.24004	2.14637		0.238909	4.3664	4.71019	2.59939	2.40395
0.238841	5.80597	5.81502	1.80719	1.79197		0.238841	5.44081	5.4602	2.24009	2.1463		0.238841	4.36497	4.71007	2.59792	2.40389
0.238773	5.80658	5.81484	1.80724	1.7919		0.238773	5.4402	5.46005	2.23998	2.14624		0.238773	4.36538	4.70996	2.59827	2.40384
0.238705	5.80592	5.81465	1.80973	1.79183		0.238705	5.43969	5.4599	2.23922	2.14617		0.238705	4.36563	4.70985	2.59746	2.40378
0.238637	5.80551	5.81447	1.80769	1.79176		0.238637	5.43938	5.45974	2.23861	2.14611		0.238637	4.36589	4.70973	2.59695	2.40372
0.238569	5.8048	5.81428	1.80734	1.7917		0.238569	5.4405	5.45959	2.24197	2.14604		0.238569	4.36624	4.70962	2.59736	2.40366
0.238501	5.80465	5.8141	1.80831	1.79163		0.238501	5.4403	5.45944	2.23927	2.14598		0.238501	4.36629	4.7095	2.59649	2.4036
0.238433	5.80337	5.81391	1.80775	1.79156		0.238433	5.44065	5.45928	2.23978	2.14591		0.238433	4.36584	4.70939	2.597	2.40354
0.238366	5.80506	5.81373	1.80769	1.79149		0.238366	5.4406	5.45913	2.24161	2.14585		0.238366	4.36492	4.70928	2.5968	2.40348
0.238298	5.8047	5.81354	1.80836	1.79142		0.238298	5.44086	5.45898	2.23963	2.14578		0.238298	4.36395	4.70916	2.59654	2.40342
0.23823	5.80475	5.81336	1.80688	1.79136		0.23823	5.43999	5.45882	2.23912	2.14572		0.23823	4.36461	4.70905	2.59685	2.40336
0.238163	5.8049	5.81317	1.80668	1.79129		0.238163	5.44142	5.45867	2.23886	2.14565		0.238163	4.36426	4.70894	2.59777	2.40331
0.238095	5.80363	5.81299	1.80525	1.79122		0.238095	5.44106	5.45852	2.23774	2.14559		0.238095	4.36461	4.70882	2.59838	2.40325
0.238028	5.80439	5.8128	1.80601	1.79116		0.238028	5.44101	5.45837	2.238	2.14552		0.238028	4.36558	4.70871	2.59838	2.40319
0.23796	5.80195	5.81262	1.80454	1.79109		0.23796	5.4405	5.45821	2.23678	2.14546		0.23796	4.36538	4.7086	2.59741	2.40313
0.237893	5.80231	5.81244	1.80331	1.79102		0.237893	5.43908	5.45806	2.23846	2.1454		0.237893	4.36517	4.70849	2.60189	2.40307
0.237826	5.80149	5.81225	1.80347	1.79095		0.237826	5.43831	5.45791	2.23739	2.14533		0.237826	4.36421	4.70837	2.59685	2.40301
0.237759	5.80292	5.81207	1.8054	1.79089		0.237759	5.43689	5.45776	2.23779	2.14527		0.237759	4.36446	4.70826	2.59929	2.40295
0.237691	5.80399	5.81189	1.80556	1.79082		0.237691	5.43597	5.45761	2.2381	2.1452		0.237691	4.36467	4.70815	2.59822	2.4029
0.237624	5.80343	5.8117	1.80668	1.79075		0.237624	5.43648	5.45746	2.23708	2.14514		0.237624	4.364	4.70804	2.59705	2.40284
0.237557	5.80353	5.81152	1.80876	1.79069		0.237557	5.43643	5.4573	2.23693	2.14507		0.237557	4.36395	4.70792	2.5968	2.40278
0.23749	5.80404	5.81134	1.80836	1.79062		0.23749	5.43709	5.45715	2.23632	2.14501		0.23749	4.36426	4.70781	2.59552	2.40272
0.237423	5.80205	5.81115	1.80688	1.79055		0.237423	5.43602	5.457	2.23744	2.14495		0.237423	4.3639	4.7077	2.59619	2.40266
0.237356	5.80083	5.81097	1.80657	1.79049		0.237356	5.43612	5.45685	2.23825	2.14488		0.237356	4.36385	4.70759	2.59547	2.40261
0.237289	5.7994	5.81079	1.80352	1.79042		0.237289	5.43536	5.4567	2.23759	2.14482		0.237289	4.36385	4.70748	2.59512	2.40255
0.237223	5.80012	5.81061	1.80011	1.79035		0.237223	5.43434	5.45655	2.23866	2.14475		0.237223	4.36451	4.70736	2.59608	2.40249
0.237156	5.79884	5.81043	1.80352	1.79029		0.237156	5.43459	5.4564	2.2383	2.14469		0.237156	4.36349	4.70725	2.59843	2.40243
0.237089	5.79849	5.81024	1.80235	1.79022		0.237089	5.43531	5.45625	2.23861	2.14463		0.237089	4.3638	4.70714	2.59598	2.40237
0.237023	5.80017	5.81006	1.80331	1.79015		0.237023	5.43459	5.4561	2.2383	2.14456		0.237023	4.36365	4.70703	2.5969	2.40232
0.236956	5.79905	5.80988	1.80836	1.79009		0.236956	5.43582	5.45595	2.23815	2.1445		0.236956	4.36258	4.70692	2.59873	2.40226
0.23689	5.79976	5.8097	1.81024	1.79002		0.23689	5.43454	5.4558	2.24009	2.14444		0.23689	4.36278	4.70681	2.5944	2.4022
0.236823	5.80062	5.80952	1.80744	1.78996		0.236823	5.4351	5.45565	2.23866	2.14437		0.236823	4.36248	4.70669	2.59451	2.40214
0.236757	5.7995	5.80934	1.80749	1.78989		0.236757	5.43296	5.4555	2.2379	2.14431		0.236757	4.36242	4.70658	2.59537	2.40209
0.236691	5.79991	5.80916	1.80764	1.78982		0.236691	5.43383	5.45535	2.23881	2.14424		0.236691	4.36268	4.70647	2.59542	2.40203
0.236624	5.7991	5.80898	1.80652	1.78976		0.236624	5.43317	5.4552	2.23739	2.14418		0.236624	4.36329	4.70636	2.59542	2.40197
0.236558	5.80083	5.80879	1.80657	1.78969		0.236558	5.43235	5.45505	2.23764	2.14412		0.236558	4.36385	4.70625	2.59619	2.40191
0.236492	5.80006	5.80861	1.80724	1.78963		0.236492	5.43271	5.4549	2.23688	2.14405		0.236492	4.36385	4.70614	2.59624	2.40186
0.236426	5.80083	5.80843	1.80749	1.78956		0.236426	5.43184	5.45475	2.23586	2.14399		0.236426	4.36339	4.70603	2.59603	2.4018
0.23636	5.80139	5.80825	1.8079	1.78949		0.23636	5.43164	5.4546	2.23703	2.14393		0.23636	4.36334	4.70592	2.59486	2.40174
0.236294	5.79971	5.80807	1.8052	1.78943		0.236294	5.432	5.45445	2.23418	2.14387		0.236294	4.36248	4.70581	2.59425	2.40168
0.236228	5.79889	5.80789	1.80342	1.78936		0.236228	5.432	5.4543	2.23525	2.1438		0.236228	4.36258	4.7057	2.59466	2.40163
0.236162	5.79833	5.80771	1.8054	1.7893		0.236162	5.43296	5.45415	2.23525	2.14374		0.236162	4.36191	4.70559	2.59456	2.40157
0.236096	5.79762	5.80753	1.80484	1.78923		0.236096	5.43342	5.45401	2.23622	2.14368		0.236096	4.36278	4.70548	2.59456	2.40151
0.23603	5.80001	5.80736	1.80459	1.78917		0.23603	5.43373	5.45386	2.23759	2.14361		0.23603	4.36278	4.70537	2.59517	2.40146
0.235965	5.80042	5.80718	1.80515	1.7891		0.235965	5.43403	5.45371	2.23805	2.14355		0.235965	4.36222	4.70526	2.59517	2.4014
0.235899	5.802	5.807	1.80581	1.78903		0.235899	5.43286	5.45356	2.23922	2.14349		0.235899	4.36253	4.70515	2.59573	2.40134
0.235833	5.80231	5.80682	1.80637	1.78897		0.235833	5.43245	5.45341	2.23744	2.14342		0.235833	4.36181	4.70504	2.59481	2.40128
0.235768	5.80057	5.80664	1.80403	1.7889		0.235768	5.43225	5.45326	2.23723	2.14336		0.235768	4.36166	4.70493	2.59558	2.40123
0.235702	5.80083	5.80646	1.80489	1.78884		0.235702	5.43184	5.45312	2.23667	2.1433		0.235702	4.36186	4.70482	2.59593	2.40117
0.235637	5.7993	5.80628	1.80362	1.78877		0.235637	5.43118	5.45297	2.23489	2.14324		0.235637	4.36141	4.70471	2.59552	2.40111
0.235571	5.79808	5.8061	1.80265	1.78871		0.235571	5.43062	5.45282	2.23774	2.14317		0.235571	4.36237	4.7046	2.59547	2.40106
0.235506	5.79747	5.80593	1.80219	1.78864		0.235506	5.43159	5.45267	2.23576	2.14311		0.235506	4.36278	4.70449	2.59481	2.401
0.235441	5.79828	5.80575	1.8024	1.78858		0.235441	5.4323	5.45253	2.23703	2.14305		0.235441	4.36283	4.70438	2.59451	2.40094
0.235376	5.79726	5.80557	1.80459	1.78851		0.235376	5.43021	5.45238	2.2382	2.14299		0.235376	4.36304	4.70427	2.59379	2.40089
0.23531	5.79512	5.80539	1.80444	1.78845		0.23531	5.42955	5.45223	2.23611	2.14292		0.23531	4.36283	4.70416	2.59313	2.40083
0.235245	5.79528	5.80521	1.80107	1.78838		0.235245	5.43016	5.45209	2.2354	2.14286		0.235245	4.36278	4.70405	2.59542	2.40077
0.23518	5.79528	5.80504	1.80306	1.78832		0.23518	5.43139	5.45194	2.23718	2.1428		0.23518	4.36085	4.70394	2.59496	2.40072
0.235115	5.79456	5.80486	1.80168	1.78825		0.235115	5.42869	5.45179	2.23622	2.14274		0.235115	4.36181	4.70384	2.59527	2.40066
0.23505	5.79589	5.80468	1.80051	1.78819		0.23505	5.43184	5.45165	2.2351	2.14268		0.23505	4.36166	4.70373	2.59532	2.4006
0.234985	5.79619	5.80451	1.80331	1.78812		0.234985	5.43225	5.4515	2.23591	2.14261		0.234985	4.3613	4.70362	2.59527	2.40055
0.23492	5.79742	5.80433	1.80622	1.78806		0.23492	5.43159	5.45135	2.23586	2.14255		0.23492	4.36217	4.70351	2.59532	2.40049
0.234856	5.79635	5.80415	1.80535	1.788		0.234856	5.43118	5.45121	2.23382	2.14249		0.234856	4.36288	4.7034	2.59181	2.40044
0.234791	5.79492	5.80398	1.80525	1.78793		0.234791	5.43067	5.45106	2.23489	2.14243		0.234791	4.36324	4.70329	2.59476	2.40038
0.234726	5.79446	5.8038	1.80515	1.78787		0.234726	5.42986	5.45091	2.23576	2.14237		0.234726	4.36283	4.70318	2.59496	2.40032
0.234662	5.79339	5.80362	1.80571	1.7878		0.234662	5.42965	5.45077	2.2324	2.1423		0.234662	4.36232	4.70308	2.59303	2.40027
0.234597	5.79507	5.80345	1.80423	1.78774		0.234597	5.42935	5.45062	2.23617	2.14224		0.234597	4.36278	4.70297	2.59664	2.40021
0.234533	5.79395	5.80327	1.80479	1.78767		0.234533	5.42869	5.45048	2.23469	2.14218		0.234533	4.36248	4.70286	2.59542	2.40016
0.234468	5.79482	5.80309	1.80347	1.78761		0.234468	5.43062	5.45033	2.23428	2.14212		0.234468	4.36166	4.70275	2.59624	2.4001
0.234404	5.7963	5.80292	1.80484	1.78755		0.234404	5.42741	5.45019	2.23678	2.14206		0.234404	4.36227	4.70264	2.59476	2.40004
0.234339	5.79421	5.80274	1.8025	1.78748		0.234339	5.43016	5.45004	2.23723	2.142		0.234339	4.36186	4.70254	2.59415	2.39999
0.234275	5.79441	5.80257	1.80479	1.78742		0.234275	5.42853	5.4499	2.2383	2.14193		0.234275	4.36181	4.70243	2.59232	2.39993
0.234211	5.79574	5.80239	1.80571	1.78735		0.234211	5.42823	5.44975	2.23667	2.14187		0.234211	4.35983	4.70232	2.59578	2.39988
0.234146	5.79355	5.80222	1.80606	1.78729		0.234146	5.42813	5.44961	2.23688	2.14181		0.234146	4.35998	4.70221	2.59226	2.39982
0.234082	5.79472	5.80204	1.80337	1.78723		0.234082	5.42874	5.44946	2.23617	2.14175		0.234082	4.35952	4.70211	2.59288	2.39977
0.234018	5.79355	5.80187	1.80433	1.78716		0.234018	5.42823	5.44932	2.23423	2.14169		0.234018	4.35957	4.702	2.59369	2.39971
0.233954	5.7938	5.80169	1.80143	1.7871		0.233954	5.42782	5.44917	2.23611	2.14163		0.233954	4.36003	4.70189	2.59176	2.39965
0.23389	5.79268	5.80152	1.80306	1.78703		0.23389	5.42818	5.44903	2.23576	2.14157		0.23389	4.36095	4.70178	2.59058	2.3996
0.233826	5.79212	5.80134	1.80316	1.78697		0.233826	5.42767	5.44888	2.23535	2.1415		0.233826	4.36141	4.70168	2.59186	2.39954
0.233762	5.79202	5.80117	1.80469	1.78691		0.233762	5.42655	5.44874	2.23576	2.14144		0.233762	4.36161	4.70157	2.59303	2.39949
0.233698	5.791	5.801	1.80428	1.78684		0.233698	5.42736	5.44859	2.23484	2.14138		0.233698	4.36054	4.70146	2.59354	2.39943
0.233635	5.7909	5.80082	1.80581	1.78678		0.233635	5.42695	5.44845	2.23443	2.14132		0.233635	4.3609	4.70136	2.59547	2.39938
0.233571	5.7913	5.80065	1.80469	1.78672		0.233571	5.4267	5.44831	2.23372	2.14126		0.233571	4.35947	4.70125	2.59395	2.39932
0.233507	5.79136	5.80047	1.8027	1.78665		0.233507	5.42609	5.44816	2.23377	2.1412		0.233507	4.35891	4.70114	2.59405	2.39927
0.233444	5.79176	5.8003	1.8055	1.78659		0.233444	5.42634	5.44802	2.23596	2.14114		0.233444	4.35962	4.70104	2.59318	2.39921
0.23338	5.78988	5.80013	1.80561	1.78653		0.23338	5.42583	5.44788	2.23428	2.14108		0.23338	4.35993	4.70093	2.59339	2.39916
0.233316	5.79176	5.79995	1.80291	1.78646		0.233316	5.42451	5.44773	2.23576	2.14102		0.233316	4.3609	4.70082	2.59298	2.3991
0.233253	5.79324	5.79978	1.80382	1.7864		0.233253	5.42573	5.44759	2.23504	2.14096		0.233253	4.36008	4.70072	2.5943	2.39905
0.23319	5.79207	5.79961	1.80342	1.78634		0.23319	5.42476	5.44745	2.23484	2.1409		0.23319	4.36125	4.70061	2.5942	2.39899
0.233126	5.79349	5.79944	1.80118	1.78627		0.233126	5.42563	5.4473	2.23418	2.14083		0.233126	4.36095	4.70051	2.59277	2.39894
0.233063	5.79446	5.79926	1.80199	1.78621		0.233063	5.42634	5.44716	2.23367	2.14077		0.233063	4.35993	4.7004	2.59221	2.39888
0.233	5.79477	5.79909	1.80479	1.78615		0.233	5.42634	5.44702	2.23591	2.14071		0.233	4.35983	4.70029	2.59252	2.39883
0.232936	5.79268	5.79892	1.80454	1.78608		0.232936	5.42599	5.44687	2.23387	2.14065		0.232936	4.35998	4.70019	2.5913	2.39877
0.232873	5.79253	5.79875	1.80362	1.78602		0.232873	5.42619	5.44673	2.23423	2.14059		0.232873	4.35983	4.70008	2.59176	2.39872
0.23281	5.79293	5.79857	1.80617	1.78596		0.23281	5.42527	5.44659	2.2352	2.14053		0.23281	4.35962	4.69998	2.59313	2.39866
0.232747	5.79024	5.7984	1.80663	1.7859		0.232747	5.42502	5.44645	2.23367	2.14047		0.232747	4.35942	4.69987	2.5942	2.39861
0.232684	5.79029	5.79823	1.8053	1.78583		0.232684	5.42446	5.4463	2.23438	2.14041		0.232684	4.36023	4.69977	2.59486	2.39855
0.232621	5.78942	5.79806	1.80591	1.78577		0.232621	5.42522	5.44616	2.23372	2.14035		0.232621	4.36064	4.69966	2.59349	2.3985
0.232558	5.78881	5.79789	1.80632	1.78571		0.232558	5.42461	5.44602	2.23219	2.14029		0.232558	4.3609	4.69955	2.59395	2.39844
0.232495	5.79013	5.79772	1.80576	1.78565		0.232495	5.42487	5.44588	2.2353	2.14023		0.232495	4.36044	4.69945	2.59374	2.39839
0.232432	5.78891	5.79754	1.80382	1.78558		0.232432	5.42527	5.44574	2.23418	2.14017		0.232432	4.3609	4.69934	2.59262	2.39833
0.23237	5.78957	5.79737	1.80184	1.78552		0.23237	5.42436	5.4456	2.23433	2.14011		0.23237	4.36079	4.69924	2.59211	2.39828
0.232307	5.79085	5.7972	1.80219	1.78546		0.232307	5.42492	5.44545	2.23413	2.14005		0.232307	4.35967	4.69913	2.59272	2.39823
0.232244	5.79018	5.79703	1.80209	1.7854		0.232244	5.42471	5.44531	2.23372	2.13999		0.232244	4.35988	4.69903	2.59298	2.39817
0.232182	5.79161	5.79686	1.80199	1.78533		0.232182	5.42395	5.44517	2.23331	2.13993		0.232182	4.36029	4.69892	2.59232	2.39812
0.232119	5.79029	5.79669	1.80393	1.78527		0.232119	5.42431	5.44503	2.23214	2.13987		0.232119	4.36064	4.69882	2.5913	2.39806
0.232057	5.78881	5.79652	1.80484	1.78521		0.232057	5.42431	5.44489	2.23377	2.13981		0.232057	4.36054	4.69872	2.59262	2.39801
0.231994	5.78718	5.79635	1.80591	1.78515		0.231994	5.42482	5.44475	2.23372	2.13975		0.231994	4.36054	4.69861	2.59099	2.39795
0.231932	5.78794	5.79618	1.80586	1.78508		0.231932	5.42334	5.44461	2.23398	2.13969		0.231932	4.3609	4.69851	2.59114	2.3979
0.231869	5.78682	5.79601	1.8053	1.78502		0.231869	5.42405	5.44447	2.23331	2.13963		0.231869	4.36085	4.6984	2.59165	2.39785
0.231807	5.78621	5.79584	1.80321	1.78496		0.231807	5.42375	5.44433	2.23148	2.13957		0.231807	4.35906	4.6983	2.59191	2.39779
0.231745	5.78754	5.79567	1.80204	1.7849		0.231745	5.42252	5.44419	2.23255	2.13951		0.231745	4.36008	4.69819	2.59445	2.39774
0.231683	5.78723	5.7955	1.80179	1.78484		0.231683	5.42196	5.44405	2.23219	2.13945		0.231683	4.35972	4.69809	2.59303	2.39768
0.231621	5.78535	5.79533	1.80062	1.78477		0.231621	5.42089	5.44391	2.23133	2.13939		0.231621	4.3582	4.69799	2.594	2.39763
0.231558	5.78657	5.79516	1.80306	1.78471		0.231558	5.41977	5.44377	2.23398	2.13934		0.231558	4.36018	4.69788	2.59298	2.39758
0.231496	5.78642	5.79499	1.80102	1.78465		0.231496	5.41901	5.44363	2.23336	2.13928		0.231496	4.35957	4.69778	2.59247	2.39752
0.231434	5.7885	5.79482	1.79914	1.78459		0.231434	5.41819	5.44349	2.23474	2.13922		0.231434	4.35866	4.69767	2.5915	2.39747
0.231372	5.7882	5.79465	1.80087	1.78453		0.231372	5.41881	5.44335	2.23341	2.13916		0.231372	4.35947	4.69757	2.59176	2.39741
0.231311	5.78815	5.79449	1.79792	1.78447		0.231311	5.41906	5.44321	2.23433	2.1391		0.231311	4.35799	4.69747	2.59242	2.39736
0.231249	5.78957	5.79432	1.79771	1.7844		0.231249	5.41957	5.44307	2.23433	2.13904		0.231249	4.35769	4.69736	2.59226	2.39731
0.231187	5.78861	5.79415	1.80036	1.78434		0.231187	5.42105	5.44293	2.23398	2.13898		0.231187	4.35764	4.69726	2.5917	2.39725
0.231125	5.78993	5.79398	1.80092	1.78428		0.231125	5.42079	5.44279	2.23489	2.13892		0.231125	4.35759	4.69716	2.59176	2.3972
0.231063	5.7881	5.79381	1.80118	1.78422		0.231063	5.42074	5.44265	2.23469	2.13886		0.231063	4.35728	4.69705	2.59099	2.39715
0.231002	5.78708	5.79364	1.80118	1.78416		0.231002	5.42038	5.44251	2.23377	2.1388		0.231002	4.35962	4.69695	2.59033	2.39709
0.23094	5.78657	5.79348	1.80133	1.7841		0.23094	5.41942	5.44237	2.23357	2.13874		0.23094	4.35871	4.69685	2.59089	2.39704
0.230879	5.78616	5.79331	1.79944	1.78404		0.230879	5.4186	5.44223	2.23051	2.13869		0.230879	4.35916	4.69674	2.59262	2.39699
0.230817	5.78346	5.79314	1.80082	1.78397		0.230817	5.4183	5.44209	2.23235	2.13863		0.230817	4.36003	4.69664	2.59298	2.39693
0.230756	5.78377	5.79297	1.80408	1.78391		0.230756	5.41845	5.44195	2.23194	2.13857		0.230756	4.35957	4.69654	2.59232	2.39688
0.230694	5.78295	5.79281	1.80342	1.78385		0.230694	5.41835	5.44182	2.23097	2.13851		0.230694	4.35922	4.69644	2.59242	2.39683
0.230633	5.78305	5.79264	1.80647	1.78379		0.230633	5.41865	5.44168	2.23321	2.13845		0.230633	4.35916	4.69633	2.5914	2.39677
0.230571	5.78142	5.79247	1.80775	1.78373		0.230571	5.41993	5.44154	2.23438	2.13839		0.230571	4.35937	4.69623	2.59018	2.39672
0.23051	5.78244	5.7923	1.80454	1.78367		0.23051	5.4187	5.4414	2.23408	2.13833		0.23051	4.36039	4.69613	2.59002	2.39667
0.230449	5.78397	5.79214	1.80097	1.78361		0.230449	5.41962	5.44126	2.23311	2.13827		0.230449	4.35891	4.69602	2.59018	2.39661
0.230388	5.7828	5.79197	1.80148	1.78355		0.230388	5.41926	5.44112	2.2328	2.13822		0.230388	4.36029	4.69592	2.59069	2.39656
0.230327	5.78417	5.7918	1.80138	1.78349		0.230327	5.41896	5.44099	2.2328	2.13816		0.230327	4.35962	4.69582	2.59064	2.39651
0.230266	5.78219	5.79164	1.80163	1.78343		0.230266	5.41931	5.44085	2.23102	2.1381		0.230266	4.35815	4.69572	2.58957	2.39645
0.230205	5.78412	5.79147	1.80184	1.78336		0.230205	5.4184	5.44071	2.23306	2.13804		0.230205	4.35789	4.69562	2.59074	2.3964
0.230144	5.78433	5.79131	1.80174	1.7833		0.230144	5.4187	5.44057	2.23235	2.13798		0.230144	4.35896	4.69551	2.59048	2.39635
0.230083	5.78652	5.79114	1.80153	1.78324		0.230083	5.41855	5.44044	2.23296	2.13792		0.230083	4.35779	4.69541	2.59079	2.3963
0.230022	5.78743	5.79097	1.80174	1.78318		0.230022	5.41886	5.4403	2.23448	2.13787		0.230022	4.35871	4.69531	2.59094	2.39624
0.229961	5.78636	5.79081	1.79944	1.78312		0.229961	5.41819	5.44016	2.23235	2.13781		0.229961	4.35855	4.69521	2.59155	2.39619
0.2299	5.78662	5.79064	1.80036	1.78306		0.2299	5.4185	5.44002	2.23275	2.13775		0.2299	4.35799	4.69511	2.59216	2.39614
0.22984	5.78443	5.79048	1.80225	1.783		0.22984	5.4185	5.43989	2.23255	2.13769		0.22984	4.35728	4.695	2.59043	2.39609
0.229779	5.7827	5.79031	1.80072	1.78294		0.229779	5.41814	5.43975	2.23082	2.13763		0.229779	4.35723	4.6949	2.59064	2.39603
0.229718	5.78234	5.79015	1.79914	1.78288		0.229718	5.41738	5.43961	2.23061	2.13758		0.229718	4.35764	4.6948	2.59053	2.39598
0.229658	5.78132	5.78998	1.80174	1.78282		0.229658	5.41814	5.43948	2.22965	2.13752		0.229658	4.35713	4.6947	2.58977	2.39593
0.229597	5.78198	5.78982	1.79873	1.78276		0.229597	5.41682	5.43934	2.23061	2.13746		0.229597	4.3582	4.6946	2.58967	2.39587
0.229537	5.78265	5.78965	1.80056	1.7827		0.229537	5.41743	5.4392	2.23005	2.1374		0.229537	4.35769	4.6945	2.58941	2.39582
0.229476	5.78168	5.78949	1.80158	1.78264		0.229476	5.41606	5.43907	2.23036	2.13734		0.229476	4.36069	4.6944	2.59074	2.39577
0.229416	5.78326	5.78932	1.80214	1.78258		0.229416	5.41565	5.43893	2.23133	2.13729		0.229416	4.3581	4.6943	2.59064	2.39572
0.229355	5.783	5.78916	1.8026	1.78252		0.229355	5.41514	5.43879	2.22985	2.13723		0.229355	4.35901	4.69419	2.58906	2.39567
0.229295	5.78361	5.78899	1.80418	1.78246		0.229295	5.41422	5.43866	2.23087	2.13717		0.229295	4.35967	4.69409	2.58982	2.39561
0.229235	5.78168	5.78883	1.80367	1.7824		0.229235	5.41463	5.43852	2.22975	2.13711		0.229235	4.35825	4.69399	2.58951	2.39556
0.229175	5.78122	5.78866	1.80051	1.78234		0.229175	5.41371	5.43839	2.23051	2.13706		0.229175	4.3585	4.69389	2.58824	2.39551
0.229114	5.78148	5.7885	1.80179	1.78228		0.229114	5.41417	5.43825	2.23163	2.137		0.229114	4.35871	4.69379	2.58855	2.39546
0.229054	5.77969	5.78834	1.80036	1.78222		0.229054	5.4132	5.43812	2.23041	2.13694		0.229054	4.35871	4.69369	2.58951	2.3954
0.228994	5.78158	5.78817	1.79837	1.78216		0.228994	5.41259	5.43798	2.23189	2.13688		0.228994	4.35881	4.69359	2.59048	2.39535
0.228934	5.78193	5.78801	1.7997	1.7821		0.228934	5.41376	5.43784	2.23179	2.13683		0.228934	4.35789	4.69349	2.58916	2.3953
0.228874	5.78148	5.78785	1.80153	1.78204		0.228874	5.41203	5.43771	2.2301	2.13677		0.228874	4.35754	4.69339	2.58916	2.39525
0.228814	5.78254	5.78768	1.79909	1.78198		0.228814	5.41325	5.43757	2.23107	2.13671		0.228814	4.35759	4.69329	2.58901	2.3952
0.228755	5.78107	5.78752	1.80072	1.78192		0.228755	5.41346	5.43744	2.23082	2.13665		0.228755	4.35799	4.69319	2.58829	2.39514
0.228695	5.78041	5.78736	1.79939	1.78186		0.228695	5.41264	5.4373	2.2324	2.1366		0.228695	4.3582	4.69309	2.58778	2.39509
0.228635	5.78056	5.78719	1.79975	1.7818		0.228635	5.41254	5.43717	2.23367	2.13654		0.228635	4.35804	4.69299	2.58788	2.39504
0.228575	5.77923	5.78703	1.79909	1.78174		0.228575	5.41346	5.43703	2.23321	2.13648		0.228575	4.35891	4.69289	2.58931	2.39499
0.228515	5.77959	5.78687	1.80219	1.78168		0.228515	5.41366	5.4369	2.23367	2.13643		0.228515	4.35972	4.69279	2.58977	2.39494
0.228456	5.77822	5.78671	1.79949	1.78162		0.228456	5.41356	5.43677	2.23153	2.13637		0.228456	4.35759	4.69269	2.58926	2.39489
0.228396	5.77923	5.78654	1.80102	1.78156		0.228396	5.41346	5.43663	2.23097	2.13631		0.228396	4.35764	4.69259	2.59089	2.39483
0.228337	5.77827	5.78638	1.80062	1.78151		0.228337	5.41392	5.4365	2.22725	2.13625		0.228337	4.35891	4.69249	2.58957	2.39478
0.228277	5.77796	5.78622	1.80062	1.78145		0.228277	5.41198	5.43636	2.2271	2.1362		0.228277	4.35611	4.69239	2.58967	2.39473
0.228218	5.77893	5.78606	1.79822	1.78139		0.228218	5.41183	5.43623	2.22929	2.13614		0.228218	4.35743	4.69229	2.5888	2.39468
0.228158	5.77852	5.78589	1.79883	1.78133		0.228158	5.41188	5.43609	2.2299	2.13608		0.228158	4.35672	4.69219	2.58885	2.39463
0.228099	5.77776	5.78573	1.79827	1.78127		0.228099	5.41066	5.43596	2.23092	2.13603		0.228099	4.35784	4.69209	2.58936	2.39458
0.22804	5.77664	5.78557	1.79899	1.78121		0.22804	5.41325	5.43583	2.23122	2.13597		0.22804	4.35708	4.69199	2.58972	2.39452
0.22798	5.77827	5.78541	1.79649	1.78115		0.22798	5.41112	5.43569	2.23036	2.13591		0.22798	4.35697	4.69189	2.59007	2.39447
0.227921	5.77872	5.78525	1.79792	1.78109		0.227921	5.41249	5.43556	2.23036	2.13586		0.227921	4.35708	4.6918	2.58967	2.39442
0.227862	5.77771	5.78509	1.79888	1.78103		0.227862	5.41208	5.43543	2.22654	2.1358		0.227862	4.35718	4.6917	2.59064	2.39437
0.227803	5.78015	5.78493	1.79415	1.78097		0.227803	5.41142	5.43529	2.22756	2.13574		0.227803	4.35662	4.6916	2.59007	2.39432
0.227744	5.78046	5.78476	1.79664	1.78092		0.227744	5.41127	5.43516	2.22817	2.13569		0.227744	4.35733	4.6915	2.58845	2.39427
0.227685	5.77811	5.7846	1.79674	1.78086		0.227685	5.4103	5.43503	2.22847	2.13563		0.227685	4.35748	4.6914	2.58829	2.39422
0.227626	5.77832	5.78444	1.79517	1.7808		0.227626	5.40979	5.43489	2.22904	2.13558		0.227626	4.35667	4.6913	2.5885	2.39417
0.227567	5.7772	5.78428	1.79537	1.78074		0.227567	5.41101	5.43476	2.22965	2.13552		0.227567	4.35631	4.6912	2.5861	2.39411
0.227508	5.77582	5.78412	1.79858	1.78068		0.227508	5.40994	5.43463	2.23204	2.13546		0.227508	4.35789	4.6911	2.58656	2.39406
0.227449	5.77587	5.78396	1.79751	1.78062		0.227449	5.4074	5.43449	2.23005	2.13541		0.227449	4.3558	4.69101	2.58651	2.39401
0.22739	5.77654	5.7838	1.79659	1.78056		0.22739	5.41035	5.43436	2.22791	2.13535		0.22739	4.3581	4.69091	2.58687	2.39396
0.227331	5.77592	5.78364	1.79868	1.78051		0.227331	5.40872	5.43423	2.22939	2.13529		0.227331	4.35789	4.69081	2.58646	2.39391
0.227273	5.77516	5.78348	1.79736	1.78045		0.227273	5.40969	5.4341	2.22725	2.13524		0.227273	4.3584	4.69071	2.58763	2.39386
0.227214	5.7774	5.78332	1.79736	1.78039		0.227214	5.40974	5.43396	2.22802	2.13518		0.227214	4.35804	4.69061	2.58901	2.39381
0.227155	5.77648	5.78316	1.79883	1.78033		0.227155	5.41056	5.43383	2.22883	2.13513		0.227155	4.35871	4.69051	2.58855	2.39376
0.227097	5.77587	5.783	1.79766	1.78027		0.227097	5.41132	5.4337	2.22868	2.13507		0.227097	4.35794	4.69042	2.58901	2.39371
0.227038	5.77781	5.78284	1.79787	1.78021		0.227038	5.40989	5.43357	2.23082	2.13501		0.227038	4.35789	4.69032	2.5887	2.39366
0.22698	5.77506	5.78268	1.79975	1.78016		0.22698	5.41005	5.43344	2.2296	2.13496		0.22698	4.35769	4.69022	2.58743	2.39361
0.226921	5.77638	5.78252	1.79975	1.7801		0.226921	5.40938	5.4333	2.23066	2.1349		0.226921	4.3582	4.69012	2.58692	2.39355
0.226863	5.77531	5.78236	1.80056	1.78004		0.226863	5.40964	5.43317	2.23061	2.13485		0.226863	4.35687	4.69002	2.58615	2.3935
0.226805	5.77353	5.78221	1.80128	1.77998		0.226805	5.40903	5.43304	2.23066	2.13479		0.226805	4.3582	4.68993	2.58631	2.39345
0.226746	5.77475	5.78205	1.80087	1.77992		0.226746	5.40989	5.43291	2.23173	2.13473		0.226746	4.3581	4.68983	2.58661	2.3934
0.226688	5.77496	5.78189	1.7997	1.77987		0.226688	5.4101	5.43278	2.22878	2.13468		0.226688	4.35718	4.68973	2.5859	2.39335
0.22663	5.77373	5.78173	1.79746	1.77981		0.22663	5.41005	5.43265	2.22985	2.13462		0.22663	4.35799	4.68963	2.58717	2.3933
0.226572	5.77414	5.78157	1.7969	1.77975		0.226572	5.40999	5.43252	2.22934	2.13457		0.226572	4.35835	4.68954	2.58666	2.39325
0.226513	5.77429	5.78141	1.7971	1.77969		0.226513	5.40791	5.43239	2.22822	2.13451		0.226513	4.35815	4.68944	2.58687	2.3932
0.226455	5.7744	5.78125	1.7968	1.77963		0.226455	5.40735	5.43225	2.22847	2.13446		0.226455	4.3585	4.68934	2.5861	2.39315
0.226397	5.77338	5.7811	1.79552	1.77958		0.226397	5.40653	5.43212	2.22965	2.1344		0.226397	4.35896	4.68925	2.5859	2.3931
0.226339	5.77404	5.78094	1.7968	1.77952		0.226339	5.40653	5.43199	2.22995	2.13435		0.226339	4.3586	4.68915	2.58697	2.39305
0.226281	5.7745	5.78078	1.7996	1.77946		0.226281	5.40658	5.43186	2.22944	2.13429		0.226281	4.35708	4.68905	2.5859	2.393
0.226224	5.7746	5.78062	1.79669	1.7794		0.226224	5.40735	5.43173	2.2296	2.13423		0.226224	4.35697	4.68895	2.58646	2.39295
0.226166	5.77445	5.78047	1.79975	1.77935		0.226166	5.40699	5.4316	2.23061	2.13418		0.226166	4.35641	4.68886	2.58651	2.3929
0.226108	5.77368	5.78031	1.79934	1.77929		0.226108	5.4076	5.43147	2.22847	2.13412		0.226108	4.35641	4.68876	2.5861	2.39285
0.22605	5.77526	5.78015	1.79888	1.77923		0.22605	5.40653	5.43134	2.23066	2.13407		0.22605	4.35682	4.68866	2.5888	2.3928
0.225992	5.77251	5.77999	1.79781	1.77917		0.225992	5.40663	5.43121	2.22985	2.13401		0.225992	4.35743	4.68857	2.58468	2.39275
0.225935	5.77195	5.77984	1.80011	1.77912		0.225935	5.40592	5.43108	2.22873	2.13396		0.225935	4.35774	4.68847	2.58814	2.3927
0.225877	5.77236	5.77968	1.79797	1.77906		0.225877	5.40597	5.43095	2.23036	2.1339		0.225877	4.35789	4.68838	2.58702	2.39265
0.225819	5.77251	5.77952	1.7996	1.779		0.225819	5.40582	5.43082	2.22904	2.13385		0.225819	4.35779	4.68828	2.5859	2.3926
0.225762	5.77358	5.77936	1.79664	1.77894		0.225762	5.40541	5.43069	2.22914	2.13379		0.225762	4.35804	4.68818	2.586	2.39255
0.225704	5.77394	5.77921	1.79858	1.77889		0.225704	5.40694	5.43056	2.2298	2.13374		0.225704	4.3582	4.68809	2.58529	2.3925
0.225647	5.77338	5.77905	1.79751	1.77883		0.225647	5.40541	5.43043	2.2301	2.13368		0.225647	4.35916	4.68799	2.58631	2.39245
0.225589	5.77419	5.7789	1.79848	1.77877		0.225589	5.40449	5.4303	2.23133	2.13363		0.225589	4.35988	4.68789	2.58605	2.3924
0.225532	5.77287	5.77874	1.80128	1.77872		0.225532	5.40455	5.43017	2.23133	2.13357		0.225532	4.35927	4.6878	2.58707	2.39235
0.225475	5.7721	5.77858	1.8051	1.77866		0.225475	5.40307	5.43004	2.23173	2.13352		0.225475	4.35922	4.6877	2.58463	2.3923
0.225417	5.77256	5.77843	1.80474	1.7786		0.225417	5.40373	5.42991	2.23077	2.13346		0.225417	4.3582	4.68761	2.58768	2.39225
0.22536	5.77083	5.77827	1.80454	1.77854		0.22536	5.40485	5.42978	2.23092	2.13341		0.22536	4.35804	4.68751	2.58391	2.3922
0.225303	5.77297	5.77811	1.80464	1.77849		0.225303	5.40577	5.42966	2.23148	2.13335		0.225303	4.35733	4.68742	2.58447	2.39215
0.225246	5.77165	5.77796	1.80377	1.77843		0.225246	5.40526	5.42953	2.22827	2.1333		0.225246	4.35743	4.68732	2.58407	2.3921
0.225189	5.77256	5.7778	1.80072	1.77837		0.225189	5.40475	5.4294	2.23026	2.13325		0.225189	4.35815	4.68722	2.58513	2.39205
0.225132	5.7718	5.77765	1.80072	1.77832		0.225132	5.40511	5.42927	2.2297	2.13319		0.225132	4.3582	4.68713	2.58396	2.392
0.225075	5.77272	5.77749	1.80046	1.77826		0.225075	5.40393	5.42914	2.22898	2.13314		0.225075	4.35876	4.68703	2.58503	2.39195
0.225018	5.77328	5.77734	1.80026	1.7782		0.225018	5.40424	5.42901	2.23087	2.13308		0.225018	4.35881	4.68694	2.58544	2.3919
0.224961	5.77165	5.77718	1.79975	1.77815		0.224961	5.405	5.42888	2.23082	2.13303		0.224961	4.3583	4.68684	2.58503	2.39186
0.224904	5.77195	5.77703	1.7973	1.77809		0.224904	5.40546	5.42875	2.2301	2.13297		0.224904	4.3586	4.68675	2.58549	2.39181
0.224847	5.772	5.77687	1.79624	1.77803		0.224847	5.40612	5.42863	2.22965	2.13292		0.224847	4.35845	4.68665	2.58503	2.39176
0.22479	5.77022	5.77672	1.79583	1.77798		0.22479	5.40429	5.4285	2.22939	2.13286		0.22479	4.3581	4.68656	2.58539	2.39171
0.224733	5.76991	5.77656	1.79588	1.77792		0.224733	5.4046	5.42837	2.22756	2.13281		0.224733	4.35804	4.68646	2.58534	2.39166
0.224677	5.76808	5.77641	1.79532	1.77786		0.224677	5.4046	5.42824	2.22669	2.13276		0.224677	4.35881	4.68637	2.5862	2.39161
0.22462	5.76864	5.77625	1.79766	1.77781		0.22462	5.40312	5.42811	2.22812	2.1327		0.22462	4.35922	4.68627	2.58707	2.39156
0.224563	5.76783	5.7761	1.80006	1.77775		0.224563	5.40302	5.42799	2.22893	2.13265		0.224563	4.3582	4.68618	2.58605	2.39151
0.224507	5.76727	5.77595	1.79827	1.7777		0.224507	5.40373	5.42786	2.22756	2.13259		0.224507	4.35845	4.68608	2.58615	2.39146
0.22445	5.76803	5.77579	1.79766	1.77764		0.22445	5.40409	5.42773	2.22909	2.13254		0.22445	4.3583	4.68599	2.58554	2.39141
0.224394	5.76742	5.77564	1.79934	1.77758		0.224394	5.40399	5.4276	2.22817	2.13249		0.224394	4.35743	4.68589	2.58452	2.39136
0.224337	5.76818	5.77548	1.79715	1.77753		0.224337	5.40256	5.42748	2.22853	2.13243		0.224337	4.35723	4.6858	2.58508	2.39131
0.224281	5.76808	5.77533	1.79527	1.77747		0.224281	5.40241	5.42735	2.2299	2.13238		0.224281	4.35804	4.68571	2.58427	2.39127
0.224224	5.7694	5.77518	1.79496	1.77741		0.224224	5.40067	5.42722	2.22746	2.13232		0.224224	4.3585	4.68561	2.58539	2.39122
0.224168	5.76951	5.77502	1.79547	1.77736		0.224168	5.40078	5.4271	2.22919	2.13227		0.224168	4.35881	4.68552	2.58554	2.39117
0.224112	5.7692	5.77487	1.79415	1.7773		0.224112	5.40108	5.42697	2.22756	2.13222		0.224112	4.35967	4.68542	2.58473	2.39112
0.224055	5.76925	5.77472	1.79496	1.77725		0.224055	5.40139	5.42684	2.22807	2.13216		0.224055	4.36003	4.68533	2.58534	2.39107
0.223999	5.76808	5.77456	1.79593	1.77719		0.223999	5.40205	5.42672	2.22685	2.13211		0.223999	4.35901	4.68523	2.58493	2.39102
0.223943	5.76808	5.77441	1.79491	1.77713		0.223943	5.40113	5.42659	2.22634	2.13206		0.223943	4.35891	4.68514	2.58442	2.39097
0.223887	5.7689	5.77426	1.79527	1.77708		0.223887	5.40098	5.42646	2.22669	2.132		0.223887	4.35942	4.68505	2.58427	2.39092
0.223831	5.76869	5.7741	1.79624	1.77702		0.223831	5.40088	5.42634	2.22705	2.13195		0.223831	4.35891	4.68495	2.58345	2.39088
0.223775	5.76951	5.77395	1.79405	1.77697		0.223775	5.40062	5.42621	2.22786	2.13189		0.223775	4.35952	4.68486	2.58356	2.39083
0.223719	5.76976	5.7738	1.79506	1.77691		0.223719	5.40042	5.42608	2.22659	2.13184		0.223719	4.36023	4.68477	2.58269	2.39078
0.223663	5.76783	5.77365	1.79496	1.77686		0.223663	5.40286	5.42596	2.22827	2.13179		0.223663	4.36029	4.68467	2.5834	2.39073
0.223607	5.76859	5.77349	1.79364	1.7768		0.223607	5.40093	5.42583	2.22934	2.13173		0.223607	4.36049	4.68458	2.58274	2.39068
0.223551	5.76559	5.77334	1.79369	1.77674		0.223551	5.40093	5.4257	2.22837	2.13168		0.223551	4.36049	4.68448	2.58325	2.39063
0.223495	5.76691	5.77319	1.79639	1.77669		0.223495	5.40047	5.42558	2.22909	2.13163		0.223495	4.36054	4.68439	2.58452	2.39058
0.223439	5.76528	5.77304	1.79455	1.77663		0.223439	5.39966	5.42545	2.23021	2.13157		0.223439	4.36003	4.6843	2.58432	2.39054
0.223384	5.76579	5.77289	1.7945	1.77658		0.223384	5.39767	5.42533	2.2296	2.13152		0.223384	4.36074	4.6842	2.58422	2.39049
0.223328	5.76701	5.77273	1.79532	1.77652		0.223328	5.39859	5.4252	2.23163	2.13147		0.223328	4.36018	4.68411	2.58457	2.39044
0.223272	5.76665	5.77258	1.79445	1.77647		0.223272	5.39736	5.42508	2.2297	2.13141		0.223272	4.35952	4.68402	2.58422	2.39039
[truncated: 994 more rows]
